# Supplementary material for: Effects of Alanyl-Glutamine Treatment on the Peritoneal Dialysis Effluent Proteome Reveal Pathomechanism-Associated Molecular Signatures
Source: Mol Cell Proteomics. 2017 Dec 4;17(3):516–32. doi: 10.1074/mcp.RA117.000186 (PMC5836375; doi:10.1074/mcp.RA117.000186)
Supplement: Supplemental Data [file supp_RA117.000186_4744_1_supp_5325_mzj4bv.xlsx]

## Sheet: TMT Run Overview
Run	Patient	Treatment	TMT_Label	Sample_ID	Run_ID
1	5	none	126	P6646	P6653
1	5	8 mM Ala-Gln	127	P6647	P6653
1	15	none	128	P6648	P6653
1	15	8 mM Ala-Gln	129	P6649	P6653
1	17	none	130	P6650	P6653
1	17	8 mM Ala-Gln	131	P6651	P6653
2	1	8 mM Ala-Gln	126	P7100	P7107
2	1	none	127	P7101	P7107
2	2	8 mM Ala-Gln	128	P7102	P7107
2	2	none	129	P7103	P7107
2	3	8 mM Ala-Gln	130	P7104	P7107
2	3	none	131	P7105	P7107
3	4	8 mM Ala-Gln	126	P7108	P7115
3	4	none	127	P7109	P7115
3	6	8 mM Ala-Gln	128	P7110	P7115
3	6	none	129	P7111	P7115
3	7	8 mM Ala-Gln	130	P7112	P7115
3	7	none	131	P7113	P7115
4	8	8 mM Ala-Gln	126	P7116	P7123
4	8	none	127	P7117	P7123
4	9	8 mM Ala-Gln	128	P7118	P7123
4	9	none	129	P7119	P7123
4	10	8 mM Ala-Gln	130	P7120	P7123
4	10	none	131	P7121	P7123
5	11	8 mM Ala-Gln	126	P7124	P7131
5	11	none	127	P7125	P7131
5	12	8 mM Ala-Gln	128	P7126	P7131
5	12	none	129	P7127	P7131
5	13	8 mM Ala-Gln	130	P7128	P7131
5	13	none	131	P7129	P7131
6	14	8 mM Ala-Gln	126	P7132	P7139
6	14	none	127	P7133	P7139
6	18	8 mM Ala-Gln	128	P7134	P7139
6	18	none	129	P7135	P7139
6	19	8 mM Ala-Gln	130	P7136	P7139
6	19	none	131	P7137	P7139
7	20	8 mM Ala-Gln	126	P7140	P7147
7	20	none	127	P7141	P7147
7	21	8 mM Ala-Gln	128	P7142	P7147
7	21	none	129	P7143	P7147
7	12	8 mM Ala-Gln	130	P7144	P7147
7	4	none	131	P7145	P7147

## Sheet: Column Header Definitions
Column	Definition
Run	TMT 6plex run number
Patient	Patient number
Treatment	Treatment factor variable
TMT_Label	TMT 6plex label channel
Sample_ID	Sample ID
Run_ID	TMT 6plex run ID
