# Supplementary material for: Effects of Alanyl-Glutamine Treatment on the Peritoneal Dialysis Effluent Proteome Reveal Pathomechanism-Associated Molecular Signatures
Source: Mol Cell Proteomics. 2017 Dec 4;17(3):516–32. doi: 10.1074/mcp.RA117.000186 (PMC5836375; doi:10.1074/mcp.RA117.000186)
Supplement: Supplemental Data [file supp_RA117.000186_4744_1_supp_5321_zzj4bv.xlsx]

## Sheet: IDs and Top3 Abundance
Uniprot_Accession	Uniprot_Entry_Name	Uniprot_Protein_Name	Pc_Run1	Pc_Run2	Pc_Run3	Pc_Run4	Pc_Run5	Pc_Run6	Pc_Run7	Seqcov_Run1	Seqcov_Run2	Seqcov_Run3	Seqcov_Run4	Seqcov_Run5	Seqcov_Run6	Seqcov_Run7	Top3_Run1	Top3_Run2	Top3_Run3	Top3_Run4	Top3_Run5	Top3_Run6	Top3_Run7	Glob_pc	Glob_seqcov	Glob_Top3
A0A075B6Q5	HV364_HUMAN	Immunoglobulin heavy variable 3-64	0	1	1	0	0	0	0	0	0.09	0.09	0	0	0	0	0	0	0	0	0	0	0	1	0.09	0
A0A0A0MS14	HV145_HUMAN	Immunoglobulin heavy variable 1-45	0	0	0	0	3	0	0	0	0	0	0	0.19	0	0	0	0	0	0	0	0	0	3	0.19	0
A0A0A0MS15	HV349_HUMAN	Immunoglobulin heavy variable 3-49	1	1	2	0	0	1	2	0.09	0.09	0.17	0	0	0.09	0.17	0	0	0	0	0	0	0	2	0.17	0
A0A0B4J1V0	HV315_HUMAN	Immunoglobulin heavy variable 3-15	2	0	3	2	2	0	1	0.17	0	0.18	0.17	0.17	0	0.11	0	0	0	0	0	0	0	3	0.18	0
A0A0C4DH25	KVD20_HUMAN	Immunoglobulin kappa variable 3-20	3	3	3	3	3	3	3	0.28	0.28	0.28	0.28	0.28	0.28	0.28	7.04304e+08	916086424	986491224	596047956	7.1685e+08	3.45706e+08	5.47004e+08	3	0.28	6.87498e+08
A0A0C4DH29	HV103_HUMAN	Immunoglobulin heavy variable 1-3	2	3	3	2	2	2	3	0.15	0.21	0.21	0.15	0.15	0.15	0.21	5903921199	1.79943e+08	209880864	130825767	219466289	120000972	9.49741e+08	3	0.21	1.10197e+09
A0A0C4DH31	HV118_HUMAN	Immunoglobulin heavy variable 1-18	2	2	2	2	1	3	3	0.15	0.15	0.15	0.15	0.09	0.3	0.3	5615395392	119825432	114880344	83607384	0	29028752	9.25214e+08	3	0.3	9.83993e+08
A0A0C4DH33	HV124_HUMAN	Immunoglobulin heavy variable 1-24	3	2	2	2	0	0	2	0.4	0.23	0.23	0.23	0	0	0.23	3743596928	119825432	114880344	83607384	0	0	1387821373	3	0.4	7.78533e+08
A0A0C4DH73	KV112_HUMAN	Immunoglobulin kappa variable 1-12	2	2	2	1	1	2	2	0.19	0.19	0.19	0.05	0.05	0.19	0.19	2363549668	3296569908	2540300600	3941200000	4493437224	1858659348	2720251022	2	0.19	3.03057e+09
A0AVT1	UBA6_HUMAN	Ubiquitin-like modifier-activating enzyme 6 (Ubiquitin-activating enzyme 6) (EC 6.2.1.45) (Monocyte protein 4) (MOP-4) (Ubiquitin-activating enzyme E1-like protein 2) (E1-L2)	4	0	1	0	4	0	0	0.05	0	0.01	0	0.03	0	0	8166809	0	13575812	0	11715368	0	0	6	0.06	4.77971e+06
A0JP26	POTB3_HUMAN	POTE ankyrin domain family member B3	0	6	0	0	0	0	0	0	0.1	0	0	0	0	0	0	8.08174e+07	0	0	0	0	0	6	0.1	1.15453e+07
A0M8Q6	LAC7_HUMAN	Ig lambda-7 chain C region	5	5	5	4	6	4	5	0.56	0.56	0.56	0.48	0.65	0.48	0.56	8.76602e+09	2.26349e+10	1.61285e+10	9.53872e+09	8.67109e+09	3435830067	4.46603e+09	6	0.65	1.05202e+10
A1L4H1	SRCRL_HUMAN	Soluble scavenger receptor cysteine-rich domain-containing protein SSC5D (Soluble scavenger protein with 5 SRCR domains) (SSc5D)	6	3	3	3	0	2	3	0.11	0.07	0.07	0.05	0	0.05	0.07	2.30337e+07	470741465	26366169	2.10471e+07	0	12222764	9.00283e+06	9	0.17	8.03449e+07
A2RRD8	ZN320_HUMAN	Zinc finger protein 320	3	0	0	0	0	0	0	0.04	0	0	0	0	0	0	269360220	0	0	0	0	0	0	3	0.04	3.848e+07
A2RUR9	C144A_HUMAN	Coiled-coil domain-containing protein 144A	6	0	0	0	0	0	0	0.03	0	0	0	0	0	0	77998559	0	0	0	0	0	0	6	0.03	1.11427e+07
A5A3E0	POTEF_HUMAN	POTE ankyrin domain family member F (ANKRD26-like family C member 1B) (Chimeric POTE-actin protein)	12	15	12	13	14	15	12	0.1	0.12	0.09	0.1	0.1	0.11	0.08	6.74474e+09	5724984000	8.28559e+09	4.00051e+09	7293460351	2.19513e+09	3.00721e+09	21	0.16	5.32166e+09
A5D8W1	CFA69_HUMAN	Cilia- and flagella-associated protein 69	0	0	0	0	0	1	0	0	0	0	0	0	0.03	0	0	0	0	0	0	38232632	0	1	0.03	5.4618e+06
A5YKK6	CNOT1_HUMAN	CCR4-NOT transcription complex subunit 1 (CCR4-associated factor 1) (Negative regulator of transcription subunit 1 homolog) (NOT1H) (hNOT1)	0	0	0	0	5	0	0	0	0	0	0	0.03	0	0	0	0	0	0	76557229	0	0	5	0.03	10936747
A5YM72	CRNS1_HUMAN	Carnosine synthase 1 (EC 6.3.2.11) (ATP-grasp domain-containing protein 1)	0	0	0	0	3	0	0	0	0	0	0	0.03	0	0	0	0	0	0	6.87445e+06	0	0	3	0.03	982064
A6NHL2	TBAL3_HUMAN	Tubulin alpha chain-like 3	4	4	4	3	5	5	5	0.08	0.1	0.1	0.05	0.12	0.13	0.12	8.38982e+08	7.91663e+08	523467870	7.26764e+08	1.06145e+09	1.48479e+08	4.13195e+08	6	0.15	6.43429e+08
A6NI72	NCF1B_HUMAN	Putative neutrophil cytosol factor 1B (NCF-1B) (Putative SH3 and PX domain-containing protein 1B)	2	0	2	2	1	0	0	0.05	0	0.06	0.06	0.03	0	0	5957478	0	64027954	9.14303e+06	9328447	0	0	3	0.08	1.26367e+07
A6NKH3	RL37L_HUMAN	Putative 60S ribosomal protein L37a-like protein (Ribosomal protein L37a pseudogene 8)	1	1	1	0	1	0	0	0.09	0.09	0.09	0	0.09	0	0	8059683	15599716	9498248	0	15410423	0	0	1	0.09	6.9383e+06
A6NMZ7	CO6A6_HUMAN	Collagen alpha-6(VI) chain	0	0	3	3	0	0	0	0	0	0.01	0.01	0	0	0	0	0	2.85426e+07	5.63535e+06	0	0	0	4	0.01	4.88256e+06
A7E2Y1	MYH7B_HUMAN	Myosin-7B (Antigen MLAA-21) (Myosin cardiac muscle beta chain) (Myosin heavy chain 7B, cardiac muscle beta isoform) (Slow A MYH14)	0	0	2	0	0	0	0	0	0	0.01	0	0	0	0	0	0	1.28941e+07	0	0	0	0	2	0.01	1.84202e+06
A8K0R7	ZN839_HUMAN	Zinc finger protein 839 (Renal carcinoma antigen NY-REN-50)	0	0	0	0	0	3	0	0	0	0	0	0	0.03	0	0	0	0	0	0	7.81596e+08	0	3	0.03	1.11657e+08
A8K2U0	A2ML1_HUMAN	Alpha-2-macroglobulin-like protein 1 (C3 and PZP-like alpha-2-macroglobulin domain-containing protein 9)	0	0	9	0	0	0	0	0	0	0.05	0	0	0	0	0	0	1.60516e+08	0	0	0	0	9	0.05	2.29308e+07
A8MW92	P20L1_HUMAN	PHD finger protein 20-like protein 1	1	0	0	0	0	0	0	0.03	0	0	0	0	0	0	3000648	0	0	0	0	0	0	1	0.03	428664
A8MZA4	GG6L6_HUMAN	Golgin subfamily A member 6-like protein 6	0	0	13	0	0	13	0	0	0	0.16	0	0	0.18	0	0	0	218780119	0	0	3.62029e+08	0	17	0.18	8.29727e+07
A8TX70	CO6A5_HUMAN	Collagen alpha-5(VI) chain (Collagen alpha-1(XXIX) chain) (von Willebrand factor A domain-containing protein 4)	0	0	0	0	0	4	0	0	0	0	0	0	0.01	0	0	0	0	0	0	1.82598e+08	0	4	0.01	2.60855e+07
A9Z1Z3	FR1L4_HUMAN	Fer-1-like protein 4	0	5	0	0	0	0	0	0	0.03	0	0	0	0	0	0	56752717	0	0	0	0	0	5	0.03	8107531
B1AKI9	ISM1_HUMAN	Isthmin-1	2	0	0	0	0	0	0	0.05	0	0	0	0	0	0	3243363	0	0	0	0	0	0	2	0.05	463338
B3GLJ2	PATE3_HUMAN	Prostate and testis expressed protein 3 (Acrosomal vesicle protein HEL-127) (PATE-like protein DJ) (PATE-DJ)	2	0	0	0	0	0	0	0.17	0	0	0	0	0	0	2.02728e+09	0	0	0	0	0	0	2	0.17	2.89611e+08
B5MCY1	TDR15_HUMAN	Tudor domain-containing protein 15	6	0	0	5	0	7	0	0.02	0	0	0.02	0	0.03	0	893710671	0	0	4.14545e+09	0	6.98846e+08	0	8	0.04	8.19715e+08
B5ME19	EIFCL_HUMAN	Eukaryotic translation initiation factor 3 subunit C-like protein	2	0	4	3	12	0	2	0.02	0	0.03	0.03	0.11	0	0.02	5.66612e+06	0	1.02005e+07	3.35564e+06	4.50371e+07	0	3.01812e+06	14	0.13	9.61107e+06
B7ZW38	HNRC3_HUMAN	Heterogeneous nuclear ribonucleoprotein C-like 3	4	1	6	4	8	1	3	0.11	0.03	0.18	0.12	0.2	0.03	0.1	27749466	20449348	1.76889e+08	7.99915e+07	1.06184e+08	12345767	3.74848e+07	9	0.22	6.58706e+07
B9A064	IGLL5_HUMAN	Immunoglobulin lambda-like polypeptide 5 (G lambda-1) (Germline immunoglobulin lambda 1)	6	7	7	7	8	8	7	0.35	0.38	0.38	0.38	0.47	0.48	0.38	10638530126	14330156203	1.32855e+10	9120094271	12774242915	4.78997e+09	4.69359e+09	9	0.56	9.94743e+09
C9JQI7	TM232_HUMAN	Transmembrane protein 232	0	0	0	0	0	2	2	0	0	0	0	0	0.04	0.04	0	0	0	0	0	7.3974e+08	1.48447e+08	2	0.04	1.26884e+08
E9PAV3	NACAM_HUMAN	Nascent polypeptide-associated complex subunit alpha, muscle-specific form (Alpha-NAC, muscle-specific form) (skNAC)	0	0	3	0	0	0	0	0	0	0.16	0	0	0	0	0	0	17867647	0	0	0	0	3	0.16	2552521
H0YM25	GG6LV_HUMAN	Golgin subfamily A member 6-like protein 22	0	13	9	7	0	10	0	0	0.19	0.15	0.11	0	0.16	0	0	1.3089e+09	803559110	2.31151e+08	0	6.67163e+08	0	17	0.21	4.3011e+08
I3L3R5	CCER2_HUMAN	Coiled-coil domain-containing glutamate-rich protein 2	0	0	1	3	2	0	0	0	0	0.06	0.15	0.12	0	0	0	0	7335092	8.58427e+06	3.75106e+06	0	0	4	0.22	2.81006e+06
O00148	DX39A_HUMAN	ATP-dependent RNA helicase DDX39A (EC 3.6.4.13) (DEAD box protein 39) (Nuclear RNA helicase URH49)	0	0	4	8	10	0	3	0	0	0.08	0.15	0.18	0	0.05	0	0	1.70349e+08	104205690	1.41861e+08	0	9780514	14	0.26	6.08852e+07
O00159	MYO1C_HUMAN	Unconventional myosin-Ic (Myosin I beta) (MMI-beta) (MMIb)	0	3	4	2	14	0	0	0	0.02	0.03	0.03	0.14	0	0	0	5856504	1.19959e+07	5588551	4.39528e+07	0	0	15	0.15	9.62769e+06
O00170	AIP_HUMAN	AH receptor-interacting protein (AIP) (Aryl-hydrocarbon receptor-interacting protein) (HBV X-associated protein 2) (XAP-2) (Immunophilin homolog ARA9)	0	0	0	0	3	0	0	0	0	0	0	0.12	0	0	0	0	0	0	2.89654e+08	0	0	3	0.12	4.13792e+07
O00187	MASP2_HUMAN	Mannan-binding lectin serine protease 2 (EC 3.4.21.104) (MBL-associated serine protease 2) (Mannose-binding protein-associated serine protease 2) (MASP-2) [Cleaved into: Mannan-binding lectin serine protease 2 A chain; Mannan-binding lectin serine protease 2 B chain]	8	9	8	9	9	6	9	0.37	0.37	0.37	0.37	0.34	0.32	0.37	504096392	1115385640	1.97937e+09	358088676	4.44476e+08	3.02415e+08	2.86979e+08	12	0.37	7.12973e+08
O00203	AP3B1_HUMAN	AP-3 complex subunit beta-1 (Adaptor protein complex AP-3 subunit beta-1) (Adaptor-related protein complex 3 subunit beta-1) (Beta-3A-adaptin) (Clathrin assembly protein complex 3 beta-1 large chain)	0	0	0	0	5	0	0	0	0	0	0	0.06	0	0	0	0	0	0	7.62235e+07	0	0	5	0.06	1.08891e+07
O00231	PSD11_HUMAN	26S proteasome non-ATPase regulatory subunit 11 (26S proteasome regulatory subunit RPN6) (26S proteasome regulatory subunit S9) (26S proteasome regulatory subunit p44.5)	0	0	0	0	5	0	0	0	0	0	0	0.11	0	0	0	0	0	0	1.02989e+07	0	0	5	0.11	1.47128e+06
O00232	PSD12_HUMAN	26S proteasome non-ATPase regulatory subunit 12 (26S proteasome regulatory subunit RPN5) (26S proteasome regulatory subunit p55)	0	0	3	0	2	0	0	0	0	0.09	0	0.03	0	0	0	0	6562864	0	3.73517e+06	0	0	5	0.12	1.47115e+06
O00264	PGRC1_HUMAN	Membrane-associated progesterone receptor component 1 (mPR)	2	0	3	4	2	0	2	0.18	0	0.22	0.28	0.08	0	0.08	19425234	0	22149109	4.57998e+07	7.18704e+07	0	17142389	4	0.28	2.51981e+07
O00291	HIP1_HUMAN	Huntingtin-interacting protein 1 (HIP-1) (Huntingtin-interacting protein I) (HIP-I)	0	0	0	0	3	0	0	0	0	0	0	0.02	0	0	0	0	0	0	1.24816e+07	0	0	3	0.02	1.78308e+06
O00292	LFTY2_HUMAN	Left-right determination factor 2 (Endometrial bleeding-associated factor) (Left-right determination factor A) (Protein lefty-2) (Protein lefty-A) (Transforming growth factor beta-4) (TGF-beta-4)	3	2	5	5	3	1	6	0.09	0.05	0.17	0.13	0.09	0.04	0.16	1.23469e+07	3.62599e+07	4.18265e+07	1.04537e+08	3.68696e+07	15083927	3.14915e+07	9	0.26	3.97735e+07
O00299	CLIC1_HUMAN	Chloride intracellular channel protein 1 (Chloride channel ABP) (Nuclear chloride ion channel 27) (NCC27) (Regulatory nuclear chloride ion channel protein) (hRNCC)	6	5	9	10	8	4	6	0.28	0.22	0.41	0.4	0.34	0.15	0.24	9.85252e+07	99404325	1.75633e+08	128224898	1.92052e+08	4.99651e+07	58624323	11	0.48	1.14633e+08
O00300	TR11B_HUMAN	Tumor necrosis factor receptor superfamily member 11B (Osteoclastogenesis inhibitory factor) (Osteoprotegerin)	0	2	0	4	4	3	0	0	0.04	0	0.1	0.08	0.06	0	0	6169815	0	2.2513e+07	1.55514e+07	5057483	0	6	0.14	7.04167e+06
O00303	EIF3F_HUMAN	Eukaryotic translation initiation factor 3 subunit F (eIF3f) (Deubiquitinating enzyme eIF3f) (EC 3.4.19.12) (Eukaryotic translation initiation factor 3 subunit 5) (eIF-3-epsilon) (eIF3 p47)	0	0	0	2	4	0	3	0	0	0	0.05	0.14	0	0.07	0	0	0	21434869	2.98386e+07	0	1.29013e+07	5	0.16	9.16782e+06
O00339	MATN2_HUMAN	Matrilin-2	5	4	17	12	6	0	11	0.06	0.03	0.18	0.14	0.05	0	0.13	1.09573e+07	2.34997e+07	5.07612e+07	4.65281e+07	2.31832e+07	0	1.83976e+08	22	0.24	4.84151e+07
O00391	QSOX1_HUMAN	Sulfhydryl oxidase 1 (hQSOX) (EC 1.8.3.2) (Quiescin Q6)	33	35	40	38	37	32	38	0.4	0.45	0.47	0.47	0.46	0.41	0.44	1154418608	2.21611e+09	3.17981e+09	2732460842	2.30919e+09	708540480	1866451792	44	0.54	2.02385e+09
O00410	IPO5_HUMAN	Importin-5 (Imp5) (Importin subunit beta-3) (Karyopherin beta-3) (Ran-binding protein 5) (RanBP5)	4	4	7	2	10	2	3	0.04	0.03	0.06	0.01	0.07	0.02	0.02	7.91469e+06	9.91946e+06	26610896	11990506	5.21429e+07	1.86586e+06	6.01053e+06	12	0.1	1.66364e+07
O00429	DNM1L_HUMAN	Dynamin-1-like protein (EC 3.6.5.5) (Dnm1p/Vps1p-like protein) (DVLP) (Dynamin family member proline-rich carboxyl-terminal domain less) (Dymple) (Dynamin-like protein) (Dynamin-like protein 4) (Dynamin-like protein IV) (HdynIV) (Dynamin-related protein 1)	0	0	0	0	4	0	0	0	0	0	0	0.05	0	0	0	0	0	0	1.47894e+07	0	0	4	0.05	2.11277e+06
O00451	GFRA2_HUMAN	GDNF family receptor alpha-2 (GDNF receptor alpha-2) (GDNFR-alpha-2) (GFR-alpha-2) (GDNF receptor beta) (GDNFR-beta) (Neurturin receptor alpha) (NRTNR-alpha) (NTNR-alpha) (RET ligand 2) (TGF-beta-related neurotrophic factor receptor 2)	2	0	0	0	0	0	0	0.05	0	0	0	0	0	0	7957020	0	0	0	0	0	0	2	0.05	1.13672e+06
O00461	GOLI4_HUMAN	Golgi integral membrane protein 4 (Golgi integral membrane protein, cis) (GIMPc) (Golgi phosphoprotein 4) (Golgi-localized phosphoprotein of 130 kDa) (Golgi phosphoprotein of 130 kDa)	10	11	9	10	10	1	5	0.17	0.17	0.13	0.17	0.14	0.01	0.08	7.33504e+07	2.63949e+07	1.59238e+08	4.45895e+07	3.14374e+07	4247514	21192519	15	0.23	5.14928e+07
O00468	AGRIN_HUMAN	Agrin [Cleaved into: Agrin N-terminal 110 kDa subunit; Agrin C-terminal 110 kDa subunit; Agrin C-terminal 90 kDa fragment (C90); Agrin C-terminal 22 kDa fragment (C22)]	9	10	25	31	21	6	18	0.05	0.05	0.14	0.18	0.11	0.03	0.09	2.03058e+08	2.16233e+07	1.13585e+08	1.0045e+08	441654920	8.97487e+07	2.23558e+08	44	0.25	1.70525e+08
O00472	ELL2_HUMAN	RNA polymerase II elongation factor ELL2	1	0	0	0	0	0	0	0.02	0	0	0	0	0	0	19633732	0	0	0	0	0	0	1	0.02	2.80482e+06
O00479	HMGN4_HUMAN	High mobility group nucleosome-binding domain-containing protein 4 (Non-histone chromosomal protein HMG-17-like 3) (Non-histone chromosomal protein)	3	0	2	3	0	0	2	0.26	0	0.18	0.23	0	0	0.18	19616969	0	8116135	5.14508e+06	0	0	7.02746e+06	5	0.36	5.70081e+06
O00507	USP9Y_HUMAN	Probable ubiquitin carboxyl-terminal hydrolase FAF-Y (EC 3.4.19.12) (Deubiquitinating enzyme FAF-Y) (Fat facets protein-related, Y-linked) (Ubiquitin thioesterase FAF-Y) (Ubiquitin-specific protease 9, Y chromosome) (Ubiquitin-specific-processing protease FAF-Y)	0	11	9	9	11	14	10	0	0.04	0.04	0.04	0.04	0.05	0.04	0	5.35125e+08	715590987	3.50372e+08	9.32275e+08	5.22185e+08	712668039	23	0.08	5.38316e+08
O00560	SDCB1_HUMAN	Syntenin-1 (Melanoma differentiation-associated protein 9) (MDA-9) (Pro-TGF-alpha cytoplasmic domain-interacting protein 18) (TACIP18) (Scaffold protein Pbp1) (Syndecan-binding protein 1)	0	4	3	0	0	0	0	0	0.09	0.06	0	0	0	0	0	11843915	1.21671e+07	0	0	0	0	5	0.11	3.43014e+06
O00571	DDX3X_HUMAN	ATP-dependent RNA helicase DDX3X (EC 3.6.4.13) (DEAD box protein 3, X-chromosomal) (DEAD box, X isoform) (Helicase-like protein 2) (HLP2)	0	3	11	0	5	0	0	0	0.04	0.19	0	0.08	0	0	0	16280336	3.50668e+07	0	15781859	0	0	14	0.23	9.58986e+06
O00592	PODXL_HUMAN	Podocalyxin (GCTM-2 antigen) (Gp200) (Podocalyxin-like protein 1) (PC) (PCLP-1)	0	0	0	0	2	0	0	0	0	0	0	0.04	0	0	0	0	0	0	6.34424e+06	0	0	2	0.04	906320
O00602	FCN1_HUMAN	Ficolin-1 (Collagen/fibrinogen domain-containing protein 1) (Ficolin-A) (Ficolin-alpha) (M-ficolin)	6	2	5	3	3	0	5	0.2	0.06	0.15	0.11	0.11	0	0.15	76154734	202302725	156066407	2.01421e+07	207293565	0	6.14536e+07	7	0.22	1.03345e+08
O00622	CYR61_HUMAN	Protein CYR61 (CCN family member 1) (Cysteine-rich angiogenic inducer 61) (Insulin-like growth factor-binding protein 10) (IBP-10) (IGF-binding protein 10) (IGFBP-10) (Protein GIG1)	0	0	0	2	0	0	0	0	0	0	0.04	0	0	0	0	0	0	282918993	0	0	0	2	0.04	40416999
O00629	IMA3_HUMAN	Importin subunit alpha-3 (Importin alpha Q1) (Qip1) (Karyopherin subunit alpha-4)	0	0	0	0	4	0	0	0	0	0	0	0.07	0	0	0	0	0	0	3.34887e+07	0	0	4	0.07	4.7841e+06
O00743	PPP6_HUMAN	Serine/threonine-protein phosphatase 6 catalytic subunit (PP6C) (EC 3.1.3.16) [Cleaved into: Serine/threonine-protein phosphatase 6 catalytic subunit, N-terminally processed]	0	0	0	0	5	0	0	0	0	0	0	0.15	0	0	0	0	0	0	5.84666e+07	0	0	5	0.15	8.35237e+06
O00748	EST2_HUMAN	Cocaine esterase (EC 3.1.1.84) (Carboxylesterase 2) (CE-2) (hCE-2) (EC 3.1.1.1) (Methylumbelliferyl-acetate deacetylase 2) (EC 3.1.1.56)	0	2	0	0	0	0	0	0	0.04	0	0	0	0	0	0	2544129	0	0	0	0	0	2	0.04	363447
O14498	ISLR_HUMAN	Immunoglobulin superfamily containing leucine-rich repeat protein	5	4	7	7	7	5	7	0.11	0.1	0.17	0.17	0.17	0.11	0.17	2.38185e+08	1.61672e+08	6.1605e+08	2.69398e+08	3.44726e+08	126265572	3.26527e+08	7	0.17	2.97546e+08
O14512	SOCS7_HUMAN	Suppressor of cytokine signaling 7 (SOCS-7) (Nck, Ash and phospholipase C gamma-binding protein) (Nck-associated protein 4) (NAP-4)	3	0	0	0	0	0	0	0.07	0	0	0	0	0	0	9.69689e+09	0	0	0	0	0	0	3	0.07	1.38527e+09
O14558	HSPB6_HUMAN	Heat shock protein beta-6 (HspB6) (Heat shock 20 kDa-like protein p20)	2	2	3	3	2	0	1	0.15	0.15	0.23	0.23	0.15	0	0.07	34116612	2.86748e+07	2.49234e+07	2.85316e+07	25666750	0	10692890	3	0.23	2.18009e+07
O14579	COPE_HUMAN	Coatomer subunit epsilon (Epsilon-coat protein) (Epsilon-COP)	0	2	2	2	2	0	2	0	0.11	0.11	0.11	0.11	0	0.06	0	13029773	20021076	2.42893e+07	3.0949e+07	0	15508488	3	0.14	1.48282e+07
O14602	IF1AY_HUMAN	Eukaryotic translation initiation factor 1A, Y-chromosomal (eIF-1A Y isoform) (Eukaryotic translation initiation factor 4C) (eIF-4C)	0	0	2	2	2	0	2	0	0	0.09	0.09	0.09	0	0.09	0	0	1.78074e+07	4476951	8105549	0	3093639	2	0.09	4.78336e+06
O14617	AP3D1_HUMAN	AP-3 complex subunit delta-1 (AP-3 complex subunit delta) (Adaptor-related protein complex 3 subunit delta-1) (Delta-adaptin)	5	0	0	0	6	0	0	0.03	0	0	0	0.04	0	0	25032945	0	0	0	2.37219e+07	0	0	6	0.04	6.96498e+06
O14618	CCS_HUMAN	Copper chaperone for superoxide dismutase (Superoxide dismutase copper chaperone)	2	1	0	0	0	0	0	0.07	0.05	0	0	0	0	0	3171243	4122877	0	0	0	0	0	2	0.07	1.04202e+06
O14641	DVL2_HUMAN	Segment polarity protein dishevelled homolog DVL-2 (Dishevelled-2) (DSH homolog 2)	0	0	0	0	2	0	0	0	0	0	0	0.04	0	0	0	0	0	0	1491999	0	0	2	0.04	213143
O14656	TOR1A_HUMAN	Torsin-1A (Dystonia 1 protein) (Torsin ATPase-1A) (EC 3.6.4.-) (Torsin family 1 member A)	0	0	1	0	0	0	0	0	0	0.03	0	0	0	0	0	0	8043343	0	0	0	0	1	0.03	1149049
O14657	TOR1B_HUMAN	Torsin-1B (Torsin ATPase-1B) (EC 3.6.4.-) (Torsin family 1 member B)	0	0	0	1	0	0	0	0	0	0	0.03	0	0	0	0	0	0	12483309	0	0	0	1	0.03	1.78333e+06
O14672	ADA10_HUMAN	Disintegrin and metalloproteinase domain-containing protein 10 (ADAM 10) (EC 3.4.24.81) (CDw156) (Kuzbanian protein homolog) (Mammalian disintegrin-metalloprotease) (CD antigen CD156c)	5	8	10	10	10	8	10	0.06	0.08	0.13	0.12	0.11	0.11	0.14	2.22285e+08	3.05863e+08	7.39077e+08	3.64787e+08	2.01774e+08	145658152	8.74881e+08	16	0.18	4.07761e+08
O14709	ZN197_HUMAN	Zinc finger protein 197 (Zinc finger protein with KRAB and SCAN domains 9) (ZnF20) (pVHL-associated KRAB domain-containing protein)	0	0	0	0	5	0	4	0	0	0	0	0.03	0	0.02	0	0	0	0	72484930	0	107799883	5	0.03	2.5755e+07
O14745	NHRF1_HUMAN	Na(+)/H(+) exchange regulatory cofactor NHE-RF1 (NHERF-1) (Ezrin-radixin-moesin-binding phosphoprotein 50) (EBP50) (Regulatory cofactor of Na(+)/H(+) exchanger) (Sodium-hydrogen exchanger regulatory factor 1) (Solute carrier family 9 isoform A3 regulatory factor 1)	4	3	6	6	5	3	0	0.1	0.08	0.19	0.19	0.14	0.08	0	1.97602e+07	9645071	1.42326e+07	1.67795e+07	2.96006e+07	6.6502e+06	0	9	0.28	1.38097e+07
O14773	TPP1_HUMAN	Tripeptidyl-peptidase 1 (TPP-1) (EC 3.4.14.9) (Cell growth-inhibiting gene 1 protein) (Lysosomal pepstatin-insensitive protease) (LPIC) (Tripeptidyl aminopeptidase) (Tripeptidyl-peptidase I) (TPP-I)	3	2	4	2	3	2	3	0.05	0.02	0.08	0.04	0.07	0.04	0.05	4.34278e+07	1.94798e+07	5.41594e+07	53919407	5.82791e+07	5.77471e+07	4.46437e+07	5	0.09	4.73795e+07
O14787	TNPO2_HUMAN	Transportin-2 (Karyopherin beta-2b)	4	3	3	0	6	0	1	0.06	0.04	0.05	0	0.06	0	0.01	8693825	13054737	9.44064e+06	0	2.46534e+07	0	11258925	10	0.11	9.58594e+06
O14791	APOL1_HUMAN	Apolipoprotein L1 (Apolipoprotein L) (Apo-L) (ApoL) (Apolipoprotein L-I) (ApoL-I)	15	22	20	19	19	12	15	0.3	0.42	0.39	0.4	0.39	0.22	0.27	2.92237e+09	3.13206e+09	7.21729e+09	6539661978	6.75885e+09	1.25653e+09	1888083649	24	0.43	4.24498e+09
O14818	PSA7_HUMAN	Proteasome subunit alpha type-7 (EC 3.4.25.1) (Proteasome subunit RC6-1) (Proteasome subunit XAPC7)	3	4	4	0	4	0	0	0.08	0.13	0.12	0	0.13	0	0	7666442	1.12436e+07	1.37856e+07	0	9786394	0	0	7	0.23	6.06887e+06
O14841	OPLA_HUMAN	5-oxoprolinase (EC 3.5.2.9) (5-oxo-L-prolinase) (5-OPase) (Pyroglutamase)	0	0	0	0	3	0	0	0	0	0	0	0.02	0	0	0	0	0	0	5.46008e+06	0	0	3	0.02	780012
O14908	GIPC1_HUMAN	PDZ domain-containing protein GIPC1 (GAIP C-terminus-interacting protein) (RGS-GAIP-interacting protein) (RGS19-interacting protein 1) (Synectin) (Tax interaction protein 2) (TIP-2)	1	1	1	1	2	1	1	0.05	0.05	0.05	0.05	0.11	0.05	0.05	32033803	12237143	48137068	119821136	21266529	4256184	15313142	2	0.11	3.61521e+07
O14950	ML12B_HUMAN	Myosin regulatory light chain 12B (MLC-2A) (MLC-2) (Myosin regulatory light chain 2-B, smooth muscle isoform) (Myosin regulatory light chain 20 kDa) (MLC20) (Myosin regulatory light chain MRLC2) (SHUJUN-1)	6	8	9	7	7	5	6	0.33	0.49	0.54	0.49	0.38	0.22	0.27	226793571	1.9348e+08	220110672	115124437	2.83777e+08	4.21633e+07	8.11666e+07	11	0.67	1.66088e+08
O14960	LECT2_HUMAN	Leukocyte cell-derived chemotaxin-2 (LECT-2) (hLECT2)	4	3	6	5	3	4	7	0.32	0.26	0.28	0.26	0.17	0.19	0.32	2.16721e+08	89662411	4.81453e+08	3.38384e+08	174320309	9.26247e+07	9.95492e+07	8	0.47	2.13245e+08
O14964	HGS_HUMAN	Hepatocyte growth factor-regulated tyrosine kinase substrate (Hrs) (Protein pp110)	0	0	0	3	2	0	0	0	0	0	0.04	0.03	0	0	0	0	0	4.8831e+06	5.73458e+06	0	0	4	0.05	1.51681e+06
O14967	CLGN_HUMAN	Calmegin	0	2	0	2	0	1	0	0	0.03	0	0.02	0	0.01	0	0	32027980	0	3.91443e+07	0	8188895	0	3	0.05	1.13373e+07
O14976	GAK_HUMAN	Cyclin-G-associated kinase (EC 2.7.11.1)	0	0	0	0	2	0	0	0	0	0	0	0.01	0	0	0	0	0	0	3.43028e+07	0	0	2	0.01	4.90039e+06
O14979	HNRDL_HUMAN	Heterogeneous nuclear ribonucleoprotein D-like (hnRNP D-like) (hnRNP DL) (AU-rich element RNA-binding factor) (JKT41-binding protein) (Protein laAUF1)	2	0	3	4	8	0	5	0.07	0	0.1	0.13	0.29	0	0.16	11805878	0	68513496	18871931	3.94571e+07	0	24314198	9	0.32	2.32804e+07
O14980	XPO1_HUMAN	Exportin-1 (Exp1) (Chromosome region maintenance 1 protein homolog)	0	5	6	3	13	0	0	0	0.06	0.06	0.02	0.12	0	0	0	6.66709e+08	1.66538e+07	15942231	35165508	0	0	17	0.18	1.04924e+08
O14983	AT2A1_HUMAN	Sarcoplasmic/endoplasmic reticulum calcium ATPase 1 (SERCA1) (SR Ca(2+)-ATPase 1) (EC 3.6.3.8) (Calcium pump 1) (Calcium-transporting ATPase sarcoplasmic reticulum type, fast twitch skeletal muscle isoform) (Endoplasmic reticulum class 1/2 Ca(2+) ATPase)	0	3	2	3	0	0	0	0	0.02	0.01	0.02	0	0	0	0	2889461	6.8122e+06	7177356	0	0	0	6	0.04	2.41129e+06
O15020	SPTN2_HUMAN	Spectrin beta chain, non-erythrocytic 2 (Beta-III spectrin) (Spinocerebellar ataxia 5 protein)	0	8	6	5	9	0	0	0	0.04	0.02	0.02	0.04	0	0	0	422954398	372500614	1.60726e+08	2.38216e+08	0	0	12	0.05	1.70628e+08
O15031	PLXB2_HUMAN	Plexin-B2 (MM1)	3	0	3	3	0	0	0	0.02	0	0.02	0.02	0	0	0	7.99047e+06	0	7.59442e+06	8880697	0	0	0	6	0.03	3.49508e+06
O15050	TRNK1_HUMAN	TPR and ankyrin repeat-containing protein 1 (Lupus brain antigen 1 homolog)	0	6	0	0	0	0	3	0	0.02	0	0	0	0	0.01	0	3.99387e+07	0	0	0	0	1.44844e+07	6	0.02	7.77473e+06
O15063	K0355_HUMAN	Uncharacterized protein KIAA0355	0	0	0	0	4	0	0	0	0	0	0	0.01	0	0	0	0	0	0	7710454	0	0	4	0.01	1.10149e+06
O15123	ANGP2_HUMAN	Angiopoietin-2 (ANG-2)	0	0	1	2	0	0	0	0	0	0.03	0.04	0	0	0	0	0	8958149	10564815	0	0	0	2	0.04	2.78899e+06
O15143	ARC1B_HUMAN	Actin-related protein 2/3 complex subunit 1B (Arp2/3 complex 41 kDa subunit) (p41-ARC)	0	0	0	2	2	0	0	0	0	0	0.04	0.04	0	0	0	0	0	2.05887e+06	10617937	0	0	3	0.06	1.81097e+06
O15144	ARPC2_HUMAN	Actin-related protein 2/3 complex subunit 2 (Arp2/3 complex 34 kDa subunit) (p34-ARC)	0	0	6	2	0	0	1	0	0	0.18	0.06	0	0	0.03	0	0	1.71775e+07	7275019	0	0	4638521	6	0.18	4.15586e+06
O15204	ADEC1_HUMAN	ADAM DEC1 (EC 3.4.24.-) (A disintegrin and metalloproteinase domain-like protein decysin-1) (ADAM-like protein decysin-1)	3	6	9	6	5	0	3	0.06	0.16	0.2	0.11	0.08	0	0.06	2.8778e+07	72981210	5.88344e+07	4.60108e+07	3.21958e+07	0	31860966	10	0.22	3.86659e+07
O15230	LAMA5_HUMAN	Laminin subunit alpha-5 (Laminin-10 subunit alpha) (Laminin-11 subunit alpha) (Laminin-15 subunit alpha)	13	7	10	12	6	0	6	0.05	0.02	0.03	0.03	0.02	0	0.02	123345503	36920472	36983182	2.24744e+07	7.48159e+06	0	7.5278e+06	33	0.11	3.35333e+07
O15231	ZN185_HUMAN	Zinc finger protein 185 (LIM domain protein ZNF185) (P1-A)	0	0	2	0	0	0	0	0	0	0.04	0	0	0	0	0	0	5070802	0	0	0	0	2	0.04	724400
O15240	VGF_HUMAN	Neurosecretory protein VGF [Cleaved into: Neuroendocrine regulatory peptide-1 (NERP-1); Neuroendocrine regulatory peptide-2 (NERP-2); Antimicrobial peptide VGF[554-577]]	7	10	11	13	10	5	11	0.14	0.19	0.2	0.22	0.15	0.07	0.18	3.62914e+08	2.34486e+08	3.61536e+08	5.69652e+08	247960764	3.57034e+07	108700980	17	0.31	2.74422e+08
O15372	EIF3H_HUMAN	Eukaryotic translation initiation factor 3 subunit H (eIF3h) (Eukaryotic translation initiation factor 3 subunit 3) (eIF-3-gamma) (eIF3 p40 subunit)	0	3	4	3	10	0	0	0	0.09	0.13	0.11	0.24	0	0	0	5178422	1.26693e+07	1.04198e+07	7.82624e+07	0	0	11	0.27	1.52186e+07
O15460	P4HA2_HUMAN	Prolyl 4-hydroxylase subunit alpha-2 (4-PH alpha-2) (EC 1.14.11.2) (Procollagen-proline,2-oxoglutarate-4-dioxygenase subunit alpha-2)	3	0	0	0	2	0	0	0.06	0	0	0	0.03	0	0	1.01949e+07	0	0	0	1.16366e+07	0	0	4	0.08	3.11878e+06
O15467	CCL16_HUMAN	C-C motif chemokine 16 (Chemokine CC-4) (HCC-4) (Chemokine LEC) (IL-10-inducible chemokine) (LCC-1) (Liver-expressed chemokine) (Lymphocyte and monocyte chemoattractant) (LMC) (Monotactin-1) (MTN-1) (NCC-4) (Small-inducible cytokine A16)	0	2	0	3	0	2	0	0	0.11	0	0.23	0	0.11	0	0	45394909	0	4.01219e+07	0	8908156	0	3	0.23	1.34893e+07
O15498	YKT6_HUMAN	Synaptobrevin homolog YKT6 (EC 2.3.1.-)	3	4	6	6	6	0	6	0.13	0.17	0.26	0.29	0.29	0	0.29	1416790311	1.77502e+07	189136476	4.98043e+07	6.56097e+08	0	38963398	7	0.34	338363088
O15511	ARPC5_HUMAN	Actin-related protein 2/3 complex subunit 5 (Arp2/3 complex 16 kDa subunit) (p16-ARC)	2	2	0	0	0	0	0	0.09	0.09	0	0	0	0	0	14136046	9.26824e+06	0	0	0	0	0	2	0.09	3.34347e+06
O43143	DHX15_HUMAN	Pre-mRNA-splicing factor ATP-dependent RNA helicase DHX15 (EC 3.6.4.13) (ATP-dependent RNA helicase #46) (DEAH box protein 15)	0	0	0	1	8	0	2	0	0	0	0.01	0.08	0	0.02	0	0	0	2973478	3.13705e+07	0	4109721	8	0.08	5.49339e+06
O43149	ZZEF1_HUMAN	Zinc finger ZZ-type and EF-hand domain-containing protein 1	6	10	9	6	0	7	0	0.02	0.03	0.03	0.02	0	0.02	0	345925532	259845039	613518194	673450170	0	313357114	0	14	0.05	3.15157e+08
O43169	CYB5B_HUMAN	Cytochrome b5 type B (Cytochrome b5 outer mitochondrial membrane isoform)	1	0	0	0	0	0	0	0.08	0	0	0	0	0	0	6350938	0	0	0	0	0	0	1	0.08	907277
O43175	SERA_HUMAN	D-3-phosphoglycerate dehydrogenase (3-PGDH) (EC 1.1.1.95)	9	7	11	13	18	9	12	0.2	0.14	0.22	0.24	0.39	0.16	0.22	7.88942e+07	8.9119e+07	1.27018e+08	1.38199e+08	407863678	59955216	121138457	19	0.39	1.46027e+08
O43237	DC1L2_HUMAN	Cytoplasmic dynein 1 light intermediate chain 2 (Dynein light intermediate chain 2, cytosolic) (LIC-2) (LIC53/55)	0	4	3	3	5	0	0	0	0.09	0.08	0.04	0.11	0	0	0	1.00376e+07	5.07225e+06	2183287	1.01422e+07	0	0	8	0.17	3.91933e+06
O43240	KLK10_HUMAN	Kallikrein-10 (EC 3.4.21.-) (Normal epithelial cell-specific 1) (Protease serine-like 1)	1	1	4	2	0	0	4	0.05	0.05	0.19	0.1	0	0	0.21	28342344	50104992	7.03436e+07	17360715	0	0	37438084	6	0.28	2.90842e+07
O43242	PSMD3_HUMAN	26S proteasome non-ATPase regulatory subunit 3 (26S proteasome regulatory subunit RPN3) (26S proteasome regulatory subunit S3) (Proteasome subunit p58)	1	3	6	0	8	0	4	0.02	0.06	0.14	0	0.14	0	0.1	8673766	25292178	37227096	0	1.87493e+07	0	6.21189e+06	12	0.24	1.37363e+07
O43261	LEU1_HUMAN	Leukemia-associated protein 1 (Deleted in lymphocytic leukemia 1) (HBV X-transactivated gene 6 protein) (HBV XAg-transactivated protein 6)	0	0	0	0	0	0	2	0	0	0	0	0	0	0.22	0	0	0	0	0	0	8315172	2	0.22	1.18788e+06
O43301	HS12A_HUMAN	Heat shock 70 kDa protein 12A	0	0	0	0	2	0	0	0	0	0	0	0.03	0	0	0	0	0	0	1.12228e+07	0	0	2	0.03	1.60326e+06
O43390	HNRPR_HUMAN	Heterogeneous nuclear ribonucleoprotein R (hnRNP R)	4	6	10	7	9	3	5	0.05	0.09	0.13	0.09	0.11	0.03	0.07	4.15005e+07	1.80293e+08	6.91998e+07	2.09681e+07	4.14602e+07	2.42059e+07	2.04358e+07	14	0.21	5.68662e+07
O43396	TXNL1_HUMAN	Thioredoxin-like protein 1 (32 kDa thioredoxin-related protein)	1	0	5	1	2	0	3	0.08	0	0.24	0.08	0.08	0	0.17	13322150	0	19569600	27863332	1.8074e+07	0	7105941	6	0.27	1.22764e+07
O43399	TPD54_HUMAN	Tumor protein D54 (hD54) (Tumor protein D52-like 2)	0	0	2	0	0	0	0	0	0	0.09	0	0	0	0	0	0	15806074	0	0	0	0	2	0.09	2.25801e+06
O43426	SYNJ1_HUMAN	Synaptojanin-1 (EC 3.1.3.36) (Synaptic inositol 1,4,5-trisphosphate 5-phosphatase 1)	0	0	0	0	0	0	3	0	0	0	0	0	0	0.02	0	0	0	0	0	0	3.04781e+08	3	0.02	4.35401e+07
O43432	IF4G3_HUMAN	Eukaryotic translation initiation factor 4 gamma 3 (eIF-4-gamma 3) (eIF-4G 3) (eIF4G 3) (eIF-4-gamma II) (eIF4GII)	0	0	5	0	0	0	0	0	0	0.04	0	0	0	0	0	0	7263772	0	0	0	0	5	0.04	1.03768e+06
O43488	ARK72_HUMAN	Aflatoxin B1 aldehyde reductase member 2 (EC 1.1.1.n11) (AFB1 aldehyde reductase 1) (AFB1-AR 1) (Aldoketoreductase 7) (Succinic semialdehyde reductase) (SSA reductase)	0	0	5	3	6	0	7	0	0	0.1	0.1	0.18	0	0.18	0	0	1.98334e+07	32901323	7.74908e+07	0	4.41494e+07	11	0.26	2.49107e+07
O43491	E41L2_HUMAN	Band 4.1-like protein 2 (Generally expressed protein 4.1) (4.1G)	2	0	0	0	0	0	0	0.02	0	0	0	0	0	0	9.08202e+06	0	0	0	0	0	0	2	0.02	1.29743e+06
O43493	TGON2_HUMAN	Trans-Golgi network integral membrane protein 2 (TGN38 homolog) (TGN46) (TGN48) (Trans-Golgi network protein TGN51)	0	0	0	2	0	0	0	0	0	0	0.1	0	0	0	0	0	0	2.14847e+06	0	0	0	2	0.1	306925
O43505	B4GA1_HUMAN	Beta-1,4-glucuronyltransferase 1 (EC 2.4.1.-) (I-beta-1,3-N-acetylglucosaminyltransferase) (iGnT) (N-acetyllactosaminide beta-1,3-N-acetylglucosaminyltransferase) (Poly-N-acetyllactosamine extension enzyme) (UDP-GlcNAc:betaGal beta-1,3-N-acetylglucosaminyltransferase 1)	3	4	6	6	4	4	7	0.06	0.09	0.14	0.13	0.09	0.07	0.15	2.26374e+07	5.34451e+07	71232424	1.18085e+08	2.85163e+07	13742337	3.66413e+07	8	0.17	4.91857e+07
O43508	TNF12_HUMAN	Tumor necrosis factor ligand superfamily member 12 (APO3 ligand) (TNF-related weak inducer of apoptosis) (TWEAK) [Cleaved into: Tumor necrosis factor ligand superfamily member 12, membrane form; Tumor necrosis factor ligand superfamily member 12, secreted form]	0	0	0	3	2	0	0	0	0	0	0.13	0.06	0	0	0	0	0	105204945	281649001	0	0	3	0.13	5.52648e+07
O43598	DNPH1_HUMAN	2'-deoxynucleoside 5'-phosphate N-hydrolase 1 (EC 3.2.2.-) (c-Myc-responsive protein RCL)	0	2	3	1	2	0	0	0	0.15	0.19	0.05	0.15	0	0	0	6.1399e+06	1.11383e+07	4419880	10871864	0	0	3	0.19	4.65286e+06
O43617	TPPC3_HUMAN	Trafficking protein particle complex subunit 3 (BET3 homolog)	0	0	0	0	4	0	0	0	0	0	0	0.18	0	0	0	0	0	0	9.57366e+06	0	0	4	0.18	1.36767e+06
O43633	CHM2A_HUMAN	Charged multivesicular body protein 2a (Chromatin-modifying protein 2a) (CHMP2a) (Putative breast adenocarcinoma marker BC-2) (Vacuolar protein sorting-associated protein 2-1) (Vps2-1) (hVps2-1)	0	0	0	2	0	0	0	0	0	0	0.15	0	0	0	0	0	0	7.19018e+06	0	0	0	2	0.15	1.02717e+06
O43707	ACTN4_HUMAN	Alpha-actinin-4 (Non-muscle alpha-actinin 4)	20	34	30	29	33	12	20	0.23	0.38	0.33	0.33	0.38	0.13	0.21	1.21864e+08	1.46076e+08	2.50766e+08	188129006	2.9798e+08	1.57193e+07	47536644	44	0.49	1.52582e+08
O43719	HTSF1_HUMAN	HIV Tat-specific factor 1 (Tat-SF1)	11	15	0	0	0	0	0	0.18	0.19	0	0	0	0	0	2.61647e+08	7.2821e+08	0	0	0	0	0	19	0.25	1.41408e+08
O43736	ITM2A_HUMAN	Integral membrane protein 2A (Protein E25)	0	0	2	1	1	0	0	0	0	0.09	0.05	0.05	0	0	0	0	1.23502e+07	20227326	12235331	0	0	2	0.09	6.40184e+06
O43747	AP1G1_HUMAN	AP-1 complex subunit gamma-1 (Adaptor protein complex AP-1 subunit gamma-1) (Adaptor-related protein complex 1 subunit gamma-1) (Clathrin assembly protein complex 1 gamma-1 large chain) (Gamma1-adaptin) (Golgi adaptor HA1/AP1 adaptin subunit gamma-1)	2	1	1	1	8	0	0	0.02	0.01	0.01	0.01	0.07	0	0	4848923	3679034	8519265	3132931	41080644	0	0	9	0.08	8.75154e+06
O43765	SGTA_HUMAN	Small glutamine-rich tetratricopeptide repeat-containing protein alpha (Alpha-SGT) (Vpu-binding protein) (UBP)	4	0	2	0	2	0	0	0.13	0	0.06	0	0.06	0	0	9.0881e+06	0	8509920	0	1.14927e+07	0	0	5	0.17	4.15582e+06
O43776	SYNC_HUMAN	Asparagine--tRNA ligase, cytoplasmic (EC 6.1.1.22) (Asparaginyl-tRNA synthetase) (AsnRS)	0	2	4	2	0	0	0	0	0.03	0.08	0.03	0	0	0	0	6.15027e+07	8.2312e+07	20612798	0	0	0	4	0.08	2.34896e+07
O43809	CPSF5_HUMAN	Cleavage and polyadenylation specificity factor subunit 5 (Cleavage and polyadenylation specificity factor 25 kDa subunit) (CFIm25) (CPSF 25 kDa subunit) (Nucleoside diphosphate-linked moiety X motif 21) (Nudix motif 21) (Pre-mRNA cleavage factor Im 25 kDa subunit)	0	0	0	0	2	0	0	0	0	0	0	0.11	0	0	0	0	0	0	25021990	0	0	2	0.11	3574570
O43852	CALU_HUMAN	Calumenin (Crocalbin) (IEF SSP 9302)	7	12	6	4	0	0	3	0.29	0.47	0.22	0.18	0	0	0.13	4.89502e+07	51387332	7.44087e+07	3.07505e+07	0	0	13301025	12	0.47	3.07239e+07
O43865	SAHH2_HUMAN	Adenosylhomocysteinase 2 (AdoHcyase 2) (EC 3.3.1.1) (DC-expressed AHCY-like molecule) (IP(3)Rs binding protein released with IP(3)) (IRBIT) (S-adenosyl-L-homocysteine hydrolase 2) (S-adenosylhomocysteine hydrolase-like protein 1)	0	2	4	2	7	2	2	0	0.03	0.06	0.03	0.12	0.03	0.03	0	14080673	2.31017e+07	2.45764e+07	54355952	5.61399e+06	7.58461e+06	9	0.15	1.84733e+07
O43866	CD5L_HUMAN	CD5 antigen-like (Apoptosis inhibitor expressed by macrophages) (hAIM) (CT-2) (IgM-associated peptide) (SP-alpha)	17	21	19	19	19	16	17	0.46	0.61	0.52	0.56	0.53	0.42	0.43	1.15284e+09	1588433888	946649384	420485678	7.52983e+08	3.76822e+08	5.09689e+08	26	0.71	8.21129e+08
O43897	TLL1_HUMAN	Tolloid-like protein 1 (EC 3.4.24.-)	6	4	7	7	0	3	4	0.07	0.03	0.08	0.07	0	0.02	0.04	2.63383e+07	3.32536e+07	6.69434e+07	67948280	0	1.23548e+07	20681813	14	0.13	3.25029e+07
O43915	VEGFD_HUMAN	Vascular endothelial growth factor D (VEGF-D) (c-Fos-induced growth factor) (FIGF)	0	0	2	0	0	0	0	0	0	0.04	0	0	0	0	0	0	4143437	0	0	0	0	2	0.04	591920
O60234	GMFG_HUMAN	Glia maturation factor gamma (GMF-gamma)	0	2	0	0	0	0	0	0	0.14	0	0	0	0	0	0	1.05176e+07	0	0	0	0	0	2	0.14	1.50252e+06
O60243	H6ST1_HUMAN	Heparan-sulfate 6-O-sulfotransferase 1 (HS6ST-1) (EC 2.8.2.-)	0	0	0	1	2	0	0	0	0	0	0.03	0.04	0	0	0	0	0	23906678	1.1977e+08	0	0	2	0.04	2.05252e+07
O60244	MED14_HUMAN	Mediator of RNA polymerase II transcription subunit 14 (Activator-recruited cofactor 150 kDa component) (ARC150) (Cofactor required for Sp1 transcriptional activation subunit 2) (CRSP complex subunit 2) (Mediator complex subunit 14) (RGR1 homolog) (hRGR1) (Thyroid hormone receptor-associated protein complex 170 kDa component) (Trap170) (Transcriptional coactivator CRSP150) (Vitamin D3 receptor-in…	0	0	2	0	0	0	0	0	0	0.01	0	0	0	0	0	0	13506779	0	0	0	0	2	0.01	1.92954e+06
O60256	KPRB_HUMAN	Phosphoribosyl pyrophosphate synthase-associated protein 2 (PRPP synthase-associated protein 2) (41 kDa phosphoribosypyrophosphate synthetase-associated protein) (PAP41)	0	0	2	0	0	0	0	0	0	0.05	0	0	0	0	0	0	2697927	0	0	0	0	2	0.05	385418
O60260	PRKN2_HUMAN	E3 ubiquitin-protein ligase parkin (Parkin) (EC 2.3.2.-) (Parkinson juvenile disease protein 2) (Parkinson disease protein 2)	0	6	0	0	4	0	0	0	0.14	0	0	0.14	0	0	0	2.65564e+08	0	0	3.60568e+08	0	0	6	0.14	8.94474e+07
O60279	SUSD5_HUMAN	Sushi domain-containing protein 5	4	4	7	5	4	2	4	0.04	0.07	0.14	0.09	0.05	0.03	0.04	3.81934e+07	1.5689e+07	1.18735e+08	1.46693e+08	2.84221e+07	10245796	1.76279e+07	9	0.17	5.36581e+07
O60282	KIF5C_HUMAN	Kinesin heavy chain isoform 5C (Kinesin heavy chain neuron-specific 2)	0	5	4	3	8	3	0	0	0.04	0.04	0.02	0.08	0.02	0	0	3.12321e+07	2.63126e+07	47533107	38643338	1.08922e+07	0	10	0.1	2.20876e+07
O60437	PEPL_HUMAN	Periplakin (190 kDa paraneoplastic pemphigus antigen) (195 kDa cornified envelope precursor protein)	7	25	44	18	10	0	5	0.03	0.12	0.22	0.09	0.05	0	0.02	1.9498e+07	31521432	140314920	5.03857e+07	6.22499e+08	0	55408415	55	0.27	1.31375e+08
O60443	DFNA5_HUMAN	Non-syndromic hearing impairment protein 5 (Inversely correlated with estrogen receptor expression 1) (ICERE-1)	5	6	9	8	10	3	5	0.1	0.17	0.2	0.19	0.19	0.05	0.1	1.8388e+07	38649840	67941004	43158304	118273112	1.40654e+07	1.65318e+07	16	0.33	4.52868e+07
O60449	LY75_HUMAN	Lymphocyte antigen 75 (Ly-75) (C-type lectin domain family 13 member B) (DEC-205) (gp200-MR6) (CD antigen CD205)	0	0	4	3	0	0	1	0	0	0.03	0.02	0	0	0	0	0	6.16708e+08	90828154	0	0	9516345	6	0.04	1.02436e+08
O60462	NRP2_HUMAN	Neuropilin-2 (Vascular endothelial cell growth factor 165 receptor 2)	13	0	5	13	6	0	12	0.14	0	0.06	0.13	0.06	0	0.12	39243472	0	2.86184e+07	9.20413e+07	1.81513e+07	0	24269470	19	0.19	2.89034e+07
O60493	SNX3_HUMAN	Sorting nexin-3 (Protein SDP3)	2	0	2	0	3	0	0	0.15	0	0.15	0	0.15	0	0	7795036	0	3245760	0	8.00436e+06	0	0	4	0.24	2.72074e+06
O60496	DOK2_HUMAN	Docking protein 2 (Downstream of tyrosine kinase 2) (p56(dok-2))	1	0	0	0	0	0	0	0.03	0	0	0	0	0	0	4355295	0	0	0	0	0	0	1	0.03	622185
O60506	HNRPQ_HUMAN	Heterogeneous nuclear ribonucleoprotein Q (hnRNP Q) (Glycine- and tyrosine-rich RNA-binding protein) (GRY-RBP) (NS1-associated protein 1) (Synaptotagmin-binding, cytoplasmic RNA-interacting protein)	7	7	13	10	11	5	10	0.14	0.1	0.2	0.15	0.16	0.06	0.15	4.15005e+07	2.20433e+08	6.91998e+07	22227148	4.14602e+07	2.44142e+07	7.81714e+07	19	0.32	7.1058e+07
O60513	B4GT4_HUMAN	Beta-1,4-galactosyltransferase 4 (Beta-1,4-GalTase 4) (Beta4Gal-T4) (b4Gal-T4) (EC 2.4.1.-) (UDP-Gal:beta-GlcNAc beta-1,4-galactosyltransferase 4) (UDP-galactose:beta-N-acetylglucosamine beta-1,4-galactosyltransferase 4) [Includes: N-acetyllactosamine synthase (EC 2.4.1.90) (Nal synthase); Lactotriaosylceramide beta-1,4-galactosyltransferase (EC 2.4.1.275) (Beta-N-acetylglucosaminyl-glycolipid be…	3	4	9	7	7	0	8	0.08	0.1	0.26	0.21	0.19	0	0.26	1.37219e+07	15259935	5.13548e+07	5.16463e+07	3.30298e+07	0	1.62026e+07	11	0.32	2.58879e+07
O60518	RNBP6_HUMAN	Ran-binding protein 6 (RanBP6)	0	0	0	0	3	0	0	0	0	0	0	0.02	0	0	0	0	0	0	1.85276e+08	0	0	3	0.02	2.64679e+07
O60542	PSPN_HUMAN	Persephin (PSP)	0	0	0	1	0	0	0	0	0	0	0.06	0	0	0	0	0	0	14250416	0	0	0	1	0.06	2.03577e+06
O60565	GREM1_HUMAN	Gremlin-1 (Cell proliferation-inducing gene 2 protein) (Cysteine knot superfamily 1, BMP antagonist 1) (DAN domain family member 2) (Down-regulated in Mos-transformed cells protein) (Increased in high glucose protein 2) (IHG-2)	2	0	0	1	0	0	0	0.16	0	0	0.06	0	0	0	3.08902e+06	0	0	6317426	0	0	0	2	0.16	1.34378e+06
O60568	PLOD3_HUMAN	Procollagen-lysine,2-oxoglutarate 5-dioxygenase 3 (EC 1.14.11.4) (Lysyl hydroxylase 3) (LH3)	4	3	10	6	8	2	3	0.05	0.03	0.14	0.07	0.12	0.02	0.03	2.18915e+07	9152073	2.69976e+07	2.50329e+07	2.9949e+07	5908765	1.46565e+07	11	0.15	1.9084e+07
O60610	DIAP1_HUMAN	Protein diaphanous homolog 1 (Diaphanous-related formin-1) (DRF1)	4	0	4	3	7	0	3	0.02	0	0.03	0.02	0.05	0	0.02	8.76266e+06	0	4.68552e+06	8.46554e+06	2.38982e+07	0	6.49937e+06	12	0.09	7.47305e+06
O60645	EXOC3_HUMAN	Exocyst complex component 3 (Exocyst complex component Sec6)	0	0	0	0	2	0	0	0	0	0	0	0.02	0	0	0	0	0	0	5.45177e+06	0	0	2	0.02	778824
O60664	PLIN3_HUMAN	Perilipin-3 (47 kDa mannose 6-phosphate receptor-binding protein) (47 kDa MPR-binding protein) (Cargo selection protein TIP47) (Mannose-6-phosphate receptor-binding protein 1) (Placental protein 17) (PP17)	9	2	8	7	10	6	7	0.17	0.03	0.19	0.11	0.2	0.12	0.15	35117054	1.79089e+07	3.55518e+07	16773479	2.78064e+07	10832464	1.85586e+07	14	0.3	2.32212e+07
O60684	IMA7_HUMAN	Importin subunit alpha-7 (Karyopherin subunit alpha-6)	0	0	0	0	2	0	0	0	0	0	0	0.02	0	0	0	0	0	0	21474165	0	0	2	0.02	3.06774e+06
O60701	UGDH_HUMAN	UDP-glucose 6-dehydrogenase (UDP-Glc dehydrogenase) (UDP-GlcDH) (UDPGDH) (EC 1.1.1.22)	8	7	13	10	11	3	9	0.18	0.16	0.24	0.22	0.22	0.06	0.19	3.78141e+07	3.42916e+07	5.5636e+07	5.1952e+07	1.0315e+08	18568365	3.16697e+07	16	0.34	4.75831e+07
O60716	CTND1_HUMAN	Catenin delta-1 (Cadherin-associated Src substrate) (CAS) (p120 catenin) (p120(ctn)) (p120(cas))	0	1	2	0	0	0	0	0	0.03	0.04	0	0	0	0	0	10863024	6.67508e+06	0	0	0	0	2	0.04	2.50544e+06
O60749	SNX2_HUMAN	Sorting nexin-2 (Transformation-related gene 9 protein) (TRG-9)	0	0	2	4	2	0	0	0	0	0.03	0.1	0.05	0	0	0	0	8660715	1.51901e+07	15695805	0	0	7	0.17	5.64951e+06
O60763	USO1_HUMAN	General vesicular transport factor p115 (Protein USO1 homolog) (Transcytosis-associated protein) (TAP) (Vesicle-docking protein)	6	6	7	11	16	2	5	0.06	0.05	0.08	0.12	0.19	0.02	0.04	2.22556e+07	19392555	2.07372e+07	2.55428e+07	64533464	5935884	15714171	21	0.24	24873089
O60812	HNRC1_HUMAN	Heterogeneous nuclear ribonucleoprotein C-like 1 (hnRNP C-like-1) (hnRNP core protein C-like 1)	5	2	6	5	8	2	4	0.13	0.05	0.16	0.14	0.18	0.05	0.13	4.73163e+08	627730786	8.72881e+08	1.92915e+08	5.78338e+08	3.25529e+08	3.82236e+08	10	0.25	4.93256e+08
O60814	H2B1K_HUMAN	Histone H2B type 1-K (H2B K) (HIRA-interacting protein 1)	11	12	12	12	12	10	12	0.67	0.68	0.68	0.68	0.68	0.6	0.68	1.4225e+09	1825250404	1.73541e+09	1478476848	3.84933e+09	4.93984e+08	1012194200	12	0.68	1.68816e+09
O60841	IF2P_HUMAN	Eukaryotic translation initiation factor 5B (eIF-5B) (EC 3.6.5.3) (Translation initiation factor IF-2)	0	0	0	0	4	0	0	0	0	0	0	0.03	0	0	0	0	0	0	2.65946e+06	0	0	4	0.03	379923
O60844	ZG16_HUMAN	Zymogen granule membrane protein 16 (Zymogen granule protein 16) (hZG16) (Secretory lectin ZG16)	0	0	0	0	0	0	1	0	0	0	0	0	0	0.1	0	0	0	0	0	0	12260808	1	0.1	1751544
O60879	DIAP2_HUMAN	Protein diaphanous homolog 2 (Diaphanous-related formin-2) (DRF2)	0	0	6	0	0	0	0	0	0	0.04	0	0	0	0	0	0	5338372	0	0	0	0	6	0.04	762625
O60884	DNJA2_HUMAN	DnaJ homolog subfamily A member 2 (Cell cycle progression restoration gene 3 protein) (Dnj3) (Dj3) (HIRA-interacting protein 4) (Renal carcinoma antigen NY-REN-14)	2	0	5	4	3	2	0	0.04	0	0.1	0.07	0.06	0.03	0	14874051	0	11947117	9.83139e+06	1.82393e+07	351013230	0	7	0.12	57986443
O60888	CUTA_HUMAN	Protein CutA (Acetylcholinesterase-associated protein) (Brain acetylcholinesterase putative membrane anchor)	0	0	2	0	0	0	0	0	0	0.13	0	0	0	0	0	0	18321525	0	0	0	0	2	0.13	2.61736e+06
O60911	CATL2_HUMAN	Cathepsin L2 (EC 3.4.22.43) (Cathepsin U) (Cathepsin V)	0	2	0	0	0	0	0	0	0.04	0	0	0	0	0	0	49078461	0	0	0	0	0	2	0.04	7.01121e+06
O60936	NOL3_HUMAN	Nucleolar protein 3 (Apoptosis repressor with CARD) (Muscle-enriched cytoplasmic protein) (Myp) (Nucleolar protein of 30 kDa) (Nop30)	0	0	2	0	0	1	0	0	0	0.09	0	0	0.04	0	0	0	23524573	0	0	3656511	0	2	0.09	3883012
O75019	LIRA1_HUMAN	Leukocyte immunoglobulin-like receptor subfamily A member 1 (CD85 antigen-like family member I) (Leukocyte immunoglobulin-like receptor 6) (LIR-6) (CD antigen CD85i)	0	0	2	0	0	0	0	0	0	0.04	0	0	0	0	0	0	1.86042e+08	0	0	0	0	2	0.04	2.65774e+07
O75044	SRGP2_HUMAN	SLIT-ROBO Rho GTPase-activating protein 2 (srGAP2) (Formin-binding protein 2) (Rho GTPase-activating protein 34)	0	0	0	0	4	0	0	0	0	0	0	0.03	0	0	0	0	0	0	1.41109e+07	0	0	4	0.03	2.01585e+06
O75083	WDR1_HUMAN	WD repeat-containing protein 1 (Actin-interacting protein 1) (AIP1) (NORI-1)	0	0	6	3	2	0	0	0	0	0.12	0.03	0.03	0	0	0	0	3.56594e+07	12813257	12122225	0	0	8	0.15	8.65641e+06
O75094	SLIT3_HUMAN	Slit homolog 3 protein (Slit-3) (Multiple epidermal growth factor-like domains protein 5) (Multiple EGF-like domains protein 5)	6	6	7	6	0	0	10	0.04	0.05	0.06	0.05	0	0	0.07	1.89391e+08	1.12468e+09	9.68835e+07	334822150	0	0	7.16503e+08	18	0.12	3.51754e+08
O75095	MEGF6_HUMAN	Multiple epidermal growth factor-like domains protein 6 (Multiple EGF-like domains protein 6) (Epidermal growth factor-like protein 3) (EGF-like protein 3)	8	4	7	12	7	0	5	0.06	0.03	0.04	0.07	0.05	0	0.03	2.55699e+07	9.9557e+06	3.33937e+07	5.99643e+07	8232295	0	10397226	16	0.1	2.10733e+07
O75116	ROCK2_HUMAN	Rho-associated protein kinase 2 (EC 2.7.11.1) (Rho kinase 2) (Rho-associated, coiled-coil-containing protein kinase 2) (Rho-associated, coiled-coil-containing protein kinase II) (ROCK-II) (p164 ROCK-2)	0	0	0	0	2	0	0	0	0	0	0	0.01	0	0	0	0	0	0	31750620	0	0	2	0.01	4.5358e+06
O75146	HIP1R_HUMAN	Huntingtin-interacting protein 1-related protein (HIP1-related protein) (Huntingtin-interacting protein 12) (HIP-12)	0	0	0	0	3	0	0	0	0	0	0	0.02	0	0	0	0	0	0	9.19162e+07	0	0	3	0.02	1.31309e+07
O75223	GGCT_HUMAN	Gamma-glutamylcyclotransferase (EC 2.3.2.4) (Cytochrome c-releasing factor 21)	0	0	3	1	0	0	0	0	0	0.14	0.05	0	0	0	0	0	32422398	5691693	0	0	0	3	0.14	5.44487e+06
O75339	CILP1_HUMAN	Cartilage intermediate layer protein 1 (CILP-1) (Cartilage intermediate-layer protein) [Cleaved into: Cartilage intermediate layer protein 1 C1; Cartilage intermediate layer protein 1 C2]	49	47	51	52	43	41	43	0.39	0.4	0.4	0.41	0.34	0.32	0.35	1.07864e+09	795221616	1467973237	8.49053e+08	450759664	4.02049e+08	4.7891e+08	59	0.47	7.88943e+08
O75342	LX12B_HUMAN	Arachidonate 12-lipoxygenase, 12R-type (12R-LOX) (12R-lipoxygenase) (EC 1.13.11.-) (Epidermis-type lipoxygenase 12)	0	0	4	0	0	0	0	0	0	0.05	0	0	0	0	0	0	36996857	0	0	0	0	4	0.05	5.28527e+06
O75348	VATG1_HUMAN	V-type proton ATPase subunit G 1 (V-ATPase subunit G 1) (V-ATPase 13 kDa subunit 1) (Vacuolar proton pump subunit G 1) (Vacuolar proton pump subunit M16)	2	0	0	0	0	0	0	0.17	0	0	0	0	0	0	9498178	0	0	0	0	0	0	2	0.17	1.35688e+06
O75351	VPS4B_HUMAN	Vacuolar protein sorting-associated protein 4B (EC 3.6.4.6) (Cell migration-inducing gene 1 protein) (Suppressor of K(+) transport growth defect 1) (Protein SKD1)	0	0	2	2	4	0	0	0	0	0.05	0.05	0.09	0	0	0	0	35714798	1.57565e+06	13461645	0	0	6	0.13	7.2503e+06
O75367	H2AY_HUMAN	Core histone macro-H2A.1 (Histone macroH2A1) (mH2A1) (Histone H2A.y) (H2A/y) (Medulloblastoma antigen MU-MB-50.205)	0	0	0	0	3	0	0	0	0	0	0	0.09	0	0	0	0	0	0	3.96122e+07	0	0	3	0.09	5.65889e+06
O75369	FLNB_HUMAN	Filamin-B (FLN-B) (ABP-278) (ABP-280 homolog) (Actin-binding-like protein) (Beta-filamin) (Filamin homolog 1) (Fh1) (Filamin-3) (Thyroid autoantigen) (Truncated actin-binding protein) (Truncated ABP)	12	28	14	15	25	15	14	0.04	0.1	0.04	0.06	0.09	0.05	0.05	4.85117e+07	260118744	87646288	85864568	1.84605e+08	316224448	7.68226e+07	44	0.16	1.51399e+08
O75382	TRIM3_HUMAN	Tripartite motif-containing protein 3 (Brain-expressed RING finger protein) (RING finger protein 22) (RING finger protein 97)	0	0	0	5	0	0	0	0	0	0	0.07	0	0	0	0	0	0	65281136	0	0	0	5	0.07	9.32588e+06
O75396	SC22B_HUMAN	Vesicle-trafficking protein SEC22b (ER-Golgi SNARE of 24 kDa) (ERS-24) (ERS24) (SEC22 vesicle-trafficking protein homolog B) (SEC22 vesicle-trafficking protein-like 1)	0	0	0	0	2	0	0	0	0	0	0	0.1	0	0	0	0	0	0	1.13652e+07	0	0	2	0.1	1.6236e+06
O75477	ERLN1_HUMAN	Erlin-1 (Endoplasmic reticulum lipid raft-associated protein 1) (Protein KE04) (Stomatin-prohibitin-flotillin-HflC/K domain-containing protein 1) (SPFH domain-containing protein 1)	0	0	0	0	2	0	0	0	0	0	0	0.03	0	0	0	0	0	0	6.55125e+07	0	0	2	0.03	9.35893e+06
O75489	NDUS3_HUMAN	NADH dehydrogenase [ubiquinone] iron-sulfur protein 3, mitochondrial (EC 1.6.5.3) (EC 1.6.99.3) (Complex I-30kD) (CI-30kD) (NADH-ubiquinone oxidoreductase 30 kDa subunit)	0	4	0	0	2	0	0	0	0.11	0	0	0.08	0	0	0	9.63118e+06	0	0	10229340	0	0	6	0.18	2.83722e+06
O75494	SRS10_HUMAN	Serine/arginine-rich splicing factor 10 (40 kDa SR-repressor protein) (SRrp40) (FUS-interacting serine-arginine-rich protein 1) (Splicing factor SRp38) (Splicing factor, arginine/serine-rich 13A) (TLS-associated protein with Ser-Arg repeats) (TASR) (TLS-associated protein with SR repeats) (TLS-associated serine-arginine protein) (TLS-associated SR protein)	0	2	1	1	1	0	1	0	0.11	0.07	0.07	0.07	0	0.07	0	4259214	11062804	34722964	16701560	0	5370833	2	0.11	1.03025e+07
O75531	BAF_HUMAN	Barrier-to-autointegration factor (Breakpoint cluster region protein 1) [Cleaved into: Barrier-to-autointegration factor, N-terminally processed]	0	0	0	2	0	0	3	0	0	0	0.17	0	0	0.33	0	0	0	9052423	0	0	20150017	3	0.33	4.17178e+06
O75533	SF3B1_HUMAN	Splicing factor 3B subunit 1 (Pre-mRNA-splicing factor SF3b 155 kDa subunit) (SF3b155) (Spliceosome-associated protein 155) (SAP 155)	0	0	0	0	8	0	0	0	0	0	0	0.05	0	0	0	0	0	0	3.94194e+07	0	0	8	0.05	5.63134e+06
O75534	CSDE1_HUMAN	Cold shock domain-containing protein E1 (N-ras upstream gene protein) (Protein UNR)	0	1	0	1	0	0	1	0	0.01	0	0.01	0	0	0.01	0	4117336	0	2333121	0	0	2380404	1	0.01	1.26155e+06
O75592	MYCB2_HUMAN	E3 ubiquitin-protein ligase MYCBP2 (EC 2.3.2.27) (Myc-binding protein 2) (Pam/highwire/rpm-1 protein) (Protein associated with Myc) (RING-type E3 ubiquitin transferase MYCBP2)	0	0	8	3	0	0	0	0	0	0.02	0.01	0	0	0	0	0	2.05879e+09	1261207384	0	0	0	9	0.02	4.74285e+08
O75608	LYPA1_HUMAN	Acyl-protein thioesterase 1 (APT-1) (hAPT1) (EC 3.1.2.-) (Lysophospholipase 1) (Lysophospholipase I) (LPL-I) (LysoPLA I)	3	0	0	3	4	0	4	0.15	0	0	0.15	0.21	0	0.21	1.02875e+07	0	0	1.51828e+07	75604235	0	12291405	4	0.21	1.61951e+07
O75626	PRDM1_HUMAN	PR domain zinc finger protein 1 (EC 2.1.1.-) (BLIMP-1) (Beta-interferon gene positive regulatory domain I-binding factor) (PR domain-containing protein 1) (Positive regulatory domain I-binding factor 1) (PRDI-BF1) (PRDI-binding factor 1)	0	4	0	0	0	0	0	0	0.04	0	0	0	0	0	0	7.30019e+07	0	0	0	0	0	4	0.04	1.04288e+07
O75636	FCN3_HUMAN	Ficolin-3 (Collagen/fibrinogen domain-containing lectin 3 p35) (Collagen/fibrinogen domain-containing protein 3) (Hakata antigen)	10	12	10	9	10	11	11	0.27	0.36	0.29	0.31	0.3	0.29	0.29	4.26431e+08	1.53073e+09	8.82674e+08	606733173	1017233820	2.83357e+08	6.39257e+08	12	0.36	7.69488e+08
O75643	U520_HUMAN	U5 small nuclear ribonucleoprotein 200 kDa helicase (EC 3.6.4.13) (Activating signal cointegrator 1 complex subunit 3-like 1) (BRR2 homolog) (U5 snRNP-specific 200 kDa protein) (U5-200KD)	0	0	0	0	8	0	0	0	0	0	0	0.03	0	0	0	0	0	0	4.61036e+07	0	0	8	0.03	6.58623e+06
O75663	TIPRL_HUMAN	TIP41-like protein (Putative MAPK-activating protein PM10) (Type 2A-interacting protein) (TIP)	3	0	2	0	3	0	0	0.08	0	0.04	0	0.09	0	0	2.38088e+07	0	52799171	0	3.35156e+07	0	0	4	0.13	1.57319e+07
O75691	UTP20_HUMAN	Small subunit processome component 20 homolog (Down-regulated in metastasis protein) (Novel nucleolar protein 73) (NNP73) (Protein Key-1A6)	0	2	0	0	0	0	5	0	0.01	0	0	0	0	0.02	0	319803672	0	0	0	0	1.42243e+07	6	0.03	4.77183e+07
O75718	CRTAP_HUMAN	Cartilage-associated protein	3	0	0	0	0	0	0	0.06	0	0	0	0	0	0	6.46461e+06	0	0	0	0	0	0	3	0.06	923515
O75787	RENR_HUMAN	Renin receptor (ATPase H(+)-transporting lysosomal accessory protein 2) (ATPase H(+)-transporting lysosomal-interacting protein 2) (ER-localized type I transmembrane adaptor) (Embryonic liver differentiation factor 10) (N14F) (Renin/prorenin receptor) (Vacuolar ATP synthase membrane sector-associated protein M8-9) (ATP6M8-9) (V-ATPase M8.9 subunit)	5	3	10	8	6	2	7	0.16	0.11	0.29	0.21	0.15	0.04	0.17	1.64892e+08	77532707	182340864	3.13953e+08	114080360	57245937	7.33121e+07	11	0.29	1.40479e+08
O75822	EIF3J_HUMAN	Eukaryotic translation initiation factor 3 subunit J (eIF3j) (Eukaryotic translation initiation factor 3 subunit 1) (eIF-3-alpha) (eIF3 p35)	0	0	7	3	6	0	4	0	0	0.27	0.12	0.19	0	0.12	0	0	26103045	2.42273e+07	1.16538e+08	0	8.14895e+06	8	0.28	2.50024e+07
O75900	MMP23_HUMAN	Matrix metalloproteinase-23 (MMP-23) (EC 3.4.24.-) (Femalysin) (MIFR-1) (Matrix metalloproteinase-21) (MMP-21) (Matrix metalloproteinase-22) (MMP-22) [Cleaved into: Matrix metalloproteinase-23, soluble form]	2	0	0	0	0	0	0	0.06	0	0	0	0	0	0	38883390	0	0	0	0	0	0	2	0.06	5554770
O75912	DGKI_HUMAN	Diacylglycerol kinase iota (DAG kinase iota) (EC 2.7.1.107) (Diglyceride kinase iota) (DGK-iota)	2	0	0	0	0	0	1	0.02	0	0	0	0	0	0.01	2.28217e+06	0	0	0	0	0	5260333	2	0.02	1.0775e+06
O75935	DCTN3_HUMAN	Dynactin subunit 3 (Dynactin complex subunit 22 kDa subunit) (p22)	2	0	1	0	0	0	0	0.08	0	0.05	0	0	0	0	8.66381e+06	0	23394700	0	0	0	0	2	0.08	4.57979e+06
O75947	ATP5H_HUMAN	ATP synthase subunit d, mitochondrial (ATPase subunit d)	2	2	0	0	0	0	0	0.13	0.17	0	0	0	0	0	6353327	1.51536e+07	0	0	0	0	0	4	0.3	3.07242e+06
O76003	GLRX3_HUMAN	Glutaredoxin-3 (PKC-interacting cousin of thioredoxin) (PICOT) (PKC-theta-interacting protein) (PKCq-interacting protein) (Thioredoxin-like protein 2)	2	0	0	0	0	0	0	0.06	0	0	0	0	0	0	1.51129e+07	0	0	0	0	0	0	2	0.06	2.15899e+06
O76027	ANXA9_HUMAN	Annexin A9 (Annexin XXXI) (Annexin-31) (Annexin-9) (Pemphaxin)	0	0	0	1	4	0	0	0	0	0	0.04	0.1	0	0	0	0	0	28553214	51493896	0	0	4	0.1	1.14353e+07
O76061	STC2_HUMAN	Stanniocalcin-2 (STC-2) (Stanniocalcin-related protein) (STC-related protein) (STCRP)	0	0	1	1	0	0	0	0	0	0.04	0.04	0	0	0	0	0	4157123	1314893	0	0	0	1	0.04	781717
O76076	WISP2_HUMAN	WNT1-inducible-signaling pathway protein 2 (WISP-2) (CCN family member 5) (Connective tissue growth factor-like protein) (CTGF-L) (Connective tissue growth factor-related protein 58)	9	10	10	11	9	10	10	0.44	0.46	0.46	0.5	0.46	0.43	0.5	2.46398e+09	7.95787e+08	1137291176	2.40756e+09	897911518	6.72856e+08	7.68514e+08	11	0.5	1.30627e+09
O94763	RMP_HUMAN	Unconventional prefoldin RPB5 interactor 1 (Protein NNX3) (Protein phosphatase 1 regulatory subunit 19) (RNA polymerase II subunit 5-mediating protein) (RPB5-mediating protein)	0	0	2	0	2	0	2	0	0	0.02	0	0.02	0	0.02	0	0	2430541241	0	694191209	0	2.65726e+08	2	0.02	4.84351e+08
O94766	B3GA3_HUMAN	Galactosylgalactosylxylosylprotein 3-beta-glucuronosyltransferase 3 (EC 2.4.1.135) (Beta-1,3-glucuronyltransferase 3) (Glucuronosyltransferase I) (GlcAT-I) (UDP-GlcUA:Gal beta-1,3-Gal-R glucuronyltransferase) (GlcUAT-I)	4	2	7	3	2	0	0	0.1	0.06	0.19	0.09	0.06	0	0	1.23591e+07	8.72577e+06	2.65463e+07	6825104	2.94391e+06	0	0	9	0.24	8.20003e+06
O94769	ECM2_HUMAN	Extracellular matrix protein 2 (Matrix glycoprotein SC1/ECM2)	16	17	25	23	18	15	17	0.22	0.24	0.38	0.33	0.24	0.21	0.22	438686674	275584720	410052963	4.51838e+08	3.00989e+08	1.30414e+08	232200383	29	0.44	3.19967e+08
O94788	AL1A2_HUMAN	Retinal dehydrogenase 2 (RALDH 2) (RalDH2) (EC 1.2.1.36) (Aldehyde dehydrogenase family 1 member A2) (Retinaldehyde-specific dehydrogenase type 2) (RALDH(II))	5	9	10	10	10	0	6	0.09	0.15	0.17	0.17	0.17	0	0.1	3.07696e+07	4.14106e+07	97316228	9.05383e+07	1.92746e+08	0	5.36379e+07	15	0.26	7.23455e+07
O94808	GFPT2_HUMAN	Glutamine--fructose-6-phosphate aminotransferase [isomerizing] 2 (EC 2.6.1.16) (D-fructose-6-phosphate amidotransferase 2) (Glutamine:fructose-6-phosphate amidotransferase 2) (GFAT 2) (GFAT2) (Hexosephosphate aminotransferase 2)	0	0	0	3	4	3	0	0	0	0	0.05	0.06	0.04	0	0	0	0	6.58176e+07	3.46216e+07	110670970	0	6	0.09	3.01586e+07
O94854	K0754_HUMAN	Uncharacterized protein KIAA0754	0	0	2	0	0	0	0	0	0	0.02	0	0	0	0	0	0	8.31659e+08	0	0	0	0	2	0.02	1.18808e+08
O94874	UFL1_HUMAN	E3 UFM1-protein ligase 1 (EC 6.3.2.-) (Novel LZAP-binding protein) (Regulator of C53/LZAP and DDRGK1)	0	0	0	0	5	0	0	0	0	0	0	0.05	0	0	0	0	0	0	9.35883e+06	0	0	5	0.05	1.33698e+06
O94875	SRBS2_HUMAN	Sorbin and SH3 domain-containing protein 2 (Arg-binding protein 2) (ArgBP2) (Arg/Abl-interacting protein 2) (Sorbin)	0	0	0	2	0	0	0	0	0	0	0.01	0	0	0	0	0	0	5309760	0	0	0	2	0.01	758537
O94905	ERLN2_HUMAN	Erlin-2 (Endoplasmic reticulum lipid raft-associated protein 2) (Stomatin-prohibitin-flotillin-HflC/K domain-containing protein 2) (SPFH domain-containing protein 2)	0	3	2	2	2	0	0	0	0.06	0.04	0.04	0.04	0	0	0	7.07996e+06	6761726	9.79088e+06	9.85076e+06	0	0	3	0.06	4.78333e+06
O94907	DKK1_HUMAN	Dickkopf-related protein 1 (Dickkopf-1) (Dkk-1) (hDkk-1) (SK)	0	0	0	0	0	0	3	0	0	0	0	0	0	0.08	0	0	0	0	0	0	3.43304e+06	3	0.08	490435
O94925	GLSK_HUMAN	Glutaminase kidney isoform, mitochondrial (GLS) (EC 3.5.1.2) (K-glutaminase) (L-glutamine amidohydrolase)	0	2	0	0	0	0	0	0	0.04	0	0	0	0	0	0	1.7234e+07	0	0	0	0	0	2	0.04	2.462e+06
O94973	AP2A2_HUMAN	AP-2 complex subunit alpha-2 (100 kDa coated vesicle protein C) (Adaptor protein complex AP-2 subunit alpha-2) (Adaptor-related protein complex 2 subunit alpha-2) (Alpha-adaptin C) (Alpha2-adaptin) (Clathrin assembly protein complex 2 alpha-C large chain) (Huntingtin yeast partner J) (Huntingtin-interacting protein 9) (HIP-9) (Huntingtin-interacting protein J) (Plasma membrane adaptor HA2/AP2 ada…	3	2	2	3	11	0	2	0.04	0.02	0.02	0.04	0.14	0	0.02	6715832	1.15523e+07	1.83712e+07	14931699	90715548	0	4392734	11	0.14	2.09542e+07
O94979	SC31A_HUMAN	Protein transport protein Sec31A (ABP125) (ABP130) (SEC31-like protein 1) (SEC31-related protein A) (Web1-like protein)	4	0	3	0	10	0	0	0.04	0	0.02	0	0.08	0	0	1.97768e+07	0	1.68138e+07	0	8.00919e+07	0	0	14	0.1	1.49352e+07
O94985	CSTN1_HUMAN	Calsyntenin-1 (Alcadein-alpha) (Alc-alpha) (Alzheimer-related cadherin-like protein) (Non-classical cadherin XB31alpha) [Cleaved into: Soluble Alc-alpha (SAlc-alpha); CTF1-alpha (C-terminal fragment 1-alpha)]	15	14	16	17	9	11	10	0.12	0.13	0.17	0.15	0.07	0.09	0.09	6.00943e+07	70499960	1.55893e+08	2.82864e+09	4.96034e+07	45343052	3.65371e+08	26	0.25	5.10777e+08
O95084	PRS23_HUMAN	Serine protease 23 (EC 3.4.21.-) (Putative secreted protein Zsig13)	1	2	4	2	3	3	2	0.03	0.05	0.1	0.04	0.07	0.05	0.05	24283202	14337835	1.87123e+07	6.10072e+06	17375815	10954538	1.24174e+07	8	0.17	1.48831e+07
O95147	DUS14_HUMAN	Dual specificity protein phosphatase 14 (EC 3.1.3.16) (EC 3.1.3.48) (MKP-1-like protein tyrosine phosphatase) (MKP-L) (Mitogen-activated protein kinase phosphatase 6) (MAP kinase phosphatase 6) (MKP-6)	0	0	3	0	0	0	0	0	0	0.1	0	0	0	0	0	0	28530272	0	0	0	0	3	0.1	4.07575e+06
O95197	RTN3_HUMAN	Reticulon-3 (Homolog of ASY protein) (HAP) (Neuroendocrine-specific protein-like 2) (NSP-like protein 2) (Neuroendocrine-specific protein-like II) (NSP-like protein II) (NSPLII)	0	1	1	1	2	0	0	0	0.03	0.03	0.03	0.07	0	0	0	27962060	10715774	2012954	29261005	0	0	2	0.07	9.99311e+06
O95236	APOL3_HUMAN	Apolipoprotein L3 (Apolipoprotein L-III) (ApoL-III) (TNF-inducible protein CG12-1) (CG12_1)	2	0	0	0	0	0	2	0.07	0	0	0	0	0	0.07	3.86715e+08	0	0	0	0	0	2.62276e+08	2	0.07	9.27129e+07
O95302	FKBP9_HUMAN	Peptidyl-prolyl cis-trans isomerase FKBP9 (PPIase FKBP9) (EC 5.2.1.8) (63 kDa FK506-binding protein) (63 kDa FKBP) (FKBP-63) (FK506-binding protein 9) (FKBP-9) (Rotamase)	3	5	0	0	0	0	4	0.04	0.08	0	0	0	0	0.05	1.15016e+07	3.68323e+07	0	0	0	0	1.05202e+07	9	0.13	8.40774e+06
O95319	CELF2_HUMAN	CUGBP Elav-like family member 2 (CELF-2) (Bruno-like protein 3) (CUG triplet repeat RNA-binding protein 2) (CUG-BP2) (CUG-BP- and ETR-3-like factor 2) (ELAV-type RNA-binding protein 3) (ETR-3) (Neuroblastoma apoptosis-related RNA-binding protein) (hNAPOR) (RNA-binding protein BRUNOL-3)	2	0	3	2	6	0	2	0.03	0	0.04	0.03	0.09	0	0.03	10178286	0	5.49258e+06	5025321	20209326	0	2.74102e+06	6	0.09	6.23522e+06
O95336	6PGL_HUMAN	6-phosphogluconolactonase (6PGL) (EC 3.1.1.31)	0	0	5	2	3	0	0	0	0	0.23	0.1	0.16	0	0	0	0	2.50948e+07	2.29962e+06	24539361	0	0	5	0.23	7.41912e+06
O95340	PAPS2_HUMAN	Bifunctional 3'-phosphoadenosine 5'-phosphosulfate synthase 2 (PAPS synthase 2) (PAPSS 2) (Sulfurylase kinase 2) (SK 2) (SK2) [Includes: Sulfate adenylyltransferase (EC 2.7.7.4) (ATP-sulfurylase) (Sulfate adenylate transferase) (SAT); Adenylyl-sulfate kinase (EC 2.7.1.25) (3'-phosphoadenosine-5'-phosphosulfate synthase) (APS kinase) (Adenosine-5'-phosphosulfate 3'-phosphotransferase) (Adenylylsul…	0	0	3	2	5	0	0	0	0	0.05	0.03	0.08	0	0	0	0	5.16533e+06	7.13857e+06	22132433	0	0	6	0.1	4.91948e+06
O95372	LYPA2_HUMAN	Acyl-protein thioesterase 2 (APT-2) (EC 3.1.2.-) (Lysophospholipase II) (LPL-II) (LysoPLA II)	2	0	0	0	4	0	4	0.06	0	0	0	0.17	0	0.17	16244643	0	0	0	3.54928e+07	0	16743320	5	0.21	9.78297e+06
O95373	IPO7_HUMAN	Importin-7 (Imp7) (Ran-binding protein 7) (RanBP7)	0	0	1	0	3	0	0	0	0	0.02	0	0.04	0	0	0	0	6088656	0	1.5169e+07	0	0	4	0.05	3.03681e+06
O95376	ARI2_HUMAN	E3 ubiquitin-protein ligase ARIH2 (ARI-2) (Protein ariadne-2 homolog) (EC 2.3.2.-) (RING-type E3 ubiquitin transferase ARIH2) (Triad1 protein)	0	0	0	0	0	2	4	0	0	0	0	0	0.03	0.07	0	0	0	0	0	3.90271e+09	67925569	4	0.07	5.67234e+08
O95379	TFIP8_HUMAN	Tumor necrosis factor alpha-induced protein 8 (TNF alpha-induced protein 8) (Head and neck tumor and metastasis-related protein) (MDC-3.13) (NF-kappa-B-inducible DED-containing protein) (NDED) (SCC-S2) (TNF-induced protein GG2-1)	0	0	2	0	0	0	2	0	0	0.07	0	0	0	0.08	0	0	2682949	0	0	0	426801	3	0.11	444250
O95394	AGM1_HUMAN	Phosphoacetylglucosamine mutase (PAGM) (EC 5.4.2.3) (Acetylglucosamine phosphomutase) (N-acetylglucosamine-phosphate mutase) (Phosphoglucomutase-3) (PGM 3)	3	0	5	2	3	0	0	0.05	0	0.08	0.03	0.04	0	0	1.01166e+07	0	1.37225e+07	6.15414e+06	12507397	0	0	7	0.11	6.07153e+06
O95407	TNF6B_HUMAN	Tumor necrosis factor receptor superfamily member 6B (Decoy receptor 3) (DcR3) (Decoy receptor for Fas ligand) (M68)	0	0	0	0	1	0	0	0	0	0	0	0.03	0	0	0	0	0	0	16087312	0	0	1	0.03	2.29819e+06
O95428	PPN_HUMAN	Papilin	28	15	22	26	21	10	14	0.22	0.12	0.19	0.23	0.16	0.08	0.12	120359687	4.49686e+07	1.03406e+08	3.44081e+08	95029206	2.87075e+07	52203706	34	0.29	112679407
O95433	AHSA1_HUMAN	Activator of 90 kDa heat shock protein ATPase homolog 1 (AHA1) (p38)	4	3	5	4	3	2	3	0.14	0.08	0.13	0.14	0.07	0.06	0.07	18039409	1.02901e+07	2.79275e+07	1.60683e+07	6.95643e+07	3144297	7854563	7	0.22	2.18412e+07
O95445	APOM_HUMAN	Apolipoprotein M (Apo-M) (ApoM) (Protein G3a)	10	12	12	10	10	9	10	0.68	0.91	0.91	0.68	0.78	0.79	0.78	7.49398e+08	1.58783e+09	1873727252	551054971	1237882548	7.57174e+08	8.40082e+08	12	0.91	1.08531e+09
O95450	ATS2_HUMAN	A disintegrin and metalloproteinase with thrombospondin motifs 2 (ADAM-TS 2) (ADAM-TS2) (ADAMTS-2) (EC 3.4.24.14) (Procollagen I N-proteinase) (PC I-NP) (Procollagen I/II amino propeptide-processing enzyme) (Procollagen N-endopeptidase) (pNPI)	5	6	6	7	4	3	7	0.07	0.08	0.05	0.08	0.06	0.03	0.08	7.60526e+07	5.07847e+07	51365516	81376896	34648036	18108346	3.87396e+07	12	0.12	5.01537e+07
O95456	PSMG1_HUMAN	Proteasome assembly chaperone 1 (PAC-1) (Chromosome 21 leucine-rich protein) (C21-LRP) (Down syndrome critical region protein 2)	1	0	0	0	0	0	0	0.05	0	0	0	0	0	0	1093304	0	0	0	0	0	0	1	0.05	156186
O95479	G6PE_HUMAN	GDH/6PGL endoplasmic bifunctional protein [Includes: Glucose 1-dehydrogenase (EC 1.1.1.47) (Hexose-6-phosphate dehydrogenase); 6-phosphogluconolactonase (6PGL) (EC 3.1.1.31)]	0	0	0	0	2	0	0	0	0	0	0	0.02	0	0	0	0	0	0	1.63308e+06	0	0	2	0.02	233298
O95613	PCNT_HUMAN	Pericentrin (Kendrin) (Pericentrin-B)	0	0	3	0	3	0	0	0	0	0.01	0	0.01	0	0	0	0	4.29121e+08	0	5768126	0	0	5	0.01	6.21271e+07
O95633	FSTL3_HUMAN	Follistatin-related protein 3 (Follistatin-like protein 3) (Follistatin-related gene protein)	3	0	4	3	2	3	0	0.13	0	0.16	0.11	0.1	0.12	0	1.14816e+07	0	1.25469e+07	16966599	4.55244e+06	5.04904e+06	0	7	0.27	7.22808e+06
O95671	ASML_HUMAN	N-acetylserotonin O-methyltransferase-like protein (ASMTL) (EC 2.1.1.-)	0	1	0	2	2	0	0	0	0.03	0	0.04	0.05	0	0	0	20075176	0	5.50242e+06	5749607	0	0	3	0.06	4.47532e+06
O95714	HERC2_HUMAN	E3 ubiquitin-protein ligase HERC2 (EC 2.3.2.26) (HECT domain and RCC1-like domain-containing protein 2) (HECT-type E3 ubiquitin transferase HERC2)	4	7	4	4	3	0	6	0.01	0.01	0.01	0.01	0.01	0	0.01	101623793	664740874	18954325	367679853	4.49408e+07	0	46286702	11	0.02	1.77747e+08
O95716	RAB3D_HUMAN	Ras-related protein Rab-3D	0	2	0	0	2	0	2	0	0.07	0	0	0.07	0	0.07	0	5.071e+06	0	0	2.31952e+07	0	4.88628e+06	2	0.07	4.73606e+06
O95747	OXSR1_HUMAN	Serine/threonine-protein kinase OSR1 (EC 2.7.11.1) (Oxidative stress-responsive 1 protein)	0	0	0	2	6	0	0	0	0	0	0.02	0.13	0	0	0	0	0	4934416	21574961	0	0	6	0.13	3.78705e+06
O95782	AP2A1_HUMAN	AP-2 complex subunit alpha-1 (100 kDa coated vesicle protein A) (Adaptor protein complex AP-2 subunit alpha-1) (Adaptor-related protein complex 2 subunit alpha-1) (Alpha-adaptin A) (Alpha1-adaptin) (Clathrin assembly protein complex 2 alpha-A large chain) (Plasma membrane adaptor HA2/AP2 adaptin alpha A subunit)	3	4	5	5	16	3	5	0.02	0.04	0.05	0.05	0.16	0.03	0.05	6715832	13614048	15459185	14931699	90715548	2622387	6049019	16	0.16	2.1444e+07
O95810	SDPR_HUMAN	Serum deprivation-response protein (Cavin-2) (PS-p68) (Phosphatidylserine-binding protein)	3	6	7	11	8	0	5	0.06	0.14	0.15	0.25	0.17	0	0.12	1.0833e+07	1.99202e+09	13205206	852001624	585102840	0	3.17964e+07	12	0.27	4.97851e+08
O95831	AIFM1_HUMAN	Apoptosis-inducing factor 1, mitochondrial (EC 1.1.1.-) (Programmed cell death protein 8)	0	1	2	1	0	0	0	0	0.02	0.03	0.02	0	0	0	0	7766545	2.60782e+07	8362758	0	0	0	2	0.03	6.02965e+06
O95832	CLD1_HUMAN	Claudin-1 (Senescence-associated epithelial membrane protein)	0	0	0	0	1	0	0	0	0	0	0	0.04	0	0	0	0	0	0	12768664	0	0	1	0.04	1.82409e+06
O95833	CLIC3_HUMAN	Chloride intracellular channel protein 3	0	0	4	0	4	0	0	0	0	0.18	0	0.16	0	0	0	0	2.70263e+07	0	1.95323e+07	0	0	6	0.27	6.65123e+06
O95841	ANGL1_HUMAN	Angiopoietin-related protein 1 (Angiopoietin-3) (ANG-3) (Angiopoietin-like protein 1)	3	0	5	3	0	0	3	0.04	0	0.09	0.06	0	0	0.05	2.51506e+07	0	3.44059e+07	2.19203e+07	0	0	64405049	7	0.12	2.08403e+07
O95965	ITGBL_HUMAN	Integrin beta-like protein 1 (Osteoblast-specific cysteine-rich protein) (Ten integrin EGF-like repeat domain-containing protein)	12	16	17	17	15	12	15	0.35	0.33	0.4	0.35	0.35	0.31	0.3	184436532	96959216	296718411	1.41929e+08	2.48429e+08	5.31767e+07	6.4927e+07	25	0.56	1.55225e+08
O95967	FBLN4_HUMAN	EGF-containing fibulin-like extracellular matrix protein 2 (Fibulin-4) (FIBL-4) (Protein UPH1)	17	16	17	18	16	13	16	0.42	0.39	0.45	0.46	0.39	0.31	0.35	1.39003e+09	7.90896e+08	2060445324	1.61789e+09	1.69128e+09	1.60459e+08	7.83003e+08	19	0.48	1.21343e+09
O95980	RECK_HUMAN	Reversion-inducing cysteine-rich protein with Kazal motifs (hRECK) (Suppressor of tumorigenicity 15 protein)	2	0	0	1	2	0	0	0.03	0	0	0.01	0.02	0	0	57695870	0	0	5285476	12180498	0	0	4	0.04	1.07374e+07
O95989	NUDT3_HUMAN	Diphosphoinositol polyphosphate phosphohydrolase 1 (DIPP-1) (EC 3.6.1.52) (Diadenosine 5',5'''-P1,P6-hexaphosphate hydrolase 1) (EC 3.6.1.-) (Nucleoside diphosphate-linked moiety X motif 3) (Nudix motif 3)	0	0	1	0	0	0	0	0	0	0.05	0	0	0	0	0	0	10073660	0	0	0	0	1	0.05	1.43909e+06
O95996	APCL_HUMAN	Adenomatous polyposis coli protein 2 (Adenomatous polyposis coli protein-like) (APC-like)	0	0	0	0	2	0	0	0	0	0	0	0.01	0	0	0	0	0	0	238934992	0	0	2	0.01	3.41336e+07
O96000	NDUBA_HUMAN	NADH dehydrogenase [ubiquinone] 1 beta subcomplex subunit 10 (Complex I-PDSW) (CI-PDSW) (NADH-ubiquinone oxidoreductase PDSW subunit)	0	0	0	0	0	0	2	0	0	0	0	0	0	0.1	0	0	0	0	0	0	6.77195e+08	2	0.1	9.67422e+07
P00167	CYB5_HUMAN	Cytochrome b5 (Microsomal cytochrome b5 type A) (MCB5)	0	1	1	0	0	0	1	0	0.13	0.13	0	0	0	0.13	0	15764184	38126408	0	0	0	1862697	1	0.13	7.96476e+06
P00325	ADH1B_HUMAN	Alcohol dehydrogenase 1B (EC 1.1.1.1) (Alcohol dehydrogenase subunit beta)	0	3	7	7	11	0	5	0	0.07	0.16	0.17	0.26	0	0.13	0	9.06622e+06	2.10786e+07	35766896	1.08812e+08	0	2.83561e+07	11	0.26	2.90115e+07
P00326	ADH1G_HUMAN	Alcohol dehydrogenase 1C (EC 1.1.1.1) (Alcohol dehydrogenase subunit gamma)	0	3	4	5	8	0	3	0	0.1	0.09	0.12	0.18	0	0.08	0	4.52985e+06	1.9635e+07	2.70418e+07	1.08812e+08	0	25889163	9	0.24	2.65583e+07
P00338	LDHA_HUMAN	L-lactate dehydrogenase A chain (LDH-A) (EC 1.1.1.27) (Cell proliferation-inducing gene 19 protein) (LDH muscle subunit) (LDH-M) (Renal carcinoma antigen NY-REN-59)	4	8	10	2	4	3	3	0.11	0.2	0.28	0.06	0.11	0.08	0.09	11935071	38566773	1.53243e+08	5.65907e+06	1.48398e+07	5.08282e+06	1.23583e+07	11	0.3	3.45265e+07
P00352	AL1A1_HUMAN	Retinal dehydrogenase 1 (RALDH 1) (RalDH1) (EC 1.2.1.-) (EC 1.2.1.36) (ALDH-E1) (ALHDII) (Aldehyde dehydrogenase family 1 member A1) (Aldehyde dehydrogenase, cytosolic)	0	2	4	5	2	0	5	0	0.03	0.06	0.08	0.04	0	0.09	0	1.33215e+07	4.38514e+07	7.87236e+07	130411858	0	11947768	9	0.16	3.97509e+07
P00367	DHE3_HUMAN	Glutamate dehydrogenase 1, mitochondrial (GDH 1) (EC 1.4.1.3)	0	3	0	0	0	0	0	0	0.04	0	0	0	0	0	0	14439106	0	0	0	0	0	3	0.04	2.06273e+06
P00387	NB5R3_HUMAN	NADH-cytochrome b5 reductase 3 (B5R) (Cytochrome b5 reductase) (EC 1.6.2.2) (Diaphorase-1) [Cleaved into: NADH-cytochrome b5 reductase 3 membrane-bound form; NADH-cytochrome b5 reductase 3 soluble form]	0	0	2	0	0	0	0	0	0	0.06	0	0	0	0	0	0	1.17247e+07	0	0	0	0	2	0.06	1.67496e+06
P00403	COX2_HUMAN	Cytochrome c oxidase subunit 2 (Cytochrome c oxidase polypeptide II)	0	0	0	0	2	0	0	0	0	0	0	0.06	0	0	0	0	0	0	25201038	0	0	2	0.06	3.60015e+06
P00450	CERU_HUMAN	Ceruloplasmin (EC 1.16.3.1) (Ferroxidase)	29	39	34	39	37	34	36	0.27	0.42	0.34	0.37	0.36	0.32	0.34	6.37376e+08	2.41612e+09	1.55234e+09	8.76028e+08	9.00824e+08	1.15325e+09	9.17516e+08	49	0.51	1.20764e+09
P00451	FA8_HUMAN	Coagulation factor VIII (Antihemophilic factor) (AHF) (Procoagulant component) [Cleaved into: Factor VIIIa heavy chain, 200 kDa isoform; Factor VIIIa heavy chain, 92 kDa isoform; Factor VIII B chain; Factor VIIIa light chain]	0	10	0	2	0	0	0	0	0.06	0	0.01	0	0	0	0	14500799	0	5767888	0	0	0	11	0.06	2.89553e+06
P00488	F13A_HUMAN	Coagulation factor XIII A chain (Coagulation factor XIIIa) (EC 2.3.2.13) (Protein-glutamine gamma-glutamyltransferase A chain) (Transglutaminase A chain)	23	26	25	24	22	22	20	0.3	0.36	0.3	0.28	0.27	0.27	0.23	599886455	1180061752	1051495628	610540284	5.65898e+08	4.67759e+08	391846294	30	0.39	6.95355e+08
P00491	PNPH_HUMAN	Purine nucleoside phosphorylase (PNP) (EC 2.4.2.1) (Inosine phosphorylase) (Inosine-guanosine phosphorylase)	0	0	2	0	0	0	0	0	0	0.08	0	0	0	0	0	0	2.72239e+07	0	0	0	0	2	0.08	3.88913e+06
P00505	AATM_HUMAN	Aspartate aminotransferase, mitochondrial (mAspAT) (EC 2.6.1.1) (EC 2.6.1.7) (Fatty acid-binding protein) (FABP-1) (Glutamate oxaloacetate transaminase 2) (Kynurenine aminotransferase 4) (Kynurenine aminotransferase IV) (Kynurenine--oxoglutarate transaminase 4) (Kynurenine--oxoglutarate transaminase IV) (Plasma membrane-associated fatty acid-binding protein) (FABPpm) (Transaminase A)	0	1	1	0	0	0	0	0	0.02	0.02	0	0	0	0	0	11374604	5425025	0	0	0	0	1	0.02	2399947
P00558	PGK1_HUMAN	Phosphoglycerate kinase 1 (EC 2.7.2.3) (Cell migration-inducing gene 10 protein) (Primer recognition protein 2) (PRP 2)	0	7	10	3	2	3	3	0	0.15	0.22	0.06	0.04	0.08	0.05	0	37997786	5.4754e+07	8.23791e+06	28613393	1.4889e+07	1.82717e+07	13	0.29	2.3252e+07
P00568	KAD1_HUMAN	Adenylate kinase isoenzyme 1 (AK 1) (EC 2.7.4.3) (EC 2.7.4.6) (ATP-AMP transphosphorylase 1) (ATP:AMP phosphotransferase) (Adenylate monophosphate kinase) (Myokinase)	4	0	3	3	4	2	0	0.18	0	0.12	0.13	0.18	0.08	0	9.26542e+06	0	10929961	7.06656e+06	1.58375e+07	3872132	0	5	0.21	6.71023e+06
P00734	THRB_HUMAN	Prothrombin (EC 3.4.21.5) (Coagulation factor II) [Cleaved into: Activation peptide fragment 1; Activation peptide fragment 2; Thrombin light chain; Thrombin heavy chain]	39	39	39	39	37	35	37	0.64	0.64	0.63	0.63	0.62	0.56	0.62	1.20396e+10	1.49742e+10	2.13311e+10	1.96477e+10	1.54998e+10	7259623114	1.01196e+10	43	0.65	14410225112
P00736	C1R_HUMAN	Complement C1r subcomponent (EC 3.4.21.41) (Complement component 1 subcomponent r) [Cleaved into: Complement C1r subcomponent heavy chain; Complement C1r subcomponent light chain]	32	34	33	32	31	27	30	0.46	0.51	0.49	0.47	0.47	0.36	0.4	1795229510	4.65541e+09	1.48365e+09	2909145350	9.42319e+08	698173836	1.21028e+09	38	0.54	1.95632e+09
P00738	HPT_HUMAN	Haptoglobin (Zonulin) [Cleaved into: Haptoglobin alpha chain; Haptoglobin beta chain]	21	27	24	25	23	22	21	0.46	0.61	0.55	0.59	0.51	0.49	0.45	1.44694e+09	3366237652	2537185144	2736405678	2657165609	1160247240	9.56204e+08	27	0.61	2.12291e+09
P00739	HPTR_HUMAN	Haptoglobin-related protein	18	23	23	22	22	17	19	0.5	0.66	0.66	0.66	0.67	0.47	0.52	1.63274e+09	3971279528	2.58285e+09	3.242e+09	2864915983	1.19741e+09	1.13274e+09	24	0.69	2.37485e+09
P00740	FA9_HUMAN	Coagulation factor IX (EC 3.4.21.22) (Christmas factor) (Plasma thromboplastin component) (PTC) [Cleaved into: Coagulation factor IXa light chain; Coagulation factor IXa heavy chain]	15	18	20	19	21	18	18	0.33	0.43	0.43	0.4	0.42	0.37	0.38	651522530	1.12594e+09	2.01781e+09	1108194236	1.74329e+09	7.24267e+08	3.28361e+08	23	0.5	1.09991e+09
P00742	FA10_HUMAN	Coagulation factor X (EC 3.4.21.6) (Stuart factor) (Stuart-Prower factor) [Cleaved into: Factor X light chain; Factor X heavy chain; Activated factor Xa heavy chain]	12	16	19	20	19	17	17	0.3	0.36	0.42	0.44	0.41	0.34	0.34	570568632	1.22989e+09	1.63569e+09	1.32659e+09	1976634699	1.00905e+09	7.20662e+08	23	0.51	1.20987e+09
P00746	CFAD_HUMAN	Complement factor D (EC 3.4.21.46) (Adipsin) (C3 convertase activator) (Properdin factor D)	15	16	17	17	16	15	16	0.6	0.61	0.61	0.63	0.52	0.52	0.54	1.94313e+09	1.94531e+09	3954436264	4.06683e+09	2.17132e+09	7.8295e+08	7.58703e+08	18	0.64	2.23181e+09
P00747	PLMN_HUMAN	Plasminogen (EC 3.4.21.7) [Cleaved into: Plasmin heavy chain A; Activation peptide; Angiostatin; Plasmin heavy chain A, short form; Plasmin light chain B]	52	59	56	51	51	51	50	0.65	0.67	0.66	0.59	0.59	0.52	0.51	7.69379e+09	1.84519e+10	1.02566e+10	9089187562	9.94441e+09	7.62542e+09	8061626572	62	0.74	1.01604e+10
P00748	FA12_HUMAN	Coagulation factor XII (EC 3.4.21.38) (Hageman factor) (HAF) [Cleaved into: Coagulation factor XIIa heavy chain; Beta-factor XIIa part 1; Coagulation factor XIIa light chain (Beta-factor XIIa part 2)]	18	21	20	22	19	17	17	0.27	0.38	0.37	0.41	0.3	0.28	0.26	3.60766e+08	5.03307e+08	661764652	7.32344e+08	8.05119e+08	2.60271e+08	293485681	26	0.51	5.16722e+08
P00750	TPA_HUMAN	Tissue-type plasminogen activator (t-PA) (t-plasminogen activator) (tPA) (EC 3.4.21.68) (Alteplase) (Reteplase) [Cleaved into: Tissue-type plasminogen activator chain A; Tissue-type plasminogen activator chain B]	15	13	17	16	13	16	16	0.28	0.22	0.28	0.27	0.21	0.25	0.26	240468240	401063881	93921220	1.81797e+08	5.34416e+07	58248490	6.93943e+07	22	0.43	1.56905e+08
P00751	CFAB_HUMAN	Complement factor B (EC 3.4.21.47) (C3/C5 convertase) (Glycine-rich beta glycoprotein) (GBG) (PBF2) (Properdin factor B) [Cleaved into: Complement factor B Ba fragment; Complement factor B Bb fragment]	22	25	29	29	24	19	20	0.25	0.3	0.36	0.3	0.27	0.22	0.22	2.10956e+08	3.51319e+08	344016983	5.09466e+08	2.5997e+08	120186580	9.93879e+07	36	0.4	2.70758e+08
P01008	ANT3_HUMAN	Antithrombin-III (ATIII) (Serpin C1)	21	26	28	28	27	27	27	0.36	0.45	0.52	0.52	0.5	0.5	0.5	1.04866e+09	2.23065e+09	2217965272	2.19639e+09	2.19018e+09	1.21877e+09	1241945988	29	0.57	1.76351e+09
P01009	A1AT_HUMAN	Alpha-1-antitrypsin (Alpha-1 protease inhibitor) (Alpha-1-antiproteinase) (Serpin A1) [Cleaved into: Short peptide from AAT (SPAAT)]	25	29	26	27	24	25	23	0.46	0.53	0.47	0.51	0.5	0.47	0.42	4642835257	11456007527	8.32336e+09	6.69864e+09	5.91902e+09	4766784283	3.68862e+09	32	0.64	6.49932e+09
P01011	AACT_HUMAN	Alpha-1-antichymotrypsin (ACT) (Cell growth-inhibiting gene 24/25 protein) (Serpin A3) [Cleaved into: Alpha-1-antichymotrypsin His-Pro-less]	13	14	15	16	17	13	16	0.25	0.33	0.31	0.37	0.38	0.27	0.33	962479935	857826379	1.12276e+09	9.63967e+08	9.48425e+08	433035341	470821633	20	0.46	8.2276e+08
P01019	ANGT_HUMAN	Angiotensinogen (Serpin A8) [Cleaved into: Angiotensin-1 (Angiotensin 1-10) (Angiotensin I) (Ang I); Angiotensin-2 (Angiotensin 1-8) (Angiotensin II) (Ang II); Angiotensin-3 (Angiotensin 2-8) (Angiotensin III) (Ang III) (Des-Asp[1]-angiotensin II); Angiotensin-4 (Angiotensin 3-8) (Angiotensin IV) (Ang IV); Angiotensin 1-9; Angiotensin 1-7; Angiotensin 1-5; Angiotensin 1-4]	8	12	12	12	11	9	8	0.18	0.25	0.25	0.25	0.21	0.2	0.14	3.55534e+08	1309494044	2.58841e+09	9.69686e+08	2173302588	4.48432e+08	6.32249e+08	13	0.26	1.21102e+09
P01023	A2MG_HUMAN	Alpha-2-macroglobulin (Alpha-2-M) (C3 and PZP-like alpha-2-macroglobulin domain-containing protein 5)	43	54	49	44	38	44	39	0.32	0.43	0.36	0.36	0.29	0.32	0.28	1102762979	2.1779e+09	1895394071	1.31202e+09	903183241	1386485420	1.01104e+09	61	0.49	1.3984e+09
P01024	CO3_HUMAN	Complement C3 (C3 and PZP-like alpha-2-macroglobulin domain-containing protein 1) [Cleaved into: Complement C3 beta chain; C3-beta-c (C3bc); Complement C3 alpha chain; C3a anaphylatoxin; Acylation stimulating protein (ASP) (C3adesArg); Complement C3b alpha' chain; Complement C3c alpha' chain fragment 1; Complement C3dg fragment; Complement C3g fragment; Complement C3d fragment; Complement C3f fra…	116	135	130	137	118	119	116	0.67	0.81	0.71	0.77	0.66	0.67	0.63	18146051275	36853352968	3.49017e+10	4.89199e+10	2.93452e+10	1.89775e+10	16806340758	147	0.85	2.91357e+10
P01031	CO5_HUMAN	Complement C5 (C3 and PZP-like alpha-2-macroglobulin domain-containing protein 4) [Cleaved into: Complement C5 beta chain; Complement C5 alpha chain; C5a anaphylatoxin; Complement C5 alpha' chain]	55	77	73	74	74	66	64	0.3	0.44	0.38	0.41	0.39	0.35	0.35	8.80317e+08	2.29787e+09	2733679730	1786654786	2.12614e+09	9.89503e+08	8.5634e+08	89	0.48	1.66721e+09
P01033	TIMP1_HUMAN	Metalloproteinase inhibitor 1 (Erythroid-potentiating activity) (EPA) (Fibroblast collagenase inhibitor) (Collagenase inhibitor) (Tissue inhibitor of metalloproteinases 1) (TIMP-1)	5	3	5	5	3	2	4	0.28	0.15	0.27	0.3	0.13	0.08	0.19	174032440	97924160	1.92172e+08	348122688	6.94737e+07	153663970	225643848	7	0.45	1.80147e+08
P01034	CYTC_HUMAN	Cystatin-C (Cystatin-3) (Gamma-trace) (Neuroendocrine basic polypeptide) (Post-gamma-globulin)	6	7	6	6	6	6	7	0.41	0.45	0.41	0.41	0.41	0.41	0.45	1.87172e+09	1915499904	2.02117e+09	2724526552	1.38651e+09	9.30067e+08	8.71129e+08	7	0.45	1.67437e+09
P01036	CYTS_HUMAN	Cystatin-S (Cystatin-4) (Cystatin-SA-III) (Salivary acidic protein 1)	0	0	1	0	0	0	0	0	0	0.06	0	0	0	0	0	0	2254499	0	0	0	0	1	0.06	322071
P01040	CYTA_HUMAN	Cystatin-A (Cystatin-AS) (Stefin-A) [Cleaved into: Cystatin-A, N-terminally processed]	0	0	3	0	0	0	0	0	0	0.38	0	0	0	0	0	0	5.43712e+07	0	0	0	0	3	0.38	7.76731e+06
P01042	KNG1_HUMAN	Kininogen-1 (Alpha-2-thiol proteinase inhibitor) (Fitzgerald factor) (High molecular weight kininogen) (HMWK) (Williams-Fitzgerald-Flaujeac factor) [Cleaved into: Kininogen-1 heavy chain; T-kinin (Ile-Ser-Bradykinin); Bradykinin (Kallidin I); Lysyl-bradykinin (Kallidin II); Kininogen-1 light chain; Low molecular weight growth-promoting factor]	30	34	34	41	32	31	32	0.51	0.57	0.53	0.59	0.56	0.49	0.49	4.43792e+09	6.38161e+09	8489377889	7.9446e+09	5.61938e+09	2.92715e+09	2.53445e+09	45	0.62	5.47635e+09
P01127	PDGFB_HUMAN	Platelet-derived growth factor subunit B (PDGF subunit B) (PDGF-2) (Platelet-derived growth factor B chain) (Platelet-derived growth factor beta polypeptide) (Proto-oncogene c-Sis) (Becaplermin)	2	2	2	2	3	2	2	0.08	0.08	0.08	0.08	0.12	0.08	0.08	59051388	127572941	1.51574e+08	22680139	1.5068e+07	109598916	1.00371e+08	3	0.12	8.37024e+07
P01130	LDLR_HUMAN	Low-density lipoprotein receptor (LDL receptor)	6	10	6	6	7	5	7	0.08	0.12	0.08	0.08	0.09	0.08	0.09	2.30286e+07	9.82493e+08	1.35495e+08	1616220068	175124802	620326560	83234321	10	0.12	5.19418e+08
P01133	EGF_HUMAN	Pro-epidermal growth factor (EGF) [Cleaved into: Epidermal growth factor (Urogastrone)]	0	0	0	0	2	0	0	0	0	0	0	0.01	0	0	0	0	0	0	497390020	0	0	2	0.01	7.10557e+07
P01137	TGFB1_HUMAN	Transforming growth factor beta-1 (TGF-beta-1) [Cleaved into: Latency-associated peptide (LAP)]	0	0	2	0	0	0	2	0	0	0.08	0	0	0	0.05	0	0	23134373	0	0	0	2594701	3	0.1	3675582
P01160	ANF_HUMAN	Natriuretic peptides A (CDD-ANF) (Cardiodilatin) (CDD) (Cardiodilatin-related peptide) (CDP) (Prepronatriodilatin) [Cleaved into: Atrial natriuretic factor (ANF) (Atrial natriuretic peptide) (ANP)]	4	4	3	3	3	4	4	0.2	0.2	0.16	0.16	0.16	0.2	0.2	6.05717e+07	53502544	46620814	1.51244e+08	3.18329e+07	9.41094e+07	66901390	5	0.25	7.21118e+07
P01210	PENK_HUMAN	Proenkephalin-A [Cleaved into: Synenkephalin; Met-enkephalin (Opioid growth factor) (OGF); PENK(114-133); PENK(143-183); Met-enkephalin-Arg-Gly-Leu; Leu-enkephalin; PENK(237-258); Met-enkephalin-Arg-Phe]	10	8	13	8	8	9	11	0.38	0.36	0.51	0.27	0.41	0.34	0.48	2.34415e+08	62723424	3.1946e+08	1.95592e+08	7.08337e+07	8.65042e+07	153768392	18	0.72	1.60471e+08
P01236	PRL_HUMAN	Prolactin (PRL)	0	0	0	3	0	0	0	0	0	0	0.1	0	0	0	0	0	0	54405789	0	0	0	3	0.1	7.77226e+06
P01275	GLUC_HUMAN	Glucagon [Cleaved into: Glicentin; Glicentin-related polypeptide (GRPP); Oxyntomodulin (OXM) (OXY); Glucagon; Glucagon-like peptide 1 (GLP-1) (Incretin hormone); Glucagon-like peptide 1(7-37) (GLP-1(7-37)); Glucagon-like peptide 1(7-36) (GLP-1(7-36)); Glucagon-like peptide 2 (GLP-2)]	3	0	5	6	4	0	3	0.16	0	0.22	0.33	0.24	0	0.19	24784910	0	3.86552e+07	3.97139e+07	1.76912e+07	0	22943657	6	0.33	2.05413e+07
P01344	IGF2_HUMAN	Insulin-like growth factor II (IGF-II) (Somatomedin-A) (T3M-11-derived growth factor) [Cleaved into: Insulin-like growth factor II; Insulin-like growth factor II Ala-25 Del; Preptin]	4	5	5	7	5	5	6	0.16	0.24	0.2	0.29	0.2	0.16	0.21	1.29561e+08	1.08995e+08	1.70137e+08	1.34238e+08	1.02772e+08	6.26403e+07	75916387	7	0.29	1.12037e+08
P01591	IGJ_HUMAN	Immunoglobulin J chain (Joining chain of multimeric IgA and IgM)	3	5	5	6	5	5	5	0.21	0.33	0.33	0.42	0.33	0.33	0.33	6.60655e+08	1.05226e+09	7.5108e+08	3.7582e+08	6.66725e+08	2.29503e+08	2.22491e+08	6	0.42	5.65505e+08
P01593	KVD33_HUMAN	Immunoglobulin kappa variable 1D-33 (Ig kappa chain V-I region AG) (Ig kappa chain V-I region Bi) (Ig kappa chain V-I region Lay) (Ig kappa chain V-I region Ni) (Ig kappa chain V-I region Rei) (Ig kappa chain V-I region Roy) (Ig kappa chain V-I region Scw) (Ig kappa chain V-I region WAT)	1	1	1	0	1	1	1	0.14	0.14	0.14	0	0.14	0.14	0.14	98426448	153094162	47771160	0	7518025	27307808	5884000	1	0.14	4.85717e+07
P01599	KV117_HUMAN	Immunoglobulin kappa variable 1-17 (Ig kappa chain V-I region Gal) (Ig kappa chain V-I region WEA)	3	3	3	3	3	2	3	0.21	0.21	0.21	0.21	0.21	0.15	0.21	1.57901e+09	2.26719e+09	1.73341e+09	1.31537e+09	1.56239e+09	1858659348	1.84916e+09	3	0.21	1.73788e+09
P01602	KV105_HUMAN	Immunoglobulin kappa variable 1-5 (Ig kappa chain V-I region CAR) (Ig kappa chain V-I region EU) (Ig kappa chain V-I region HK102) (Ig kappa chain V-I region Kue)	2	2	2	2	2	2	2	0.15	0.15	0.15	0.15	0.15	0.15	0.15	2561014811	3423379122	2682553556	1991618802	2357519582	1902091256	2740657714	2	0.15	2.52269e+09
P01614	KVD40_HUMAN	Immunoglobulin kappa variable 2D-40 (Ig kappa chain V-II region Cum)	2	3	3	3	2	3	3	0.17	0.28	0.28	0.28	0.17	0.28	0.28	1164777434	8.33321e+08	1320800684	575070044	1.29415e+09	570933100	323396552	3	0.28	8.68921e+08
P01619	KV320_HUMAN	Immunoglobulin kappa variable 3-20 (Ig kappa chain V-III region B6) (Ig kappa chain V-III region GOL) (Ig kappa chain V-III region HAH) (Ig kappa chain V-III region HIC) (Ig kappa chain V-III region IARC/BL41) (Ig kappa chain V-III region NG9) (Ig kappa chain V-III region SIE) (Ig kappa chain V-III region Ti) (Ig kappa chain V-III region WOL)	4	4	4	4	4	4	5	0.33	0.33	0.33	0.33	0.33	0.33	0.33	1.79035e+09	2.43596e+09	1.83146e+09	1075585243	1.54784e+09	1391435079	8.75792e+08	5	0.33	1.56406e+09
P01624	KV315_HUMAN	Immunoglobulin kappa variable 3-15 (Ig kappa chain V-III region CLL) (Ig kappa chain V-III region POM)	3	4	4	4	4	3	4	0.19	0.37	0.37	0.37	0.37	0.19	0.37	1.98269e+09	2233286558	1.41416e+09	9.72826e+08	1327662439	1.33346e+09	8.84648e+08	4	0.37	1.44982e+09
P01700	LV147_HUMAN	Immunoglobulin lambda variable 1-47 (Ig lambda chain V-I region HA) (Ig lambda chain V-I region WAH)	2	1	2	2	2	2	2	0.25	0.11	0.25	0.25	0.25	0.25	0.25	117592008	296942144	176552980	149014240	73210962	66860588	143192256	2	0.25	1.46195e+08
P01701	LV151_HUMAN	Immunoglobulin lambda variable 1-51 (Ig lambda chain V-I region BL2) (Ig lambda chain V-I region EPS) (Ig lambda chain V-I region NEW) (Ig lambda chain V-I region NIG-64)	0	0	0	0	2	0	2	0	0	0	0	0.14	0	0.14	0	0	0	0	428484980	0	738249784	2	0.14	1.66676e+08
P01703	LV140_HUMAN	Immunoglobulin lambda variable 1-40 (Ig lambda chain V-I region NEWM)	1	0	1	0	0	0	0	0.14	0	0.14	0	0	0	0	0	0	0	0	0	0	0	1	0.14	0
P01704	LV214_HUMAN	Immunoglobulin lambda variable 2-14 (Ig lambda chain V-II region NIG-84) (Ig lambda chain V-II region TOG) (Ig lambda chain V-II region VIL)	0	1	0	1	1	0	0	0	0.13	0	0.13	0.13	0	0	0	0	0	0	0	0	0	1	0.13	0
P01705	LV223_HUMAN	Immunoglobulin lambda variable 2-23 (Ig lambda chain V-II region NEI)	2	0	2	1	0	0	2	0.14	0	0.14	0.07	0	0	0.14	6.79077e+07	0	70599784	125608126	0	0	113345156	2	0.14	5.3923e+07
P01706	LV211_HUMAN	Immunoglobulin lambda variable 2-11 (Ig gamma lambda chain V-II region DOT) (Ig lambda chain V-II region BOH) (Ig lambda chain V-II region BUR) (Ig lambda chain V-II region NIG-58) (Ig lambda chain V-II region TRO) (Ig lambda chain V-II region WIN)	0	2	0	1	0	0	0	0	0.13	0	0.07	0	0	0	0	817329232	0	956159883	0	0	0	2	0.13	2.53356e+08
P01709	LV208_HUMAN	Immunoglobulin lambda variable 2-8 (Ig lambda chain V-II region BO) (Ig lambda chain V-II region MGC)	2	0	0	1	0	0	2	0.14	0	0	0.07	0	0	0.14	3.64486e+08	0	0	956159883	0	0	410607416	2	0.14	2.47322e+08
P01714	LV319_HUMAN	Immunoglobulin lambda variable 3-19 (Ig lambda chain V-III region SH)	0	0	2	2	0	2	2	0	0	0.17	0.17	0	0.17	0.17	0	0	154643224	33189233	0	1.03898e+08	143920022	2	0.17	6.22359e+07
P01717	LV325_HUMAN	Immunoglobulin lambda variable 3-25 (Ig lambda chain V-IV region Hil)	2	2	2	2	2	2	0	0.19	0.19	0.19	0.19	0.19	0.19	0	0	0	0	0	0	0	0	2	0.19	0
P01718	LV327_HUMAN	Immunoglobulin lambda variable 3-27 (Ig lambda chain V-IV region Kern)	2	0	2	2	2	0	2	0.19	0	0.19	0.19	0.19	0	0.19	0	0	0	0	0	0	0	2	0.19	0
P01732	CD8A_HUMAN	T-cell surface glycoprotein CD8 alpha chain (T-lymphocyte differentiation antigen T8/Leu-2) (CD antigen CD8a)	0	0	1	1	1	0	0	0	0	0.05	0.05	0.05	0	0	0	0	11157630	15202562	22542970	0	0	1	0.05	6986166
P01742	HV169_HUMAN	Immunoglobulin heavy variable 1-69 (Ig heavy chain V-I region EU) (Ig heavy chain V-I region SIE) (Ig heavy chain V-I region WOL)	4	3	3	4	2	3	4	0.32	0.21	0.21	0.32	0.15	0.21	0.32	2.94638e+08	1.06476e+08	151634228	67382567	243276129	4.49671e+08	51391521	4	0.32	1.94924e+08
P01743	HV146_HUMAN	Immunoglobulin heavy variable 1-46 (Ig heavy chain V-I region DOT) (Ig heavy chain V-I region HG3) (Ig heavy chain V-I region Mot)	2	2	2	2	1	2	3	0.15	0.15	0.15	0.15	0.09	0.15	0.28	5903921199	2.69914e+08	314821296	130825767	438932578	120000972	9.57498e+08	3	0.28	1.16227e+09
P01766	HV313_HUMAN	Immunoglobulin heavy variable 3-13 (Ig heavy chain V-III region BRO)	1	1	1	1	0	0	2	0.09	0.09	0.09	0.09	0	0	0.19	0	0	0	0	0	0	2670257	2	0.19	381465
P01768	HV330_HUMAN	Immunoglobulin heavy variable 3-30 (Ig heavy chain V-III region BUR) (Ig heavy chain V-III region CAM) (Ig heavy chain V-III region GA) (Ig heavy chain V-III region NIE)	2	2	2	2	2	2	2	0.15	0.15	0.15	0.15	0.15	0.15	0.15	43142101	36666632	320119120	135670356	198609752	26098852	44041056	2	0.15	1.14907e+08
P01772	HV333_HUMAN	Immunoglobulin heavy variable 3-33 (Ig heavy chain V-III region HIL) (Ig heavy chain V-III region KOL)	2	2	2	2	2	2	2	0.15	0.15	0.15	0.15	0.15	0.15	0.15	1.94939e+08	194178848	1.59154e+08	82346914	32992418	68568666	82430260	2	0.15	1.16373e+08
P01780	HV307_HUMAN	Immunoglobulin heavy variable 3-7 (Ig heavy chain V-III region GAL) (Ig heavy chain V-III region GAR) (Ig heavy chain V-III region JON)	2	3	3	2	3	3	4	0.15	0.23	0.23	0.15	0.23	0.23	0.41	1.94939e+08	3.02159e+08	1.55319e+08	82346914	32360108	59184353	56733678	5	0.49	1.26149e+08
P01782	HV309_HUMAN	Immunoglobulin heavy variable 3-9 (Ig heavy chain V-III region DOB)	1	1	1	0	1	0	2	0.09	0.16	0.09	0	0.09	0	0.19	0	0	0	0	0	0	2670257	3	0.35	381465
P01824	HV439_HUMAN	Immunoglobulin heavy variable 4-39 (Ig heavy chain V-II region WAH)	3	3	4	4	4	3	4	0.25	0.25	0.3	0.3	0.3	0.25	0.3	5.63588e+08	632766402	383630531	200793120	3.80881e+08	1.27079e+08	329301572	4	0.3	3.74006e+08
P01833	PIGR_HUMAN	Polymeric immunoglobulin receptor (PIgR) (Poly-Ig receptor) (Hepatocellular carcinoma-associated protein TB6) [Cleaved into: Secretory component]	9	8	5	13	15	4	5	0.1	0.08	0.07	0.16	0.15	0.04	0.05	3.09558e+07	6.89804e+07	40434135	7.023e+07	1.63258e+08	2.61268e+07	30213388	25	0.29	6.14569e+07
P01834	IGKC_HUMAN	Ig kappa chain C region	5	6	6	6	5	6	5	0.8	0.87	0.87	0.87	0.8	0.87	0.8	1.94172e+10	2.07167e+10	27545289450	1.44511e+10	9.49752e+09	7.96917e+09	2101940885	6	0.87	1.45284e+10
P01857	IGHG1_HUMAN	Ig gamma-1 chain C region	14	18	16	15	15	13	14	0.52	0.71	0.62	0.6	0.6	0.49	0.52	14987772070	2.49038e+10	29160387321	22955992940	1.61323e+10	15600187479	18633254215	18	0.71	2.03391e+10
P01859	IGHG2_HUMAN	Ig gamma-2 chain C region	10	13	14	11	10	10	11	0.31	0.44	0.44	0.35	0.33	0.33	0.35	10265735869	1.64777e+10	1.98606e+10	8.65448e+09	1.4354e+10	1.03346e+10	1.23171e+10	15	0.51	1.31806e+10
P01860	IGHG3_HUMAN	Ig gamma-3 chain C region (HDC) (Heavy chain disease protein)	12	17	20	14	15	12	14	0.37	0.58	0.6	0.45	0.54	0.4	0.45	14987772070	2.4524e+10	2.74572e+10	16959627199	1.61323e+10	15600187479	18633254215	20	0.6	1.91849e+10
P01861	IGHG4_HUMAN	Ig gamma-4 chain C region	9	13	11	10	11	10	8	0.38	0.53	0.44	0.42	0.43	0.35	0.32	8917018306	1.11573e+10	1.5238e+10	7.3165e+09	1.18563e+10	6309774920	7.27235e+09	14	0.55	9.72391e+09
P01871	IGHM_HUMAN	Ig mu chain C region	15	23	21	19	19	19	19	0.35	0.59	0.47	0.46	0.43	0.43	0.43	4.42109e+09	22858069050	2.01926e+10	1850414217	6.3589e+09	1.89041e+09	1.29523e+10	24	0.6	1.00748e+10
P01876	IGHA1_HUMAN	Ig alpha-1 chain C region	13	13	13	14	13	12	12	0.45	0.47	0.47	0.54	0.41	0.39	0.34	6.72372e+09	5.88494e+09	6547291990	8.48795e+09	6290089018	4978308340	4.75807e+09	15	0.56	6.23863e+09
P01877	IGHA2_HUMAN	Ig alpha-2 chain C region	9	9	9	9	10	9	10	0.27	0.27	0.27	0.27	0.29	0.27	0.29	5609193824	4880621060	6.04875e+09	7102006916	4842089666	4.25201e+09	4.724e+09	10	0.29	5.35124e+09
P01880	IGHD_HUMAN	Ig delta chain C region	0	3	9	0	7	5	3	0	0.1	0.23	0	0.19	0.12	0.07	0	4.58421e+07	274528368	0	76886712	4.15632e+07	3.39559e+07	10	0.29	6.75395e+07
P01889	1B07_HUMAN	HLA class I histocompatibility antigen, B-7 alpha chain (MHC class I antigen B*7)	7	8	8	8	3	4	5	0.24	0.27	0.27	0.28	0.08	0.13	0.15	9.20502e+07	89564202	80052339	124966426	28653791	4.39565e+07	7.68277e+07	10	0.34	7.65816e+07
P01891	1A68_HUMAN	HLA class I histocompatibility antigen, A-68 alpha chain (Aw-68) (HLA class I histocompatibility antigen, A-28 alpha chain) (MHC class I antigen A*68)	6	5	6	4	3	4	7	0.2	0.18	0.2	0.18	0.1	0.15	0.22	104011390	4.76942e+07	9.08329e+07	2.81408e+08	1.16175e+07	1.00622e+07	60867680	9	0.3	8.6642e+07
P01893	HLAH_HUMAN	Putative HLA class I histocompatibility antigen, alpha chain H (HLA-12.4) (HLA-AR) (MHC class I antigen H)	4	4	4	3	0	2	3	0.15	0.15	0.15	0.13	0	0.09	0.11	129266980	5.38249e+07	1.06306e+08	3.02694e+08	0	22128924	5.58316e+07	5	0.16	9.57218e+07
P01903	DRA_HUMAN	HLA class II histocompatibility antigen, DR alpha chain (MHC class II antigen DRA)	0	2	0	2	0	0	0	0	0.07	0	0.07	0	0	0	0	17792908	0	26667142	0	0	0	2	0.07	6.35144e+06
P02144	MYG_HUMAN	Myoglobin	6	7	8	7	5	7	5	0.36	0.49	0.45	0.36	0.27	0.41	0.32	7.09059e+07	7.62401e+07	90986448	136552305	70352356	59608697	2.0532e+07	10	0.58	7.50254e+07
P02452	CO1A1_HUMAN	Collagen alpha-1(I) chain (Alpha-1 type I collagen)	18	23	25	24	13	19	22	0.12	0.15	0.15	0.16	0.08	0.11	0.14	4.26389e+09	3.146e+09	4.46202e+09	4398048904	1977706436	2.64196e+09	1.03472e+09	35	0.23	3.13205e+09
P02458	CO2A1_HUMAN	Collagen alpha-1(II) chain (Alpha-1 type II collagen) [Cleaved into: Collagen alpha-1(II) chain; Chondrocalcin]	0	0	2	3	1	0	0	0	0	0.01	0.01	0.01	0	0	0	0	993433650	490345528	936585068	0	0	3	0.01	3.45766e+08
P02461	CO3A1_HUMAN	Collagen alpha-1(III) chain	16	16	17	15	11	12	14	0.11	0.11	0.12	0.1	0.07	0.07	0.09	3.8669e+08	3.00281e+08	398108920	839090072	1.39688e+08	1.58557e+08	2.51138e+08	20	0.15	3.53365e+08
P02462	CO4A1_HUMAN	Collagen alpha-1(IV) chain [Cleaved into: Arresten]	1	0	1	0	0	0	0	0.01	0	0.01	0	0	0	0	18319368	0	5903690	0	0	0	0	1	0.01	3.46044e+06
P02511	CRYAB_HUMAN	Alpha-crystallin B chain (Alpha(B)-crystallin) (Heat shock protein beta-5) (HspB5) (Renal carcinoma antigen NY-REN-27) (Rosenthal fiber component)	3	3	5	2	4	0	0	0.11	0.17	0.25	0.1	0.2	0	0	2.6028e+07	3.47627e+07	3.49491e+07	3.17217e+07	4.65565e+07	0	0	6	0.25	2.48597e+07
P02533	K1C14_HUMAN	Keratin, type I cytoskeletal 14 (Cytokeratin-14) (CK-14) (Keratin-14) (K14)	24	35	36	29	26	21	20	0.45	0.64	0.61	0.49	0.44	0.36	0.37	1.56883e+09	8.22685e+09	1.24474e+10	3.35309e+09	6.78288e+09	2.02417e+09	1.18678e+09	39	0.66	5.08428e+09
P02538	K2C6A_HUMAN	Keratin, type II cytoskeletal 6A (Cytokeratin-6A) (CK-6A) (Cytokeratin-6D) (CK-6D) (Keratin-6A) (K6A) (Type-II keratin Kb6) (allergen Hom s 5)	22	45	48	33	32	15	19	0.3	0.62	0.61	0.5	0.51	0.19	0.25	1.4645e+09	6.94207e+09	6.77923e+09	2819766976	3923953013	1.45533e+09	9.9333e+08	50	0.64	3.4826e+09
P02545	LMNA_HUMAN	Prelamin-A/C [Cleaved into: Lamin-A/C (70 kDa lamin) (Renal carcinoma antigen NY-REN-32)]	19	28	29	31	29	20	25	0.33	0.43	0.42	0.46	0.46	0.31	0.37	6.52551e+07	1.30277e+08	4.81683e+08	2.58431e+08	168716820	3.39129e+07	1.15046e+08	40	0.55	1.79046e+08
P02647	APOA1_HUMAN	Apolipoprotein A-I (Apo-AI) (ApoA-I) (Apolipoprotein A1) [Cleaved into: Proapolipoprotein A-I (ProapoA-I); Truncated apolipoprotein A-I (Apolipoprotein A-I(1-242))]	34	37	35	35	38	31	33	0.86	0.87	0.87	0.87	0.88	0.79	0.86	1.62715e+11	258437998093	208178790096	1.88239e+11	1.55759e+11	8.10678e+10	1.58046e+11	39	0.88	1.73206e+11
P02649	APOE_HUMAN	Apolipoprotein E (Apo-E)	27	29	28	28	27	26	28	0.73	0.82	0.75	0.75	0.74	0.73	0.75	6.63022e+09	4.81738e+09	6996967646	1.43538e+10	7370762655	2.645e+09	4358690638	29	0.82	6.73898e+09
P02652	APOA2_HUMAN	Apolipoprotein A-II (Apo-AII) (ApoA-II) (Apolipoprotein A2) [Cleaved into: Proapolipoprotein A-II (ProapoA-II); Truncated apolipoprotein A-II (Apolipoprotein A-II(1-76))]	5	6	6	5	5	4	4	0.41	0.42	0.42	0.41	0.41	0.21	0.21	4.60591e+10	8.51766e+10	7.49051e+10	8.79295e+10	6.90038e+10	4.54535e+10	6.3953e+10	6	0.42	6.74972e+10
P02654	APOC1_HUMAN	Apolipoprotein C-I (Apo-CI) (ApoC-I) (Apolipoprotein C1) [Cleaved into: Truncated apolipoprotein C-I]	6	6	5	5	6	3	6	0.37	0.37	0.35	0.35	0.37	0.3	0.37	8318122102	5.17199e+09	4.92923e+09	3.71469e+09	6473065590	2.37782e+09	4.45811e+09	6	0.37	5.06329e+09
P02655	APOC2_HUMAN	Apolipoprotein C-II (Apo-CII) (ApoC-II) (Apolipoprotein C2) [Cleaved into: Proapolipoprotein C-II (ProapoC-II)]	4	4	3	4	4	4	3	0.5	0.5	0.29	0.5	0.5	0.5	0.29	4.00169e+09	1.42588e+09	3.83879e+09	3.96629e+09	3.89341e+09	1.23236e+09	2.35361e+09	4	0.5	2.95886e+09
P02656	APOC3_HUMAN	Apolipoprotein C-III (Apo-CIII) (ApoC-III) (Apolipoprotein C3)	5	5	7	8	7	4	6	0.56	0.56	0.59	0.59	0.59	0.37	0.59	47677638261	4.61301e+10	7.96957e+10	8.90999e+10	7.30845e+10	3.88484e+10	3.52673e+10	8	0.59	5.85434e+10
P02671	FIBA_HUMAN	Fibrinogen alpha chain [Cleaved into: Fibrinopeptide A; Fibrinogen alpha chain]	64	68	65	68	54	68	61	0.56	0.55	0.57	0.55	0.47	0.52	0.49	1.16231e+11	318505820171	9.75344e+10	157269850079	84043517587	3.29415e+11	106233136305	76	0.59	1.72748e+11
P02675	FIBB_HUMAN	Fibrinogen beta chain [Cleaved into: Fibrinopeptide B; Fibrinogen beta chain]	46	48	42	46	39	46	40	0.8	0.83	0.76	0.86	0.79	0.83	0.68	1.30046e+11	382480335544	1.21311e+11	1.75785e+11	1.05663e+11	3.14301e+11	7.50506e+10	52	0.88	1.86377e+11
P02679	FIBG_HUMAN	Fibrinogen gamma chain	33	37	33	34	28	32	29	0.77	0.81	0.79	0.79	0.62	0.68	0.63	1.14952e+11	2.97177e+11	91350812489	178864013678	70136419477	3.07232e+11	9.34311e+10	38	0.86	1.64735e+11
P02741	CRP_HUMAN	C-reactive protein [Cleaved into: C-reactive protein(1-205)]	8	8	8	8	8	6	7	0.28	0.28	0.28	0.28	0.28	0.21	0.21	3428989728	2.70878e+09	3.92078e+09	1.70574e+09	1.58041e+09	1.07949e+09	3.54951e+08	8	0.28	2.11131e+09
P02743	SAMP_HUMAN	Serum amyloid P-component (SAP) (9.5S alpha-1-glycoprotein) [Cleaved into: Serum amyloid P-component(1-203)]	9	10	9	9	9	9	9	0.36	0.37	0.36	0.36	0.36	0.36	0.36	1.45744e+10	2.95778e+10	3.28055e+10	2.1599e+10	1.38891e+10	1.46089e+10	2.6281e+10	10	0.37	2.19051e+10
P02745	C1QA_HUMAN	Complement C1q subcomponent subunit A	4	2	3	7	2	1	2	0.18	0.09	0.16	0.32	0.09	0.04	0.07	1.54447e+09	2943093700	1.14016e+09	2.08934e+09	1390793167	1849365748	1735230890	7	0.32	1.81321e+09
P02746	C1QB_HUMAN	Complement C1q subcomponent subunit B	5	8	7	8	8	5	7	0.21	0.34	0.32	0.32	0.32	0.21	0.3	3.97039e+09	9.48098e+09	4436061345	2.94307e+09	4.01986e+09	1.76543e+09	3.86348e+09	9	0.34	4.35418e+09
P02747	C1QC_HUMAN	Complement C1q subcomponent subunit C	3	5	5	5	5	5	4	0.18	0.25	0.25	0.25	0.25	0.25	0.21	4.33982e+08	2595148032	2.20777e+09	7.7351e+08	9.83155e+08	4.22045e+08	1.8206e+09	5	0.25	1.31946e+09
P02748	CO9_HUMAN	Complement component C9 [Cleaved into: Complement component C9a; Complement component C9b]	31	30	33	31	31	29	27	0.49	0.44	0.53	0.53	0.49	0.42	0.4	24018387519	2.68694e+10	5.49117e+10	3.98589e+10	5.67008e+10	2.23665e+10	1.75464e+10	36	0.55	3.46103e+10
P02749	APOH_HUMAN	Beta-2-glycoprotein 1 (APC inhibitor) (Activated protein C-binding protein) (Anticardiolipin cofactor) (Apolipoprotein H) (Apo-H) (Beta-2-glycoprotein I) (B2GPI) (Beta(2)GPI)	12	13	13	13	12	12	13	0.39	0.4	0.4	0.4	0.4	0.4	0.4	573341701	8.71385e+08	5.20489e+08	830190906	579765908	711260768	4.6628e+08	14	0.45	6.50388e+08
P02750	A2GL_HUMAN	Leucine-rich alpha-2-glycoprotein (LRG)	3	6	4	7	5	4	4	0.07	0.14	0.1	0.16	0.11	0.09	0.1	4.16045e+07	5.79406e+07	4.8678e+07	81489244	3.78471e+07	27544504	4.94898e+07	8	0.19	4.92277e+07
P02751	FINC_HUMAN	Fibronectin (FN) (Cold-insoluble globulin) (CIG) [Cleaved into: Anastellin; Ugl-Y1; Ugl-Y2; Ugl-Y3]	87	95	92	89	87	85	85	0.46	0.53	0.49	0.5	0.47	0.45	0.45	9.48686e+09	2.12032e+10	1.18585e+10	15923313762	1.21801e+10	1.06418e+10	12491234066	103	0.56	1.33978e+10
P02753	RET4_HUMAN	Retinol-binding protein 4 (Plasma retinol-binding protein) (PRBP) (RBP) [Cleaved into: Plasma retinol-binding protein(1-182); Plasma retinol-binding protein(1-181); Plasma retinol-binding protein(1-179); Plasma retinol-binding protein(1-176)]	9	10	10	10	8	7	9	0.49	0.61	0.61	0.61	0.38	0.29	0.5	3.78068e+09	1.18138e+10	6727966092	1.01511e+10	2.53335e+09	6372794212	2.7411e+09	10	0.61	6.30298e+09
P02760	AMBP_HUMAN	Protein AMBP [Cleaved into: Alpha-1-microglobulin (Protein HC) (Alpha-1 microglycoprotein) (Complex-forming glycoprotein heterogeneous in charge); Inter-alpha-trypsin inhibitor light chain (ITI-LC) (Bikunin) (EDC1) (HI-30) (Uronic-acid-rich protein); Trypstatin]	15	15	16	14	14	14	13	0.47	0.49	0.54	0.45	0.45	0.45	0.42	3.99582e+09	6211580570	7.4037e+09	1.62129e+10	7200459504	4320088468	3457966408	16	0.54	6.97179e+09
P02763	A1AG1_HUMAN	Alpha-1-acid glycoprotein 1 (AGP 1) (Orosomucoid-1) (OMD 1)	9	11	8	9	8	6	9	0.38	0.51	0.38	0.42	0.4	0.27	0.43	3.05552e+08	7.55841e+08	2.70145e+08	1.82726e+08	333363255	191598616	1.45805e+08	11	0.51	3.12147e+08
P02765	FETUA_HUMAN	Alpha-2-HS-glycoprotein (Alpha-2-Z-globulin) (Ba-alpha-2-glycoprotein) (Fetuin-A) [Cleaved into: Alpha-2-HS-glycoprotein chain A; Alpha-2-HS-glycoprotein chain B]	13	12	13	13	12	12	12	0.32	0.28	0.29	0.29	0.32	0.28	0.28	1.34571e+10	1.96296e+10	2.5365e+10	22861342213	1.72006e+10	1.11937e+10	11466797026	14	0.33	1.73106e+10
P02766	TTHY_HUMAN	Transthyretin (ATTR) (Prealbumin) (TBPA)	8	10	11	11	7	8	7	0.67	0.77	0.78	0.78	0.46	0.62	0.46	4.55426e+09	14849006416	1.12013e+10	5.37982e+09	7.13408e+09	9.34496e+09	8.63204e+09	11	0.78	8.72792e+09
P02768	ALBU_HUMAN	Serum albumin	60	66	71	65	61	56	58	0.81	0.86	0.87	0.86	0.79	0.75	0.76	66092763894	9.85724e+10	1.38495e+11	155452097083	72507051820	5.63745e+10	65320170088	75	0.88	9.32592e+10
P02774	VTDB_HUMAN	Vitamin D-binding protein (DBP) (VDB) (Gc protein-derived macrophage activating factor) (Gc-MAF) (GcMAF) (Gc-globulin) (Group-specific component) (Gc) (Vitamin D-binding protein-macrophage activating factor) (DBP-maf)	27	28	32	32	30	30	29	0.55	0.6	0.64	0.6	0.58	0.59	0.56	15523998715	23526630748	1.22026e+10	1.55898e+10	19268887331	1.1062e+10	20726341702	36	0.69	1.68429e+10
P02775	CXCL7_HUMAN	Platelet basic protein (PBP) (C-X-C motif chemokine 7) (Leukocyte-derived growth factor) (LDGF) (Macrophage-derived growth factor) (MDGF) (Small-inducible cytokine B7) [Cleaved into: Connective tissue-activating peptide III (CTAP-III) (LA-PF4) (Low-affinity platelet factor IV); TC-2; Connective tissue-activating peptide III(1-81) (CTAP-III(1-81)); Beta-thromboglobulin (Beta-TG); Neutrophil-activa…	0	1	0	2	0	0	0	0	0.12	0	0.2	0	0	0	0	20408284	0	21455798	0	0	0	2	0.2	5.98058e+06
P02778	CXL10_HUMAN	C-X-C motif chemokine 10 (10 kDa interferon gamma-induced protein) (Gamma-IP10) (IP-10) (Small-inducible cytokine B10) [Cleaved into: CXCL10(1-73)]	2	0	0	0	2	0	2	0.19	0	0	0	0.19	0	0.19	9529774	0	0	0	1.1698e+07	0	8.32037e+06	2	0.19	4.22117e+06
P02787	TRFE_HUMAN	Serotransferrin (Transferrin) (Beta-1 metal-binding globulin) (Siderophilin)	35	37	38	38	32	28	32	0.46	0.47	0.5	0.5	0.45	0.36	0.44	3.55102e+08	404626820	3148431763	3.53858e+09	5.07295e+08	324585888	3.66973e+08	45	0.56	1.23508e+09
P02788	TRFL_HUMAN	Lactotransferrin (Lactoferrin) (EC 3.4.21.-) (Growth-inhibiting protein 12) (Talalactoferrin) [Cleaved into: Lactoferricin-H (Lfcin-H); Kaliocin-1; Lactoferroxin-A; Lactoferroxin-B; Lactoferroxin-C]	30	10	31	33	21	8	21	0.43	0.14	0.5	0.48	0.26	0.1	0.3	167054902	42573513	1.93688e+08	2.11633e+08	101540152	4.29032e+07	134580201	44	0.69	1.2771e+08
P02790	HEMO_HUMAN	Hemopexin (Beta-1B-glycoprotein)	12	11	16	12	10	10	13	0.25	0.23	0.38	0.29	0.2	0.23	0.31	325564576	1761379464	3.51499e+08	338776264	335884764	1.76637e+08	154149116	19	0.44	4.91984e+08
P02792	FRIL_HUMAN	Ferritin light chain (Ferritin L subunit)	5	2	3	0	4	2	5	0.23	0.09	0.16	0	0.2	0.07	0.27	143762224	19284696	1.57257e+07	0	2.45066e+07	14139210	2.35518e+07	7	0.36	3.44243e+07
P02794	FRIH_HUMAN	Ferritin heavy chain (Ferritin H subunit) (EC 1.16.3.1) (Cell proliferation-inducing gene 15 protein) [Cleaved into: Ferritin heavy chain, N-terminally processed]	0	0	0	2	2	0	0	0	0	0	0.11	0.07	0	0	0	0	0	2.56717e+07	1.05497e+07	0	0	3	0.14	5.17448e+06
P03950	ANGI_HUMAN	Angiogenin (EC 3.1.27.-) (Ribonuclease 5) (RNase 5)	12	13	13	13	13	13	13	0.71	0.71	0.71	0.71	0.71	0.71	0.71	8.29047e+09	5852686520	7.40269e+09	7.73882e+09	7576534413	2.51448e+09	4.03457e+09	14	0.71	6201464091
P03951	FA11_HUMAN	Coagulation factor XI (FXI) (EC 3.4.21.27) (Plasma thromboplastin antecedent) (PTA) [Cleaved into: Coagulation factor XIa heavy chain; Coagulation factor XIa light chain]	11	24	22	19	15	10	16	0.16	0.36	0.36	0.31	0.22	0.13	0.23	5.60995e+07	1.70322e+08	128169768	1.01967e+08	118480656	75420966	7.85023e+07	30	0.46	1.04137e+08
P03952	KLKB1_HUMAN	Plasma kallikrein (EC 3.4.21.34) (Fletcher factor) (Kininogenin) (Plasma prekallikrein) (PKK) [Cleaved into: Plasma kallikrein heavy chain; Plasma kallikrein light chain]	30	38	36	32	32	26	32	0.45	0.61	0.53	0.48	0.49	0.4	0.5	470548784	1232414992	1.10708e+09	8.64459e+08	6.4729e+08	3.6901e+08	5.29107e+08	40	0.62	7.45701e+08
P03973	SLPI_HUMAN	Antileukoproteinase (ALP) (BLPI) (HUSI-1) (Mucus proteinase inhibitor) (MPI) (Protease inhibitor WAP4) (Secretory leukocyte protease inhibitor) (Seminal proteinase inhibitor) (WAP four-disulfide core domain protein 4)	14	15	15	14	15	12	13	0.71	0.71	0.71	0.71	0.71	0.52	0.67	2.73527e+09	1592890869	2275302048	4268575528	2.20088e+09	6.46705e+08	1.8713e+09	15	0.71	2.22727e+09
P03989	1B27_HUMAN	HLA class I histocompatibility antigen, B-27 alpha chain (MHC class I antigen B*27)	5	7	5	6	3	2	3	0.17	0.22	0.19	0.22	0.08	0.06	0.08	9.20502e+07	1.27735e+08	6.79497e+07	1.00092e+08	28653791	18693715	2.96101e+07	8	0.27	6.63979e+07
P04003	C4BPA_HUMAN	C4b-binding protein alpha chain (C4bp) (Proline-rich protein) (PRP)	33	34	32	33	31	31	31	0.55	0.58	0.54	0.55	0.5	0.5	0.51	7.68745e+09	2.02514e+10	14686870245	16496190701	13171293243	5.42962e+09	10123289932	36	0.59	1.25494e+10
P04004	VTNC_HUMAN	Vitronectin (VN) (S-protein) (Serum-spreading factor) (V75) [Cleaved into: Vitronectin V65 subunit; Vitronectin V10 subunit; Somatomedin-B]	18	20	17	19	20	16	17	0.46	0.53	0.35	0.47	0.47	0.34	0.38	72316705682	5.44827e+10	1.09699e+11	8.16037e+10	9.31646e+10	2.99856e+10	7.36914e+10	23	0.62	7.35634e+10
P04040	CATA_HUMAN	Catalase (EC 1.11.1.6)	0	0	2	0	0	0	0	0	0	0.04	0	0	0	0	0	0	13439522	0	0	0	0	2	0.04	1.91993e+06
P04062	GLCM_HUMAN	Glucosylceramidase (EC 3.2.1.45) (Acid beta-glucosidase) (Alglucerase) (Beta-glucocerebrosidase) (Beta-GC) (D-glucosyl-N-acylsphingosine glucohydrolase) (Imiglucerase)	3	0	5	2	2	0	2	0.06	0	0.11	0.04	0.04	0	0.04	18944310	0	25195176	34488973	19991132	0	30308261	6	0.13	1.84183e+07
P04070	PROC_HUMAN	Vitamin K-dependent protein C (EC 3.4.21.69) (Anticoagulant protein C) (Autoprothrombin IIA) (Blood coagulation factor XIV) [Cleaved into: Vitamin K-dependent protein C light chain; Vitamin K-dependent protein C heavy chain; Activation peptide]	12	11	12	12	11	9	12	0.23	0.22	0.25	0.22	0.25	0.19	0.25	3.5335e+08	7.77944e+08	7.59201e+08	7.00361e+08	420761314	1.32639e+08	3.38337e+08	15	0.31	4.97513e+08
P04075	ALDOA_HUMAN	Fructose-bisphosphate aldolase A (EC 4.1.2.13) (Lung cancer antigen NY-LU-1) (Muscle-type aldolase)	7	8	12	8	7	7	5	0.16	0.2	0.33	0.19	0.18	0.17	0.12	3.18848e+07	9.97495e+07	1.38466e+08	57311429	3.84566e+07	1.63725e+07	17029412	13	0.35	5.70386e+07
P04080	CYTB_HUMAN	Cystatin-B (CPI-B) (Liver thiol proteinase inhibitor) (Stefin-B)	2	3	4	2	0	0	0	0.18	0.24	0.28	0.18	0	0	0	22988617	33152660	5.90012e+07	60733204	0	0	0	5	0.34	2.51251e+07
P04083	ANXA1_HUMAN	Annexin A1 (Annexin I) (Annexin-1) (Calpactin II) (Calpactin-2) (Chromobindin-9) (Lipocortin I) (Phospholipase A2 inhibitory protein) (p35)	9	17	14	13	12	8	9	0.32	0.53	0.46	0.38	0.34	0.25	0.28	83890436	1.8524e+08	179581424	9.18517e+07	1.29702e+08	4.03186e+07	3.12643e+07	17	0.53	1.05978e+08
P04114	APOB_HUMAN	Apolipoprotein B-100 (Apo B-100) [Cleaved into: Apolipoprotein B-48 (Apo B-48)]	215	266	272	270	271	205	222	0.47	0.56	0.57	0.58	0.57	0.42	0.46	2.83417e+09	1.01895e+10	8.83846e+09	1.16816e+10	10740019472	3.57483e+09	3.05377e+09	299	0.62	7.27319e+09
P04155	TFF1_HUMAN	Trefoil factor 1 (Breast cancer estrogen-inducible protein) (PNR-2) (Polypeptide P1.A) (hP1.A) (Protein pS2)	0	0	0	0	1	0	0	0	0	0	0	0.11	0	0	0	0	0	0	7779503	0	0	1	0.11	1.11136e+06
P04156	PRIO_HUMAN	Major prion protein (PrP) (ASCR) (PrP27-30) (PrP33-35C) (CD antigen CD230)	4	3	4	3	3	1	3	0.19	0.11	0.17	0.12	0.12	0.04	0.12	6.0546e+07	17579935	3.44608e+07	18060363	2.28614e+07	27739404	24455041	6	0.22	2.93861e+07
P04179	SODM_HUMAN	Superoxide dismutase [Mn], mitochondrial (EC 1.15.1.1)	2	5	0	0	0	0	1	0.12	0.33	0	0	0	0	0.09	16688680	61446272	0	0	0	0	6156521	5	0.33	12041639
P04180	LCAT_HUMAN	Phosphatidylcholine-sterol acyltransferase (EC 2.3.1.43) (Lecithin-cholesterol acyltransferase) (Phospholipid-cholesterol acyltransferase)	10	11	11	11	10	8	9	0.25	0.28	0.28	0.28	0.22	0.18	0.21	8.22799e+08	1141202368	1.11744e+09	8.947e+08	7.39854e+08	2.69892e+08	4.39747e+08	11	0.28	7.7509e+08
P04196	HRG_HUMAN	Histidine-rich glycoprotein (Histidine-proline-rich glycoprotein) (HPRG)	20	22	24	23	21	19	17	0.39	0.43	0.45	0.45	0.37	0.35	0.3	6535354433	7.8599e+09	20047838919	1.05259e+10	1.09639e+10	3287837922	4.33943e+09	24	0.45	9.08003e+09
P04211	LV743_HUMAN	Immunoglobulin lambda variable 7-43 (Ig lambda chain V region 4A)	2	2	3	2	2	2	2	0.14	0.14	0.21	0.14	0.14	0.14	0.14	96951141	130531712	1.08483e+08	29829549	80660697	73385856	26648419	3	0.21	7.80701e+07
P04217	A1BG_HUMAN	Alpha-1B-glycoprotein (Alpha-1-B glycoprotein)	10	12	10	13	13	12	11	0.23	0.28	0.23	0.29	0.29	0.25	0.25	2.19352e+08	3.53217e+08	217461951	3.7992e+08	1.81089e+08	1.7973e+08	1.71842e+08	14	0.33	2.4323e+08
P04220	MUCB_HUMAN	Ig mu heavy chain disease protein (BOT)	11	17	13	12	14	12	12	0.28	0.57	0.34	0.34	0.37	0.3	0.3	2.97666e+09	20918566158	18331234372	8.89012e+08	5229422559	1.52037e+09	1.29523e+10	19	0.64	8.97393e+09
P04222	1C03_HUMAN	HLA class I histocompatibility antigen, Cw-3 alpha chain (MHC class I antigen Cw*3)	6	6	8	7	4	3	4	0.18	0.18	0.24	0.2	0.1	0.09	0.11	9.20502e+07	89564202	80052339	124966426	2.69025e+07	4.39565e+07	7.68277e+07	10	0.29	7.63314e+07
P04229	2B11_HUMAN	HLA class II histocompatibility antigen, DRB1-1 beta chain (MHC class II antigen DRB1*1) (DR-1) (DR1)	2	0	0	3	2	0	0	0.05	0	0	0.09	0.05	0	0	14011013	0	0	6.85342e+06	1.43388e+07	0	0	3	0.09	5.02904e+06
P04233	HG2A_HUMAN	HLA class II histocompatibility antigen gamma chain (HLA-DR antigens-associated invariant chain) (Ia antigen-associated invariant chain) (Ii) (p33) (CD antigen CD74)	0	2	2	2	0	0	2	0	0.08	0.08	0.08	0	0	0.08	0	6.78871e+06	11799940	1.55695e+07	0	0	1.39152e+07	2	0.08	6.86762e+06
P04259	K2C6B_HUMAN	Keratin, type II cytoskeletal 6B (Cytokeratin-6B) (CK-6B) (Keratin-6B) (K6B) (Type-II keratin Kb10)	23	44	46	32	31	14	20	0.31	0.62	0.6	0.47	0.48	0.17	0.27	1504636732	6.94207e+09	7269375738	2819766976	3923953013	1.45533e+09	9.9333e+08	49	0.64	3.55835e+09
P04264	K2C1_HUMAN	Keratin, type II cytoskeletal 1 (67 kDa cytokeratin) (Cytokeratin-1) (CK-1) (Hair alpha protein) (Keratin-1) (K1) (Type-II keratin Kb1)	37	47	48	46	40	33	35	0.5	0.57	0.63	0.58	0.55	0.45	0.42	1.2866e+09	2416345227	8.12598e+09	2.45897e+09	1928403592	6.51426e+08	5.27005e+08	55	0.64	2484961846
P04275	VWF_HUMAN	von Willebrand factor (vWF) [Cleaved into: von Willebrand antigen 2 (von Willebrand antigen II)]	59	83	67	76	63	43	55	0.22	0.31	0.26	0.28	0.23	0.15	0.19	1.88075e+08	376200364	1.96981e+08	3.26802e+08	161643260	293594670	410762736	102	0.39	2.79151e+08
P04278	SHBG_HUMAN	Sex hormone-binding globulin (SHBG) (Sex steroid-binding protein) (SBP) (Testis-specific androgen-binding protein) (ABP) (Testosterone-estradiol-binding globulin) (TeBG) (Testosterone-estrogen-binding globulin)	10	14	15	13	13	10	12	0.27	0.44	0.46	0.38	0.38	0.25	0.35	3.52569e+08	1.07018e+09	3.4188e+09	5.34316e+08	1994342228	228821196	2.80549e+08	15	0.46	1.12565e+09
P04279	SEMG1_HUMAN	Semenogelin-1 (Cancer/testis antigen 103) (Semenogelin I) (SGI) [Cleaved into: Alpha-inhibin-92; Alpha-inhibin-31; Seminal basic protein]	16	0	0	0	0	0	0	0.4	0	0	0	0	0	0	55207180	0	0	0	0	0	0	16	0.4	7886740
P04350	TBB4A_HUMAN	Tubulin beta-4A chain (Tubulin 5 beta) (Tubulin beta-4 chain)	11	9	14	14	13	10	11	0.27	0.26	0.39	0.36	0.36	0.23	0.27	3.63182e+08	612654920	8.95211e+08	5.13664e+08	1.0368e+09	2.96623e+08	583708703	16	0.4	6.14549e+08
P04406	G3P_HUMAN	Glyceraldehyde-3-phosphate dehydrogenase (GAPDH) (EC 1.2.1.12) (Peptidyl-cysteine S-nitrosylase GAPDH) (EC 2.6.99.-)	15	16	19	17	16	16	16	0.44	0.54	0.58	0.54	0.46	0.47	0.44	1.27341e+09	7.47589e+08	1.36502e+09	1.50937e+09	2.13774e+09	1.18796e+09	1.44436e+09	22	0.64	1.38078e+09
P04433	KV311_HUMAN	Immunoglobulin kappa variable 3-11 (Ig kappa chain V-III region VG)	4	3	3	3	3	3	3	0.37	0.19	0.19	0.19	0.19	0.19	0.19	2.41929e+09	2.08685e+09	1.09774e+09	1084219819	1451436471	1092325351	9.10084e+08	4	0.37	1.44885e+09
P04439	1A03_HUMAN	HLA class I histocompatibility antigen, A-3 alpha chain (MHC class I antigen A*3)	5	5	7	5	2	4	5	0.17	0.17	0.22	0.2	0.06	0.14	0.16	1.23948e+08	4.01576e+07	1.06306e+08	3.05803e+08	13024202	1.6184e+07	46134700	9	0.31	9.30798e+07
P04632	CPNS1_HUMAN	Calpain small subunit 1 (CSS1) (Calcium-activated neutral proteinase small subunit) (CANP small subunit) (Calcium-dependent protease small subunit) (CDPS) (Calcium-dependent protease small subunit 1) (Calpain regulatory subunit)	4	2	6	6	5	4	3	0.13	0.06	0.33	0.28	0.19	0.13	0.11	6.57941e+07	66756016	9.82689e+07	6.42685e+07	1.54234e+08	2.37445e+07	48430878	7	0.35	7.44996e+07
P04731	MT1A_HUMAN	Metallothionein-1A (MT-1A) (Metallothionein-IA) (MT-IA)	0	0	4	5	4	4	5	0	0	0.7	0.7	0.7	0.7	0.87	0	0	88678470	206046267	74375549	6.64115e+07	62710808	6	0.87	7.11747e+07
P04792	HSPB1_HUMAN	Heat shock protein beta-1 (HspB1) (28 kDa heat shock protein) (Estrogen-regulated 24 kDa protein) (Heat shock 27 kDa protein) (HSP 27) (Stress-responsive protein 27) (SRP27)	7	9	9	4	7	3	7	0.32	0.43	0.43	0.19	0.28	0.14	0.36	1.59696e+08	2.03209e+08	2.52491e+08	7.03278e+07	1.43972e+08	31224878	117180652	10	0.48	1.39729e+08
P04843	RPN1_HUMAN	Dolichyl-diphosphooligosaccharide--protein glycosyltransferase subunit 1 (EC 2.4.99.18) (Dolichyl-diphosphooligosaccharide--protein glycosyltransferase 67 kDa subunit) (Ribophorin I) (RPN-I) (Ribophorin-1)	5	10	4	8	11	0	4	0.07	0.15	0.05	0.11	0.16	0	0.06	11351020	4.03664e+07	1.20405e+07	12384055	2.72175e+07	0	3.8843e+06	15	0.21	1.53205e+07
P04844	RPN2_HUMAN	Dolichyl-diphosphooligosaccharide--protein glycosyltransferase subunit 2 (EC 2.4.99.18) (Dolichyl-diphosphooligosaccharide--protein glycosyltransferase 63 kDa subunit) (RIBIIR) (Ribophorin II) (RPN-II) (Ribophorin-2)	0	3	0	0	0	0	0	0	0.06	0	0	0	0	0	0	7.59013e+06	0	0	0	0	0	3	0.06	1.0843e+06
P04899	GNAI2_HUMAN	Guanine nucleotide-binding protein G(i) subunit alpha-2 (Adenylate cyclase-inhibiting G alpha protein)	2	3	3	1	2	0	0	0.06	0.12	0.11	0.04	0.08	0	0	19552610	18278433	8328226	41953520	18409804	0	0	5	0.16	1.52175e+07
P04908	H2A1B_HUMAN	Histone H2A type 1-B/E (Histone H2A.2) (Histone H2A/a) (Histone H2A/m)	6	5	4	3	6	3	3	0.42	0.37	0.32	0.18	0.42	0.27	0.18	5.2815e+08	707788470	9.18624e+08	5.31383e+08	4.12179e+09	2.11886e+08	5.0282e+08	6	0.42	1.07463e+09
P05019	IGF1_HUMAN	Insulin-like growth factor I (IGF-I) (Mechano growth factor) (MGF) (Somatomedin-C)	6	5	6	3	3	0	4	0.26	0.23	0.32	0.16	0.11	0	0.15	4.03412e+07	1.31131e+07	6.86642e+07	9.50356e+06	1.14739e+07	0	1.94883e+07	8	0.35	2.32263e+07
P05023	AT1A1_HUMAN	Sodium/potassium-transporting ATPase subunit alpha-1 (Na(+)/K(+) ATPase alpha-1 subunit) (EC 3.6.3.9) (Sodium pump subunit alpha-1)	0	0	0	0	6	0	0	0	0	0	0	0.09	0	0	0	0	0	0	2.0941e+07	0	0	6	0.09	2.99157e+06
P05060	SCG1_HUMAN	Secretogranin-1 (Chromogranin-B) (CgB) (Secretogranin I) (SgI) [Cleaved into: PE-11; GAWK peptide; CCB peptide]	24	21	22	27	29	17	26	0.38	0.32	0.33	0.4	0.43	0.27	0.34	490466146	2516350974	2.39982e+09	600768216	516527388	2.02569e+08	4.05358e+08	37	0.54	1018837666
P05067	A4_HUMAN	Amyloid beta A4 protein (ABPP) (APPI) (APP) (Alzheimer disease amyloid protein) (Amyloid precursor protein) (Beta-amyloid precursor protein) (Cerebral vascular amyloid peptide) (CVAP) (PreA4) (Protease nexin-II) (PN-II) [Cleaved into: N-APP; Soluble APP-alpha (S-APP-alpha); Soluble APP-beta (S-APP-beta); C99; Beta-amyloid protein 42 (Beta-APP42); Beta-amyloid protein 40 (Beta-APP40); C83; P3(42);…	7	9	8	8	7	4	7	0.08	0.13	0.1	0.09	0.08	0.06	0.08	4.71981e+07	3.46261e+07	8.40858e+07	39681976	6.48112e+07	6.82823e+07	4.74867e+07	17	0.22	5.51674e+07
P05089	ARGI1_HUMAN	Arginase-1 (EC 3.5.3.1) (Liver-type arginase) (Type I arginase)	0	0	9	0	0	0	0	0	0	0.25	0	0	0	0	0	0	8.27628e+07	0	0	0	0	9	0.25	1.18233e+07
P05090	APOD_HUMAN	Apolipoprotein D (Apo-D) (ApoD)	8	11	10	8	8	8	9	0.38	0.47	0.47	0.38	0.38	0.38	0.45	1.63961e+10	25963674704	29254399499	22068631550	2.32274e+10	9.69805e+09	2.56148e+10	11	0.47	2.17461e+10
P05091	ALDH2_HUMAN	Aldehyde dehydrogenase, mitochondrial (EC 1.2.1.3) (ALDH class 2) (ALDH-E2) (ALDHI)	0	4	4	4	3	0	4	0	0.07	0.06	0.05	0.06	0	0.07	0	3.53877e+08	44938623	402244383	415307742	0	1.77827e+08	6	0.09	1.99171e+08
P05107	ITB2_HUMAN	Integrin beta-2 (Cell surface adhesion glycoproteins LFA-1/CR3/p150,95 subunit beta) (Complement receptor C3 subunit beta) (CD antigen CD18)	6	0	3	4	0	0	0	0.09	0	0.05	0.07	0	0	0	53376366	0	10458395	1.09201e+07	0	0	0	9	0.15	1.06793e+07
P05109	S10A8_HUMAN	Protein S100-A8 (Calgranulin-A) (Calprotectin L1L subunit) (Cystic fibrosis antigen) (CFAG) (Leukocyte L1 complex light chain) (Migration inhibitory factor-related protein 8) (MRP-8) (p8) (S100 calcium-binding protein A8) (Urinary stone protein band A) [Cleaved into: Protein S100-A8, N-terminally processed]	8	6	10	7	4	4	0	0.63	0.55	0.66	0.63	0.34	0.39	0	1.3239e+08	1.91261e+08	2.76412e+09	6.88246e+07	1.79214e+07	5.04255e+07	0	10	0.66	4.60707e+08
P05114	HMGN1_HUMAN	Non-histone chromosomal protein HMG-14 (High mobility group nucleosome-binding domain-containing protein 1)	2	0	0	0	0	0	0	0.23	0	0	0	0	0	0	10116444	0	0	0	0	0	0	2	0.23	1.44521e+06
P05120	PAI2_HUMAN	Plasminogen activator inhibitor 2 (PAI-2) (Monocyte Arg-serpin) (Placental plasminogen activator inhibitor) (Serpin B2) (Urokinase inhibitor)	2	0	3	0	3	0	0	0.04	0	0.07	0	0.07	0	0	29865875	0	1.89345e+07	0	1.88974e+07	0	0	3	0.07	9.6711e+06
P05121	PAI1_HUMAN	Plasminogen activator inhibitor 1 (PAI) (PAI-1) (Endothelial plasminogen activator inhibitor) (Serpin E1)	6	11	9	7	8	8	8	0.16	0.33	0.22	0.16	0.19	0.18	0.21	90149488	1.11796e+08	1.35868e+08	4.65261e+07	9.7992e+07	108385082	45736701	14	0.38	9.09219e+07
P05141	ADT2_HUMAN	ADP/ATP translocase 2 (ADP,ATP carrier protein 2) (ADP,ATP carrier protein, fibroblast isoform) (Adenine nucleotide translocator 2) (ANT 2) (Solute carrier family 25 member 5) [Cleaved into: ADP/ATP translocase 2, N-terminally processed]	2	6	6	4	6	3	2	0.05	0.16	0.18	0.11	0.15	0.07	0.05	58628431	9.67579e+07	9.02449e+07	5.23057e+07	121725942	15840728	28590959	10	0.29	6.62992e+07
P05154	IPSP_HUMAN	Plasma serine protease inhibitor (Acrosomal serine protease inhibitor) (Plasminogen activator inhibitor 3) (PAI-3) (PAI3) (Protein C inhibitor) (PCI) (Serpin A5)	10	12	12	11	11	6	11	0.24	0.3	0.33	0.23	0.27	0.16	0.27	1.13019e+08	2.12898e+08	3.11468e+08	1.98406e+08	288655528	4.83988e+07	1.23852e+08	16	0.42	1.85242e+08
P05155	IC1_HUMAN	Plasma protease C1 inhibitor (C1 Inh) (C1Inh) (C1 esterase inhibitor) (C1-inhibiting factor) (Serpin G1)	6	9	14	11	12	9	11	0.12	0.18	0.31	0.23	0.24	0.18	0.21	106048394	2.20476e+08	4.63097e+08	3.49193e+08	2.3107e+08	2.1091e+08	1.20004e+08	15	0.31	2.42971e+08
P05156	CFAI_HUMAN	Complement factor I (EC 3.4.21.45) (C3B/C4B inactivator) [Cleaved into: Complement factor I heavy chain; Complement factor I light chain]	20	21	22	21	18	17	14	0.35	0.37	0.39	0.36	0.3	0.28	0.22	4.38772e+08	473590474	5.16704e+08	8.99726e+08	495421502	4.48583e+08	1.62685e+08	28	0.46	4.90783e+08
P05160	F13B_HUMAN	Coagulation factor XIII B chain (Fibrin-stabilizing factor B subunit) (Protein-glutamine gamma-glutamyltransferase B chain) (Transglutaminase B chain)	7	21	18	15	10	11	11	0.11	0.35	0.34	0.3	0.16	0.19	0.17	8.598e+07	221903407	1.12423e+08	1.4076e+08	68617248	6.81229e+07	6.29037e+07	27	0.49	1.08673e+08
P05164	PERM_HUMAN	Myeloperoxidase (MPO) (EC 1.11.2.2) [Cleaved into: Myeloperoxidase; 89 kDa myeloperoxidase; 84 kDa myeloperoxidase; Myeloperoxidase light chain; Myeloperoxidase heavy chain]	9	7	7	6	7	6	8	0.12	0.07	0.1	0.08	0.1	0.08	0.11	58681101	2.5149e+07	3.32208e+07	1.43232e+07	3.82504e+07	1.33216e+07	17400057	14	0.18	2.86209e+07
P05198	IF2A_HUMAN	Eukaryotic translation initiation factor 2 subunit 1 (Eukaryotic translation initiation factor 2 subunit alpha) (eIF-2-alpha) (eIF-2A) (eIF-2alpha)	3	3	5	2	2	0	3	0.1	0.09	0.19	0.06	0.06	0	0.09	1.55158e+07	1.53952e+07	3.4755e+07	50655573	33343994	0	1.03793e+07	8	0.27	2.28636e+07
P05204	HMGN2_HUMAN	Non-histone chromosomal protein HMG-17 (High mobility group nucleosome-binding domain-containing protein 2)	4	2	0	4	0	0	0	0.37	0.14	0	0.23	0	0	0	2.09185e+07	1.73833e+07	0	1.0632e+07	0	0	0	6	0.46	6.99053e+06
P05387	RLA2_HUMAN	60S acidic ribosomal protein P2 (Renal carcinoma antigen NY-REN-44)	4	2	2	3	3	1	4	0.46	0.24	0.24	0.39	0.31	0.1	0.46	3.00259e+07	58447775	6.38759e+07	2.19755e+07	4.2112e+07	6767412	3.0088e+07	4	0.46	3.61846e+07
P05388	RLA0_HUMAN	60S acidic ribosomal protein P0 (60S ribosomal protein L10E)	5	7	10	7	10	5	5	0.15	0.2	0.27	0.17	0.26	0.13	0.13	8.27239e+07	6.07808e+07	2.03169e+08	1.90002e+08	4.02926e+08	9.00418e+07	7.41506e+07	13	0.38	1.57685e+08
P05408	7B2_HUMAN	Neuroendocrine protein 7B2 (Pituitary polypeptide) (Secretogranin V) (Secretogranin-5) (Secretory granule endocrine protein I) [Cleaved into: N-terminal peptide; C-terminal peptide]	2	4	2	3	0	0	0	0.12	0.3	0.12	0.21	0	0	0	1.98982e+08	43095091	142183861	355648774	0	0	0	4	0.31	1.05701e+08
P05413	FABPH_HUMAN	Fatty acid-binding protein, heart (Fatty acid-binding protein 3) (Heart-type fatty acid-binding protein) (H-FABP) (Mammary-derived growth inhibitor) (MDGI) (Muscle fatty acid-binding protein) (M-FABP)	2	3	5	4	3	2	3	0.14	0.21	0.32	0.22	0.21	0.11	0.15	5.36189e+07	2.50236e+07	4.77094e+07	2.9222e+07	1.50023e+07	20705374	5.89537e+07	6	0.39	3.57479e+07
P05452	TETN_HUMAN	Tetranectin (TN) (C-type lectin domain family 3 member B) (Plasminogen kringle 4-binding protein)	10	9	7	8	5	4	4	0.51	0.49	0.4	0.45	0.23	0.12	0.12	7.23883e+07	1.6875e+08	1.05279e+08	1.48782e+08	82221940	3.89172e+07	37414601	11	0.52	9.33933e+07
P05534	1A24_HUMAN	HLA class I histocompatibility antigen, A-24 alpha chain (Aw-24) (HLA class I histocompatibility antigen, A-9 alpha chain) (MHC class I antigen A*24)	5	3	4	8	2	2	3	0.2	0.13	0.15	0.31	0.06	0.09	0.11	123235428	2.93021e+07	1.1628e+08	2.76595e+08	13024202	11604228	60607448	12	0.4	9.00927e+07
P05543	THBG_HUMAN	Thyroxine-binding globulin (Serpin A7) (T4-binding globulin)	8	8	11	10	9	6	8	0.19	0.18	0.26	0.21	0.21	0.13	0.18	5.36201e+07	92063360	1.38792e+08	1.20401e+08	1.60429e+08	51029780	38959064	13	0.32	9.36135e+07
P05546	HEP2_HUMAN	Heparin cofactor 2 (Heparin cofactor II) (HC-II) (Protease inhibitor leuserpin-2) (HLS2) (Serpin D1)	20	27	27	27	27	22	24	0.41	0.52	0.5	0.55	0.5	0.45	0.4	4.3807e+09	7.38996e+09	1.24886e+10	11153622639	1.67509e+10	4.28433e+09	7.39804e+09	30	0.61	9.12088e+09
P05556	ITB1_HUMAN	Integrin beta-1 (Fibronectin receptor subunit beta) (Glycoprotein IIa) (GPIIA) (VLA-4 subunit beta) (CD antigen CD29)	8	9	12	11	11	3	10	0.12	0.12	0.14	0.12	0.12	0.06	0.14	17303540	4.49483e+07	37534576	29389006	3.15497e+07	3.31526e+06	6.29117e+07	18	0.21	3.24217e+07
P05783	K1C18_HUMAN	Keratin, type I cytoskeletal 18 (Cell proliferation-inducing gene 46 protein) (Cytokeratin-18) (CK-18) (Keratin-18) (K18)	28	31	27	33	33	30	30	0.51	0.6	0.53	0.61	0.58	0.51	0.53	1206762532	3.20226e+09	7.43723e+09	2.8486e+09	6352132772	2.16991e+09	1079348160	35	0.65	3.47089e+09
P05787	K2C8_HUMAN	Keratin, type II cytoskeletal 8 (Cytokeratin-8) (CK-8) (Keratin-8) (K8) (Type-II keratin Kb8)	37	39	38	42	42	38	39	0.58	0.61	0.64	0.68	0.66	0.58	0.62	2099871880	6.05348e+09	6.7484e+09	4.02783e+09	5075723933	1.50669e+09	1.15794e+09	46	0.71	3.80999e+09
P05976	MYL1_HUMAN	Myosin light chain 1/3, skeletal muscle isoform (MLC1/MLC3) (MLC1F/MLC3F) (Myosin light chain alkali 1/2) (Myosin light chain A1/A2)	10	6	8	6	7	6	4	0.44	0.31	0.37	0.35	0.35	0.35	0.25	257676537	6.23199e+07	1.22047e+08	70760179	3.63604e+07	2.38897e+07	2.39578e+07	11	0.51	8.52873e+07
P05997	CO5A2_HUMAN	Collagen alpha-2(V) chain	15	13	15	14	10	11	14	0.08	0.08	0.1	0.07	0.05	0.06	0.08	232015464	171735212	2.34029e+08	164163736	8.38101e+07	92341880	146528652	19	0.12	1.60661e+08
P06276	CHLE_HUMAN	Cholinesterase (EC 3.1.1.8) (Acylcholine acylhydrolase) (Butyrylcholine esterase) (Choline esterase II) (Pseudocholinesterase)	6	7	2	5	6	0	3	0.08	0.1	0.02	0.06	0.07	0	0.05	1.07243e+08	1.27904e+08	31677499	5.33422e+07	2.63573e+07	0	40976719	12	0.14	5.53573e+07
P06280	AGAL_HUMAN	Alpha-galactosidase A (EC 3.2.1.22) (Alpha-D-galactosidase A) (Alpha-D-galactoside galactohydrolase) (Melibiase) (Agalsidase)	0	0	9	4	0	0	0	0	0	0.23	0.12	0	0	0	0	0	103471201	2.59671e+07	0	0	0	9	0.23	1.84912e+07
P06310	KV230_HUMAN	Immunoglobulin kappa variable 2-30 (Ig kappa chain V-II region RPMI 6410)	3	2	2	2	2	2	2	0.32	0.17	0.17	0.17	0.17	0.17	0.17	5.43144e+08	781244132	1375142191	836785227	1.15349e+09	6.13762e+08	229429942	3	0.32	7.90428e+08
P06312	KV401_HUMAN	Immunoglobulin kappa variable 4-1 (Ig kappa chain V-IV region B17) (Ig kappa chain V-IV region JI) (Ig kappa chain V-IV region Len) (Ig kappa chain V-IV region STH)	4	5	5	4	3	3	4	0.28	0.4	0.4	0.28	0.21	0.21	0.28	445463038	6.26838e+08	5.89495e+08	1.10588e+09	367749416	2.10079e+08	2.46411e+08	5	0.4	5.13131e+08
P06396	GELS_HUMAN	Gelsolin (AGEL) (Actin-depolymerizing factor) (ADF) (Brevin)	36	44	45	45	41	41	43	0.48	0.52	0.52	0.52	0.48	0.5	0.51	1.18087e+10	2.15949e+10	49635542755	3.75651e+10	3.53151e+10	1.47332e+10	18609637690	47	0.55	2.70375e+10
P06454	PTMA_HUMAN	Prothymosin alpha [Cleaved into: Prothymosin alpha, N-terminally processed; Thymosin alpha-1]	2	1	2	3	3	0	3	0.13	0.13	0.13	0.22	0.22	0	0.22	2.4101e+07	13962988	5.02739e+07	5.22114e+07	3.37256e+07	0	5839165	3	0.22	2.57306e+07
P06576	ATPB_HUMAN	ATP synthase subunit beta, mitochondrial (EC 3.6.3.14)	0	10	10	5	8	7	6	0	0.23	0.24	0.1	0.2	0.16	0.15	0	1.02821e+08	5.33958e+07	6.24093e+07	5.32775e+07	26895597	36654902	13	0.31	4.7922e+07
P06681	CO2_HUMAN	Complement C2 (EC 3.4.21.43) (C3/C5 convertase) [Cleaved into: Complement C2b fragment; Complement C2a fragment]	23	29	27	32	28	20	23	0.29	0.39	0.37	0.44	0.37	0.25	0.3	1.33557e+08	1.57061e+08	2.70993e+08	385666011	1.6323e+08	76148846	1.00334e+08	34	0.45	1.83856e+08
P06702	S10A9_HUMAN	Protein S100-A9 (Calgranulin-B) (Calprotectin L1H subunit) (Leukocyte L1 complex heavy chain) (Migration inhibitory factor-related protein 14) (MRP-14) (p14) (S100 calcium-binding protein A9)	5	4	7	2	1	0	0	0.5	0.39	0.57	0.26	0.13	0	0	5.87705e+07	7.95407e+07	2.60981e+09	10702722	12322866	0	0	7	0.57	3.95878e+08
P06703	S10A6_HUMAN	Protein S100-A6 (Calcyclin) (Growth factor-inducible protein 2A9) (MLN 4) (Prolactin receptor-associated protein) (PRA) (S100 calcium-binding protein A6)	4	3	4	4	4	4	2	0.34	0.24	0.34	0.34	0.34	0.34	0.17	1.86484e+08	1.57033e+08	214162144	2.11841e+08	1.79982e+08	84962563	2.08587e+07	4	0.34	1.5076e+08
P06727	APOA4_HUMAN	Apolipoprotein A-IV (Apo-AIV) (ApoA-IV) (Apolipoprotein A4)	40	43	40	39	37	35	39	0.73	0.75	0.73	0.73	0.73	0.72	0.73	6.96824e+10	7.60393e+10	87028767896	62850206768	5.73887e+10	3.68162e+10	7.60216e+10	43	0.75	6.65467e+10
P06730	IF4E_HUMAN	Eukaryotic translation initiation factor 4E (eIF-4E) (eIF4E) (eIF-4F 25 kDa subunit) (mRNA cap-binding protein)	0	0	2	0	0	0	0	0	0	0.1	0	0	0	0	0	0	1.15809e+07	0	0	0	0	2	0.1	1.65442e+06
P06733	ENOA_HUMAN	Alpha-enolase (EC 4.2.1.11) (2-phospho-D-glycerate hydro-lyase) (C-myc promoter-binding protein) (Enolase 1) (MBP-1) (MPB-1) (Non-neural enolase) (NNE) (Phosphopyruvate hydratase) (Plasminogen-binding protein)	16	17	23	16	21	15	17	0.28	0.34	0.47	0.3	0.45	0.27	0.32	2.49149e+08	3.88589e+09	6.98875e+08	1.86376e+08	505391612	2.74191e+08	1.00685e+08	25	0.54	8.42937e+08
P06744	G6PI_HUMAN	Glucose-6-phosphate isomerase (GPI) (EC 5.3.1.9) (Autocrine motility factor) (AMF) (Neuroleukin) (NLK) (Phosphoglucose isomerase) (PGI) (Phosphohexose isomerase) (PHI) (Sperm antigen 36) (SA-36)	0	0	6	0	0	0	0	0	0	0.08	0	0	0	0	0	0	3.69831e+07	0	0	0	0	6	0.08	5.2833e+06
P06748	NPM_HUMAN	Nucleophosmin (NPM) (Nucleolar phosphoprotein B23) (Nucleolar protein NO38) (Numatrin)	8	10	12	10	11	3	12	0.28	0.36	0.39	0.29	0.3	0.08	0.35	191531380	2.00547e+08	174205936	228305440	430464846	3.00856e+07	2.07239e+08	17	0.54	2.08911e+08
P06753	TPM3_HUMAN	Tropomyosin alpha-3 chain (Gamma-tropomyosin) (Tropomyosin-3) (Tropomyosin-5) (hTM5)	23	22	22	22	21	16	19	0.62	0.6	0.63	0.58	0.55	0.46	0.61	6.08505e+08	344723532	904320633	5.90505e+08	7.61044e+08	122230045	4.50906e+08	27	0.69	5.40319e+08
P06858	LIPL_HUMAN	Lipoprotein lipase (LPL) (EC 3.1.1.34)	9	3	11	6	8	5	5	0.21	0.07	0.22	0.17	0.2	0.12	0.12	66123096	1.90456e+07	1.14831e+08	6.55963e+07	360894952	6.62144e+07	59944216	13	0.26	1.07521e+08
P06865	HEXA_HUMAN	Beta-hexosaminidase subunit alpha (EC 3.2.1.52) (Beta-N-acetylhexosaminidase subunit alpha) (Hexosaminidase subunit A) (N-acetyl-beta-glucosaminidase subunit alpha)	4	4	8	4	2	2	5	0.06	0.07	0.13	0.07	0.03	0.03	0.09	34131594	2.11076e+07	5.84878e+07	56264456	28325736	7899047	1.26996e+08	10	0.18	4.76017e+07
P06899	H2B1J_HUMAN	Histone H2B type 1-J (Histone H2B.1) (Histone H2B.r) (H2B/r)	11	11	11	12	12	9	12	0.67	0.68	0.68	0.68	0.68	0.6	0.68	1.4225e+09	1825250404	1.73541e+09	1478476848	3.84933e+09	4.93984e+08	1012194200	12	0.68	1.68816e+09
P07093	GDN_HUMAN	Glia-derived nexin (GDN) (Peptidase inhibitor 7) (PI-7) (Protease nexin 1) (PN-1) (Protease nexin I) (Serpin E2)	4	2	4	8	3	3	3	0.09	0.04	0.09	0.18	0.07	0.06	0.07	3.64107e+07	23920667	3.79689e+07	5.30149e+07	21918594	24831500	20427477	12	0.25	3.12133e+07
P07099	HYEP_HUMAN	Epoxide hydrolase 1 (EC 3.3.2.9) (Epoxide hydratase) (Microsomal epoxide hydrolase)	2	2	0	0	2	0	2	0.05	0.05	0	0	0.05	0	0.04	2.03658e+06	7803052	0	0	1.85097e+07	0	3261857	3	0.07	4.51589e+06
P07108	ACBP_HUMAN	Acyl-CoA-binding protein (ACBP) (Diazepam-binding inhibitor) (DBI) (Endozepine) (EP)	0	0	2	0	0	0	0	0	0	0.16	0	0	0	0	0	0	53352508	0	0	0	0	2	0.16	7.62179e+06
P07148	FABPL_HUMAN	Fatty acid-binding protein, liver (Fatty acid-binding protein 1) (Liver-type fatty acid-binding protein) (L-FABP)	0	0	3	0	0	0	0	0	0	0.28	0	0	0	0	0	0	2.55792e+07	0	0	0	0	3	0.28	3.65417e+06
P07196	NFL_HUMAN	Neurofilament light polypeptide (NF-L) (68 kDa neurofilament protein) (Neurofilament triplet L protein)	0	0	0	4	3	3	4	0	0	0	0.11	0.06	0.08	0.11	0	0	0	4.07919e+08	2.77193e+08	2.42474e+08	3.60371e+08	6	0.14	1.83994e+08
P07203	GPX1_HUMAN	Glutathione peroxidase 1 (GPx-1) (GSHPx-1) (EC 1.11.1.9) (Cellular glutathione peroxidase)	0	0	0	0	1	0	0	0	0	0	0	0.09	0	0	0	0	0	0	4762545	0	0	1	0.09	680364
P07205	PGK2_HUMAN	Phosphoglycerate kinase 2 (EC 2.7.2.3) (Phosphoglycerate kinase, testis specific)	0	3	2	3	2	3	3	0	0.05	0.03	0.05	0.03	0.05	0.05	0	3.49885e+07	50522205	9.31406e+07	28613393	7.34844e+07	1.54526e+08	4	0.06	6.21822e+07
P07225	PROS_HUMAN	Vitamin K-dependent protein S	23	27	28	29	27	25	25	0.36	0.42	0.42	0.45	0.41	0.39	0.37	1110516844	2.53665e+09	2893476061	2.10698e+09	2255701933	1.0292e+09	1.13266e+09	32	0.47	1.86645e+09
P07237	PDIA1_HUMAN	Protein disulfide-isomerase (PDI) (EC 5.3.4.1) (Cellular thyroid hormone-binding protein) (Prolyl 4-hydroxylase subunit beta) (p55)	24	28	27	27	30	21	26	0.39	0.47	0.44	0.43	0.48	0.33	0.42	2.87282e+08	3.41774e+08	443716768	5.10476e+08	3.67992e+08	126947400	1.95973e+08	37	0.59	3.2488e+08
P07305	H10_HUMAN	Histone H1.0 (Histone H1') (Histone H1(0)) [Cleaved into: Histone H1.0, N-terminally processed]	3	2	0	3	7	0	2	0.14	0.08	0	0.14	0.31	0	0.1	6.15408e+06	1.75177e+07	0	3.39009e+06	5.56951e+07	0	1.18257e+07	8	0.34	1.35118e+07
P07307	ASGR2_HUMAN	Asialoglycoprotein receptor 2 (ASGP-R 2) (ASGPR 2) (C-type lectin domain family 4 member H2) (Hepatic lectin H2) (HL-2)	4	5	3	5	3	3	4	0.11	0.18	0.09	0.17	0.08	0.08	0.11	1.18439e+08	81966792	81010102	5.37464e+07	128181183	1.93632e+08	8.945e+08	6	0.2	2.21639e+08
P07327	ADH1A_HUMAN	Alcohol dehydrogenase 1A (EC 1.1.1.1) (Alcohol dehydrogenase subunit alpha)	0	2	4	6	7	0	4	0	0.08	0.1	0.15	0.18	0	0.11	0	3818398	2.10786e+07	3.27344e+07	1.08812e+08	0	2.83561e+07	8	0.23	2.78286e+07
P07339	CATD_HUMAN	Cathepsin D (EC 3.4.23.5) [Cleaved into: Cathepsin D light chain; Cathepsin D heavy chain]	5	6	11	7	6	7	8	0.1	0.15	0.3	0.14	0.15	0.19	0.2	1.40522e+08	67549511	211760416	7.43821e+07	6.16084e+07	5.53021e+07	1.10188e+08	13	0.34	1.03045e+08
P07355	ANXA2_HUMAN	Annexin A2 (Annexin II) (Annexin-2) (Calpactin I heavy chain) (Calpactin-1 heavy chain) (Chromobindin-8) (Lipocortin II) (Placental anticoagulant protein IV) (PAP-IV) (Protein I) (p36)	15	21	16	16	17	15	15	0.45	0.55	0.44	0.42	0.48	0.44	0.42	2.03162e+08	3.60382e+08	257199023	4.67212e+08	983012752	3.23756e+08	1.61064e+08	23	0.62	393683753
P07357	CO8A_HUMAN	Complement component C8 alpha chain (Complement component 8 subunit alpha)	21	24	23	22	20	20	22	0.4	0.48	0.42	0.41	0.36	0.33	0.35	1.24082e+09	2828139876	3.10151e+09	1.71607e+09	1.20078e+09	8.93289e+08	9.64444e+08	28	0.52	1.70644e+09
P07358	CO8B_HUMAN	Complement component C8 beta chain (Complement component 8 subunit beta)	24	24	29	29	28	21	21	0.41	0.39	0.52	0.47	0.52	0.35	0.35	1.19503e+09	3.18317e+09	2.73999e+09	3.34126e+09	4.21205e+09	8.83389e+08	1.29797e+09	34	0.55	2.40755e+09
P07360	CO8G_HUMAN	Complement component C8 gamma chain	9	12	13	11	11	9	9	0.54	0.72	0.72	0.64	0.61	0.45	0.53	4.70223e+08	1.04219e+09	1.59899e+09	9.04777e+08	1.93771e+09	6.04052e+08	5.06217e+08	13	0.72	1.00917e+09
P07384	CAN1_HUMAN	Calpain-1 catalytic subunit (EC 3.4.22.52) (Calcium-activated neutral proteinase 1) (CANP 1) (Calpain mu-type) (Calpain-1 large subunit) (Cell proliferation-inducing gene 30 protein) (Micromolar-calpain) (muCANP)	2	4	7	5	11	1	4	0.03	0.04	0.1	0.08	0.14	0.01	0.07	4.64104e+06	13392018	32984066	3.81284e+07	3.1362e+07	7483637	13567290	17	0.21	2.02226e+07
P07437	TBB5_HUMAN	Tubulin beta chain (Tubulin beta-5 chain)	14	14	17	17	16	14	14	0.33	0.41	0.48	0.41	0.41	0.33	0.32	5.81483e+08	6.75777e+08	1.08765e+09	5.7404e+08	1.44334e+09	2.96623e+08	662128944	20	0.5	7.60148e+08
P07476	INVO_HUMAN	Involucrin	0	13	13	0	0	0	0	0	0.2	0.23	0	0	0	0	0	5.30723e+07	9.39787e+07	0	0	0	0	15	0.24	2.10073e+07
P07477	TRY1_HUMAN	Trypsin-1 (EC 3.4.21.4) (Beta-trypsin) (Cationic trypsinogen) (Serine protease 1) (Trypsin I) [Cleaved into: Alpha-trypsin chain 1; Alpha-trypsin chain 2]	1	4	2	3	3	0	1	0.08	0.19	0.11	0.17	0.1	0	0.08	3433383493	3.19871e+09	3693281895	1.27865e+09	8.82048e+07	0	1212374760	6	0.28	1.84352e+09
P07478	TRY2_HUMAN	Trypsin-2 (EC 3.4.21.4) (Anionic trypsinogen) (Serine protease 2) (Trypsin II)	4	5	5	6	5	4	5	0.19	0.22	0.22	0.28	0.22	0.14	0.22	1231889169	3.40511e+09	2.63322e+09	1666011722	1.07099e+08	8.4908e+07	536629224	7	0.32	1.3807e+09
P07585	PGS2_HUMAN	Decorin (Bone proteoglycan II) (PG-S2) (PG40)	12	9	14	14	11	11	11	0.3	0.21	0.4	0.36	0.28	0.28	0.28	5.10959e+08	4.81065e+08	7.943e+08	770282378	453715387	2.77581e+08	5.02156e+08	15	0.43	5.41437e+08
P07602	SAP_HUMAN	Prosaposin (Proactivator polypeptide) [Cleaved into: Saposin-A (Protein A); Saposin-B-Val; Saposin-B (Cerebroside sulfate activator) (CSAct) (Dispersin) (Sphingolipid activator protein 1) (SAP-1) (Sulfatide/GM1 activator); Saposin-C (A1 activator) (Co-beta-glucosidase) (Glucosylceramidase activator) (Sphingolipid activator protein 2) (SAP-2); Saposin-D (Component C) (Protein C)]	18	13	19	20	15	12	14	0.31	0.22	0.35	0.35	0.27	0.19	0.25	1.163e+09	663625138	722911380	1.97976e+09	4.59286e+08	5.48815e+08	686962001	22	0.4	8.89195e+08
P07686	HEXB_HUMAN	Beta-hexosaminidase subunit beta (EC 3.2.1.52) (Beta-N-acetylhexosaminidase subunit beta) (Hexosaminidase subunit B) (Cervical cancer proto-oncogene 7 protein) (HCC-7) (N-acetyl-beta-glucosaminidase subunit beta) [Cleaved into: Beta-hexosaminidase subunit beta chain B; Beta-hexosaminidase subunit beta chain A]	5	2	4	4	2	4	6	0.07	0.03	0.06	0.06	0.03	0.06	0.09	21255672	19930638	3.13567e+07	71352628	1.26139e+07	8.49725e+06	2.65306e+07	9	0.13	2.73625e+07
P07711	CATL1_HUMAN	Cathepsin L1 (EC 3.4.22.15) (Cathepsin L) (Major excreted protein) (MEP) [Cleaved into: Cathepsin L1 heavy chain; Cathepsin L1 light chain]	0	0	0	1	0	0	0	0	0	0	0.04	0	0	0	0	0	0	11712147	0	0	0	1	0.04	1.67316e+06
P07737	PROF1_HUMAN	Profilin-1 (Epididymis tissue protein Li 184a) (Profilin I)	4	6	7	7	7	5	6	0.32	0.48	0.59	0.59	0.59	0.39	0.48	226519655	41688248	3.64331e+08	240135595	256179056	7.74878e+07	4.61993e+07	8	0.59	1.78934e+08
P07741	APT_HUMAN	Adenine phosphoribosyltransferase (APRT) (EC 2.4.2.7)	3	3	8	4	8	3	7	0.17	0.22	0.49	0.25	0.44	0.22	0.44	3.27737e+07	4.1188e+07	122873032	3.72656e+07	113882818	1.61914e+07	64222296	9	0.49	6.11996e+07
P07814	SYEP_HUMAN	Bifunctional glutamate/proline--tRNA ligase (Bifunctional aminoacyl-tRNA synthetase) (Cell proliferation-inducing gene 32 protein) (Glutamatyl-prolyl-tRNA synthetase) [Includes: Glutamate--tRNA ligase (EC 6.1.1.17) (Glutamyl-tRNA synthetase) (GluRS); Proline--tRNA ligase (EC 6.1.1.15) (Prolyl-tRNA synthetase)]	0	0	6	0	0	0	0	0	0	0.04	0	0	0	0	0	0	1.72542e+10	0	0	0	0	6	0.04	2.46489e+09
P07858	CATB_HUMAN	Cathepsin B (EC 3.4.22.1) (APP secretase) (APPS) (Cathepsin B1) [Cleaved into: Cathepsin B light chain; Cathepsin B heavy chain]	5	4	5	4	3	3	3	0.16	0.14	0.16	0.13	0.11	0.11	0.11	5.30803e+08	2.07405e+08	4.06027e+08	430040167	2.40879e+08	102329804	2.61477e+08	5	0.16	311280054
P07900	HS90A_HUMAN	Heat shock protein HSP 90-alpha (Heat shock 86 kDa) (HSP 86) (HSP86) (Lipopolysaccharide-associated protein 2) (LAP-2) (LPS-associated protein 2) (Renal carcinoma antigen NY-REN-38)	26	29	26	34	36	22	29	0.37	0.42	0.37	0.45	0.47	0.3	0.38	7.31483e+08	5.35579e+08	1.07244e+09	7.81241e+08	1205901448	319240392	428181776	39	0.51	7.24866e+08
P07910	HNRPC_HUMAN	Heterogeneous nuclear ribonucleoproteins C1/C2 (hnRNP C1/C2)	9	3	14	10	12	5	10	0.22	0.1	0.38	0.3	0.29	0.2	0.28	4.65562e+07	2.5785e+07	1.78452e+08	80012811	9.20804e+07	10424954	5.19998e+07	18	0.48	6.93302e+07
P07919	QCR6_HUMAN	Cytochrome b-c1 complex subunit 6, mitochondrial (Complex III subunit 6) (Complex III subunit VIII) (Cytochrome c1 non-heme 11 kDa protein) (Mitochondrial hinge protein) (Ubiquinol-cytochrome c reductase complex 11 kDa protein)	3	2	2	2	2	0	0	0.26	0.19	0.19	0.19	0.16	0	0	1.40613e+07	1.18164e+07	1.44478e+07	1.57666e+07	2.22029e+07	0	0	3	0.26	1.1185e+07
P07942	LAMB1_HUMAN	Laminin subunit beta-1 (Laminin B1 chain) (Laminin-1 subunit beta) (Laminin-10 subunit beta) (Laminin-12 subunit beta) (Laminin-2 subunit beta) (Laminin-6 subunit beta) (Laminin-8 subunit beta)	31	24	34	43	24	15	35	0.15	0.13	0.18	0.21	0.11	0.08	0.14	6.43587e+07	5.40646e+07	126448345	87707016	5.4431e+08	2.12603e+07	62205424	65	0.33	1.37194e+08
P07951	TPM2_HUMAN	Tropomyosin beta chain (Beta-tropomyosin) (Tropomyosin-2)	24	25	21	21	20	15	21	0.58	0.6	0.52	0.54	0.52	0.43	0.57	543645860	344723532	6.66274e+08	511267681	4.9423e+08	122230045	2.31754e+08	29	0.67	4.16304e+08
P07954	FUMH_HUMAN	Fumarate hydratase, mitochondrial (Fumarase) (EC 4.2.1.2)	0	3	0	0	0	0	0	0	0.04	0	0	0	0	0	0	3847675	0	0	0	0	0	3	0.04	549668
P07988	PSPB_HUMAN	Pulmonary surfactant-associated protein B (SP-B) (18 kDa pulmonary-surfactant protein) (6 kDa protein) (Pulmonary surfactant-associated proteolipid SPL(Phe))	0	0	0	0	5	0	0	0	0	0	0	0.14	0	0	0	0	0	0	40647608	0	0	5	0.14	5.8068e+06
P07996	TSP1_HUMAN	Thrombospondin-1	40	35	34	41	29	33	30	0.36	0.31	0.28	0.35	0.25	0.27	0.25	525591704	6.20043e+08	6.07755e+08	1.61993e+09	3.57254e+08	2.63231e+08	316801992	54	0.46	6.158e+08
P07998	RNAS1_HUMAN	Ribonuclease pancreatic (EC 3.1.27.5) (HP-RNase) (RIB-1) (RNase UpI-1) (Ribonuclease 1) (RNase 1) (Ribonuclease A) (RNase A)	6	7	6	7	8	4	4	0.44	0.54	0.36	0.4	0.49	0.17	0.17	1.24871e+09	7.64997e+08	8.85296e+08	1827286915	8.27778e+08	575733538	696101581	11	0.84	9.75128e+08
P08069	IGF1R_HUMAN	Insulin-like growth factor 1 receptor (EC 2.7.10.1) (Insulin-like growth factor I receptor) (IGF-I receptor) (CD antigen CD221) [Cleaved into: Insulin-like growth factor 1 receptor alpha chain; Insulin-like growth factor 1 receptor beta chain]	0	0	6	0	0	0	0	0	0	0.06	0	0	0	0	0	0	33915487	0	0	0	0	6	0.06	4.84507e+06
P08123	CO1A2_HUMAN	Collagen alpha-2(I) chain (Alpha-2 type I collagen)	15	21	22	22	14	18	17	0.11	0.14	0.16	0.15	0.1	0.13	0.12	1.12991e+08	9.59594e+07	1.20438e+08	199300024	9.25896e+07	98342224	139898200	28	0.19	1.22788e+08
P08133	ANXA6_HUMAN	Annexin A6 (67 kDa calelectrin) (Annexin VI) (Annexin-6) (Calphobindin-II) (CPB-II) (Chromobindin-20) (Lipocortin VI) (Protein III) (p68) (p70)	12	7	4	2	0	0	0	0.18	0.11	0.07	0.03	0	0	0	1.80049e+07	1.84659e+07	7.0123e+07	9109848	0	0	0	13	0.2	1.65291e+07
P08134	RHOC_HUMAN	Rho-related GTP-binding protein RhoC (Rho cDNA clone 9) (h9)	2	4	5	2	4	0	2	0.1	0.22	0.23	0.1	0.2	0	0.09	32283243	3.20098e+07	5.92546e+07	1.34625e+07	45750545	0	18564340	6	0.32	2.87607e+07
P08185	CBG_HUMAN	Corticosteroid-binding globulin (CBG) (Serpin A6) (Transcortin)	2	3	5	5	6	4	3	0.04	0.07	0.15	0.14	0.16	0.09	0.07	26875170	1.03168e+08	120826620	84417756	87809628	13659566	1.68089e+07	7	0.19	6.4795e+07
P08195	4F2_HUMAN	4F2 cell-surface antigen heavy chain (4F2hc) (4F2 heavy chain antigen) (Lymphocyte activation antigen 4F2 large subunit) (Solute carrier family 3 member 2) (CD antigen CD98)	0	0	0	0	1	0	0	0	0	0	0	0.04	0	0	0	0	0	0	4630790	0	0	1	0.04	661541
P08237	PFKAM_HUMAN	ATP-dependent 6-phosphofructokinase, muscle type (ATP-PFK) (PFK-M) (EC 2.7.1.11) (6-phosphofructokinase type A) (Phosphofructo-1-kinase isozyme A) (PFK-A) (Phosphohexokinase)	3	0	4	2	8	0	2	0.05	0	0.06	0.02	0.1	0	0.02	6.82081e+07	0	142326457	1.2314e+06	1.32936e+08	0	8.47461e+06	9	0.11	5.04537e+07
P08238	HS90B_HUMAN	Heat shock protein HSP 90-beta (HSP 90) (Heat shock 84 kDa) (HSP 84) (HSP84)	29	33	33	32	37	21	30	0.39	0.45	0.44	0.42	0.51	0.27	0.42	7.31483e+08	5.35579e+08	1.07244e+09	7.81241e+08	1349999552	3.06676e+08	428181776	43	0.59	7.43656e+08
P08246	ELNE_HUMAN	Neutrophil elastase (EC 3.4.21.37) (Bone marrow serine protease) (Elastase-2) (Human leukocyte elastase) (HLE) (Medullasin) (PMN elastase)	2	0	2	2	0	2	0	0.06	0	0.05	0.05	0	0.06	0	30504555	0	18100445	6.39321e+06	0	1.90962e+07	0	4	0.12	1.05849e+07
P08253	MMP2_HUMAN	72 kDa type IV collagenase (EC 3.4.24.24) (72 kDa gelatinase) (Gelatinase A) (Matrix metalloproteinase-2) (MMP-2) (TBE-1) [Cleaved into: PEX]	18	18	22	24	15	12	16	0.29	0.29	0.37	0.39	0.23	0.18	0.26	2.44791e+08	2.74286e+08	3.9293e+08	3.87482e+08	1.02922e+08	8.70658e+07	62410078	28	0.45	2.21698e+08
P08294	SODE_HUMAN	Extracellular superoxide dismutase [Cu-Zn] (EC-SOD) (EC 1.15.1.1)	10	6	8	10	9	7	7	0.48	0.35	0.38	0.48	0.45	0.36	0.35	1.49901e+09	9.23204e+08	1.68798e+09	1.99209e+09	8.24471e+08	4.13716e+08	8.4537e+08	11	0.51	1.16941e+09
P08311	CATG_HUMAN	Cathepsin G (CG) (EC 3.4.21.20)	0	0	2	0	0	0	0	0	0	0.11	0	0	0	0	0	0	1.5129e+07	0	0	0	0	2	0.11	2.16129e+06
P08319	ADH4_HUMAN	Alcohol dehydrogenase 4 (EC 1.1.1.1) (Alcohol dehydrogenase class II pi chain)	0	0	4	0	0	0	0	0	0	0.09	0	0	0	0	0	0	1.6143e+07	0	0	0	0	4	0.09	2.30614e+06
P08476	INHBA_HUMAN	Inhibin beta A chain (Activin beta-A chain) (Erythroid differentiation protein) (EDF)	2	2	4	0	0	4	0	0.03	0.03	0.08	0	0	0.08	0	16098317	1.24749e+07	4.40549e+07	0	0	9633175	0	8	0.17	1.17516e+07
P08493	MGP_HUMAN	Matrix Gla protein (MGP) (Cell growth-inhibiting gene 36 protein)	5	5	5	5	5	5	5	0.4	0.4	0.4	0.4	0.4	0.4	0.4	1.45402e+10	3.69778e+09	6.06598e+09	1.15683e+10	2.76078e+09	3.19416e+09	7.35283e+09	5	0.4	7.02573e+09
P08519	APOA_HUMAN	Apolipoprotein(a) (Apo(a)) (Lp(a)) (EC 3.4.21.-)	23	20	29	17	36	11	12	0.32	0.31	0.33	0.29	0.36	0.27	0.28	5.2712e+08	7.60318e+08	1.70925e+09	5.2018e+08	4.35759e+09	1.49989e+08	1.80331e+08	38	0.37	1.17211e+09
P08571	CD14_HUMAN	Monocyte differentiation antigen CD14 (Myeloid cell-specific leucine-rich glycoprotein) (CD antigen CD14) [Cleaved into: Monocyte differentiation antigen CD14, urinary form; Monocyte differentiation antigen CD14, membrane-bound form]	14	15	15	17	17	16	15	0.37	0.39	0.39	0.46	0.46	0.41	0.41	2.84178e+09	4.14396e+09	5.32131e+09	3.56184e+09	2.69381e+09	2759944000	2.06032e+09	17	0.46	3.34042e+09
P08572	CO4A2_HUMAN	Collagen alpha-2(IV) chain [Cleaved into: Canstatin]	2	0	0	2	0	0	0	0.01	0	0	0.01	0	0	0	6768987	0	0	1.72309e+07	0	0	0	2	0.01	3.42855e+06
P08590	MYL3_HUMAN	Myosin light chain 3 (Cardiac myosin light chain 1) (CMLC1) (Myosin light chain 1, slow-twitch muscle B/ventricular isoform) (MLC1SB) (Ventricular myosin alkali light chain) (Ventricular myosin light chain 1) (VLCl) (Ventricular/slow twitch myosin alkali light chain) (MLC-lV/sb)	7	6	11	7	4	5	4	0.36	0.29	0.53	0.36	0.18	0.25	0.19	8.07541e+07	3.52186e+07	3.15919e+09	50895680	22014885	11265868	9.52113e+06	11	0.53	4.81266e+08
P08603	CFAH_HUMAN	Complement factor H (H factor 1)	65	67	67	67	65	61	63	0.6	0.64	0.61	0.6	0.6	0.52	0.54	10538402802	1.4413e+10	1.37661e+10	1.11864e+10	9578598445	9.37385e+09	7.93041e+09	73	0.66	1.09695e+10
P08621	RU17_HUMAN	U1 small nuclear ribonucleoprotein 70 kDa (U1 snRNP 70 kDa) (U1-70K) (snRNP70)	2	0	3	3	5	0	5	0.04	0	0.06	0.06	0.1	0	0.1	7.75557e+06	0	1.84894e+07	8784123	2.87049e+07	0	6.83216e+06	8	0.14	1.00809e+07
P08631	HCK_HUMAN	Tyrosine-protein kinase HCK (EC 2.7.10.2) (Hematopoietic cell kinase) (Hemopoietic cell kinase) (p59-HCK/p60-HCK) (p59Hck) (p61Hck)	4	0	0	0	0	0	0	0.08	0	0	0	0	0	0	2.09201e+07	0	0	0	0	0	0	4	0.08	2.98859e+06
P08670	VIME_HUMAN	Vimentin	37	38	32	36	35	34	35	0.71	0.71	0.63	0.72	0.68	0.67	0.68	2213765224	3059788588	5690848954	2.36529e+09	4823010895	1379074137	1.16258e+09	40	0.73	2.95634e+09
P08684	CP3A4_HUMAN	Cytochrome P450 3A4 (EC 1.14.13.-) (1,8-cineole 2-exo-monooxygenase) (EC 1.14.13.157) (Albendazole monooxygenase) (EC 1.14.13.32) (Albendazole sulfoxidase) (CYPIIIA3) (CYPIIIA4) (Cholesterol 25-hydroxylase) (EC 1.14.14.1) (Cytochrome P450 3A3) (Cytochrome P450 HLp) (Cytochrome P450 NF-25) (Cytochrome P450-PCN1) (Nifedipine oxidase) (Quinine 3-monooxygenase) (EC 1.14.13.67) (Taurochenodeoxycholate…	0	0	0	0	0	5	0	0	0	0	0	0	0.13	0	0	0	0	0	0	3.70734e+08	0	5	0.13	5.2962e+07
P08697	A2AP_HUMAN	Alpha-2-antiplasmin (Alpha-2-AP) (Alpha-2-plasmin inhibitor) (Alpha-2-PI) (Serpin F2)	14	17	18	19	17	14	13	0.24	0.37	0.37	0.4	0.32	0.23	0.2	9.06947e+08	2.70913e+09	3064763534	2.35384e+09	2.59323e+09	9.69031e+08	1390219228	20	0.45	1.99817e+09
P08709	FA7_HUMAN	Coagulation factor VII (EC 3.4.21.21) (Proconvertin) (Serum prothrombin conversion accelerator) (SPCA) (Eptacog alfa) [Cleaved into: Factor VII light chain; Factor VII heavy chain]	2	10	9	9	7	4	0	0.05	0.29	0.27	0.27	0.2	0.11	0	2.32933e+07	129600095	144021554	1.25266e+08	7.32063e+07	36715389	0	11	0.34	7.60147e+07
P08727	K1C19_HUMAN	Keratin, type I cytoskeletal 19 (Cytokeratin-19) (CK-19) (Keratin-19) (K19)	33	35	37	37	37	36	36	0.7	0.74	0.77	0.72	0.72	0.69	0.72	1.76205e+09	6903757614	1.12551e+10	4042569255	8031656438	2.4549e+09	1.18678e+09	39	0.81	5.09097e+09
P08729	K2C7_HUMAN	Keratin, type II cytoskeletal 7 (Cytokeratin-7) (CK-7) (Keratin-7) (K7) (Sarcolectin) (Type-II keratin Kb7)	28	32	33	32	36	32	30	0.47	0.54	0.55	0.53	0.6	0.51	0.49	2.03304e+09	6.05348e+09	6121778616	6.54931e+09	5075723933	1.44294e+09	1.11793e+09	37	0.62	4.05631e+09
P08758	ANXA5_HUMAN	Annexin A5 (Anchorin CII) (Annexin V) (Annexin-5) (Calphobindin I) (CBP-I) (Endonexin II) (Lipocortin V) (Placental anticoagulant protein 4) (PP4) (Placental anticoagulant protein I) (PAP-I) (Thromboplastin inhibitor) (Vascular anticoagulant-alpha) (VAC-alpha)	8	8	9	5	10	8	4	0.2	0.21	0.22	0.11	0.25	0.2	0.12	4.09893e+07	8.72645e+07	79318236	2.81296e+07	4.62714e+07	43124954	7.00769e+07	16	0.38	5.64536e+07
P08779	K1C16_HUMAN	Keratin, type I cytoskeletal 16 (Cytokeratin-16) (CK-16) (Keratin-16) (K16)	21	37	40	24	27	16	20	0.4	0.68	0.69	0.45	0.45	0.28	0.37	1.56883e+09	7941866606	1.24474e+10	3.35309e+09	6218996986	2.02417e+09	1.18678e+09	42	0.71	4.96301e+09
P08833	IBP1_HUMAN	Insulin-like growth factor-binding protein 1 (IBP-1) (IGF-binding protein 1) (IGFBP-1) (Placental protein 12) (PP12)	8	10	8	8	10	5	7	0.34	0.38	0.27	0.27	0.39	0.25	0.24	451796064	272981458	3.12321e+08	698652794	6.69052e+08	8.84883e+07	4.25907e+08	13	0.44	417028389
P08865	RSSA_HUMAN	40S ribosomal protein SA (37 kDa laminin receptor precursor) (37LRP) (37/67 kDa laminin receptor) (LRP/LR) (67 kDa laminin receptor) (67LR) (Colon carcinoma laminin-binding protein) (Laminin receptor 1) (LamR) (Laminin-binding protein precursor p40) (LBP/p40) (Multidrug resistance-associated protein MGr1-Ag) (NEM/1CHD4)	6	9	6	12	12	4	7	0.23	0.43	0.25	0.45	0.44	0.11	0.23	1.26063e+08	1.18249e+08	82519794	1.94612e+08	5.60706e+08	89490256	8.6399e+07	14	0.55	1.7972e+08
P08962	CD63_HUMAN	CD63 antigen (Granulophysin) (Lysosomal-associated membrane protein 3) (LAMP-3) (Melanoma-associated antigen ME491) (OMA81H) (Ocular melanoma-associated antigen) (Tetraspanin-30) (Tspan-30) (CD antigen CD63)	2	0	0	0	0	0	0	0.08	0	0	0	0	0	0	1.46334e+07	0	0	0	0	0	0	2	0.08	2.09049e+06
P09012	SNRPA_HUMAN	U1 small nuclear ribonucleoprotein A (U1 snRNP A) (U1-A) (U1A)	0	0	0	0	2	0	0	0	0	0	0	0.06	0	0	0	0	0	0	1.04266e+07	0	0	2	0.06	1.48952e+06
P09104	ENOG_HUMAN	Gamma-enolase (EC 4.2.1.11) (2-phospho-D-glycerate hydro-lyase) (Enolase 2) (Neural enolase) (Neuron-specific enolase) (NSE)	3	3	3	0	3	2	2	0.08	0.06	0.08	0	0.08	0.03	0.03	4.67083e+07	36377637	1.24537e+08	0	1.41316e+08	53065286	65588809	4	0.1	6.6799e+07
P09211	GSTP1_HUMAN	Glutathione S-transferase P (EC 2.5.1.18) (GST class-pi) (GSTP1-1)	2	3	7	7	6	0	0	0.14	0.18	0.44	0.44	0.39	0	0	18546070	45257222	1.8236e+08	3.90559e+07	125497090	0	0	7	0.44	5.86737e+07
P09382	LEG1_HUMAN	Galectin-1 (Gal-1) (14 kDa laminin-binding protein) (HLBP14) (14 kDa lectin) (Beta-galactoside-binding lectin L-14-I) (Galaptin) (HBL) (HPL) (Lactose-binding lectin 1) (Lectin galactoside-binding soluble 1) (Putative MAPK-activating protein PM12) (S-Lac lectin 1)	8	8	8	8	8	7	8	0.59	0.47	0.59	0.59	0.59	0.47	0.59	1.29252e+09	1088501204	1562690367	1.15253e+09	588192648	3.75051e+08	6.06663e+08	9	0.59	9.52307e+08
P09429	HMGB1_HUMAN	High mobility group protein B1 (High mobility group protein 1) (HMG-1)	0	0	3	3	0	0	3	0	0	0.13	0.1	0	0	0.08	0	0	4.45498e+07	2.63344e+07	0	0	26056688	7	0.23	1.38487e+07
P09467	F16P1_HUMAN	Fructose-1,6-bisphosphatase 1 (FBPase 1) (EC 3.1.3.11) (D-fructose-1,6-bisphosphate 1-phosphohydrolase 1) (Liver FBPase)	0	2	0	0	0	0	0	0	0.04	0	0	0	0	0	0	5.88152e+06	0	0	0	0	0	2	0.04	840217
P09486	SPRC_HUMAN	SPARC (Basement-membrane protein 40) (BM-40) (Osteonectin) (ON) (Secreted protein acidic and rich in cysteine)	15	17	13	17	14	15	12	0.42	0.46	0.32	0.45	0.36	0.38	0.32	1016196959	2931044171	2461263616	2341520400	9.21125e+08	1.11125e+09	6.85168e+08	19	0.48	1.63822e+09
P09488	GSTM1_HUMAN	Glutathione S-transferase Mu 1 (EC 2.5.1.18) (GST HB subunit 4) (GST class-mu 1) (GSTM1-1) (GSTM1a-1a) (GSTM1b-1b) (GTH4)	0	0	3	4	0	0	3	0	0	0.11	0.17	0	0	0.11	0	0	2.16149e+07	5430103	0	0	18512336	8	0.3	6.50818e+06
P09493	TPM1_HUMAN	Tropomyosin alpha-1 chain (Alpha-tropomyosin) (Tropomyosin-1)	21	23	21	20	23	16	18	0.54	0.57	0.55	0.51	0.58	0.46	0.52	5.41654e+08	3.17126e+08	4.82084e+08	436330621	4.9423e+08	1.06499e+08	2.31754e+08	28	0.65	3.72811e+08
P09496	CLCA_HUMAN	Clathrin light chain A (Lca)	2	0	2	0	0	0	0	0.07	0	0.07	0	0	0	0	22223716	0	13928574	0	0	0	0	2	0.07	5.16461e+06
P09497	CLCB_HUMAN	Clathrin light chain B (Lcb)	2	5	4	2	0	0	0	0.08	0.21	0.18	0.1	0	0	0	9654269	20171882	2.25356e+07	25584311	0	0	0	6	0.25	1.11352e+07
P09525	ANXA4_HUMAN	Annexin A4 (35-beta calcimedin) (Annexin IV) (Annexin-4) (Carbohydrate-binding protein p33/p41) (Chromobindin-4) (Endonexin I) (Lipocortin IV) (P32.5) (PP4-X) (Placental anticoagulant protein II) (PAP-II) (Protein II)	3	6	5	6	5	3	0	0.06	0.2	0.14	0.2	0.14	0.08	0	2.82819e+07	41586763	49868137	3.5435e+07	3.39729e+07	2.16822e+07	0	10	0.35	3.01181e+07
P09529	INHBB_HUMAN	Inhibin beta B chain (Activin beta-B chain)	4	2	5	5	5	0	4	0.07	0.04	0.13	0.1	0.14	0	0.09	2.76611e+07	20989577	8.05603e+07	49247310	5.27084e+07	0	39536776	10	0.24	3.86719e+07
P09622	DLDH_HUMAN	Dihydrolipoyl dehydrogenase, mitochondrial (EC 1.8.1.4) (Dihydrolipoamide dehydrogenase) (Glycine cleavage system L protein)	3	2	2	0	0	0	0	0.05	0.05	0.04	0	0	0	0	7.6542e+06	9564349	12921807	0	0	0	0	4	0.07	4.30576e+06
P09651	ROA1_HUMAN	Heterogeneous nuclear ribonucleoprotein A1 (hnRNP A1) (Helix-destabilizing protein) (Single-strand RNA-binding protein) (hnRNP core protein A1) [Cleaved into: Heterogeneous nuclear ribonucleoprotein A1, N-terminally processed]	4	5	4	7	4	2	5	0.15	0.13	0.11	0.22	0.12	0.06	0.14	3.53778e+07	3.10415e+07	60269290	7.17966e+07	6.51974e+07	7928972	4.64853e+07	8	0.25	4.54424e+07
P09668	CATH_HUMAN	Pro-cathepsin H [Cleaved into: Cathepsin H mini chain; Cathepsin H (EC 3.4.22.16); Cathepsin H heavy chain; Cathepsin H light chain]	2	0	2	2	0	0	0	0.06	0	0.06	0.06	0	0	0	29240877	0	22657585	46992640	0	0	0	3	0.08	1.41273e+07
P09681	GIP_HUMAN	Gastric inhibitory polypeptide (GIP) (Glucose-dependent insulinotropic polypeptide) (Incretin hormone)	3	2	0	2	2	3	3	0.22	0.15	0	0.15	0.16	0.22	0.22	8974245	17029724	0	33776593	29494045	18982800	3.01384e+07	3	0.22	1.97708e+07
P09871	C1S_HUMAN	Complement C1s subcomponent (EC 3.4.21.42) (C1 esterase) (Complement component 1 subcomponent s) [Cleaved into: Complement C1s subcomponent heavy chain; Complement C1s subcomponent light chain]	26	25	27	25	25	23	26	0.41	0.38	0.42	0.38	0.4	0.32	0.4	1.44184e+09	2358568021	2.50365e+09	3703530562	1273109178	9.91081e+08	1.98158e+09	28	0.43	2.03619e+09
P0C0L4	CO4A_HUMAN	Complement C4-A (Acidic complement C4) (C3 and PZP-like alpha-2-macroglobulin domain-containing protein 2) [Cleaved into: Complement C4 beta chain; Complement C4-A alpha chain; C4a anaphylatoxin; C4b-A; C4d-A; Complement C4 gamma chain]	86	88	87	92	81	77	81	0.5	0.52	0.52	0.57	0.46	0.43	0.45	1.96218e+10	37545501540	3.19431e+10	4.63557e+10	25350989038	1.72201e+10	20838577716	100	0.62	2.84108e+10
P0C0L5	CO4B_HUMAN	Complement C4-B (Basic complement C4) (C3 and PZP-like alpha-2-macroglobulin domain-containing protein 3) [Cleaved into: Complement C4 beta chain; Complement C4-B alpha chain; C4a anaphylatoxin; C4b-B; C4d-B; Complement C4 gamma chain]	90	90	88	93	83	78	83	0.54	0.53	0.52	0.57	0.48	0.43	0.46	1.96218e+10	37545501540	3.19431e+10	4.63557e+10	25350989038	1.72201e+10	22921127382	101	0.62	2.87083e+10
P0C0S5	H2AZ_HUMAN	Histone H2A.Z (H2A/z)	3	3	3	3	4	2	3	0.2	0.2	0.2	0.2	0.31	0.15	0.2	2.8951e+07	3.78845e+08	402987924	2.90799e+08	1.67628e+09	193855642	240349850	4	0.31	4.58867e+08
P0C0S8	H2A1_HUMAN	Histone H2A type 1 (H2A.1) (Histone H2A/p)	6	5	5	5	7	4	6	0.43	0.38	0.38	0.29	0.44	0.32	0.27	538641676	707788470	9.18624e+08	6.35529e+08	4.12179e+09	2.11886e+08	581588883	8	0.47	1.10226e+09
P0C7H8	KRA23_HUMAN	Keratin-associated protein 2-3 (High sulfur keratin-associated protein 2.4) (Keratin-associated protein 2.3)	0	2	0	0	0	0	0	0	0.27	0	0	0	0	0	0	9.51375e+07	0	0	0	0	0	2	0.27	1.35911e+07
P0CF74	LAC6_HUMAN	Ig lambda-6 chain C region	4	4	4	3	4	3	4	0.54	0.54	0.54	0.46	0.54	0.46	0.54	7651636356	2.20792e+10	1.72582e+10	9.45557e+09	9283336437	3183953590	3.44921e+09	4	0.54	1.03373e+10
P0CG05	LAC2_HUMAN	Ig lambda-2 chain C regions	7	6	7	6	6	6	6	0.75	0.7	0.7	0.7	0.7	0.7	0.7	1.39325e+10	30820981443	24134447774	1.18717e+10	1.98264e+10	9.51853e+09	1.54975e+10	8	0.75	1.79432e+10
P0CG38	POTEI_HUMAN	POTE ankyrin domain family member I	11	11	10	13	13	12	10	0.11	0.1	0.08	0.1	0.13	0.11	0.07	6.74474e+09	5724984000	8.28559e+09	3176638061	7054802853	2.19513e+09	2.51228e+09	19	0.16	5.09917e+09
P0DJD7	PEPA4_HUMAN	Pepsin A-4 (EC 3.4.23.1) (Pepsinogen-4)	0	3	2	0	3	0	0	0	0.04	0.04	0	0.04	0	0	0	23521215	3.93967e+07	0	3.41543e+07	0	0	3	0.04	1.38675e+07
P0DJI8	SAA1_HUMAN	Serum amyloid A-1 protein (SAA) [Cleaved into: Amyloid protein A (Amyloid fibril protein AA); Serum amyloid protein A(2-104); Serum amyloid protein A(3-104); Serum amyloid protein A(2-103); Serum amyloid protein A(2-102); Serum amyloid protein A(4-101)]	8	10	10	10	9	9	10	0.59	0.74	0.74	0.74	0.7	0.57	0.74	2531873051	1.12773e+09	3.3602e+09	4568599505	2.13671e+09	7.19604e+08	1.70939e+09	10	0.74	2.30773e+09
P0DJI9	SAA2_HUMAN	Serum amyloid A-2 protein (SAA2)	8	9	9	9	9	8	9	0.53	0.57	0.67	0.57	0.65	0.57	0.68	2306609863	1015939463	3.28631e+09	2828853416	2133829561	7.19604e+08	1.40531e+09	10	0.68	1.95664e+09
P0DMM9	ST1A3_HUMAN	Sulfotransferase 1A3 (ST1A3) (EC 2.8.2.1) (Aryl sulfotransferase 1A3/1A4) (Catecholamine-sulfating phenol sulfotransferase) (HAST3) (M-PST) (Monoamine-sulfating phenol sulfotransferase) (Placental estrogen sulfotransferase) (Sulfotransferase 1A3/1A4) (Sulfotransferase, monoamine-preferring) (Thermolabile phenol sulfotransferase) (TL-PST)	2	5	6	8	9	3	8	0.06	0.15	0.19	0.25	0.3	0.09	0.28	37061350	51303186	188083074	58096048	203612480	31205043	6.47124e+07	12	0.35	9.05819e+07
P0DMV8	HS71A_HUMAN	Heat shock 70 kDa protein 1A (Heat shock 70 kDa protein 1) (HSP70-1) (HSP70.1)	15	21	25	21	21	14	14	0.22	0.32	0.39	0.32	0.32	0.2	0.22	2.53171e+08	2.79586e+08	6.20185e+08	7.45921e+08	4.97211e+08	1.77766e+08	201062172	28	0.44	3.96415e+08
P10155	RO60_HUMAN	60 kDa SS-A/Ro ribonucleoprotein (60 kDa Ro protein) (60 kDa ribonucleoprotein Ro) (RoRNP) (Ro 60 kDa autoantigen) (Sjoegren syndrome antigen A2) (Sjoegren syndrome type A antigen) (SS-A) (TROVE domain family member 2)	0	0	0	2	4	0	2	0	0	0	0.03	0.06	0	0.03	0	0	0	8.7503e+06	17236978	0	3.76638e+06	5	0.07	4.25052e+06
P10253	LYAG_HUMAN	Lysosomal alpha-glucosidase (EC 3.2.1.20) (Acid maltase) (Aglucosidase alfa) [Cleaved into: 76 kDa lysosomal alpha-glucosidase; 70 kDa lysosomal alpha-glucosidase]	0	0	0	0	0	0	3	0	0	0	0	0	0	0.03	0	0	0	0	0	0	1.38576e+07	3	0.03	1.97965e+06
P10314	1A32_HUMAN	HLA class I histocompatibility antigen, A-32 alpha chain (MHC class I antigen A*32)	5	5	4	6	3	3	5	0.17	0.17	0.15	0.2	0.08	0.12	0.17	1.10533e+08	5.76339e+07	1.02936e+08	346415468	1.74262e+07	1.6184e+07	5.58316e+07	8	0.27	100994252
P10316	1A69_HUMAN	HLA class I histocompatibility antigen, A-69 alpha chain (Aw-69) (HLA class I histocompatibility antigen, A-28 alpha chain) (MHC class I antigen A*69)	7	6	7	5	5	3	6	0.24	0.23	0.24	0.21	0.16	0.13	0.2	104011390	47756914	1.12909e+08	2.8149e+08	18585501	1.00622e+07	60867680	12	0.41	9.08119e+07
P10319	1B58_HUMAN	HLA class I histocompatibility antigen, B-58 alpha chain (Bw-58) (MHC class I antigen B*58)	4	4	4	9	6	1	4	0.13	0.13	0.15	0.29	0.16	0.02	0.13	9.20502e+07	41902272	5.90598e+07	92516246	30547228	30409378	2.98695e+07	10	0.33	5.3765e+07
P10321	1C07_HUMAN	HLA class I histocompatibility antigen, Cw-7 alpha chain (MHC class I antigen Cw*7)	8	11	11	7	1	8	8	0.28	0.35	0.35	0.2	0.02	0.25	0.23	116477320	9.16285e+07	1.09822e+08	3.36588e+08	50927052	54976056	8.40163e+07	12	0.35	1.20634e+08
P10412	H14_HUMAN	Histone H1.4 (Histone H1b) (Histone H1s-4)	13	15	13	17	15	14	15	0.41	0.46	0.44	0.46	0.45	0.47	0.47	988589720	439719886	4.1582e+08	492286327	1215384752	2.21276e+08	4.79171e+08	20	0.55	6.07464e+08
P10451	OSTP_HUMAN	Osteopontin (Bone sialoprotein 1) (Nephropontin) (Secreted phosphoprotein 1) (SPP-1) (Urinary stone protein) (Uropontin)	3	5	5	4	0	0	2	0.11	0.25	0.23	0.21	0	0	0.09	27158339	1.09332e+08	1.98385e+08	4.3648e+07	0	0	3.99037e+07	7	0.3	5.97753e+07
P10586	PTPRF_HUMAN	Receptor-type tyrosine-protein phosphatase F (EC 3.1.3.48) (Leukocyte common antigen related) (LAR)	2	2	3	4	0	0	4	0.01	0.01	0.02	0.03	0	0	0.02	3.77708e+06	5719844	10730371	1.01674e+07	0	0	9.39956e+06	6	0.04	5.6849e+06
P10599	THIO_HUMAN	Thioredoxin (Trx) (ATL-derived factor) (ADF) (Surface-associated sulphydryl protein) (SASP)	0	0	2	2	0	0	0	0	0	0.24	0.24	0	0	0	0	0	55488149	23457024	0	0	0	2	0.24	1.12779e+07
P10619	PPGB_HUMAN	Lysosomal protective protein (EC 3.4.16.5) (Carboxypeptidase C) (Carboxypeptidase L) (Cathepsin A) (Protective protein cathepsin A) (PPCA) (Protective protein for beta-galactosidase) [Cleaved into: Lysosomal protective protein 32 kDa chain; Lysosomal protective protein 20 kDa chain]	0	0	6	3	0	0	0	0	0	0.12	0.06	0	0	0	0	0	1.39242e+08	12235288	0	0	0	6	0.12	2.16396e+07
P10643	CO7_HUMAN	Complement component C7	32	36	42	43	41	30	32	0.44	0.49	0.54	0.58	0.55	0.37	0.41	6.4351e+08	9.71764e+08	1.39186e+09	1579169512	1139262787	425149920	615707856	47	0.63	9.66633e+08
P10644	KAP0_HUMAN	cAMP-dependent protein kinase type I-alpha regulatory subunit (Tissue-specific extinguisher 1) (TSE1) [Cleaved into: cAMP-dependent protein kinase type I-alpha regulatory subunit, N-terminally processed]	2	0	4	0	2	0	0	0.04	0	0.12	0	0.04	0	0	18534078	0	1.43378e+07	0	22816780	0	0	4	0.12	7.95552e+06
P10645	CMGA_HUMAN	Chromogranin-A (CgA) (Pituitary secretory protein I) (SP-I) [Cleaved into: Vasostatin-1 (Vasostatin I); Vasostatin-2 (Vasostatin II); EA-92; ES-43; Pancreastatin; SS-18; WA-8; WE-14; LF-19; Catestatin (SL21); AL-11; GV-19; GR-44; ER-37; GE-25; Serpinin-RRG; Serpinin; p-Glu serpinin precursor]	26	25	30	29	27	27	27	0.54	0.54	0.64	0.63	0.57	0.58	0.59	1.29728e+09	1775923253	6.10337e+09	1622585944	1.04681e+10	1.86538e+09	1.82493e+09	31	0.64	3.56537e+09
P10646	TFPI1_HUMAN	Tissue factor pathway inhibitor (TFPI) (Extrinsic pathway inhibitor) (EPI) (Lipoprotein-associated coagulation inhibitor) (LACI)	4	3	1	4	0	0	1	0.13	0.11	0.05	0.15	0	0	0.05	4.03528e+07	46049742	15970381	1.05366e+07	0	0	10591182	7	0.25	1.76429e+07
P10768	ESTD_HUMAN	S-formylglutathione hydrolase (FGH) (EC 3.1.2.12) (Esterase D) (Methylumbelliferyl-acetate deacetylase) (EC 3.1.1.56)	2	0	1	0	0	0	2	0.05	0	0.04	0	0	0	0.05	15457014	0	6380715	0	0	0	8468090	4	0.12	4.3294e+06
P10809	CH60_HUMAN	60 kDa heat shock protein, mitochondrial (60 kDa chaperonin) (Chaperonin 60) (CPN60) (Heat shock protein 60) (HSP-60) (Hsp60) (HuCHA60) (Mitochondrial matrix protein P1) (P60 lymphocyte protein)	5	10	5	7	9	8	6	0.09	0.18	0.07	0.14	0.13	0.12	0.1	35124886	72377651	15218553	2.924e+07	4.30488e+07	3.05506e+07	26607122	14	0.26	3.6024e+07
P10909	CLUS_HUMAN	Clusterin (Aging-associated gene 4 protein) (Apolipoprotein J) (Apo-J) (Complement cytolysis inhibitor) (CLI) (Complement-associated protein SP-40,40) (Ku70-binding protein 1) (NA1/NA2) (Testosterone-repressed prostate message 2) (TRPM-2) [Cleaved into: Clusterin beta chain (ApoJalpha) (Complement cytolysis inhibitor a chain); Clusterin alpha chain (ApoJbeta) (Complement cytolysis inhibitor b cha…	27	28	29	26	26	26	26	0.53	0.59	0.6	0.56	0.52	0.56	0.56	36172509997	5.02496e+10	50052472736	3.16409e+10	31404682843	2.46441e+10	3.92472e+10	29	0.6	3.76302e+10
P10916	MLRV_HUMAN	Myosin regulatory light chain 2, ventricular/cardiac muscle isoform (MLC-2) (MLC-2v) (Cardiac myosin light chain 2) (Myosin light chain 2, slow skeletal/ventricular muscle isoform) (MLC-2s/v) (Ventricular myosin light chain 2)	8	7	10	9	7	7	8	0.4	0.4	0.6	0.48	0.42	0.42	0.48	2.94501e+08	8.99596e+07	4.44428e+08	2.71716e+08	6.94238e+07	64956272	5.92292e+07	10	0.6	1.84888e+08
P11021	GRP78_HUMAN	78 kDa glucose-regulated protein (GRP-78) (Endoplasmic reticulum lumenal Ca(2+)-binding protein grp78) (Heat shock 70 kDa protein 5) (Immunoglobulin heavy chain-binding protein) (BiP)	26	34	32	28	26	22	24	0.39	0.5	0.43	0.44	0.42	0.34	0.39	2.6315e+08	5.18352e+08	4.4217e+08	6.1235e+08	488226460	1.8236e+08	248798394	43	0.6	3.9363e+08
P11047	LAMC1_HUMAN	Laminin subunit gamma-1 (Laminin B2 chain) (Laminin-1 subunit gamma) (Laminin-10 subunit gamma) (Laminin-11 subunit gamma) (Laminin-2 subunit gamma) (Laminin-3 subunit gamma) (Laminin-4 subunit gamma) (Laminin-6 subunit gamma) (Laminin-7 subunit gamma) (Laminin-8 subunit gamma) (Laminin-9 subunit gamma) (S-laminin subunit gamma) (S-LAM gamma)	35	29	42	50	34	22	35	0.22	0.2	0.25	0.28	0.21	0.12	0.21	1.29034e+08	8.49506e+07	161011508	347472838	8.96028e+07	2.00404e+08	1.00942e+08	62	0.33	1.5906e+08
P11055	MYH3_HUMAN	Myosin-3 (Muscle embryonic myosin heavy chain) (Myosin heavy chain 3) (Myosin heavy chain, fast skeletal muscle, embryonic) (SMHCE)	0	3	2	0	0	0	0	0	0.01	0.01	0	0	0	0	0	3.41899e+07	3.7715e+07	0	0	0	0	3	0.01	1.02721e+07
P11142	HSP7C_HUMAN	Heat shock cognate 71 kDa protein (Heat shock 70 kDa protein 8) (Lipopolysaccharide-associated protein 1) (LAP-1) (LPS-associated protein 1)	18	18	24	22	24	16	21	0.25	0.25	0.33	0.33	0.32	0.22	0.3	2.53171e+08	320530832	434544588	7.24484e+08	476732184	1.77766e+08	2.09855e+08	28	0.39	3.71012e+08
P11150	LIPC_HUMAN	Hepatic triacylglycerol lipase (HL) (Hepatic lipase) (EC 3.1.1.3) (Lipase member C)	0	0	3	0	0	0	0	0	0	0.06	0	0	0	0	0	0	5.46643e+06	0	0	0	0	3	0.06	780919
P11215	ITAM_HUMAN	Integrin alpha-M (CD11 antigen-like family member B) (CR-3 alpha chain) (Cell surface glycoprotein MAC-1 subunit alpha) (Leukocyte adhesion receptor MO1) (Neutrophil adherence receptor) (CD antigen CD11b)	0	0	3	4	0	0	3	0	0	0.03	0.03	0	0	0.02	0	0	5.94203e+06	2.04581e+07	0	0	1.20958e+07	7	0.06	5.49942e+06
P11216	PYGB_HUMAN	Glycogen phosphorylase, brain form (EC 2.4.1.1)	0	0	0	0	6	0	0	0	0	0	0	0.06	0	0	0	0	0	0	37159534	0	0	6	0.06	5.3085e+06
P11226	MBL2_HUMAN	Mannose-binding protein C (MBP-C) (Collectin-1) (MBP1) (Mannan-binding protein) (Mannose-binding lectin)	0	4	0	1	0	2	0	0	0.15	0	0.05	0	0.09	0	0	16778003	0	17866704	0	7.22983e+06	0	4	0.15	5.98208e+06
P11279	LAMP1_HUMAN	Lysosome-associated membrane glycoprotein 1 (LAMP-1) (Lysosome-associated membrane protein 1) (CD107 antigen-like family member A) (CD antigen CD107a)	0	2	2	0	0	0	0	0	0.04	0.04	0	0	0	0	0	15650323	2.31111e+07	0	0	0	0	2	0.04	5.53735e+06
P11413	G6PD_HUMAN	Glucose-6-phosphate 1-dehydrogenase (G6PD) (EC 1.1.1.49)	2	0	7	6	5	0	5	0.02	0	0.12	0.09	0.08	0	0.06	1.45309e+07	0	3.40639e+07	11465004	22165818	0	6.41503e+06	11	0.17	1.26629e+07
P11586	C1TC_HUMAN	C-1-tetrahydrofolate synthase, cytoplasmic (C1-THF synthase) [Cleaved into: C-1-tetrahydrofolate synthase, cytoplasmic, N-terminally processed] [Includes: Methylenetetrahydrofolate dehydrogenase (EC 1.5.1.5); Methenyltetrahydrofolate cyclohydrolase (EC 3.5.4.9); Formyltetrahydrofolate synthetase (EC 6.3.4.3)]	7	0	9	5	13	5	8	0.07	0	0.09	0.05	0.13	0.05	0.07	27596797	0	40410724	30587986	3.56384e+07	9.26971e+06	2.1909e+07	17	0.17	2.36304e+07
P11597	CETP_HUMAN	Cholesteryl ester transfer protein (Lipid transfer protein I)	12	15	17	15	15	12	15	0.25	0.29	0.33	0.29	0.28	0.22	0.29	428362415	1468388957	2915417241	1.23876e+09	1.15736e+09	369004338	1.24687e+09	19	0.39	1.26059e+09
P11678	PERE_HUMAN	Eosinophil peroxidase (EPO) (EC 1.11.1.7) [Cleaved into: Eosinophil peroxidase light chain; Eosinophil peroxidase heavy chain]	6	0	2	0	16	2	11	0.08	0	0.03	0	0.19	0.03	0.13	2.29359e+07	0	15940933	0	4.94548e+07	10785308	1.04332e+07	17	0.2	1.565e+07
P11684	UTER_HUMAN	Uteroglobin (Clara cell phospholipid-binding protein) (CCPBP) (Clara cells 10 kDa secretory protein) (CC10) (Secretoglobin family 1A member 1) (Urinary protein 1) (UP-1) (UP1) (Urine protein 1)	3	3	3	3	2	3	3	0.2	0.2	0.27	0.27	0.19	0.27	0.27	9.46227e+07	1.05246e+08	6.46879e+07	6.09505e+07	93469900	1.10156e+08	196257658	4	0.29	1.03627e+08
P11717	MPRI_HUMAN	Cation-independent mannose-6-phosphate receptor (CI Man-6-P receptor) (CI-MPR) (M6PR) (300 kDa mannose 6-phosphate receptor) (MPR 300) (Insulin-like growth factor 2 receptor) (Insulin-like growth factor II receptor) (IGF-II receptor) (M6P/IGF2 receptor) (M6P/IGF2R) (CD antigen CD222)	5	4	10	6	0	0	0	0.02	0.02	0.05	0.02	0	0	0	1.56545e+07	2.0464e+06	69034800	6.21999e+06	0	0	0	18	0.08	1.32794e+07
P11766	ADHX_HUMAN	Alcohol dehydrogenase class-3 (EC 1.1.1.1) (Alcohol dehydrogenase 5) (Alcohol dehydrogenase class chi chain) (Alcohol dehydrogenase class-III) (Glutathione-dependent formaldehyde dehydrogenase) (FALDH) (FDH) (GSH-FDH) (EC 1.1.1.-) (S-(hydroxymethyl)glutathione dehydrogenase) (EC 1.1.1.284)	8	9	9	9	12	5	9	0.17	0.18	0.18	0.21	0.26	0.11	0.19	1.27039e+08	7.65321e+07	7.11073e+07	58785432	1.22516e+08	16650210	53343952	13	0.31	7.5139e+07
P11940	PABP1_HUMAN	Polyadenylate-binding protein 1 (PABP-1) (Poly(A)-binding protein 1)	5	4	12	6	12	2	5	0.08	0.07	0.17	0.08	0.17	0.03	0.08	3.05685e+07	2.02251e+07	63545530	15438795	3.06745e+07	6.67235e+06	60506450	18	0.25	3.25188e+07
P12035	K2C3_HUMAN	Keratin, type II cytoskeletal 3 (65 kDa cytokeratin) (Cytokeratin-3) (CK-3) (Keratin-3) (K3) (Type-II keratin Kb3)	8	13	10	11	9	9	9	0.1	0.15	0.11	0.11	0.1	0.1	0.1	1650557020	6.94207e+09	7.22582e+09	2819766976	3.60954e+09	1270855970	788695832	18	0.21	3.47247e+09
P12036	NFH_HUMAN	Neurofilament heavy polypeptide (NF-H) (200 kDa neurofilament protein) (Neurofilament triplet H protein)	4	4	5	3	6	3	3	0.04	0.03	0.05	0.02	0.05	0.02	0.02	375027716	1421078484	1191092326	696207988	5.74524e+08	285690406	3.95291e+08	8	0.08	7.05559e+08
P12081	SYHC_HUMAN	Histidine--tRNA ligase, cytoplasmic (EC 6.1.1.21) (Histidyl-tRNA synthetase) (HisRS)	0	0	2	0	0	0	0	0	0	0.03	0	0	0	0	0	0	1.07261e+07	0	0	0	0	2	0.03	1.5323e+06
P12109	CO6A1_HUMAN	Collagen alpha-1(VI) chain	22	25	30	27	23	24	23	0.21	0.26	0.3	0.27	0.23	0.23	0.24	5.09351e+08	7.164e+08	8.30176e+08	779598784	317417495	2.68147e+08	280338420	32	0.33	528775552
P12110	CO6A2_HUMAN	Collagen alpha-2(VI) chain	20	21	24	23	18	17	18	0.18	0.17	0.21	0.2	0.13	0.12	0.13	1.92132e+09	1.78904e+09	1.02367e+09	1.59872e+09	1175542235	8.43969e+08	6.04411e+08	26	0.23	1.27952e+09
P12111	CO6A3_HUMAN	Collagen alpha-3(VI) chain	98	107	122	119	103	89	99	0.35	0.37	0.41	0.42	0.34	0.3	0.34	1.72738e+09	1.38223e+09	2790559032	2444962071	2.50473e+09	7.10287e+08	1654798136	148	0.49	1.88785e+09
P12236	ADT3_HUMAN	ADP/ATP translocase 3 (ADP,ATP carrier protein 3) (ADP,ATP carrier protein, isoform T2) (ANT 2) (Adenine nucleotide translocator 3) (ANT 3) (Solute carrier family 25 member 6) [Cleaved into: ADP/ATP translocase 3, N-terminally processed]	2	7	4	4	5	2	2	0.05	0.18	0.12	0.11	0.13	0.05	0.05	58628431	9.67579e+07	9.00414e+07	5.23057e+07	1.10557e+08	1.89246e+07	28590959	9	0.24	6.51151e+07
P12259	FA5_HUMAN	Coagulation factor V (Activated protein C cofactor) (Proaccelerin, labile factor) [Cleaved into: Coagulation factor V heavy chain; Coagulation factor V light chain]	20	38	34	24	29	16	32	0.09	0.18	0.15	0.11	0.13	0.07	0.14	52621238	3.61839e+08	406488753	99307000	285191339	7.0078e+07	219470179	47	0.21	2.13571e+08
P12268	IMDH2_HUMAN	Inosine-5'-monophosphate dehydrogenase 2 (IMP dehydrogenase 2) (IMPD 2) (IMPDH 2) (EC 1.1.1.205) (IMPDH-II)	0	0	0	0	2	0	0	0	0	0	0	0.04	0	0	0	0	0	0	1.3813e+07	0	0	2	0.04	1.97328e+06
P12273	PIP_HUMAN	Prolactin-inducible protein (Gross cystic disease fluid protein 15) (GCDFP-15) (Prolactin-induced protein) (Secretory actin-binding protein) (SABP) (gp17)	0	0	0	2	0	0	0	0	0	0	0.08	0	0	0	0	0	0	49060819	0	0	0	2	0.08	7.00869e+06
P12277	KCRB_HUMAN	Creatine kinase B-type (EC 2.7.3.2) (B-CK) (Creatine kinase B chain)	6	5	10	7	4	0	6	0.18	0.12	0.28	0.2	0.11	0	0.13	5.10278e+07	5.51759e+07	1.0356e+08	82977848	4.05776e+07	0	2.89107e+07	12	0.31	5.17471e+07
P12429	ANXA3_HUMAN	Annexin A3 (35-alpha calcimedin) (Annexin III) (Annexin-3) (Inositol 1,2-cyclic phosphate 2-phosphohydrolase) (Lipocortin III) (Placental anticoagulant protein III) (PAP-III)	0	0	3	0	6	0	0	0	0	0.1	0	0.18	0	0	0	0	43366686	0	2.00769e+07	0	0	7	0.21	9.06337e+06
P12532	KCRU_HUMAN	Creatine kinase U-type, mitochondrial (EC 2.7.3.2) (Acidic-type mitochondrial creatine kinase) (Mia-CK) (Ubiquitous mitochondrial creatine kinase) (U-MtCK)	0	0	7	0	0	0	0	0	0	0.12	0	0	0	0	0	0	51778072	0	0	0	0	7	0.12	7.39687e+06
P12645	BMP3_HUMAN	Bone morphogenetic protein 3 (BMP-3) (Bone morphogenetic protein 3A) (BMP-3A) (Osteogenin)	2	3	4	5	3	0	2	0.05	0.07	0.1	0.13	0.07	0	0.04	4.21401e+07	4.02491e+07	58718656	2.33899e+07	54565292	0	3.39415e+07	7	0.17	3.61435e+07
P12724	ECP_HUMAN	Eosinophil cationic protein (ECP) (EC 3.1.27.-) (Ribonuclease 3) (RNase 3)	5	0	0	2	6	0	5	0.25	0	0	0.09	0.27	0	0.23	3.55489e+07	0	0	6452496	1.64453e+08	0	4.51561e+07	6	0.27	3.59443e+07
P12814	ACTN1_HUMAN	Alpha-actinin-1 (Alpha-actinin cytoskeletal isoform) (F-actin cross-linking protein) (Non-muscle alpha-actinin-1)	14	30	25	20	26	10	12	0.15	0.38	0.3	0.26	0.32	0.12	0.13	5.66785e+07	1.35323e+08	2.34521e+08	1.24512e+08	2.01238e+08	6876775742	74042344	41	0.49	1.10044e+09
P12830	CADH1_HUMAN	Cadherin-1 (CAM 120/80) (Epithelial cadherin) (E-cadherin) (Uvomorulin) (CD antigen CD324) [Cleaved into: E-Cad/CTF1; E-Cad/CTF2; E-Cad/CTF3]	3	2	3	3	3	2	4	0.03	0.02	0.03	0.03	0.03	0.02	0.05	680433078	554926792	9.28961e+08	9.30563e+08	8.30547e+08	238395312	7.69338e+08	4	0.05	7.04738e+08
P12838	DEF4_HUMAN	Neutrophil defensin 4 (Defensin, alpha 4) (HNP-4) (HP-4)	1	2	3	2	2	3	2	0.1	0.22	0.29	0.22	0.22	0.29	0.22	7184821	4.22526e+06	9.14955e+06	9878758	8391506	2.49401e+06	11566910	3	0.29	7.55583e+06
P12882	MYH1_HUMAN	Myosin-1 (Myosin heavy chain 1) (Myosin heavy chain 2x) (MyHC-2x) (Myosin heavy chain IIx/d) (MyHC-IIx/d) (Myosin heavy chain, skeletal muscle, adult 1)	5	2	2	0	2	0	0	0.02	0.01	0.01	0	0.01	0	0	2.69353e+07	44815336	3.7715e+07	0	37269625	0	0	6	0.02	2.09622e+07
P12883	MYH7_HUMAN	Myosin-7 (Myosin heavy chain 7) (Myosin heavy chain slow isoform) (MyHC-slow) (Myosin heavy chain, cardiac muscle beta isoform) (MyHC-beta)	6	2	2	0	0	0	0	0.03	0.01	0.01	0	0	0	0	42247296	31923329	20880591	0	0	0	0	8	0.04	1.35787e+07
P12956	XRCC6_HUMAN	X-ray repair cross-complementing protein 6 (EC 3.6.4.-) (EC 4.2.99.-) (5'-deoxyribose-5-phosphate lyase Ku70) (5'-dRP lyase Ku70) (70 kDa subunit of Ku antigen) (ATP-dependent DNA helicase 2 subunit 1) (ATP-dependent DNA helicase II 70 kDa subunit) (CTC box-binding factor 75 kDa subunit) (CTC75) (CTCBF) (DNA repair protein XRCC6) (Lupus Ku autoantigen protein p70) (Ku70) (Thyroid-lupus autoantige…	5	11	18	10	24	3	8	0.09	0.18	0.28	0.16	0.37	0.05	0.11	1.27919e+07	4.87622e+07	5.369e+07	48755324	1.11766e+08	6191087	1.15533e+07	29	0.44	4.19299e+07
P13010	XRCC5_HUMAN	X-ray repair cross-complementing protein 5 (EC 3.6.4.-) (86 kDa subunit of Ku antigen) (ATP-dependent DNA helicase 2 subunit 2) (ATP-dependent DNA helicase II 80 kDa subunit) (CTC box-binding factor 85 kDa subunit) (CTC85) (CTCBF) (DNA repair protein XRCC5) (Ku80) (Ku86) (Lupus Ku autoantigen protein p86) (Nuclear factor IV) (Thyroid-lupus autoantigen) (TLAA) (X-ray repair complementing defective…	2	5	10	7	10	3	6	0.03	0.08	0.14	0.1	0.14	0.04	0.09	40767466	21957800	6.34448e+07	27067204	110177692	5850746	1.6877e+07	16	0.21	4.08775e+07
P13284	GILT_HUMAN	Gamma-interferon-inducible lysosomal thiol reductase (EC 1.8.-.-) (Gamma-interferon-inducible protein IP-30) (Legumaturain)	6	4	4	5	4	3	4	0.19	0.15	0.15	0.18	0.15	0.1	0.15	2.48479e+08	5.99313e+07	4.22153e+07	3.70621e+08	86959433	1.25773e+09	18610433	6	0.19	2.97792e+08
P13489	RINI_HUMAN	Ribonuclease inhibitor (Placental ribonuclease inhibitor) (Placental RNase inhibitor) (Ribonuclease/angiogenin inhibitor 1) (RAI)	11	8	12	12	11	6	8	0.27	0.18	0.29	0.26	0.28	0.12	0.18	8.0791e+07	5.73706e+07	1.86262e+08	7.18082e+07	1.22319e+08	2.22934e+07	4.34454e+07	15	0.34	8.347e+07
P13497	BMP1_HUMAN	Bone morphogenetic protein 1 (BMP-1) (EC 3.4.24.19) (Mammalian tolloid protein) (mTld) (Procollagen C-proteinase) (PCP)	22	18	17	17	12	15	16	0.25	0.19	0.2	0.19	0.11	0.15	0.15	1.112e+08	120648368	9.31522e+07	9.50326e+07	35353784	4.72003e+07	60875578	31	0.34	8.04947e+07
P13521	SCG2_HUMAN	Secretogranin-2 (Chromogranin-C) (Secretogranin II) (SgII) [Cleaved into: Secretoneurin (SN); Manserin]	30	23	21	25	22	16	25	0.46	0.34	0.3	0.4	0.3	0.23	0.33	4.29368e+09	155232800	171812539	3.81451e+08	2.05372e+08	53125180	1.15044e+08	38	0.56	7.67959e+08
P13533	MYH6_HUMAN	Myosin-6 (Myosin heavy chain 6) (Myosin heavy chain, cardiac muscle alpha isoform) (MyHC-alpha)	6	3	2	0	2	0	0	0.03	0.01	0.01	0	0.01	0	0	4.19831e+07	51968315	25862638	0	8.32857e+07	0	0	8	0.04	2.90142e+07
P13591	NCAM1_HUMAN	Neural cell adhesion molecule 1 (N-CAM-1) (NCAM-1) (CD antigen CD56)	0	3	3	1	0	0	3	0	0.03	0.04	0.01	0	0	0.04	0	462012084	6.2931e+07	13792869	0	0	146904633	6	0.06	9.79487e+07
P13611	CSPG2_HUMAN	Versican core protein (Chondroitin sulfate proteoglycan core protein 2) (Chondroitin sulfate proteoglycan 2) (Glial hyaluronate-binding protein) (GHAP) (Large fibroblast proteoglycan) (PG-M)	5	0	3	0	0	0	0	0.08	0	0.06	0	0	0	0	1.42606e+07	0	3.58594e+06	0	0	0	0	5	0.08	2549507
P13637	AT1A3_HUMAN	Sodium/potassium-transporting ATPase subunit alpha-3 (Na(+)/K(+) ATPase alpha-3 subunit) (EC 3.6.3.9) (Na(+)/K(+) ATPase alpha(III) subunit) (Sodium pump subunit alpha-3)	0	0	0	0	4	0	0	0	0	0	0	0.04	0	0	0	0	0	0	2.07206e+07	0	0	4	0.04	2.96009e+06
P13639	EF2_HUMAN	Elongation factor 2 (EF-2)	22	23	30	24	38	14	21	0.19	0.2	0.29	0.21	0.4	0.14	0.21	4.04652e+08	99206038	2.87171e+08	159325002	4.45055e+08	44190344	663736672	43	0.43	3.00477e+08
P13645	K1C10_HUMAN	Keratin, type I cytoskeletal 10 (Cytokeratin-10) (CK-10) (Keratin-10) (K10)	34	35	37	36	30	26	27	0.45	0.56	0.59	0.54	0.46	0.41	0.41	1.93733e+09	8460997678	1.31928e+10	3418446176	5859509898	1.73261e+09	1.07485e+09	39	0.62	5.09665e+09
P13646	K1C13_HUMAN	Keratin, type I cytoskeletal 13 (Cytokeratin-13) (CK-13) (Keratin-13) (K13)	16	16	15	22	11	9	9	0.25	0.27	0.23	0.37	0.19	0.16	0.18	989264045	3803595864	1.17214e+10	1968548285	3.83012e+09	1.33193e+09	9.46387e+08	25	0.42	3.51303e+09
P13647	K2C5_HUMAN	Keratin, type II cytoskeletal 5 (58 kDa cytokeratin) (Cytokeratin-5) (CK-5) (Keratin-5) (K5) (Type-II keratin Kb5)	27	44	43	36	37	26	23	0.32	0.59	0.58	0.52	0.55	0.36	0.29	1.72614e+09	6.05348e+09	6.77923e+09	2819766976	3802002573	1338515184	953315968	47	0.61	3.35321e+09
P13667	PDIA4_HUMAN	Protein disulfide-isomerase A4 (EC 5.3.4.1) (Endoplasmic reticulum resident protein 70) (ER protein 70) (ERp70) (Endoplasmic reticulum resident protein 72) (ER protein 72) (ERp-72) (ERp72)	9	17	15	13	17	3	14	0.18	0.29	0.22	0.22	0.25	0.07	0.24	61878927	269549986	63922716	7.69182e+07	8.19406e+07	14405023	43300193	30	0.44	8.74165e+07
P13671	CO6_HUMAN	Complement component C6	40	46	45	40	44	34	39	0.38	0.46	0.48	0.38	0.44	0.33	0.36	402324427	7.6956e+08	681623384	4.67623e+08	5.66375e+08	4.47981e+08	2.64499e+08	53	0.54	5.14284e+08
P13674	P4HA1_HUMAN	Prolyl 4-hydroxylase subunit alpha-1 (4-PH alpha-1) (EC 1.14.11.2) (Procollagen-proline,2-oxoglutarate-4-dioxygenase subunit alpha-1)	2	1	1	2	2	0	0	0.03	0.02	0.02	0.03	0.03	0	0	6790606	4824479	4368691	7.94715e+06	2.24904e+07	0	0	5	0.08	6.63161e+06
P13693	TCTP_HUMAN	Translationally-controlled tumor protein (TCTP) (Fortilin) (Histamine-releasing factor) (HRF) (p23)	0	0	3	0	0	0	0	0	0	0.2	0	0	0	0	0	0	39655414	0	0	0	0	3	0.2	5.66506e+06
P13727	PRG2_HUMAN	Bone marrow proteoglycan (BMPG) (Proteoglycan 2) [Cleaved into: Eosinophil granule major basic protein (EMBP) (MBP) (Pregnancy-associated major basic protein)]	1	0	2	0	2	1	2	0.05	0	0.08	0	0.08	0.05	0.08	3507749	0	2.43815e+06	0	43353208	3878909	1.25812e+07	2	0.08	9.39417e+06
P13746	1A11_HUMAN	HLA class I histocompatibility antigen, A-11 alpha chain (MHC class I antigen A*11)	5	5	6	6	2	4	5	0.17	0.17	0.19	0.22	0.06	0.14	0.16	1.23948e+08	4.01576e+07	1.06306e+08	3.17446e+08	13024202	1.6184e+07	46134700	9	0.29	9.47429e+07
P13796	PLSL_HUMAN	Plastin-2 (L-plastin) (LC64P) (Lymphocyte cytosolic protein 1) (LCP-1)	26	26	33	30	31	22	25	0.45	0.42	0.56	0.51	0.49	0.36	0.41	2.94697e+08	360363488	5.43663e+08	541473620	7.85581e+08	1.12356e+08	1.79611e+08	36	0.6	4.02535e+08
P13797	PLST_HUMAN	Plastin-3 (T-plastin)	17	12	21	12	23	7	11	0.21	0.2	0.34	0.21	0.36	0.12	0.16	2.58189e+08	314670168	427827204	437616148	3.74305e+08	36750824	1.43271e+08	29	0.43	2.84661e+08
P13798	ACPH_HUMAN	Acylamino-acid-releasing enzyme (AARE) (EC 3.4.19.1) (Acyl-peptide hydrolase) (APH) (Acylaminoacyl-peptidase) (Oxidized protein hydrolase) (OPH)	1	3	0	4	5	0	0	0.02	0.03	0	0.05	0.08	0	0	13950221	1.49338e+07	0	10602225	8.22043e+07	0	0	7	0.09	1.73844e+07
P13805	TNNT1_HUMAN	Troponin T, slow skeletal muscle (TnTs) (Slow skeletal muscle troponin T) (sTnT)	5	4	5	4	3	4	3	0.12	0.08	0.12	0.08	0.08	0.08	0.06	3.74252e+08	1.21953e+08	707531540	178720403	24588531	6.5893e+07	3.40998e+07	7	0.12	2.15291e+08
P13861	KAP2_HUMAN	cAMP-dependent protein kinase type II-alpha regulatory subunit	7	2	8	6	10	2	4	0.17	0.05	0.2	0.14	0.22	0.03	0.08	1.20478e+07	7.57993e+06	18626308	2.4511e+07	3.14278e+07	5900217	4.85922e+06	11	0.27	1.49932e+07
P13929	ENOB_HUMAN	Beta-enolase (EC 4.2.1.11) (2-phospho-D-glycerate hydro-lyase) (Enolase 3) (Muscle-specific enolase) (MSE) (Skeletal muscle enolase)	4	3	5	0	5	3	4	0.09	0.05	0.13	0	0.13	0.05	0.08	8.86982e+07	9.28907e+07	2.82355e+08	0	295011795	5.08279e+07	7.10388e+07	6	0.17	1.25832e+08
P13987	CD59_HUMAN	CD59 glycoprotein (1F5 antigen) (20 kDa homologous restriction factor) (HRF-20) (HRF20) (MAC-inhibitory protein) (MAC-IP) (MEM43 antigen) (Membrane attack complex inhibition factor) (MACIF) (Membrane inhibitor of reactive lysis) (MIRL) (Protectin) (CD antigen CD59)	0	1	0	0	0	0	0	0	0.09	0	0	0	0	0	0	21030318	0	0	0	0	0	1	0.09	3.00433e+06
P14136	GFAP_HUMAN	Glial fibrillary acidic protein (GFAP)	2	3	4	3	7	2	2	0.03	0.06	0.07	0.05	0.2	0.03	0.03	1889188564	2479825616	5.03413e+09	1.78339e+09	1.85684e+09	1174283392	9.6746e+08	8	0.21	2.1693e+09
P14209	CD99_HUMAN	CD99 antigen (12E7) (E2 antigen) (Protein MIC2) (T-cell surface glycoprotein E2) (CD antigen CD99)	2	1	2	1	1	0	0	0.14	0.06	0.14	0.06	0.06	0	0	21082387	7537972	2.14401e+07	49105380	49194024	0	0	2	0.14	2.11943e+07
P14314	GLU2B_HUMAN	Glucosidase 2 subunit beta (80K-H protein) (Glucosidase II subunit beta) (Protein kinase C substrate 60.1 kDa protein heavy chain) (PKCSH)	9	10	11	9	11	6	12	0.18	0.22	0.23	0.19	0.22	0.09	0.21	49664993	92653816	4.95805e+07	8.50119e+07	59753144	1.50108e+07	2.88219e+07	16	0.3	5.43567e+07
P14317	HCLS1_HUMAN	Hematopoietic lineage cell-specific protein (Hematopoietic cell-specific LYN substrate 1) (LckBP1) (p75)	3	0	0	2	2	0	0	0.05	0	0	0.03	0.03	0	0	9.16192e+06	0	0	9.83457e+06	4758424	0	0	4	0.07	3.39356e+06
P14543	NID1_HUMAN	Nidogen-1 (NID-1) (Entactin)	16	21	21	23	14	10	18	0.13	0.15	0.18	0.19	0.11	0.07	0.14	171588294	1.67509e+08	129927552	1.57794e+08	100249320	2.85535e+08	1.12294e+08	33	0.28	1.607e+08
P14550	AK1A1_HUMAN	Alcohol dehydrogenase [NADP(+)] (EC 1.1.1.2) (Aldehyde reductase) (Aldo-keto reductase family 1 member A1)	0	0	2	0	0	0	0	0	0	0.05	0	0	0	0	0	0	7933221	0	0	0	0	2	0.05	1.13332e+06
P14555	PA2GA_HUMAN	Phospholipase A2, membrane associated (EC 3.1.1.4) (GIIC sPLA2) (Group IIA phospholipase A2) (Non-pancreatic secretory phospholipase A2) (NPS-PLA2) (Phosphatidylcholine 2-acylhydrolase 2A)	11	8	12	12	12	7	9	0.53	0.4	0.52	0.53	0.58	0.31	0.44	796340010	299991784	8.65885e+08	1.58794e+09	1.40713e+09	344932931	7.37047e+08	14	0.62	8.62752e+08
P14618	KPYM_HUMAN	Pyruvate kinase PKM (EC 2.7.1.40) (Cytosolic thyroid hormone-binding protein) (CTHBP) (Opa-interacting protein 3) (OIP-3) (Pyruvate kinase 2/3) (Pyruvate kinase muscle isozyme) (Thyroid hormone-binding protein 1) (THBP1) (Tumor M2-PK) (p58)	26	23	32	30	31	21	20	0.49	0.49	0.66	0.62	0.58	0.37	0.35	3.9031e+08	378799505	450080342	4.65213e+08	5.48686e+08	304077908	227090844	36	0.71	3.94894e+08
P14625	ENPL_HUMAN	Endoplasmin (94 kDa glucose-regulated protein) (GRP-94) (Heat shock protein 90 kDa beta member 1) (Tumor rejection antigen 1) (gp96 homolog)	32	30	33	37	37	27	33	0.35	0.33	0.38	0.41	0.41	0.31	0.37	4.11889e+08	7.27655e+08	7.66067e+08	6.53159e+08	8.26914e+08	2.48245e+08	5.62691e+08	42	0.45	5.99517e+08
P14649	MYL6B_HUMAN	Myosin light chain 6B (Myosin light chain 1 slow-twitch muscle A isoform) (MLC1sa) (Smooth muscle and nonmuscle myosin light chain alkali 6B)	3	3	3	3	4	3	3	0.14	0.14	0.14	0.14	0.2	0.14	0.14	140450620	1.8915e+08	1.05343e+08	167593660	1.62909e+08	4.3943e+07	5.58691e+07	4	0.2	1.23608e+08
P14735	IDE_HUMAN	Insulin-degrading enzyme (EC 3.4.24.56) (Abeta-degrading protease) (Insulin protease) (Insulinase) (Insulysin)	0	0	16	0	0	0	0	0	0	0.16	0	0	0	0	0	0	37603260	0	0	0	0	16	0.16	5.37189e+06
P14866	HNRPL_HUMAN	Heterogeneous nuclear ribonucleoprotein L (hnRNP L)	9	5	7	8	14	0	9	0.2	0.09	0.13	0.18	0.3	0	0.17	2.80706e+07	23021544	5.35064e+07	25023138	99163756	0	1.22826e+07	15	0.32	3.44383e+07
P14868	SYDC_HUMAN	Aspartate--tRNA ligase, cytoplasmic (EC 6.1.1.12) (Aspartyl-tRNA synthetase) (AspRS) (Cell proliferation-inducing gene 40 protein)	4	4	5	3	7	2	0	0.07	0.1	0.11	0.06	0.12	0.04	0	3.12211e+07	23435080	81458128	6.68603e+06	3.00461e+07	9982135	0	10	0.2	2.61184e+07
P14923	PLAK_HUMAN	Junction plakoglobin (Catenin gamma) (Desmoplakin III) (Desmoplakin-3)	0	25	22	4	6	0	0	0	0.4	0.32	0.06	0.09	0	0	0	1.72179e+08	1.94988e+08	8.47831e+06	1.38194e+07	0	0	29	0.44	5.56378e+07
P14927	QCR7_HUMAN	Cytochrome b-c1 complex subunit 7 (Complex III subunit 7) (Complex III subunit VII) (QP-C) (Ubiquinol-cytochrome c reductase complex 14 kDa protein)	1	2	0	0	0	0	0	0.1	0.17	0	0	0	0	0	5980372	3265237	0	0	0	0	0	2	0.17	1.3208e+06
P15090	FABP4_HUMAN	Fatty acid-binding protein, adipocyte (Adipocyte lipid-binding protein) (ALBP) (Adipocyte-type fatty acid-binding protein) (A-FABP) (AFABP) (Fatty acid-binding protein 4)	0	0	2	0	2	3	2	0	0	0.14	0	0.11	0.16	0.11	0	0	38784431	0	35425702	2.60179e+08	29778916	4	0.25	5.2024e+07
P15104	GLNA_HUMAN	Glutamine synthetase (GS) (EC 6.3.1.2) (Glutamate decarboxylase) (EC 4.1.1.15) (Glutamate--ammonia ligase)	0	4	4	0	0	0	0	0	0.08	0.08	0	0	0	0	0	128162332	85118684	0	0	0	0	5	0.1	3.04687e+07
P15169	CBPN_HUMAN	Carboxypeptidase N catalytic chain (CPN) (EC 3.4.17.3) (Anaphylatoxin inactivator) (Arginine carboxypeptidase) (Carboxypeptidase N polypeptide 1) (Carboxypeptidase N small subunit) (Kininase-1) (Lysine carboxypeptidase) (Plasma carboxypeptidase B) (Serum carboxypeptidase N) (SCPN)	11	11	12	15	12	11	10	0.24	0.24	0.31	0.35	0.29	0.27	0.21	134232267	349012900	3.71918e+08	308751440	253667576	131839157	1.87215e+08	16	0.37	248090976
P15170	ERF3A_HUMAN	Eukaryotic peptide chain release factor GTP-binding subunit ERF3A (Eukaryotic peptide chain release factor subunit 3a) (eRF3a) (G1 to S phase transition protein 1 homolog)	0	0	0	0	3	0	0	0	0	0	0	0.05	0	0	0	0	0	0	7.26739e+06	0	0	3	0.05	1.0382e+06
P15291	B4GT1_HUMAN	Beta-1,4-galactosyltransferase 1 (Beta-1,4-GalTase 1) (Beta4Gal-T1) (b4Gal-T1) (EC 2.4.1.-) (UDP-Gal:beta-GlcNAc beta-1,4-galactosyltransferase 1) (UDP-galactose:beta-N-acetylglucosamine beta-1,4-galactosyltransferase 1) [Cleaved into: Processed beta-1,4-galactosyltransferase 1] [Includes: Lactose synthase A protein (EC 2.4.1.22); N-acetyllactosamine synthase (EC 2.4.1.90) (Nal synthase); Beta-N-…	5	10	12	11	8	8	9	0.09	0.23	0.32	0.3	0.15	0.15	0.17	7.80091e+07	4.09774e+08	483567124	469525331	150872960	95647410	121828674	12	0.32	2.58461e+08
P15309	PPAP_HUMAN	Prostatic acid phosphatase (PAP) (EC 3.1.3.2) (5'-nucleotidase) (5'-NT) (EC 3.1.3.5) (Ecto-5'-nucleotidase) (Thiamine monophosphatase) (TMPase) [Cleaved into: PAPf39]	0	0	3	0	0	0	0	0	0	0.05	0	0	0	0	0	0	12708780	0	0	0	0	3	0.05	1815540
P15311	EZRI_HUMAN	Ezrin (Cytovillin) (Villin-2) (p81)	10	17	25	21	22	15	17	0.12	0.22	0.33	0.29	0.32	0.19	0.23	3.64991e+07	105569336	1.39909e+08	177301370	1.53891e+08	4.85463e+07	308108415	32	0.42	1.38546e+08
P15374	UCHL3_HUMAN	Ubiquitin carboxyl-terminal hydrolase isozyme L3 (UCH-L3) (EC 3.4.19.12) (Ubiquitin thioesterase L3)	0	2	0	2	0	0	0	0	0.05	0	0.05	0	0	0	0	1.551e+07	0	13260498	0	0	0	2	0.05	4.11007e+06
P15502	ELN_HUMAN	Elastin (Tropoelastin)	1	0	2	0	0	2	0	0.02	0	0.05	0	0	0.05	0	60241612	0	52944781	0	0	26116758	0	2	0.05	1.99005e+07
P15559	NQO1_HUMAN	NAD(P)H dehydrogenase [quinone] 1 (EC 1.6.5.2) (Azoreductase) (DT-diaphorase) (DTD) (Menadione reductase) (NAD(P)H:quinone oxidoreductase 1) (Phylloquinone reductase) (Quinone reductase 1) (QR1)	0	3	2	6	8	4	5	0	0.11	0.11	0.22	0.29	0.11	0.14	0	1.49045e+07	99003792	137575450	1.892e+08	18921912	98337952	8	0.29	7.97062e+07
P15814	IGLL1_HUMAN	Immunoglobulin lambda-like polypeptide 1 (CD179 antigen-like family member B) (Ig lambda-5) (Immunoglobulin omega polypeptide) (Immunoglobulin-related protein 14.1) (CD antigen CD179b)	0	2	2	0	0	0	0	0	0.11	0.11	0	0	0	0	0	45989496	381894540	0	0	0	0	2	0.11	6.11263e+07
P15880	RS2_HUMAN	40S ribosomal protein S2 (40S ribosomal protein S4) (Protein LLRep3)	0	3	8	1	8	0	3	0	0.1	0.25	0.04	0.26	0	0.11	0	15817469	4.70112e+08	3580623	74487840	0	1.47701e+07	11	0.33	8.26811e+07
P15907	SIAT1_HUMAN	Beta-galactoside alpha-2,6-sialyltransferase 1 (Alpha 2,6-ST 1) (EC 2.4.99.1) (B-cell antigen CD75) (CMP-N-acetylneuraminate-beta-galactosamide-alpha-2,6-sialyltransferase 1) (ST6Gal I) (ST6GalI) (Sialyltransferase 1)	1	0	3	2	0	0	2	0.02	0	0.05	0.04	0	0	0.04	10859095	0	13720000	33862102	0	0	5.20824e+06	3	0.05	9.09278e+06
P15924	DESP_HUMAN	Desmoplakin (DP) (250/210 kDa paraneoplastic pemphigus antigen)	12	133	126	29	32	0	0	0.04	0.39	0.37	0.08	0.09	0	0	6.30756e+07	2.20398e+08	234979056	1.44548e+08	1.86002e+08	0	0	162	0.48	1.21286e+08
P15927	RFA2_HUMAN	Replication protein A 32 kDa subunit (RP-A p32) (Replication factor A protein 2) (RF-A protein 2) (Replication protein A 34 kDa subunit) (RP-A p34)	0	2	2	3	3	0	0	0	0.05	0.05	0.08	0.08	0	0	0	7.98815e+06	8.01834e+06	7.5719e+06	2.12245e+07	0	0	5	0.14	6.40042e+06
P16035	TIMP2_HUMAN	Metalloproteinase inhibitor 2 (CSC-21K) (Tissue inhibitor of metalloproteinases 2) (TIMP-2)	6	9	9	10	8	9	8	0.3	0.37	0.4	0.4	0.36	0.39	0.35	3.22332e+08	2167810559	1357613390	1.29694e+09	1.08306e+09	1.35534e+09	7.55774e+08	12	0.45	1.19127e+09
P16050	LOX15_HUMAN	Arachidonate 15-lipoxygenase (15-LOX) (15-LOX-1) (EC 1.13.11.33) (12/15-lipoxygenase) (Arachidonate 12-lipoxygenase, leukocyte-type) (12-LOX) (EC 1.13.11.31) (Arachidonate omega-6 lipoxygenase)	2	3	5	5	15	0	6	0.03	0.04	0.07	0.08	0.23	0	0.08	6.86744e+06	1.11622e+07	18845661	3.23268e+07	430450564	0	30565144	17	0.25	7.57454e+07
P16104	H2AX_HUMAN	Histone H2AX (H2a/x) (Histone H2A.X)	7	6	6	9	9	4	7	0.37	0.32	0.27	0.37	0.37	0.22	0.37	532523292	7.00753e+08	9.18624e+08	5.31383e+08	4.12179e+09	2.10296e+08	5.0282e+08	10	0.38	1.07403e+09
P16152	CBR1_HUMAN	Carbonyl reductase [NADPH] 1 (EC 1.1.1.184) (15-hydroxyprostaglandin dehydrogenase [NADP(+)]) (EC 1.1.1.197) (NADPH-dependent carbonyl reductase 1) (Prostaglandin 9-ketoreductase) (Prostaglandin-E(2) 9-reductase) (EC 1.1.1.189) (Short chain dehydrogenase/reductase family 21C member 1)	4	2	10	6	13	3	8	0.13	0.08	0.34	0.17	0.41	0.08	0.26	18900466	30155389	346619467	3.64042e+07	126009134	104677077	1.01174e+08	15	0.51	1.09134e+08
P16157	ANK1_HUMAN	Ankyrin-1 (ANK-1) (Ankyrin-R) (Erythrocyte ankyrin)	3	0	0	0	0	0	0	0.01	0	0	0	0	0	0	6.28734e+06	0	0	0	0	0	0	3	0.01	898191
P16188	1A30_HUMAN	HLA class I histocompatibility antigen, A-30 alpha chain (MHC class I antigen A*30)	6	6	6	6	3	3	6	0.2	0.2	0.21	0.22	0.08	0.12	0.19	129266980	5.76339e+07	1.06306e+08	346415468	1.74262e+07	1.6184e+07	5.58316e+07	9	0.31	1.04152e+08
P16190	1A33_HUMAN	HLA class I histocompatibility antigen, A-33 alpha chain (Aw-19) (Aw-33) (MHC class I antigen A*33)	6	6	5	6	5	4	6	0.21	0.21	0.19	0.22	0.14	0.16	0.21	1.10533e+08	5.76339e+07	1.02936e+08	346415468	1.74262e+07	1.70786e+07	5.58316e+07	9	0.31	1.01122e+08
P16278	BGAL_HUMAN	Beta-galactosidase (EC 3.2.1.23) (Acid beta-galactosidase) (Lactase) (Elastin receptor 1)	0	1	0	3	0	0	0	0	0.02	0	0.04	0	0	0	0	5184917	0	9.21678e+06	0	0	0	3	0.04	2.05738e+06
P16401	H15_HUMAN	Histone H1.5 (Histone H1a) (Histone H1b) (Histone H1s-3)	13	10	9	12	13	9	8	0.38	0.35	0.27	0.36	0.4	0.36	0.31	988589720	439719886	4.1582e+08	492286327	9.67577e+08	2.21276e+08	4.11567e+08	15	0.44	5.62405e+08
P16402	H13_HUMAN	Histone H1.3 (Histone H1c) (Histone H1s-2)	15	11	12	11	10	9	8	0.48	0.37	0.43	0.36	0.33	0.33	0.24	988589720	3.81843e+08	4.1582e+08	492286327	1215384752	2.21276e+08	4.79171e+08	17	0.48	5.99196e+08
P16403	H12_HUMAN	Histone H1.2 (Histone H1c) (Histone H1d) (Histone H1s-1)	16	17	12	15	16	14	14	0.51	0.48	0.41	0.46	0.46	0.48	0.44	988589720	439719886	4.1582e+08	492286327	1215384752	2.21276e+08	4.79171e+08	22	0.6	6.07464e+08
P16615	AT2A2_HUMAN	Sarcoplasmic/endoplasmic reticulum calcium ATPase 2 (SERCA2) (SR Ca(2+)-ATPase 2) (EC 3.6.3.8) (Calcium pump 2) (Calcium-transporting ATPase sarcoplasmic reticulum type, slow twitch skeletal muscle isoform) (Endoplasmic reticulum class 1/2 Ca(2+) ATPase)	0	4	6	2	3	0	0	0	0.03	0.05	0.01	0.02	0	0	0	3.64118e+06	4.07179e+07	3569324	1.10949e+07	0	0	9	0.07	8.4319e+06
P16870	CBPE_HUMAN	Carboxypeptidase E (CPE) (EC 3.4.17.10) (Carboxypeptidase H) (CPH) (Enkephalin convertase) (Prohormone-processing carboxypeptidase)	19	23	24	27	23	20	21	0.39	0.49	0.55	0.57	0.52	0.43	0.43	5.22187e+08	957778184	1.65821e+09	1451783524	1.24422e+09	3.96285e+08	9.44977e+08	30	0.67	1.02506e+09
P16989	YBOX3_HUMAN	Y-box-binding protein 3 (Cold shock domain-containing protein A) (DNA-binding protein A) (Single-strand DNA-binding protein NF-GMB)	0	0	1	0	0	0	0	0	0	0.05	0	0	0	0	0	0	15837551	0	0	0	0	1	0.05	2.26251e+06
P17010	ZFX_HUMAN	Zinc finger X-chromosomal protein	0	9	0	0	0	7	7	0	0.14	0	0	0	0.1	0.1	0	2507391793	0	0	0	3778313504	1.88254e+09	10	0.14	1.16689e+09
P17066	HSP76_HUMAN	Heat shock 70 kDa protein 6 (Heat shock 70 kDa protein B')	6	6	6	6	8	6	8	0.11	0.1	0.11	0.1	0.14	0.11	0.14	1.72637e+08	207451772	359477000	465601596	326437910	1.05088e+08	201062172	9	0.15	2.62537e+08
P17096	HMGA1_HUMAN	High mobility group protein HMG-I/HMG-Y (HMG-I(Y)) (High mobility group AT-hook protein 1) (High mobility group protein A1) (High mobility group protein R)	0	1	3	0	3	0	2	0	0.08	0.25	0	0.25	0	0.16	0	17064258	18780806	0	2.59445e+07	0	1.91911e+07	3	0.25	1.15687e+07
P17301	ITA2_HUMAN	Integrin alpha-2 (CD49 antigen-like family member B) (Collagen receptor) (Platelet membrane glycoprotein Ia) (GPIa) (VLA-2 subunit alpha) (CD antigen CD49b)	0	0	0	0	4	0	0	0	0	0	0	0.04	0	0	0	0	0	0	1.53621e+07	0	0	4	0.04	2.19459e+06
P17302	CXA1_HUMAN	Gap junction alpha-1 protein (Connexin-43) (Cx43) (Gap junction 43 kDa heart protein)	0	2	0	0	0	0	0	0	0.06	0	0	0	0	0	0	622794764	0	0	0	0	0	2	0.06	8.89707e+07
P17612	KAPCA_HUMAN	cAMP-dependent protein kinase catalytic subunit alpha (PKA C-alpha) (EC 2.7.11.11)	0	0	0	0	3	0	0	0	0	0	0	0.07	0	0	0	0	0	0	2.2371e+07	0	0	3	0.07	3.19586e+06
P17655	CAN2_HUMAN	Calpain-2 catalytic subunit (EC 3.4.22.53) (Calcium-activated neutral proteinase 2) (CANP 2) (Calpain M-type) (Calpain large polypeptide L2) (Calpain-2 large subunit) (Millimolar-calpain) (M-calpain)	6	13	10	9	13	4	10	0.09	0.18	0.15	0.13	0.19	0.05	0.15	169271527	5.6576e+07	8.38038e+07	1.51309e+08	95629352	1.41618e+07	5.39439e+07	21	0.26	8.92422e+07
P17661	DESM_HUMAN	Desmin	14	15	17	16	25	10	19	0.23	0.26	0.3	0.31	0.44	0.17	0.32	10504180634	1038438854	1.03271e+09	1311195843	1.99587e+10	8.82901e+08	9.71477e+08	27	0.49	5.09994e+09
P17693	HLAG_HUMAN	HLA class I histocompatibility antigen, alpha chain G (HLA G antigen) (MHC class I antigen G)	2	2	2	2	0	0	0	0.07	0.07	0.07	0.07	0	0	0	84835286	28737117	7.89144e+07	69704207	0	0	0	2	0.07	3.74559e+07
P17813	EGLN_HUMAN	Endoglin (CD antigen CD105)	0	0	0	1	1	0	0	0	0	0	0.02	0.02	0	0	0	0	0	5157227	5159389	0	0	1	0.02	1.4738e+06
P17844	DDX5_HUMAN	Probable ATP-dependent RNA helicase DDX5 (EC 3.6.4.13) (DEAD box protein 5) (RNA helicase p68)	6	4	5	3	11	0	4	0.09	0.05	0.09	0.05	0.17	0	0.08	3.33694e+07	12177967	1.46442e+07	9.63449e+06	53163811	0	9267464	13	0.21	1.88939e+07
P17858	PFKAL_HUMAN	ATP-dependent 6-phosphofructokinase, liver type (ATP-PFK) (PFK-L) (EC 2.7.1.11) (6-phosphofructokinase type B) (Phosphofructo-1-kinase isozyme B) (PFK-B) (Phosphohexokinase)	7	0	5	4	7	0	4	0.09	0	0.08	0.03	0.08	0	0.04	1.74924e+08	0	3.00987e+07	6.43215e+06	2.78863e+07	0	1.57336e+07	14	0.18	3.64392e+07
P17900	SAP3_HUMAN	Ganglioside GM2 activator (Cerebroside sulfate activator protein) (GM2-AP) (Sphingolipid activator protein 3) (SAP-3) [Cleaved into: Ganglioside GM2 activator isoform short]	7	5	7	6	6	6	4	0.35	0.3	0.38	0.31	0.34	0.35	0.17	4.20422e+08	5.63826e+08	6.79887e+08	499699095	270666080	2.49531e+08	1.88183e+08	8	0.38	4.10316e+08
P17931	LEG3_HUMAN	Galectin-3 (Gal-3) (35 kDa lectin) (Carbohydrate-binding protein 35) (CBP 35) (Galactose-specific lectin 3) (Galactoside-binding protein) (GALBP) (IgE-binding protein) (L-31) (Laminin-binding protein) (Lectin L-29) (Mac-2 antigen)	4	4	9	7	6	5	6	0.13	0.08	0.36	0.25	0.21	0.16	0.23	75674928	1.09602e+08	3.27548e+08	2.40826e+08	1.62517e+08	32609727	5.79985e+07	10	0.36	1.43825e+08
P17936	IBP3_HUMAN	Insulin-like growth factor-binding protein 3 (IBP-3) (IGF-binding protein 3) (IGFBP-3)	17	17	18	19	14	14	15	0.5	0.53	0.59	0.63	0.46	0.46	0.5	321075114	3.89732e+08	9.01336e+08	402987448	3.26425e+08	800308904	3.74079e+08	21	0.64	5.02278e+08
P17980	PRS6A_HUMAN	26S protease regulatory subunit 6A (26S proteasome AAA-ATPase subunit RPT5) (Proteasome 26S subunit ATPase 3) (Proteasome subunit P50) (Tat-binding protein 1) (TBP-1)	0	4	0	0	4	0	2	0	0.09	0	0	0.09	0	0.03	0	2.16411e+07	0	0	23473564	0	1.28694e+07	6	0.14	8.28343e+06
P17987	TCPA_HUMAN	T-complex protein 1 subunit alpha (TCP-1-alpha) (CCT-alpha)	2	3	6	3	8	4	0	0.03	0.04	0.12	0.05	0.13	0.08	0	17400118	2.97709e+07	7.34967e+07	4.12813e+07	5.71562e+07	20238238	0	9	0.17	3.41919e+07
P18065	IBP2_HUMAN	Insulin-like growth factor-binding protein 2 (IBP-2) (IGF-binding protein 2) (IGFBP-2)	12	16	10	16	12	12	15	0.35	0.46	0.34	0.47	0.34	0.34	0.47	315341844	315293104	402889024	1.07538e+09	1.90264e+08	1.41254e+08	108436410	19	0.52	3.64122e+08
P18077	RL35A_HUMAN	60S ribosomal protein L35a (Cell growth-inhibiting gene 33 protein)	0	2	4	3	7	0	4	0	0.14	0.31	0.2	0.49	0	0.26	0	1.60338e+07	2.39803e+07	1.67847e+07	3.85566e+07	0	1.84429e+07	7	0.49	1.62569e+07
P18085	ARF4_HUMAN	ADP-ribosylation factor 4	0	0	0	3	6	0	2	0	0	0	0.13	0.35	0	0.1	0	0	0	20925008	62025423	0	13629880	6	0.35	1.37972e+07
P18124	RL7_HUMAN	60S ribosomal protein L7	3	1	4	4	4	0	0	0.13	0.05	0.13	0.17	0.12	0	0	7.74767e+07	2693024	4.84761e+07	224537117	2.70579e+07	0	0	7	0.21	5.43201e+07
P18206	VINC_HUMAN	Vinculin (Metavinculin) (MV)	32	29	43	35	46	22	36	0.26	0.25	0.36	0.3	0.37	0.16	0.31	7.052e+07	295084128	1.06157e+08	1.07179e+08	2.68866e+08	37612374	6.30558e+07	61	0.51	1.35496e+08
P18428	LBP_HUMAN	Lipopolysaccharide-binding protein (LBP)	10	15	15	15	14	14	14	0.2	0.31	0.28	0.31	0.27	0.27	0.27	4242399228	1.00197e+10	1.75462e+10	1.39009e+10	10261041704	5115317618	4.26514e+09	16	0.32	9.33582e+09
P18463	1B37_HUMAN	HLA class I histocompatibility antigen, B-37 alpha chain (MHC class I antigen B*37)	6	7	6	7	3	2	5	0.2	0.22	0.2	0.25	0.08	0.06	0.13	9.20502e+07	52331470	6.79497e+07	1.00092e+08	28653791	18693715	38130618	10	0.31	5.68431e+07
P18621	RL17_HUMAN	60S ribosomal protein L17 (60S ribosomal protein L23) (PD-1)	0	4	3	2	4	2	2	0	0.2	0.16	0.08	0.21	0.08	0.08	0	2.71556e+07	4.8938e+07	1.43064e+07	53330448	9666801	19243561	5	0.25	2.4663e+07
P18669	PGAM1_HUMAN	Phosphoglycerate mutase 1 (EC 5.4.2.11) (EC 5.4.2.4) (BPG-dependent PGAM 1) (Phosphoglycerate mutase isozyme B) (PGAM-B)	2	3	4	0	4	0	0	0.07	0.11	0.13	0	0.15	0	0	6625252	4.651e+07	45680878	0	59163165	0	0	6	0.24	2.25685e+07
P18754	RCC1_HUMAN	Regulator of chromosome condensation (Cell cycle regulatory protein) (Chromosome condensation protein 1)	0	0	0	0	2	0	0	0	0	0	0	0.06	0	0	0	0	0	0	1.53191e+07	0	0	2	0.06	2.18845e+06
P19012	K1C15_HUMAN	Keratin, type I cytoskeletal 15 (Cytokeratin-15) (CK-15) (Keratin-15) (K15)	13	20	16	14	12	11	10	0.21	0.36	0.25	0.22	0.18	0.18	0.18	1.5028e+09	6.77369e+09	11585584542	3.35309e+09	6218996986	2.02417e+09	1.18678e+09	21	0.36	4.66359e+09
P19013	K2C4_HUMAN	Keratin, type II cytoskeletal 4 (Cytokeratin-4) (CK-4) (Keratin-4) (K4) (Type-II keratin Kb4)	5	11	8	9	6	5	5	0.07	0.15	0.12	0.14	0.09	0.07	0.07	4.79773e+08	4.82265e+09	2.42739e+09	1.47132e+09	2.23927e+09	7.68957e+08	4.09373e+08	15	0.22	1.80267e+09
P19021	AMD_HUMAN	Peptidyl-glycine alpha-amidating monooxygenase (PAM) [Includes: Peptidylglycine alpha-hydroxylating monooxygenase (PHM) (EC 1.14.17.3); Peptidyl-alpha-hydroxyglycine alpha-amidating lyase (EC 4.3.2.5) (Peptidylamidoglycolate lyase) (PAL)]	15	18	19	24	18	10	18	0.16	0.19	0.19	0.23	0.17	0.08	0.17	149313100	8.78571e+07	1.29726e+08	151451920	6.40962e+07	1.51796e+08	72117976	31	0.29	1.15194e+08
P19022	CADH2_HUMAN	Cadherin-2 (CDw325) (Neural cadherin) (N-cadherin) (CD antigen CD325)	2	3	6	7	4	3	3	0.03	0.04	0.07	0.07	0.05	0.04	0.03	50517558	66901789	7.5312e+07	8.08229e+07	3.68279e+07	19609020	1.39118e+07	11	0.11	4.9129e+07
P19320	VCAM1_HUMAN	Vascular cell adhesion protein 1 (V-CAM 1) (VCAM-1) (INCAM-100) (CD antigen CD106)	10	9	15	15	14	7	12	0.12	0.11	0.18	0.19	0.16	0.08	0.15	5.50187e+07	4.74402e+07	1.0387e+08	1.11241e+08	49445530	20178723	2.77557e+07	18	0.23	5.92785e+07
P19338	NUCL_HUMAN	Nucleolin (Protein C23)	13	14	24	19	23	0	17	0.15	0.15	0.26	0.2	0.25	0	0.19	9.0832e+07	98361534	69448078	7171498066	251111928	0	3.56098e+07	33	0.33	1.10241e+09
P19623	SPEE_HUMAN	Spermidine synthase (SPDSY) (EC 2.5.1.16) (Putrescine aminopropyltransferase)	0	0	0	0	2	0	0	0	0	0	0	0.06	0	0	0	0	0	0	2.63172e+07	0	0	2	0.06	3.7596e+06
P19652	A1AG2_HUMAN	Alpha-1-acid glycoprotein 2 (AGP 2) (Orosomucoid-2) (OMD 2)	9	9	9	9	6	6	6	0.38	0.34	0.43	0.41	0.26	0.23	0.21	3.05552e+08	7.55841e+08	309667764	1.82862e+08	333363255	2.05729e+08	1.45805e+08	11	0.5	3.19831e+08
P19823	ITIH2_HUMAN	Inter-alpha-trypsin inhibitor heavy chain H2 (ITI heavy chain H2) (ITI-HC2) (Inter-alpha-inhibitor heavy chain 2) (Inter-alpha-trypsin inhibitor complex component II) (Serum-derived hyaluronan-associated protein) (SHAP)	30	32	32	30	30	28	29	0.29	0.31	0.32	0.29	0.31	0.25	0.29	4502266729	1.24835e+10	9.77491e+09	9.70974e+09	1.44883e+10	3221741251	6.67407e+09	34	0.34	8.69351e+09
P19827	ITIH1_HUMAN	Inter-alpha-trypsin inhibitor heavy chain H1 (ITI heavy chain H1) (ITI-HC1) (Inter-alpha-inhibitor heavy chain 1) (Inter-alpha-trypsin inhibitor complex component III) (Serum-derived hyaluronan-associated protein) (SHAP)	17	28	27	24	23	19	22	0.21	0.37	0.33	0.34	0.28	0.23	0.25	2.50012e+09	4496947260	5.90691e+09	5.66894e+09	8.01729e+09	2.82113e+09	2.89849e+09	31	0.38	4.61569e+09
P19838	NFKB1_HUMAN	Nuclear factor NF-kappa-B p105 subunit (DNA-binding factor KBF1) (EBP-1) (Nuclear factor of kappa light polypeptide gene enhancer in B-cells 1) [Cleaved into: Nuclear factor NF-kappa-B p50 subunit]	3	0	2	0	4	0	3	0.02	0	0.02	0	0.04	0	0.03	7943853	0	4664685	0	5179266	0	2562336	6	0.05	2.90716e+06
P19883	FST_HUMAN	Follistatin (FS) (Activin-binding protein)	11	8	12	11	7	9	7	0.28	0.29	0.36	0.3	0.21	0.29	0.21	4.26532e+07	1.12585e+08	49155858	57272234	33353714	78324450	7.68835e+07	15	0.43	6.43183e+07
P19957	ELAF_HUMAN	Elafin (Elastase-specific inhibitor) (ESI) (Peptidase inhibitor 3) (PI-3) (Protease inhibitor WAP3) (Skin-derived antileukoproteinase) (SKALP) (WAP four-disulfide core domain protein 14)	0	0	6	0	0	0	0	0	0	0.44	0	0	0	0	0	0	75576144	0	0	0	0	6	0.44	10796592
P19971	TYPH_HUMAN	Thymidine phosphorylase (TP) (EC 2.4.2.4) (Gliostatin) (Platelet-derived endothelial cell growth factor) (PD-ECGF) (TdRPase)	5	6	9	5	6	2	3	0.12	0.15	0.2	0.12	0.14	0.04	0.05	2.44613e+07	2.82466e+07	48833340	32733198	2.75391e+07	5374473	1.02619e+07	12	0.28	2.535e+07
P20042	IF2B_HUMAN	Eukaryotic translation initiation factor 2 subunit 2 (Eukaryotic translation initiation factor 2 subunit beta) (eIF-2-beta)	0	0	2	0	3	0	0	0	0	0.06	0	0.09	0	0	0	0	9.48162e+06	0	7.59447e+06	0	0	4	0.11	2.43944e+06
P20062	TCO2_HUMAN	Transcobalamin-2 (TC-2) (Transcobalamin II) (TC II) (TCII)	6	4	10	10	7	6	7	0.14	0.09	0.22	0.23	0.14	0.13	0.15	4.2151e+07	3.56161e+07	6.22047e+07	2.07348e+08	5.99557e+07	4.16146e+07	5.15868e+07	13	0.29	7.14968e+07
P20073	ANXA7_HUMAN	Annexin A7 (Annexin VII) (Annexin-7) (Synexin)	0	2	1	3	3	0	0	0	0.05	0.03	0.08	0.06	0	0	0	9.9382e+06	10748712	2.06429e+06	5.5893e+07	0	0	4	0.09	1.12349e+07
P20160	CAP7_HUMAN	Azurocidin (Cationic antimicrobial protein CAP37) (Heparin-binding protein) (HBP) (hHBP)	2	0	0	0	0	0	0	0.08	0	0	0	0	0	0	1.43513e+07	0	0	0	0	0	0	2	0.08	2.05019e+06
P20231	TRYB2_HUMAN	Tryptase beta-2 (Tryptase-2) (EC 3.4.21.59) (Tryptase II)	0	0	2	0	0	0	0	0	0	0.06	0	0	0	0	0	0	6805594	0	0	0	0	2	0.06	972228
P20290	BTF3_HUMAN	Transcription factor BTF3 (Nascent polypeptide-associated complex subunit beta) (NAC-beta) (RNA polymerase B transcription factor 3)	0	0	3	0	3	0	3	0	0	0.09	0	0.07	0	0.07	0	0	2.03981e+07	0	3.01345e+07	0	1.46379e+07	4	0.12	9.31007e+06
P20339	RAB5A_HUMAN	Ras-related protein Rab-5A	1	0	1	0	2	0	0	0.05	0	0.06	0	0.08	0	0	13083395	0	11930253	0	21443320	0	0	4	0.2	6.63671e+06
P20340	RAB6A_HUMAN	Ras-related protein Rab-6A (Rab-6)	0	0	0	0	0	0	2	0	0	0	0	0	0	0.11	0	0	0	0	0	0	3.13745e+06	2	0.11	448208
P20396	TRH_HUMAN	Pro-thyrotropin-releasing hormone (Pro-TRH) (Prothyroliberin) [Cleaved into: Thyrotropin-releasing hormone (TRH) (Protirelin) (TSH-releasing factor) (Thyroliberin) (Thyrotropin-releasing factor) (TRF)]	3	0	0	0	0	0	0	0.18	0	0	0	0	0	0	15668223	0	0	0	0	0	0	3	0.18	2.23832e+06
P20618	PSB1_HUMAN	Proteasome subunit beta type-1 (EC 3.4.25.1) (Macropain subunit C5) (Multicatalytic endopeptidase complex subunit C5) (Proteasome component C5) (Proteasome gamma chain)	2	1	2	2	0	0	2	0.1	0.06	0.09	0.08	0	0	0.1	1.27329e+07	23295452	3.95933e+07	1.07115e+07	0	0	7154709	4	0.14	1.33554e+07
P20645	MPRD_HUMAN	Cation-dependent mannose-6-phosphate receptor (CD Man-6-P receptor) (CD-MPR) (46 kDa mannose 6-phosphate receptor) (MPR 46)	1	2	0	2	2	0	0	0.04	0.06	0	0.06	0.06	0	0	6289135	42127107	0	8.54891e+07	73134159	0	0	2	0.06	2.95771e+07
P20700	LMNB1_HUMAN	Lamin-B1	8	7	11	8	11	0	7	0.13	0.11	0.16	0.1	0.15	0	0.09	2.40784e+07	2.02793e+07	378154634	134304365	5.99451e+07	0	2.57235e+07	19	0.26	9.17836e+07
P20742	PZP_HUMAN	Pregnancy zone protein (C3 and PZP-like alpha-2-macroglobulin domain-containing protein 6)	17	31	39	32	27	13	32	0.11	0.21	0.27	0.23	0.19	0.08	0.23	3.34102e+08	942271523	831106259	8.17716e+08	443152087	5.34716e+08	3.96244e+08	46	0.3	6.14187e+08
P20774	MIME_HUMAN	Mimecan (Osteoglycin) (Osteoinductive factor) (OIF)	8	11	13	18	15	8	10	0.26	0.35	0.4	0.58	0.38	0.2	0.24	1.97217e+09	2.41906e+09	6348921448	1.04299e+10	4086990191	1.02833e+09	1823814410	18	0.58	4.0156e+09
P20810	ICAL_HUMAN	Calpastatin (Calpain inhibitor) (Sperm BS-17 component)	5	0	8	9	7	4	6	0.06	0	0.11	0.1	0.08	0.05	0.07	1.3115e+07	0	1.43241e+07	1.88712e+07	25428211	3.55557e+06	3.48932e+06	16	0.19	1.12548e+07
P20851	C4BPB_HUMAN	C4b-binding protein beta chain	11	12	12	12	12	8	12	0.49	0.5	0.5	0.5	0.5	0.3	0.5	435145314	2.22452e+09	1457110608	1420038932	1.57906e+09	5.97069e+08	1.01893e+09	12	0.5	1247411587
P20908	CO5A1_HUMAN	Collagen alpha-1(V) chain	9	12	11	10	10	8	9	0.05	0.08	0.07	0.07	0.05	0.04	0.05	3.47252e+08	2.40943e+08	2.36505e+08	217714191	1.10104e+08	1.51454e+08	3.29223e+08	16	0.1	2.33313e+08
P20930	FILA_HUMAN	Filaggrin	3	8	38	4	3	0	0	0	0.03	0.16	0.01	0.01	0	0	1.49605e+07	3.04881e+07	2.53011e+08	45051634	3.06299e+07	0	0	40	0.18	5.34487e+07
P20962	PTMS_HUMAN	Parathymosin	3	2	4	4	4	2	4	0.23	0.23	0.28	0.28	0.28	0.12	0.28	76752417	5.98501e+07	9.99802e+07	8.46855e+07	1.12358e+08	23227724	8.45105e+07	4	0.28	7.73378e+07
P21246	PTN_HUMAN	Pleiotrophin (PTN) (Heparin-binding brain mitogen) (HBBM) (Heparin-binding growth factor 8) (HBGF-8) (Heparin-binding growth-associated molecule) (HB-GAM) (Heparin-binding neurite outgrowth-promoting factor 1) (HBNF-1) (Osteoblast-specific factor 1) (OSF-1)	2	0	2	2	2	2	0	0.09	0	0.09	0.1	0.09	0.12	0	11748655	0	1.44142e+07	5170702	10238087	2570562	0	4	0.2	6.30603e+06
P21266	GSTM3_HUMAN	Glutathione S-transferase Mu 3 (EC 2.5.1.18) (GST class-mu 3) (GSTM3-3) (hGSTM3-3)	3	3	10	7	11	3	5	0.13	0.14	0.4	0.29	0.46	0.14	0.19	16264802	1.02917e+07	1.03349e+08	2.73755e+07	1.01347e+08	9632641	23046972	12	0.49	4.16153e+07
P21281	VATB2_HUMAN	V-type proton ATPase subunit B, brain isoform (V-ATPase subunit B 2) (Endomembrane proton pump 58 kDa subunit) (HO57) (Vacuolar proton pump subunit B 2)	3	0	3	4	5	0	0	0.04	0	0.05	0.05	0.08	0	0	1.37365e+07	0	1.57307e+07	1.69647e+07	2.03879e+07	0	0	7	0.11	9.54569e+06
P21333	FLNA_HUMAN	Filamin-A (FLN-A) (Actin-binding protein 280) (ABP-280) (Alpha-filamin) (Endothelial actin-binding protein) (Filamin-1) (Non-muscle filamin)	61	55	69	71	88	58	54	0.23	0.23	0.28	0.26	0.34	0.21	0.2	234590844	100092934	9.63449e+07	1.75382e+08	3.18069e+08	5.16304e+07	5.80625e+07	111	0.43	1.47739e+08
P21399	ACOC_HUMAN	Cytoplasmic aconitate hydratase (Aconitase) (EC 4.2.1.3) (Citrate hydro-lyase) (Ferritin repressor protein) (Iron regulatory protein 1) (IRP1) (Iron-responsive element-binding protein 1) (IRE-BP 1)	0	0	4	0	0	0	0	0	0	0.03	0	0	0	0	0	0	8.24052e+06	0	0	0	0	4	0.03	1.17722e+06
P21741	MK_HUMAN	Midkine (MK) (Amphiregulin-associated protein) (ARAP) (Midgestation and kidney protein) (Neurite outgrowth-promoting factor 2) (Neurite outgrowth-promoting protein)	3	3	3	1	0	0	0	0.19	0.19	0.19	0.07	0	0	0	1.37606e+07	5582155	8.86243e+06	22329742	0	0	0	3	0.19	7.21928e+06
P21757	MSRE_HUMAN	Macrophage scavenger receptor types I and II (Macrophage acetylated LDL receptor I and II) (Scavenger receptor class A member 1) (CD antigen CD204)	7	0	0	5	0	0	0	0.17	0	0	0.14	0	0	0	9.65378e+07	0	0	1.29698e+08	0	0	0	8	0.19	3.23194e+07
P21796	VDAC1_HUMAN	Voltage-dependent anion-selective channel protein 1 (VDAC-1) (hVDAC1) (Outer mitochondrial membrane protein porin 1) (Plasmalemmal porin) (Porin 31HL) (Porin 31HM)	2	2	2	2	2	2	0	0.08	0.07	0.07	0.07	0.07	0.07	0	13559888	61106694	51030496	2.20726e+07	61666288	2.63462e+07	0	3	0.11	3.36832e+07
P21810	PGS1_HUMAN	Biglycan (Bone/cartilage proteoglycan I) (PG-S1)	5	7	7	10	6	2	6	0.14	0.18	0.22	0.31	0.17	0.06	0.15	1.98619e+08	3.02765e+08	4.04804e+08	2.17012e+08	1.42913e+08	158075094	2.73527e+08	13	0.36	2.42531e+08
P21817	RYR1_HUMAN	Ryanodine receptor 1 (RYR-1) (RyR1) (Skeletal muscle calcium release channel) (Skeletal muscle ryanodine receptor) (Skeletal muscle-type ryanodine receptor) (Type 1 ryanodine receptor)	0	0	0	0	2	0	0	0	0	0	0	0	0	0	0	0	0	0	83321096	0	0	2	0	1.1903e+07
P21926	CD9_HUMAN	CD9 antigen (5H9 antigen) (Cell growth-inhibiting gene 2 protein) (Leukocyte antigen MIC3) (Motility-related protein) (MRP-1) (Tetraspanin-29) (Tspan-29) (p24) (CD antigen CD9)	0	2	0	3	3	2	0	0	0.06	0	0.09	0.09	0.06	0	0	66909678	0	3.28136e+06	45027766	1.78799e+07	0	3	0.09	1.90141e+07
P21980	TGM2_HUMAN	Protein-glutamine gamma-glutamyltransferase 2 (EC 2.3.2.13) (Tissue transglutaminase) (Transglutaminase C) (TG(C)) (TGC) (TGase C) (Transglutaminase H) (TGase H) (Transglutaminase-2) (TGase-2)	8	11	9	11	14	5	6	0.12	0.15	0.12	0.13	0.17	0.07	0.08	25461022	4.00047e+07	4.34187e+07	8.47051e+07	82676055	1.67141e+07	1.75867e+07	21	0.25	4.43666e+07
P22059	OSBP1_HUMAN	Oxysterol-binding protein 1	0	0	3	0	3	0	0	0	0	0.02	0	0.03	0	0	0	0	5.57248e+07	0	9.15003e+06	0	0	5	0.04	9.26783e+06
P22061	PIMT_HUMAN	Protein-L-isoaspartate(D-aspartate) O-methyltransferase (PIMT) (EC 2.1.1.77) (L-isoaspartyl protein carboxyl methyltransferase) (Protein L-isoaspartyl/D-aspartyl methyltransferase) (Protein-beta-aspartate methyltransferase)	3	2	6	8	5	0	0	0.11	0.06	0.29	0.41	0.24	0	0	8.28788e+06	12291309	1.03063e+08	5.78126e+07	8.51079e+07	0	0	9	0.44	3.80804e+07
P22087	FBRL_HUMAN	rRNA 2'-O-methyltransferase fibrillarin (EC 2.1.1.-) (34 kDa nucleolar scleroderma antigen) (Histone-glutamine methyltransferase)	0	0	0	1	0	0	0	0	0	0	0.04	0	0	0	0	0	0	13324925	0	0	0	1	0.04	1.90356e+06
P22102	PUR2_HUMAN	Trifunctional purine biosynthetic protein adenosine-3 [Includes: Phosphoribosylamine--glycine ligase (EC 6.3.4.13) (Glycinamide ribonucleotide synthetase) (GARS) (Phosphoribosylglycinamide synthetase); Phosphoribosylformylglycinamidine cyclo-ligase (EC 6.3.3.1) (AIR synthase) (AIRS) (Phosphoribosyl-aminoimidazole synthetase); Phosphoribosylglycinamide formyltransferase (EC 2.1.2.2) (5'-phosphorib…	0	0	0	0	6	0	0	0	0	0	0	0.04	0	0	0	0	0	0	1.58344e+07	0	0	6	0.04	2.26206e+06
P22105	TENX_HUMAN	Tenascin-X (TN-X) (Hexabrachion-like protein)	66	70	90	97	56	55	60	0.22	0.24	0.29	0.31	0.18	0.19	0.2	1.32369e+08	2.96925e+08	432897712	390563080	2.44429e+08	129932136	7.84482e+07	127	0.38	2.43652e+08
P22234	PUR6_HUMAN	Multifunctional protein ADE2 [Includes: Phosphoribosylaminoimidazole-succinocarboxamide synthase (EC 6.3.2.6) (SAICAR synthetase); Phosphoribosylaminoimidazole carboxylase (EC 4.1.1.21) (AIR carboxylase) (AIRC)]	0	0	0	0	4	0	0	0	0	0	0	0.09	0	0	0	0	0	0	2.08666e+07	0	0	4	0.09	2.98094e+06
P22314	UBA1_HUMAN	Ubiquitin-like modifier-activating enzyme 1 (EC 6.2.1.45) (Protein A1S9) (Ubiquitin-activating enzyme E1)	12	10	22	18	25	7	16	0.11	0.1	0.2	0.18	0.25	0.06	0.15	53546416	4.96357e+07	2.53184e+08	67204243	206668231	1.73391e+07	3.7157e+07	29	0.3	9.78192e+07
P22352	GPX3_HUMAN	Glutathione peroxidase 3 (GPx-3) (GSHPx-3) (EC 1.11.1.9) (Extracellular glutathione peroxidase) (Plasma glutathione peroxidase) (GPx-P) (GSHPx-P)	8	9	9	10	9	6	8	0.38	0.42	0.41	0.43	0.41	0.26	0.38	3.25418e+08	356801904	732505668	1076369560	6.35868e+08	1.08306e+08	4.26485e+08	11	0.46	5.23108e+08
P22392	NDKB_HUMAN	Nucleoside diphosphate kinase B (NDK B) (NDP kinase B) (EC 2.7.4.6) (C-myc purine-binding transcription factor PUF) (Histidine protein kinase NDKB) (EC 2.7.13.3) (nm23-H2)	0	0	3	0	0	0	0	0	0	0.21	0	0	0	0	0	0	8.09832e+07	0	0	0	0	3	0.21	1.1569e+07
P22528	SPR1B_HUMAN	Cornifin-B (14.9 kDa pancornulin) (Small proline-rich protein IB) (SPR-IB)	0	3	5	0	0	0	0	0	0.34	0.52	0	0	0	0	0	2.245e+08	3.27944e+08	0	0	0	0	5	0.52	7.89205e+07
P22531	SPR2E_HUMAN	Small proline-rich protein 2E (SPR-2E) (Small proline-rich protein II) (SPR-II)	0	0	4	0	0	0	0	0	0	0.79	0	0	0	0	0	0	566637362	0	0	0	0	4	0.79	8.09482e+07
P22532	SPR2D_HUMAN	Small proline-rich protein 2D (SPR-2D) (Small proline-rich protein II) (SPR-II)	0	2	5	0	0	0	0	0	0.25	0.79	0	0	0	0	0	17921537	6.20606e+08	0	0	0	0	5	0.79	9.12182e+07
P22626	ROA2_HUMAN	Heterogeneous nuclear ribonucleoproteins A2/B1 (hnRNP A2/B1)	10	7	10	10	9	3	10	0.28	0.2	0.28	0.28	0.24	0.08	0.28	47364512	1.14242e+08	105222728	8.4586e+07	4.41978e+07	4539238	6.63839e+07	12	0.33	6.6648e+07
P22692	IBP4_HUMAN	Insulin-like growth factor-binding protein 4 (IBP-4) (IGF-binding protein 4) (IGFBP-4)	8	11	11	10	10	7	9	0.31	0.45	0.39	0.39	0.37	0.25	0.4	2.89202e+08	1.1768e+08	182636608	2.9729e+08	2.12389e+08	137105194	1.80428e+08	13	0.51	2.0239e+08
P22695	QCR2_HUMAN	Cytochrome b-c1 complex subunit 2, mitochondrial (Complex III subunit 2) (Core protein II) (Ubiquinol-cytochrome-c reductase complex core protein 2)	2	4	0	3	2	2	2	0.03	0.09	0	0.06	0.03	0.03	0.03	934865453	7.10255e+08	0	83408243	7.89605e+08	589465091	1.06808e+09	6	0.15	5.96525e+08
P22735	TGM1_HUMAN	Protein-glutamine gamma-glutamyltransferase K (EC 2.3.2.13) (Epidermal TGase) (Transglutaminase K) (TG(K)) (TGK) (TGase K) (Transglutaminase-1) (TGase-1)	0	5	11	6	9	0	0	0	0.05	0.13	0.07	0.09	0	0	0	1.04737e+07	36897524	9558141	2.12793e+07	0	0	14	0.15	1.11727e+07
P22792	CPN2_HUMAN	Carboxypeptidase N subunit 2 (Carboxypeptidase N 83 kDa chain) (Carboxypeptidase N large subunit) (Carboxypeptidase N polypeptide 2) (Carboxypeptidase N regulatory subunit)	12	13	14	14	12	8	12	0.26	0.29	0.31	0.29	0.25	0.16	0.22	701944896	1.4182e+09	2.37024e+09	1.06299e+09	1.34457e+09	3.3477e+08	498162256	15	0.32	1.10441e+09
P22891	PROZ_HUMAN	Vitamin K-dependent protein Z	3	3	8	0	0	0	0	0.08	0.07	0.17	0	0	0	0	9.87086e+06	12615294	54243176	0	0	0	0	9	0.21	1.09613e+07
P22897	MRC1_HUMAN	Macrophage mannose receptor 1 (MMR) (C-type lectin domain family 13 member D) (C-type lectin domain family 13 member D-like) (Human mannose receptor) (hMR) (Macrophage mannose receptor 1-like protein 1) (CD antigen CD206)	0	0	0	3	0	0	0	0	0	0	0.02	0	0	0	0	0	0	6.34361e+06	0	0	0	3	0.02	906231
P23083	HV102_HUMAN	Immunoglobulin heavy variable 1-2 (Ig heavy chain V-I region ND) (Ig heavy chain V-I region V35)	2	2	2	2	1	2	4	0.15	0.15	0.15	0.15	0.09	0.15	0.34	5615395392	119825432	114880344	83607384	0	43543128	9.4036e+08	4	0.34	9.8823e+08
P23142	FBLN1_HUMAN	Fibulin-1 (FIBL-1)	31	29	31	33	29	27	32	0.49	0.51	0.48	0.58	0.48	0.43	0.5	18644349690	1.05494e+10	2.40323e+10	2.29817e+10	2.18191e+10	4490956390	1.24934e+10	40	0.59	1.64302e+10
P23246	SFPQ_HUMAN	Splicing factor, proline- and glutamine-rich (100 kDa DNA-pairing protein) (hPOMp100) (DNA-binding p52/p100 complex, 100 kDa subunit) (Polypyrimidine tract-binding protein-associated-splicing factor) (PSF) (PTB-associated-splicing factor)	8	10	12	11	11	0	14	0.1	0.09	0.13	0.1	0.13	0	0.15	3.09085e+07	8.45318e+07	130630817	41145336	4.98521e+07	0	4.01154e+07	21	0.21	5.38834e+07
P23284	PPIB_HUMAN	Peptidyl-prolyl cis-trans isomerase B (PPIase B) (EC 5.2.1.8) (CYP-S1) (Cyclophilin B) (Rotamase B) (S-cyclophilin) (SCYLP)	3	5	6	5	5	4	6	0.09	0.18	0.23	0.18	0.19	0.14	0.24	1.57858e+07	1.18287e+08	51020782	45958928	2.20577e+07	22576126	2.50105e+07	10	0.39	4.29567e+07
P23327	SRCH_HUMAN	Sarcoplasmic reticulum histidine-rich calcium-binding protein	4	4	5	8	4	2	5	0.07	0.06	0.09	0.14	0.08	0.05	0.1	8.51015e+07	4.11936e+07	79385756	1.80296e+08	23610518	1.15743e+07	3.72971e+07	8	0.14	6.54941e+07
P23381	SYWC_HUMAN	Tryptophan--tRNA ligase, cytoplasmic (EC 6.1.1.2) (Interferon-induced protein 53) (IFP53) (Tryptophanyl-tRNA synthetase) (TrpRS) (hWRS) [Cleaved into: T1-TrpRS; T2-TrpRS]	3	4	4	5	7	2	3	0.06	0.09	0.09	0.12	0.15	0.03	0.07	24299474	2.40882e+07	4.09147e+07	3.00242e+07	4.89414e+07	7.43329e+06	8.79483e+06	9	0.19	2.63566e+07
P23396	RS3_HUMAN	40S ribosomal protein S3 (EC 4.2.99.18)	3	8	7	7	7	5	5	0.13	0.31	0.26	0.28	0.28	0.18	0.19	1.22717e+07	33976780	6.10211e+07	5.3963e+07	7.00925e+07	2.73878e+07	2.45975e+07	10	0.4	4.04729e+07
P23497	SP100_HUMAN	Nuclear autoantigen Sp-100 (Nuclear dot-associated Sp100 protein) (Speckled 100 kDa)	0	4	4	5	6	3	7	0	0.06	0.05	0.05	0.06	0.03	0.06	0	1.32728e+07	2.39705e+08	5.41515e+07	92290338	1.77383e+07	3.05802e+07	11	0.11	6.39626e+07
P23526	SAHH_HUMAN	Adenosylhomocysteinase (AdoHcyase) (EC 3.3.1.1) (S-adenosyl-L-homocysteine hydrolase)	0	2	5	2	6	0	0	0	0.05	0.12	0.05	0.15	0	0	0	16644831	1.94238e+07	65228142	2.50416e+07	0	0	8	0.2	1.80483e+07
P23528	COF1_HUMAN	Cofilin-1 (18 kDa phosphoprotein) (p18) (Cofilin, non-muscle isoform)	6	7	9	7	9	0	0	0.29	0.33	0.48	0.4	0.41	0	0	4.55513e+07	37189208	6.02051e+07	5.48641e+07	3.24426e+07	0	0	12	0.57	3.28932e+07
P23588	IF4B_HUMAN	Eukaryotic translation initiation factor 4B (eIF-4B)	0	0	3	0	0	0	0	0	0	0.05	0	0	0	0	0	0	2.20733e+07	0	0	0	0	3	0.05	3.15333e+06
P23634	AT2B4_HUMAN	Plasma membrane calcium-transporting ATPase 4 (PMCA4) (EC 3.6.3.8) (Matrix-remodeling-associated protein 1) (Plasma membrane calcium ATPase isoform 4) (Plasma membrane calcium pump isoform 4)	0	2	0	0	0	0	0	0	0.02	0	0	0	0	0	0	5966964	0	0	0	0	0	2	0.02	852423
P24043	LAMA2_HUMAN	Laminin subunit alpha-2 (Laminin M chain) (Laminin-12 subunit alpha) (Laminin-2 subunit alpha) (Laminin-4 subunit alpha) (Merosin heavy chain)	34	29	28	40	18	0	20	0.11	0.1	0.09	0.12	0.05	0	0.07	1.98128e+08	3.13258e+08	6.85347e+07	8.33558e+07	1.00911e+08	0	139302457	61	0.18	1.2907e+08
P24387	CRHBP_HUMAN	Corticotropin-releasing factor-binding protein (CRF-BP) (CRF-binding protein) (Corticotropin-releasing hormone-binding protein) (CRH-BP)	2	2	3	5	3	0	2	0.06	0.06	0.09	0.17	0.07	0	0.06	45606792	32940793	8.86489e+07	6.97816e+07	56567382	0	25896571	7	0.23	4.56346e+07
P24530	EDNRB_HUMAN	Endothelin B receptor (ET-B) (ET-BR) (Endothelin receptor non-selective type)	0	0	0	0	0	0	2	0	0	0	0	0	0	0.04	0	0	0	0	0	0	1.94396e+07	2	0.04	2.77709e+06
P24534	EF1B_HUMAN	Elongation factor 1-beta (EF-1-beta)	4	3	6	5	5	0	3	0.13	0.12	0.24	0.21	0.22	0	0.09	7.98087e+07	4.5553e+07	7.14014e+07	4.25568e+07	8.31835e+07	0	2.97623e+07	9	0.4	5.03237e+07
P24592	IBP6_HUMAN	Insulin-like growth factor-binding protein 6 (IBP-6) (IGF-binding protein 6) (IGFBP-6)	6	7	7	7	3	4	4	0.25	0.35	0.35	0.35	0.16	0.15	0.23	1.79741e+08	323804688	4.88603e+08	309512096	173414452	3.8313e+08	2.05802e+08	7	0.35	2.94858e+08
P24593	IBP5_HUMAN	Insulin-like growth factor-binding protein 5 (IBP-5) (IGF-binding protein 5) (IGFBP-5)	13	12	14	12	12	9	12	0.38	0.4	0.5	0.33	0.35	0.36	0.37	7.79642e+08	5.93738e+08	7.52779e+08	6.45661e+08	640138432	2.48284e+08	1068906968	17	0.63	6.75593e+08
P24821	TENA_HUMAN	Tenascin (TN) (Cytotactin) (GMEM) (GP 150-225) (Glioma-associated-extracellular matrix antigen) (Hexabrachion) (JI) (Myotendinous antigen) (Neuronectin) (Tenascin-C) (TN-C)	37	38	36	40	23	41	44	0.24	0.24	0.22	0.27	0.15	0.24	0.26	2.63948e+08	189232286	223101899	3.36289e+08	1.57279e+08	1254577890	1.46093e+08	61	0.37	3.67217e+08
P24844	MYL9_HUMAN	Myosin regulatory light polypeptide 9 (20 kDa myosin light chain) (LC20) (MLC-2C) (Myosin RLC) (Myosin regulatory light chain 2, smooth muscle isoform) (Myosin regulatory light chain 9) (Myosin regulatory light chain MRLC1)	5	6	8	5	6	3	4	0.27	0.32	0.42	0.31	0.32	0.16	0.21	209591366	1.71821e+08	1.63847e+08	1.12545e+08	206612812	27316747	6.20777e+07	9	0.49	1.36259e+08
P25205	MCM3_HUMAN	DNA replication licensing factor MCM3 (EC 3.6.4.12) (DNA polymerase alpha holoenzyme-associated protein P1) (P1-MCM3) (RLF subunit beta) (p102)	0	0	0	0	6	0	0	0	0	0	0	0.09	0	0	0	0	0	0	102294937	0	0	6	0.09	1.46136e+07
P25311	ZA2G_HUMAN	Zinc-alpha-2-glycoprotein (Zn-alpha-2-GP) (Zn-alpha-2-glycoprotein)	6	7	11	9	6	5	4	0.22	0.31	0.45	0.36	0.2	0.21	0.12	5.95537e+07	9.72262e+07	1.4676e+08	1.57332e+08	6.29283e+07	15290185	3.08322e+07	13	0.51	8.14175e+07
P25325	THTM_HUMAN	3-mercaptopyruvate sulfurtransferase (MST) (EC 2.8.1.2)	2	2	4	3	2	0	3	0.05	0.05	0.1	0.07	0.07	0	0.09	13441707	10429828	56604058	1.94562e+07	1.33973e+07	0	7.57734e+06	6	0.18	1.72723e+07
P25398	RS12_HUMAN	40S ribosomal protein S12	0	3	3	3	0	0	0	0	0.21	0.26	0.26	0	0	0	0	22027165	59500916	3.58612e+07	0	0	0	5	0.33	1.67699e+07
P25685	DNJB1_HUMAN	DnaJ homolog subfamily B member 1 (DnaJ protein homolog 1) (Heat shock 40 kDa protein 1) (HSP40) (Heat shock protein 40) (Human DnaJ protein 1) (hDj-1)	2	2	4	3	2	0	2	0.05	0.04	0.12	0.09	0.06	0	0.06	4.91177e+06	4227937	1.27456e+07	2.75572e+06	6.92437e+06	0	3448521	5	0.14	5.00199e+06
P25705	ATPA_HUMAN	ATP synthase subunit alpha, mitochondrial	14	21	15	14	19	13	16	0.21	0.33	0.22	0.22	0.32	0.2	0.25	4.63673e+08	154702790	9.47684e+07	8.023e+07	198086160	38307016	28670000	25	0.4	1.51205e+08
P25774	CATS_HUMAN	Cathepsin S (EC 3.4.22.27)	1	0	0	1	0	0	0	0.04	0	0	0.04	0	0	0	11082732	0	0	7212095	0	0	0	1	0.04	2.61355e+06
P25786	PSA1_HUMAN	Proteasome subunit alpha type-1 (EC 3.4.25.1) (30 kDa prosomal protein) (PROS-30) (Macropain subunit C2) (Multicatalytic endopeptidase complex subunit C2) (Proteasome component C2) (Proteasome nu chain)	2	2	3	2	3	0	0	0.06	0.06	0.1	0.06	0.12	0	0	13442495	12072449	9.21123e+06	12096336	1.41536e+07	0	0	4	0.16	8.71087e+06
P25787	PSA2_HUMAN	Proteasome subunit alpha type-2 (EC 3.4.25.1) (Macropain subunit C3) (Multicatalytic endopeptidase complex subunit C3) (Proteasome component C3)	0	0	2	0	0	0	0	0	0	0.12	0	0	0	0	0	0	1.35104e+07	0	0	0	0	2	0.12	1.93006e+06
P25788	PSA3_HUMAN	Proteasome subunit alpha type-3 (EC 3.4.25.1) (Macropain subunit C8) (Multicatalytic endopeptidase complex subunit C8) (Proteasome component C8)	3	2	4	2	2	2	4	0.11	0.06	0.15	0.06	0.06	0.06	0.12	10322834	1.0266e+07	1.83723e+07	19645670	1.62092e+07	2686075	7.32922e+06	7	0.24	12118771
P25789	PSA4_HUMAN	Proteasome subunit alpha type-4 (EC 3.4.25.1) (Macropain subunit C9) (Multicatalytic endopeptidase complex subunit C9) (Proteasome component C9) (Proteasome subunit L)	0	5	5	0	2	0	0	0	0.15	0.16	0	0.1	0	0	0	1.96635e+07	18611674	0	11842472	0	0	7	0.24	7.15967e+06
P26012	ITB8_HUMAN	Integrin beta-8	0	0	5	0	0	0	0	0	0	0.09	0	0	0	0	0	0	1.18048e+08	0	0	0	0	5	0.09	1.6864e+07
P26022	PTX3_HUMAN	Pentraxin-related protein PTX3 (Pentaxin-related protein PTX3) (Tumor necrosis factor alpha-induced protein 5) (TNF alpha-induced protein 5) (Tumor necrosis factor-inducible gene 14 protein) (TSG-14)	2	0	2	0	0	0	0	0.06	0	0.06	0	0	0	0	1705204	0	10785895	0	0	0	0	3	0.08	1.78444e+06
P26038	MOES_HUMAN	Moesin (Membrane-organizing extension spike protein)	12	17	19	16	15	12	12	0.15	0.21	0.23	0.21	0.2	0.15	0.16	2.86169e+07	106231428	1.27816e+08	80717664	8.71951e+07	3.83284e+07	3.75534e+07	27	0.34	7.23513e+07
P26196	DDX6_HUMAN	Probable ATP-dependent RNA helicase DDX6 (EC 3.6.4.13) (ATP-dependent RNA helicase p54) (DEAD box protein 6) (Oncogene RCK)	0	0	0	1	5	0	3	0	0	0	0.04	0.1	0	0.06	0	0	0	10166766	3.96893e+07	0	13131936	6	0.13	8.99829e+06
P26232	CTNA2_HUMAN	Catenin alpha-2 (Alpha N-catenin) (Alpha-catenin-related protein)	4	2	4	8	10	0	7	0.04	0.02	0.05	0.08	0.08	0	0.07	6.93305e+06	1.13603e+07	3.12254e+07	2.41655e+07	438075260	0	147788442	13	0.12	9.42211e+07
P26373	RL13_HUMAN	60S ribosomal protein L13 (Breast basic conserved protein 1)	3	2	6	4	4	0	2	0.12	0.07	0.22	0.16	0.14	0	0.09	10776323	7.7626e+06	3.10572e+07	14010903	3.11835e+07	0	28373056	7	0.22	1.75948e+07
P26440	IVD_HUMAN	Isovaleryl-CoA dehydrogenase, mitochondrial (IVD) (EC 1.3.8.4)	0	0	0	0	3	0	0	0	0	0	0	0.06	0	0	0	0	0	0	1.13619e+07	0	0	3	0.06	1.62312e+06
P26447	S10A4_HUMAN	Protein S100-A4 (Calvasculin) (Metastasin) (Placental calcium-binding protein) (Protein Mts1) (S100 calcium-binding protein A4)	3	0	3	0	0	2	0	0.18	0	0.25	0	0	0.17	0	43588308	0	38077416	0	0	16632384	0	4	0.26	1.40426e+07
P26572	MGAT1_HUMAN	Alpha-1,3-mannosyl-glycoprotein 2-beta-N-acetylglucosaminyltransferase (EC 2.4.1.101) (N-glycosyl-oligosaccharide-glycoprotein N-acetylglucosaminyltransferase I) (GNT-I) (GlcNAc-T I)	10	8	12	15	12	5	14	0.23	0.19	0.27	0.33	0.27	0.13	0.31	57802616	5.78118e+07	1.97543e+08	194306368	172128047	2.69708e+07	1.6101e+08	20	0.38	1.23939e+08
P26583	HMGB2_HUMAN	High mobility group protein B2 (High mobility group protein 2) (HMG-2)	0	0	0	0	4	0	2	0	0	0	0	0.12	0	0.06	0	0	0	0	27955792	0	33355282	4	0.12	8.75872e+06
P26599	PTBP1_HUMAN	Polypyrimidine tract-binding protein 1 (PTB) (57 kDa RNA-binding protein PPTB-1) (Heterogeneous nuclear ribonucleoprotein I) (hnRNP I)	3	3	4	8	7	3	5	0.05	0.05	0.07	0.13	0.11	0.05	0.08	3.11131e+07	18810831	6.64804e+07	47891609	1.90478e+08	1.15358e+07	2.92496e+07	9	0.16	5.65085e+07
P26640	SYVC_HUMAN	Valine--tRNA ligase (EC 6.1.1.9) (Protein G7a) (Valyl-tRNA synthetase) (ValRS)	0	2	0	3	9	0	4	0	0.01	0	0.02	0.07	0	0.03	0	4.54428e+06	0	3837725	34420496	0	6037586	10	0.08	6.97715e+06
P26641	EF1G_HUMAN	Elongation factor 1-gamma (EF-1-gamma) (eEF-1B gamma)	11	14	13	11	13	6	9	0.21	0.26	0.27	0.2	0.22	0.1	0.14	4.27703e+07	82205192	1.19514e+08	84937784	169780432	2.79622e+07	48727522	19	0.34	8.22711e+07
P26927	HGFL_HUMAN	Hepatocyte growth factor-like protein (Macrophage stimulatory protein) (Macrophage-stimulating protein) (MSP) [Cleaved into: Hepatocyte growth factor-like protein alpha chain; Hepatocyte growth factor-like protein beta chain]	9	17	13	5	9	12	10	0.14	0.26	0.19	0.05	0.12	0.2	0.12	52693500	1.14818e+08	9.57013e+07	2.68208e+07	3.44633e+07	6.56951e+07	53618930	25	0.35	6.34016e+07
P27169	PON1_HUMAN	Serum paraoxonase/arylesterase 1 (PON 1) (EC 3.1.1.2) (EC 3.1.1.81) (EC 3.1.8.1) (Aromatic esterase 1) (A-esterase 1) (K-45) (Serum aryldialkylphosphatase 1)	13	15	14	13	14	13	14	0.36	0.54	0.42	0.36	0.36	0.36	0.36	1.81309e+09	4.99574e+09	5645129456	5952686304	4389977800	1.19416e+09	2927862326	17	0.57	3.84552e+09
P27348	1433T_HUMAN	14-3-3 protein theta (14-3-3 protein T-cell) (14-3-3 protein tau) (Protein HS1)	16	15	18	16	17	12	17	0.5	0.55	0.55	0.55	0.55	0.42	0.55	5.92822e+08	5.4853e+08	1170777041	5.87076e+08	9.68057e+08	1.69288e+08	4.2548e+08	19	0.6	6.37433e+08
P27361	MK03_HUMAN	Mitogen-activated protein kinase 3 (MAP kinase 3) (MAPK 3) (EC 2.7.11.24) (ERT2) (Extracellular signal-regulated kinase 1) (ERK-1) (Insulin-stimulated MAP2 kinase) (MAP kinase isoform p44) (p44-MAPK) (Microtubule-associated protein 2 kinase) (p44-ERK1)	0	0	0	0	5	0	0	0	0	0	0	0.13	0	0	0	0	0	0	3.48316e+07	0	0	5	0.13	4.97594e+06
P27482	CALL3_HUMAN	Calmodulin-like protein 3 (CaM-like protein) (CLP) (Calmodulin-related protein NB-1)	3	9	8	6	2	2	2	0.18	0.56	0.58	0.4	0.1	0.1	0.1	2.04983e+08	2.66559e+08	3.78522e+08	2.14914e+08	6.93538e+08	141765090	4.33018e+08	10	0.66	3.33329e+08
P27487	DPP4_HUMAN	Dipeptidyl peptidase 4 (EC 3.4.14.5) (ADABP) (Adenosine deaminase complexing protein 2) (ADCP-2) (Dipeptidyl peptidase IV) (DPP IV) (T-cell activation antigen CD26) (TP103) (CD antigen CD26) [Cleaved into: Dipeptidyl peptidase 4 membrane form (Dipeptidyl peptidase IV membrane form); Dipeptidyl peptidase 4 soluble form (Dipeptidyl peptidase IV soluble form)]	2	2	2	3	7	0	3	0.02	0.02	0.02	0.04	0.08	0	0.04	7843420	8.57388e+06	1.94885e+07	1.13124e+07	6.80881e+07	0	8793756	8	0.09	1.77286e+07
P27635	RL10_HUMAN	60S ribosomal protein L10 (Laminin receptor homolog) (Protein QM) (Tumor suppressor QM)	0	0	2	3	5	0	0	0	0	0.07	0.13	0.22	0	0	0	0	38579062	8694586	2.64382e+07	0	0	6	0.25	1.05303e+07
P27658	CO8A1_HUMAN	Collagen alpha-1(VIII) chain (Endothelial collagen) [Cleaved into: Vastatin]	3	0	3	2	0	0	2	0.03	0	0.03	0.02	0	0	0.02	9397532	0	16326650	1.1497e+07	0	0	8.90327e+06	5	0.05	6.58921e+06
P27694	RFA1_HUMAN	Replication protein A 70 kDa DNA-binding subunit (RP-A p70) (Replication factor A protein 1) (RF-A protein 1) (Single-stranded DNA-binding protein) [Cleaved into: Replication protein A 70 kDa DNA-binding subunit, N-terminally processed]	5	0	0	0	5	0	0	0.05	0	0	0	0.05	0	0	1.42492e+07	0	0	0	1.53291e+07	0	0	6	0.06	4.22547e+06
P27708	PYR1_HUMAN	CAD protein [Includes: Glutamine-dependent carbamoyl-phosphate synthase (EC 6.3.5.5); Aspartate carbamoyltransferase (EC 2.1.3.2); Dihydroorotase (EC 3.5.2.3)]	0	0	2	0	6	0	0	0	0	0.01	0	0.03	0	0	0	0	34831982	0	1.40822e+07	0	0	6	0.03	6.98775e+06
P27797	CALR_HUMAN	Calreticulin (CRP55) (Calregulin) (Endoplasmic reticulum resident protein 60) (ERp60) (HACBP) (grp60)	18	21	20	20	18	16	19	0.39	0.51	0.44	0.44	0.33	0.35	0.41	5.61531e+08	747009842	631826702	8.05361e+08	730907115	2.55547e+08	5.26421e+08	28	0.52	6.08372e+08
P27824	CALX_HUMAN	Calnexin (IP90) (Major histocompatibility complex class I antigen-binding protein p88) (p90)	12	15	12	10	13	10	10	0.19	0.24	0.15	0.15	0.19	0.15	0.14	61452756	1.12972e+08	6.43458e+07	8.56692e+07	135776811	4.12954e+07	6.90432e+07	23	0.34	8.15079e+07
P27918	PROP_HUMAN	Properdin (Complement factor P)	14	13	14	16	15	10	12	0.3	0.26	0.3	0.38	0.33	0.2	0.23	5.1444e+08	3.43107e+08	3.51607e+08	2.91893e+08	389503112	165112936	224344780	18	0.4	3.25715e+08
P28066	PSA5_HUMAN	Proteasome subunit alpha type-5 (EC 3.4.25.1) (Macropain zeta chain) (Multicatalytic endopeptidase complex zeta chain) (Proteasome zeta chain)	2	0	0	0	0	0	0	0.12	0	0	0	0	0	0	17787059	0	0	0	0	0	0	2	0.12	2.54101e+06
P28072	PSB6_HUMAN	Proteasome subunit beta type-6 (EC 3.4.25.1) (Macropain delta chain) (Multicatalytic endopeptidase complex delta chain) (Proteasome delta chain) (Proteasome subunit Y)	0	0	0	2	2	0	0	0	0	0	0.07	0.09	0	0	0	0	0	2214456	11665903	0	0	3	0.12	1.98291e+06
P28074	PSB5_HUMAN	Proteasome subunit beta type-5 (EC 3.4.25.1) (Macropain epsilon chain) (Multicatalytic endopeptidase complex epsilon chain) (Proteasome chain 6) (Proteasome epsilon chain) (Proteasome subunit MB1) (Proteasome subunit X)	0	2	0	0	0	0	0	0	0.09	0	0	0	0	0	0	7.11071e+06	0	0	0	0	0	2	0.09	1.01582e+06
P28161	GSTM2_HUMAN	Glutathione S-transferase Mu 2 (EC 2.5.1.18) (GST class-mu 2) (GSTM2-2)	0	0	3	3	0	0	0	0	0	0.1	0.12	0	0	0	0	0	3.77931e+07	5828197	0	0	0	5	0.18	6.23162e+06
P28300	LYOX_HUMAN	Protein-lysine 6-oxidase (EC 1.4.3.13) (Lysyl oxidase)	9	11	11	12	10	11	10	0.25	0.29	0.28	0.32	0.26	0.26	0.27	5.22151e+08	2.12052e+08	4.50045e+08	2.70503e+08	2.92243e+08	346749330	2.51176e+08	15	0.38	3.34988e+08
P28331	NDUS1_HUMAN	NADH-ubiquinone oxidoreductase 75 kDa subunit, mitochondrial (EC 1.6.5.3) (EC 1.6.99.3) (Complex I-75kD) (CI-75kD)	0	2	0	0	3	0	0	0	0.06	0	0	0.06	0	0	0	7.48447e+06	0	0	6.96274e+07	0	0	5	0.12	1.1016e+07
P28482	MK01_HUMAN	Mitogen-activated protein kinase 1 (MAP kinase 1) (MAPK 1) (EC 2.7.11.24) (ERT1) (Extracellular signal-regulated kinase 2) (ERK-2) (MAP kinase isoform p42) (p42-MAPK) (Mitogen-activated protein kinase 2) (MAP kinase 2) (MAPK 2)	0	0	0	0	2	0	0	0	0	0	0	0.05	0	0	0	0	0	0	9110799	0	0	2	0.05	1.30154e+06
P28676	GRAN_HUMAN	Grancalcin	0	0	0	0	2	0	2	0	0	0	0	0.08	0	0.07	0	0	0	0	32152331	0	4.03016e+07	3	0.12	1.03506e+07
P28799	GRN_HUMAN	Granulins (Proepithelin) (PEPI) [Cleaved into: Acrogranin (Glycoprotein of 88 Kda) (GP88) (Glycoprotein 88) (Progranulin); Paragranulin; Granulin-1 (Granulin G); Granulin-2 (Granulin F); Granulin-3 (Granulin B); Granulin-4 (Granulin A); Granulin-5 (Granulin C); Granulin-6 (Granulin D); Granulin-7 (Granulin E)]	8	6	4	7	4	1	4	0.15	0.11	0.09	0.11	0.08	0.01	0.09	1.02151e+08	8.83286e+07	7.54184e+06	16746172	4.73252e+06	6889001	1.13924e+07	13	0.2	3.39688e+07
P28838	AMPL_HUMAN	Cytosol aminopeptidase (EC 3.4.11.1) (Leucine aminopeptidase 3) (LAP-3) (Leucyl aminopeptidase) (Peptidase S) (Proline aminopeptidase) (EC 3.4.11.5) (Prolyl aminopeptidase)	0	0	3	1	0	0	0	0	0	0.05	0.02	0	0	0	0	0	10163835	10912846	0	0	0	4	0.07	3.01095e+06
P29034	S10A2_HUMAN	Protein S100-A2 (CAN19) (Protein S-100L) (S100 calcium-binding protein A2)	0	4	4	0	0	0	0	0	0.28	0.27	0	0	0	0	0	53393904	34465280	0	0	0	0	5	0.28	12551312
P29279	CTGF_HUMAN	Connective tissue growth factor (CCN family member 2) (Hypertrophic chondrocyte-specific protein 24) (Insulin-like growth factor-binding protein 8) (IBP-8) (IGF-binding protein 8) (IGFBP-8)	9	6	4	5	6	4	4	0.26	0.18	0.11	0.15	0.17	0.1	0.11	8.25036e+07	3.05729e+07	1.16293e+07	24100351	18772038	27657865	4.43155e+07	12	0.33	3.42217e+07
P29350	PTN6_HUMAN	Tyrosine-protein phosphatase non-receptor type 6 (EC 3.1.3.48) (Hematopoietic cell protein-tyrosine phosphatase) (Protein-tyrosine phosphatase 1C) (PTP-1C) (Protein-tyrosine phosphatase SHP-1) (SH-PTP1)	0	0	0	0	3	0	0	0	0	0	0	0.04	0	0	0	0	0	0	6.46924e+06	0	0	3	0.04	924178
P29373	RABP2_HUMAN	Cellular retinoic acid-binding protein 2 (Cellular retinoic acid-binding protein II) (CRABP-II)	4	6	6	6	6	3	3	0.2	0.36	0.36	0.36	0.31	0.17	0.15	6.76915e+07	4.43505e+07	1.15283e+08	9.5711e+06	2.00169e+07	19548452	15447174	8	0.53	4.17012e+07
P29401	TKT_HUMAN	Transketolase (TK) (EC 2.2.1.1)	0	0	4	0	0	0	0	0	0	0.05	0	0	0	0	0	0	12547442	0	0	0	0	4	0.05	1.79249e+06
P29508	SPB3_HUMAN	Serpin B3 (Protein T4-A) (Squamous cell carcinoma antigen 1) (SCCA-1)	0	6	21	0	0	0	0	0	0.12	0.47	0	0	0	0	0	6.08326e+07	623910256	0	0	0	0	21	0.47	9.78204e+07
P29590	PML_HUMAN	Protein PML (Promyelocytic leukemia protein) (RING finger protein 71) (Tripartite motif-containing protein 19)	0	0	0	0	2	0	0	0	0	0	0	0.03	0	0	0	0	0	0	4352328	0	0	2	0.03	621761
P29622	KAIN_HUMAN	Kallistatin (Kallikrein inhibitor) (Peptidase inhibitor 4) (PI-4) (Serpin A4)	11	18	20	17	19	13	16	0.27	0.47	0.5	0.41	0.48	0.36	0.41	2.62738e+08	7.15735e+08	933805516	1.00403e+09	1.04299e+09	1.90981e+08	3.52844e+08	21	0.53	6.43304e+08
P29692	EF1D_HUMAN	Elongation factor 1-delta (EF-1-delta) (Antigen NY-CO-4)	4	3	6	4	9	2	7	0.12	0.1	0.21	0.12	0.33	0.05	0.23	7.16962e+07	1.41315e+07	5.54525e+07	2.52208e+07	6.86559e+07	7.73099e+06	3.27742e+07	9	0.33	3.93803e+07
P29966	MARCS_HUMAN	Myristoylated alanine-rich C-kinase substrate (MARCKS) (Protein kinase C substrate, 80 kDa protein, light chain) (80K-L protein) (PKCSL)	3	0	3	0	4	0	0	0.14	0	0.13	0	0.19	0	0	37789763	0	2.90574e+07	0	2.57331e+07	0	0	4	0.19	1.32258e+07
P30040	ERP29_HUMAN	Endoplasmic reticulum resident protein 29 (ERp29) (Endoplasmic reticulum resident protein 28) (ERp28) (Endoplasmic reticulum resident protein 31) (ERp31)	0	1	0	0	0	0	0	0	0.04	0	0	0	0	0	0	9074992	0	0	0	0	0	1	0.04	1.29643e+06
P30041	PRDX6_HUMAN	Peroxiredoxin-6 (EC 1.11.1.15) (1-Cys peroxiredoxin) (1-Cys PRX) (24 kDa protein) (Acidic calcium-independent phospholipase A2) (aiPLA2) (EC 3.1.1.-) (Antioxidant protein 2) (Liver 2D page spot 40) (Non-selenium glutathione peroxidase) (NSGPx) (EC 1.11.1.9) (Red blood cells page spot 12)	9	11	11	11	11	9	11	0.38	0.5	0.47	0.5	0.47	0.34	0.47	2.237e+08	285162992	4.79423e+08	4.58122e+08	1.02443e+09	2.29813e+08	240334964	12	0.55	4.20142e+08
P30043	BLVRB_HUMAN	Flavin reductase (NADPH) (FR) (EC 1.5.1.30) (Biliverdin reductase B) (BVR-B) (EC 1.3.1.24) (Biliverdin-IX beta-reductase) (Green heme-binding protein) (GHBP) (NADPH-dependent diaphorase) (NADPH-flavin reductase) (FLR)	5	3	5	5	5	0	4	0.31	0.14	0.25	0.25	0.25	0	0.18	3.40115e+07	2.78237e+07	5.39342e+07	26493140	3.27732e+07	0	2.8291e+07	6	0.37	2.90467e+07
P30044	PRDX5_HUMAN	Peroxiredoxin-5, mitochondrial (EC 1.11.1.15) (Alu corepressor 1) (Antioxidant enzyme B166) (AOEB166) (Liver tissue 2D-page spot 71B) (PLP) (Peroxiredoxin V) (Prx-V) (Peroxisomal antioxidant enzyme) (TPx type VI) (Thioredoxin peroxidase PMP20) (Thioredoxin reductase)	0	2	2	1	2	0	2	0	0.15	0.12	0.07	0.12	0	0.12	0	52144836	19370818	14609912	26177541	0	11413427	3	0.2	1.76738e+07
P30048	PRDX3_HUMAN	Thioredoxin-dependent peroxide reductase, mitochondrial (EC 1.11.1.15) (Antioxidant protein 1) (AOP-1) (HBC189) (Peroxiredoxin III) (Prx-III) (Peroxiredoxin-3) (Protein MER5 homolog)	0	0	2	0	2	0	0	0	0	0.06	0	0.06	0	0	0	0	14513731	0	18273160	0	0	2	0.06	4.68384e+06
P30049	ATPD_HUMAN	ATP synthase subunit delta, mitochondrial (F-ATPase delta subunit)	2	0	0	0	2	0	2	0.12	0	0	0	0.14	0	0.14	9.27336e+06	0	0	0	21005097	0	12099570	3	0.17	6.054e+06
P30050	RL12_HUMAN	60S ribosomal protein L12	3	4	8	5	7	0	3	0.09	0.22	0.47	0.33	0.49	0	0.18	35342211	3.72985e+07	5.84171e+07	3.9366e+07	1.12093e+08	0	1.21956e+07	10	0.62	4.21018e+07
P30084	ECHM_HUMAN	Enoyl-CoA hydratase, mitochondrial (EC 4.2.1.17) (Enoyl-CoA hydratase 1) (Short-chain enoyl-CoA hydratase) (SCEH)	0	2	0	0	0	0	0	0	0.05	0	0	0	0	0	0	36308762	0	0	0	0	0	2	0.05	5186966
P30101	PDIA3_HUMAN	Protein disulfide-isomerase A3 (EC 5.3.4.1) (58 kDa glucose-regulated protein) (58 kDa microsomal protein) (p58) (Disulfide isomerase ER-60) (Endoplasmic reticulum resident protein 57) (ER protein 57) (ERp57) (Endoplasmic reticulum resident protein 60) (ER protein 60) (ERp60)	12	14	9	9	11	13	6	0.23	0.27	0.18	0.18	0.2	0.26	0.11	39322636	1.0823e+08	8.76056e+07	1.78244e+07	4.4745e+07	4.06856e+07	2.42089e+07	20	0.35	5.18032e+07
P30153	2AAA_HUMAN	Serine/threonine-protein phosphatase 2A 65 kDa regulatory subunit A alpha isoform (Medium tumor antigen-associated 61 kDa protein) (PP2A subunit A isoform PR65-alpha) (PP2A subunit A isoform R1-alpha)	7	7	10	11	19	7	14	0.09	0.11	0.14	0.15	0.27	0.1	0.2	29406838	1.82423e+07	6.8674e+07	5.18476e+07	107200712	9.88897e+06	3.08268e+07	21	0.28	4.51553e+07
P30414	NKTR_HUMAN	NK-tumor recognition protein (NK-TR protein) (Natural-killer cells cyclophilin-related protein) [Includes: Putative peptidyl-prolyl cis-trans isomerase (PPIase) (EC 5.2.1.8) (Rotamase)]	2	0	0	0	0	0	0	0.02	0	0	0	0	0	0	2.11716e+07	0	0	0	0	0	0	2	0.02	3.02452e+06
P30443	1A01_HUMAN	HLA class I histocompatibility antigen, A-1 alpha chain (MHC class I antigen A*1)	4	4	4	6	2	3	3	0.15	0.15	0.15	0.21	0.06	0.11	0.11	1.23948e+08	4.01576e+07	1.06306e+08	316867444	5018662	1.53653e+07	4.03282e+07	8	0.27	9.25702e+07
P30447	1A23_HUMAN	HLA class I histocompatibility antigen, A-23 alpha chain (HLA class I histocompatibility antigen, A-9 alpha chain) (MHC class I antigen A*23)	6	4	4	8	3	2	4	0.22	0.14	0.15	0.29	0.08	0.09	0.12	129266980	4.72047e+07	1.1628e+08	313320732	1.74262e+07	11604228	7.03043e+07	12	0.38	100772463
P30450	1A26_HUMAN	HLA class I histocompatibility antigen, A-26 alpha chain (MHC class I antigen A*26)	4	4	5	10	5	4	4	0.16	0.16	0.19	0.32	0.15	0.16	0.16	1.04724e+08	4.38853e+07	1.02936e+08	323005287	1.16175e+07	1.70786e+07	46134700	11	0.36	9.27687e+07
P30453	1A34_HUMAN	HLA class I histocompatibility antigen, A-34 alpha chain (Aw-34) (HLA class I histocompatibility antigen, A-10 alpha chain) (MHC class I antigen A*34)	5	5	7	7	4	4	6	0.19	0.19	0.24	0.27	0.13	0.16	0.21	1.04724e+08	5.05868e+07	1.02936e+08	323005287	1.16175e+07	1.70786e+07	46394932	10	0.36	9.37633e+07
P30457	1A66_HUMAN	HLA class I histocompatibility antigen, A-66 alpha chain (Aw-66) (HLA class I histocompatibility antigen, A-10 alpha chain) (MHC class I antigen A*66)	4	4	6	8	4	4	5	0.16	0.16	0.21	0.28	0.13	0.16	0.18	1.04724e+08	4.38853e+07	1.02936e+08	323005287	1.16175e+07	1.70786e+07	46134700	10	0.34	9.27687e+07
P30460	1B08_HUMAN	HLA class I histocompatibility antigen, B-8 alpha chain (MHC class I antigen B*8)	8	10	9	8	3	4	8	0.27	0.31	0.3	0.28	0.08	0.13	0.22	9.20502e+07	90565194	80052339	124966426	28653791	4.39565e+07	7.68277e+07	12	0.38	7.67246e+07
P30461	1B13_HUMAN	HLA class I histocompatibility antigen, B-13 alpha chain (MHC class I antigen B*13)	4	3	5	5	0	0	2	0.16	0.12	0.18	0.2	0	0	0.06	79416082	1.26923e+07	4.98404e+07	38800528	0	0	3.48382e+06	8	0.28	2.6319e+07
P30462	1B14_HUMAN	HLA class I histocompatibility antigen, B-14 alpha chain (MHC class I antigen B*14)	6	6	7	6	3	2	5	0.2	0.2	0.22	0.22	0.08	0.06	0.13	9.20502e+07	52331470	6.79497e+07	1.00092e+08	28653791	18693715	35863208	9	0.29	5.65192e+07
P30464	1B15_HUMAN	HLA class I histocompatibility antigen, B-15 alpha chain (MHC class I antigen B*15)	6	5	8	10	7	2	3	0.19	0.17	0.23	0.33	0.21	0.06	0.08	9.20502e+07	45629926	6.79497e+07	1.00092e+08	2.87987e+07	18693715	2.96101e+07	13	0.39	5.46893e+07
P30466	1B18_HUMAN	HLA class I histocompatibility antigen, B-18 alpha chain (MHC class I antigen B*18)	6	6	6	8	5	2	4	0.2	0.2	0.22	0.28	0.14	0.06	0.11	9.20502e+07	52331470	6.79497e+07	1.00092e+08	28653791	18693715	35863208	9	0.31	5.65192e+07
P30475	1B39_HUMAN	HLA class I histocompatibility antigen, B-39 alpha chain (MHC class I antigen B*39)	5	5	8	7	4	2	4	0.17	0.17	0.25	0.25	0.11	0.06	0.1	9.20502e+07	45629926	6.79497e+07	1.00092e+08	28653791	18693715	30465956	10	0.31	5.47908e+07
P30479	1B41_HUMAN	HLA class I histocompatibility antigen, B-41 alpha chain (Bw-41) (MHC class I antigen B*41)	7	9	9	9	3	2	7	0.25	0.29	0.3	0.31	0.09	0.07	0.2	85225092	90565194	7.37213e+07	124966426	11678107	50730078	7.68277e+07	13	0.41	7.33877e+07
P30480	1B42_HUMAN	HLA class I histocompatibility antigen, B-42 alpha chain (MHC class I antigen B*42)	8	10	9	8	3	4	7	0.27	0.31	0.3	0.28	0.08	0.13	0.2	9.20502e+07	90565194	80052339	124966426	28653791	4.39565e+07	7.68277e+07	12	0.38	7.67246e+07
P30481	1B44_HUMAN	HLA class I histocompatibility antigen, B-44 alpha chain (Bw-44) (MHC class I antigen B*44)	4	6	5	7	3	0	4	0.15	0.19	0.18	0.25	0.09	0	0.1	85225092	36201720	4.98404e+07	80477811	11678107	0	2.75008e+07	10	0.31	41560575
P30483	1B45_HUMAN	HLA class I histocompatibility antigen, B-45 alpha chain (Bw-45) (MHC class I antigen B*45)	4	4	5	7	0	0	6	0.15	0.12	0.18	0.25	0	0	0.18	85225092	3.2046e+07	4.98404e+07	7.94126e+07	0	0	2.75008e+07	9	0.28	3.91464e+07
P30484	1B46_HUMAN	HLA class I histocompatibility antigen, B-46 alpha chain (Bw-46) (MHC class I antigen B*46)	6	5	8	10	7	2	3	0.19	0.17	0.23	0.33	0.21	0.06	0.08	9.20502e+07	45629926	6.79497e+07	1.00092e+08	2.87987e+07	18693715	2.96101e+07	13	0.39	5.46893e+07
P30486	1B48_HUMAN	HLA class I histocompatibility antigen, B-48 alpha chain (Bw-48) (MHC class I antigen B*48)	4	6	7	5	2	4	3	0.15	0.21	0.22	0.19	0.06	0.11	0.09	72435432	3.85829e+07	72705648	101077525	2.98656e+07	3.80518e+07	28279635	9	0.29	5.44284e+07
P30487	1B49_HUMAN	HLA class I histocompatibility antigen, B-49 alpha chain (HLA class I histocompatibility antigen, B-21 alpha chain) (MHC class I antigen B*49)	4	3	5	8	0	0	5	0.15	0.11	0.18	0.28	0	0	0.17	85225092	27640153	4.98404e+07	7.94126e+07	0	0	1.92397e+07	9	0.3	3.73368e+07
P30490	1B52_HUMAN	HLA class I histocompatibility antigen, B-52 alpha chain (Bw-52) (HLA class I histocompatibility antigen, B-5 alpha chain) (MHC class I antigen B*52)	5	6	6	7	5	2	3	0.17	0.2	0.2	0.25	0.15	0.06	0.08	9.20502e+07	45629926	6.79497e+07	1.00092e+08	2.87987e+07	18693715	2.96101e+07	10	0.33	5.46893e+07
P30491	1B53_HUMAN	HLA class I histocompatibility antigen, B-53 alpha chain (Bw-53) (MHC class I antigen B*53)	5	5	5	9	6	2	5	0.17	0.17	0.19	0.31	0.18	0.06	0.17	9.20502e+07	45629926	6.79497e+07	1.00092e+08	2.87987e+07	18693715	2.98695e+07	10	0.35	5.47263e+07
P30492	1B54_HUMAN	HLA class I histocompatibility antigen, B-54 alpha chain (Bw-22) (Bw-54) (MHC class I antigen B*54)	7	6	6	5	3	1	3	0.23	0.2	0.21	0.18	0.08	0.02	0.07	9.20502e+07	52331470	59664469	92516246	2.87987e+07	30409378	35863208	10	0.34	5.59477e+07
P30493	1B55_HUMAN	HLA class I histocompatibility antigen, B-55 alpha chain (Bw-55) (HLA class I histocompatibility antigen, B-12 alpha chain) (MHC class I antigen B*55)	7	6	6	6	4	2	4	0.23	0.2	0.21	0.22	0.12	0.06	0.11	9.20502e+07	52331470	6.79497e+07	1.00092e+08	2.87987e+07	18693715	35863208	10	0.34	5.65399e+07
P30495	1B56_HUMAN	HLA class I histocompatibility antigen, B-56 alpha chain (Bw-22) (Bw-56) (MHC class I antigen B*56)	6	5	5	7	5	2	3	0.2	0.17	0.17	0.25	0.15	0.06	0.08	9.20502e+07	45629926	6.79497e+07	1.00092e+08	2.87987e+07	18693715	2.96101e+07	10	0.34	5.46893e+07
P30498	1B78_HUMAN	HLA class I histocompatibility antigen, B-78 alpha chain (MHC class I antigen B*78)	5	6	6	7	5	2	4	0.17	0.2	0.2	0.25	0.15	0.06	0.1	9.20502e+07	45629926	6.79497e+07	1.00092e+08	2.87987e+07	18693715	30465956	10	0.34	5.48115e+07
P30499	1C01_HUMAN	HLA class I histocompatibility antigen, Cw-1 alpha chain (MHC class I antigen Cw*1)	6	6	7	3	2	3	5	0.18	0.18	0.2	0.09	0.04	0.09	0.14	73316368	90565194	7.72373e+07	1.1466e+08	38578581	4.39565e+07	7.68277e+07	8	0.22	7.35917e+07
P30501	1C02_HUMAN	HLA class I histocompatibility antigen, Cw-2 alpha chain (MHC class I antigen Cw*2)	6	8	9	9	2	5	8	0.21	0.27	0.28	0.27	0.04	0.18	0.23	1.35211e+08	9.48666e+07	1.09822e+08	3.36588e+08	38578581	4.39565e+07	8.53468e+07	12	0.33	120624239
P30508	1C12_HUMAN	HLA class I histocompatibility antigen, Cw-12 alpha chain (MHC class I antigen Cw*12)	9	10	10	10	3	6	10	0.3	0.32	0.32	0.28	0.08	0.2	0.28	1.35211e+08	9.48666e+07	1.09822e+08	3.36588e+08	2.87987e+07	4.39565e+07	8.53468e+07	14	0.41	1.19227e+08
P30510	1C14_HUMAN	HLA class I histocompatibility antigen, Cw-14 alpha chain (MHC class I antigen Cw*14)	7	8	8	6	3	4	7	0.21	0.24	0.24	0.15	0.08	0.12	0.17	9.20502e+07	90565194	80052339	1.1466e+08	2.87987e+07	4.39565e+07	7.68277e+07	11	0.3	7.52729e+07
P30512	1A29_HUMAN	HLA class I histocompatibility antigen, A-29 alpha chain (Aw-19) (MHC class I antigen A*29)	6	6	6	6	4	4	7	0.19	0.19	0.19	0.2	0.1	0.14	0.21	1.10533e+08	5.76339e+07	1.02936e+08	346415468	1.74262e+07	1.6184e+07	5.58316e+07	10	0.31	100994252
P30530	UFO_HUMAN	Tyrosine-protein kinase receptor UFO (EC 2.7.10.1) (AXL oncogene)	2	0	0	2	2	0	3	0.03	0	0	0.02	0.02	0	0.04	16085393	0	0	7012323	2.02357e+07	0	1.49238e+07	4	0.05	8.32245e+06
P30626	SORCN_HUMAN	Sorcin (22 kDa protein) (CP-22) (CP22) (V19)	3	0	5	2	3	0	3	0.17	0	0.27	0.11	0.17	0	0.14	2.52065e+07	0	4.19398e+07	201695866	191307181	0	60360498	5	0.27	7.43586e+07
P30740	ILEU_HUMAN	Leukocyte elastase inhibitor (LEI) (Monocyte/neutrophil elastase inhibitor) (EI) (M/NEI) (Peptidase inhibitor 2) (PI-2) (Serpin B1)	2	0	2	0	0	0	0	0.08	0	0.08	0	0	0	0	13278055	0	1.34444e+07	0	0	0	0	2	0.08	3.81749e+06
P30837	AL1B1_HUMAN	Aldehyde dehydrogenase X, mitochondrial (EC 1.2.1.3) (Aldehyde dehydrogenase 5) (Aldehyde dehydrogenase family 1 member B1)	0	3	3	2	3	0	2	0	0.04	0.03	0.02	0.04	0	0.03	0	8.64276e+07	3.95742e+07	104764738	94668558	0	3983199	5	0.06	4.70598e+07
P30838	AL3A1_HUMAN	Aldehyde dehydrogenase, dimeric NADP-preferring (EC 1.2.1.5) (ALDHIII) (Aldehyde dehydrogenase 3) (Aldehyde dehydrogenase family 3 member A1)	0	0	3	0	0	0	0	0	0	0.07	0	0	0	0	0	0	7856534	0	0	0	0	3	0.07	1122362
P31025	LCN1_HUMAN	Lipocalin-1 (Tear lipocalin) (Tlc) (Tear prealbumin) (TP) (Von Ebner gland protein) (VEG protein)	2	0	2	10	3	0	0	0.07	0	0.1	0.47	0.11	0	0	7.88575e+06	0	9.79024e+07	1.54943e+08	7.07903e+07	0	0	10	0.47	4.73602e+07
P31146	COR1A_HUMAN	Coronin-1A (Coronin-like protein A) (Clipin-A) (Coronin-like protein p57) (Tryptophan aspartate-containing coat protein) (TACO)	12	7	7	7	6	3	7	0.22	0.15	0.13	0.13	0.12	0.07	0.15	4.68414e+07	1.84748e+07	4.35105e+07	5.52486e+07	90096944	6352108	1.25053e+07	17	0.3	3.90042e+07
P31150	GDIA_HUMAN	Rab GDP dissociation inhibitor alpha (Rab GDI alpha) (Guanosine diphosphate dissociation inhibitor 1) (GDI-1) (Oligophrenin-2) (Protein XAP-4)	0	0	4	0	0	0	0	0	0	0.1	0	0	0	0	0	0	2.66533e+07	0	0	0	0	4	0.1	3.80762e+06
P31151	S10A7_HUMAN	Protein S100-A7 (Psoriasin) (S100 calcium-binding protein A7)	0	0	7	2	0	0	0	0	0	0.49	0.24	0	0	0	0	0	286448512	9.63861e+06	0	0	0	7	0.49	4.22982e+07
P31153	METK2_HUMAN	S-adenosylmethionine synthase isoform type-2 (AdoMet synthase 2) (EC 2.5.1.6) (Methionine adenosyltransferase 2) (MAT 2) (Methionine adenosyltransferase II) (MAT-II)	0	4	2	2	2	0	0	0	0.07	0.06	0.03	0.03	0	0	0	1.92936e+07	1.51058e+07	25437606	40446185	0	0	5	0.11	1.43262e+07
P31483	TIA1_HUMAN	Nucleolysin TIA-1 isoform p40 (RNA-binding protein TIA-1) (T-cell-restricted intracellular antigen-1) (TIA-1) (p40-TIA-1)	0	3	0	0	0	0	0	0	0.1	0	0	0	0	0	0	6.47904e+07	0	0	0	0	0	3	0.1	9.25578e+06
P31749	AKT1_HUMAN	RAC-alpha serine/threonine-protein kinase (EC 2.7.11.1) (Protein kinase B) (PKB) (Protein kinase B alpha) (PKB alpha) (Proto-oncogene c-Akt) (RAC-PK-alpha)	0	0	0	0	5	0	0	0	0	0	0	0.09	0	0	0	0	0	0	1.13012e+07	0	0	5	0.09	1.61446e+06
P31930	QCR1_HUMAN	Cytochrome b-c1 complex subunit 1, mitochondrial (Complex III subunit 1) (Core protein I) (Ubiquinol-cytochrome-c reductase complex core protein 1)	1	2	0	0	0	0	0	0.02	0.04	0	0	0	0	0	6962242	4.08967e+07	0	0	0	0	0	3	0.06	6.83699e+06
P31939	PUR9_HUMAN	Bifunctional purine biosynthesis protein PURH [Cleaved into: Bifunctional purine biosynthesis protein PURH, N-terminally processed] [Includes: Phosphoribosylaminoimidazolecarboxamide formyltransferase (EC 2.1.2.3) (5-aminoimidazole-4-carboxamide ribonucleotide formyltransferase) (AICAR transformylase); IMP cyclohydrolase (EC 3.5.4.10) (ATIC) (IMP synthase) (Inosinicase)]	4	3	6	5	11	0	7	0.06	0.04	0.09	0.07	0.19	0	0.1	15542390	1.52534e+07	29900456	56994692	62318100	0	22454938	12	0.2	2.89234e+07
P31942	HNRH3_HUMAN	Heterogeneous nuclear ribonucleoprotein H3 (hnRNP H3) (Heterogeneous nuclear ribonucleoprotein 2H9) (hnRNP 2H9)	3	0	3	5	4	0	3	0.11	0	0.13	0.18	0.18	0	0.11	2.2455e+07	0	3.41303e+07	44046372	4.0215e+07	0	2.12687e+07	5	0.26	2.31593e+07
P31943	HNRH1_HUMAN	Heterogeneous nuclear ribonucleoprotein H (hnRNP H) [Cleaved into: Heterogeneous nuclear ribonucleoprotein H, N-terminally processed]	5	4	8	7	10	2	9	0.09	0.1	0.18	0.17	0.22	0.05	0.18	3.70823e+07	7.13126e+07	164278184	9.40145e+07	1.65862e+08	3.95794e+07	7.20244e+07	13	0.26	9.20219e+07
P31944	CASPE_HUMAN	Caspase-14 (CASP-14) (EC 3.4.22.-) [Cleaved into: Caspase-14 subunit p17, mature form; Caspase-14 subunit p10, mature form; Caspase-14 subunit p20, intermediate form; Caspase-14 subunit p8, intermediate form]	0	4	11	4	0	0	0	0	0.15	0.38	0.16	0	0	0	0	10747022	118575948	8.72882e+06	0	0	0	11	0.38	1.97217e+07
P31946	1433B_HUMAN	14-3-3 protein beta/alpha (Protein 1054) (Protein kinase C inhibitor protein 1) (KCIP-1) [Cleaved into: 14-3-3 protein beta/alpha, N-terminally processed]	12	9	15	14	14	9	13	0.39	0.3	0.59	0.52	0.46	0.31	0.49	5.51729e+08	5.4853e+08	1170777041	5.87076e+08	9.68057e+08	1.69288e+08	291363100	16	0.62	6.12403e+08
P31947	1433S_HUMAN	14-3-3 protein sigma (Epithelial cell marker protein 1) (Stratifin)	7	11	17	8	5	4	6	0.23	0.42	0.6	0.27	0.16	0.13	0.19	5.51729e+08	5.4853e+08	1170777041	5.87076e+08	9.68057e+08	1.69288e+08	2.58561e+08	19	0.62	607716792
P31948	STIP1_HUMAN	Stress-induced-phosphoprotein 1 (STI1) (Hsc70/Hsp90-organizing protein) (Hop) (Renal carcinoma antigen NY-REN-11) (Transformation-sensitive protein IEF SSP 3521)	3	4	2	2	3	3	0	0.04	0.06	0.03	0.03	0.04	0.05	0	6923415	2.74074e+07	13121199	4925743	1.16398e+07	1.13806e+07	0	9	0.13	1.07712e+07
P31949	S10AB_HUMAN	Protein S100-A11 (Calgizzarin) (Metastatic lymph node gene 70 protein) (MLN 70) (Protein S100-C) (S100 calcium-binding protein A11) [Cleaved into: Protein S100-A11, N-terminally processed]	3	3	5	3	2	2	3	0.21	0.24	0.4	0.24	0.15	0.12	0.24	8.49581e+07	1.40622e+08	175278420	4.00202e+07	33053840	18269094	2.49497e+07	5	0.4	7.38788e+07
P32119	PRDX2_HUMAN	Peroxiredoxin-2 (EC 1.11.1.15) (Natural killer cell-enhancing factor B) (NKEF-B) (PRP) (Thiol-specific antioxidant protein) (TSA) (Thioredoxin peroxidase 1) (Thioredoxin-dependent peroxide reductase 1)	4	6	7	3	6	3	3	0.18	0.31	0.32	0.13	0.31	0.17	0.14	4.54473e+07	85513496	1.51352e+08	2.37004e+07	93955196	14667109	2.08545e+07	10	0.41	6.22129e+07
P32455	GBP1_HUMAN	Guanylate-binding protein 1 (EC 3.6.5.-) (GTP-binding protein 1) (GBP-1) (HuGBP-1) (Guanine nucleotide-binding protein 1) (Interferon-induced guanylate-binding protein 1)	0	0	3	0	5	0	0	0	0	0.04	0	0.07	0	0	0	0	1.98921e+07	0	2.15624e+07	0	0	6	0.08	5.92207e+06
P32456	GBP2_HUMAN	Guanylate-binding protein 2 (EC 3.6.5.-) (GTP-binding protein 2) (GBP-2) (HuGBP-2) (Guanine nucleotide-binding protein 2) (Interferon-induced guanylate-binding protein 2)	0	0	4	0	3	0	0	0	0	0.07	0	0.05	0	0	0	0	1.18093e+07	0	1.039e+07	0	0	5	0.09	3.17133e+06
P32926	DSG3_HUMAN	Desmoglein-3 (130 kDa pemphigus vulgaris antigen) (PVA) (Cadherin family member 6)	0	3	0	2	3	0	0	0	0.03	0	0.01	0.04	0	0	0	18932942	0	1.73427e+07	288400501	0	0	4	0.04	4.63823e+07
P32969	RL9_HUMAN	60S ribosomal protein L9	3	3	6	0	4	0	3	0.11	0.16	0.26	0	0.22	0	0.13	49404754	9279744	4.2046e+07	0	2.82556e+07	0	1.14761e+07	8	0.33	2.0066e+07
P33176	KINH_HUMAN	Kinesin-1 heavy chain (Conventional kinesin heavy chain) (Ubiquitous kinesin heavy chain) (UKHC)	8	10	8	8	16	5	4	0.07	0.1	0.09	0.07	0.16	0.05	0.04	1.55105e+07	1.50234e+07	1.33825e+07	5.48135e+07	35846002	1.08922e+07	2.63399e+07	24	0.25	2.4544e+07
P33241	LSP1_HUMAN	Lymphocyte-specific protein 1 (47 kDa actin-binding protein) (52 kDa phosphoprotein) (pp52) (Lymphocyte-specific antigen WP34)	3	0	1	1	1	0	0	0.16	0	0.05	0.05	0.05	0	0	19689720	0	62714540	822069	7928927	0	0	3	0.16	1.30222e+07
P33908	MA1A1_HUMAN	Mannosyl-oligosaccharide 1,2-alpha-mannosidase IA (EC 3.2.1.113) (Man(9)-alpha-mannosidase) (Man9-mannosidase) (Mannosidase alpha class 1A member 1) (Processing alpha-1,2-mannosidase IA) (Alpha-1,2-mannosidase IA)	17	12	21	15	15	8	17	0.24	0.17	0.3	0.2	0.18	0.11	0.22	177503152	1.82254e+08	291073541	2.88994e+08	1.57262e+08	33304205	177997392	27	0.36	1.86913e+08
P34096	RNAS4_HUMAN	Ribonuclease 4 (RNase 4) (EC 3.1.27.-)	11	13	13	13	12	12	11	0.59	0.64	0.64	0.64	0.6	0.63	0.59	6.83636e+09	3730450220	4.04074e+09	5.88787e+09	5039930667	3.25505e+09	5.34707e+09	13	0.64	4.87678e+09
P34913	HYES_HUMAN	Bifunctional epoxide hydrolase 2 [Includes: Cytosolic epoxide hydrolase 2 (CEH) (EC 3.3.2.10) (Epoxide hydratase) (Soluble epoxide hydrolase) (SEH); Lipid-phosphate phosphatase (EC 3.1.3.76)]	0	0	0	0	2	0	0	0	0	0	0	0.03	0	0	0	0	0	0	10930924	0	0	2	0.03	1.56156e+06
P34931	HS71L_HUMAN	Heat shock 70 kDa protein 1-like (Heat shock 70 kDa protein 1L) (Heat shock 70 kDa protein 1-Hom) (HSP70-Hom)	10	13	13	12	13	9	9	0.14	0.21	0.21	0.2	0.19	0.14	0.15	2.53171e+08	320530832	4.28554e+08	7.6404e+08	4.68357e+08	1.77766e+08	2.09855e+08	16	0.27	3.7461e+08
P34932	HSP74_HUMAN	Heat shock 70 kDa protein 4 (HSP70RY) (Heat shock 70-related protein APG-2)	0	7	5	0	0	0	0	0	0.09	0.06	0	0	0	0	0	1.8078e+08	5.91646e+07	0	0	0	0	9	0.11	3.42778e+07
P35080	PROF2_HUMAN	Profilin-2 (Profilin II)	0	0	1	0	2	0	0	0	0	0.1	0	0.21	0	0	0	0	13989197	0	46299286	0	0	2	0.21	8.61264e+06
P35221	CTNA1_HUMAN	Catenin alpha-1 (Alpha E-catenin) (Cadherin-associated protein) (Renal carcinoma antigen NY-REN-13)	6	6	8	11	14	6	6	0.05	0.05	0.08	0.11	0.14	0.06	0.06	9.03e+06	55438339	3.29482e+07	2.45706e+07	4.38181e+08	41242085	1.48029e+08	22	0.22	1.07063e+08
P35222	CTNB1_HUMAN	Catenin beta-1 (Beta-catenin)	0	9	6	0	10	0	3	0	0.11	0.08	0	0.15	0	0.03	0	125573520	6.01658e+07	0	58357918	0	3.23468e+06	17	0.22	3.53331e+07
P35232	PHB_HUMAN	Prohibitin	1	8	2	0	7	2	2	0.03	0.28	0.07	0	0.27	0.07	0.07	7897936	24580682	7.57978e+06	0	3.03561e+07	2.05664e+06	4.05837e+06	10	0.37	1.09328e+07
P35241	RADI_HUMAN	Radixin	2	6	8	9	6	4	6	0.02	0.07	0.09	0.13	0.08	0.05	0.08	26232538	1.03187e+08	79618032	80717664	8.71951e+07	3.83284e+07	6.07408e+07	13	0.16	6.80027e+07
P35268	RL22_HUMAN	60S ribosomal protein L22 (EBER-associated protein) (EAP) (Epstein-Barr virus small RNA-associated protein) (Heparin-binding protein HBp15)	4	2	3	2	5	0	5	0.31	0.15	0.23	0.15	0.4	0	0.4	3.51954e+07	30073462	3.85336e+07	53227916	94700712	0	40434180	5	0.4	4.17379e+07
P35270	SPRE_HUMAN	Sepiapterin reductase (SPR) (EC 1.1.1.153)	0	0	3	3	3	0	0	0	0	0.11	0.11	0.1	0	0	0	0	12091137	2.08233e+07	22552090	0	0	4	0.13	7.92379e+06
P35442	TSP2_HUMAN	Thrombospondin-2	37	28	28	23	25	23	19	0.39	0.29	0.28	0.21	0.23	0.23	0.19	7.34966e+08	2.50449e+08	418077920	411757024	2.98622e+08	1.77442e+08	3.15659e+08	44	0.46	3.72425e+08
P35443	TSP4_HUMAN	Thrombospondin-4	22	23	26	21	21	20	23	0.29	0.27	0.34	0.27	0.28	0.24	0.3	7.11457e+08	7.12554e+08	1.56368e+09	1.97031e+09	1007466539	1.30693e+09	1.10855e+09	33	0.42	1.19728e+09
P35527	K1C9_HUMAN	Keratin, type I cytoskeletal 9 (Cytokeratin-9) (CK-9) (Keratin-9) (K9)	29	27	30	29	28	25	23	0.45	0.43	0.48	0.48	0.45	0.41	0.34	1.08773e+09	4613528050	5.6844e+09	2737809016	3.40954e+09	9.00391e+08	4.59839e+08	32	0.5	2.69903e+09
P35542	SAA4_HUMAN	Serum amyloid A-4 protein (Constitutively expressed serum amyloid A protein) (C-SAA)	7	7	7	7	6	6	6	0.41	0.41	0.41	0.41	0.38	0.38	0.38	6.99873e+09	1.25412e+10	8531918913	7796619747	14595569931	2.52398e+09	5905424237	7	0.41	8.41334e+09
P35555	FBN1_HUMAN	Fibrillin-1 [Cleaved into: Asprosin]	84	83	89	91	63	59	70	0.31	0.31	0.34	0.35	0.23	0.21	0.25	320103104	5.15846e+08	7.5121e+08	699605580	4.46672e+08	6.71361e+09	202809963	126	0.45	1.37855e+09
P35556	FBN2_HUMAN	Fibrillin-2 [Cleaved into: Fibrillin-2 C-terminal peptide]	23	23	25	20	19	21	21	0.09	0.1	0.11	0.07	0.07	0.08	0.08	760358832	3.20926e+08	7.61667e+08	2.6842e+08	731245819	3.97995e+08	151875684	43	0.17	4.84641e+08
P35579	MYH9_HUMAN	Myosin-9 (Cellular myosin heavy chain, type A) (Myosin heavy chain 9) (Myosin heavy chain, non-muscle IIa) (Non-muscle myosin heavy chain A) (NMMHC-A) (Non-muscle myosin heavy chain IIa) (NMMHC II-a) (NMMHC-IIA)	68	96	82	77	97	60	63	0.29	0.4	0.38	0.35	0.42	0.27	0.28	1.03216e+09	2034611477	2.74398e+09	1.17018e+09	3851404247	855030194	1.71716e+09	119	0.49	1.91493e+09
P35580	MYH10_HUMAN	Myosin-10 (Cellular myosin heavy chain, type B) (Myosin heavy chain 10) (Myosin heavy chain, non-muscle IIb) (Non-muscle myosin heavy chain B) (NMMHC-B) (Non-muscle myosin heavy chain IIb) (NMMHC II-b) (NMMHC-IIB)	31	55	58	44	80	25	32	0.14	0.26	0.26	0.2	0.34	0.11	0.15	302079584	1.80912e+08	1.23951e+08	1.22888e+08	4.44169e+08	155506992	50385372	91	0.39	1.97127e+08
P35590	TIE1_HUMAN	Tyrosine-protein kinase receptor Tie-1 (EC 2.7.10.1)	0	2	10	4	0	0	0	0	0.02	0.09	0.04	0	0	0	0	8002474	6.63504e+07	1.00419e+07	0	0	0	13	0.11	1.20564e+07
P35606	COPB2_HUMAN	Coatomer subunit beta' (Beta'-coat protein) (Beta'-COP) (p102)	0	9	2	3	13	0	8	0	0.08	0.02	0.03	0.12	0	0.07	0	32314412	34748722	1083438	68921680	0	26467142	15	0.14	2.33622e+07
P35609	ACTN2_HUMAN	Alpha-actinin-2 (Alpha-actinin skeletal muscle isoform 2) (F-actin cross-linking protein)	5	12	8	6	12	5	5	0.05	0.13	0.09	0.07	0.13	0.05	0.05	5.98867e+07	1.45232e+08	9.29945e+07	73418840	1.22846e+08	2.56772e+07	3.60425e+07	15	0.16	7.94425e+07
P35611	ADDA_HUMAN	Alpha-adducin (Erythrocyte adducin subunit alpha)	0	0	0	1	0	0	0	0	0	0	0.02	0	0	0	0	0	0	3753681	0	0	0	1	0.02	536240
P35613	BASI_HUMAN	Basigin (5F7) (Collagenase stimulatory factor) (Extracellular matrix metalloproteinase inducer) (EMMPRIN) (Leukocyte activation antigen M6) (OK blood group antigen) (Tumor cell-derived collagenase stimulatory factor) (TCSF) (CD antigen CD147)	0	0	0	0	3	0	0	0	0	0	0	0.09	0	0	0	0	0	0	29722060	0	0	3	0.09	4.24601e+06
P35625	TIMP3_HUMAN	Metalloproteinase inhibitor 3 (Protein MIG-5) (Tissue inhibitor of metalloproteinases 3) (TIMP-3)	0	0	3	0	4	0	0	0	0	0.12	0	0.18	0	0	0	0	1.31329e+07	0	1.07624e+07	0	0	4	0.18	3.41361e+06
P35637	FUS_HUMAN	RNA-binding protein FUS (75 kDa DNA-pairing protein) (Oncogene FUS) (Oncogene TLS) (POMp75) (Translocated in liposarcoma protein)	4	2	7	6	5	5	5	0.08	0.05	0.12	0.09	0.11	0.09	0.08	38854358	1.79123e+07	16452944	4.93961e+07	3.55755e+07	115214342	2.23171e+07	11	0.16	4.22461e+07
P35658	NU214_HUMAN	Nuclear pore complex protein Nup214 (214 kDa nucleoporin) (Nucleoporin Nup214) (Protein CAN)	0	0	0	0	2	0	0	0	0	0	0	0.01	0	0	0	0	0	0	66059218	0	0	2	0.01	9.43703e+06
P35659	DEK_HUMAN	Protein DEK	2	0	5	4	2	0	5	0.11	0	0.15	0.1	0.04	0	0.16	1.2146e+07	0	1.20166e+07	6.68574e+06	42873020	0	8058203	7	0.18	1.16828e+07
P35749	MYH11_HUMAN	Myosin-11 (Myosin heavy chain 11) (Myosin heavy chain, smooth muscle isoform) (SMMHC)	17	21	20	20	25	14	14	0.07	0.08	0.09	0.09	0.1	0.06	0.06	153666048	1.93186e+08	124703153	1.51784e+08	3.99179e+08	66618494	154381032	32	0.13	1.77645e+08
P35858	ALS_HUMAN	Insulin-like growth factor-binding protein complex acid labile subunit (ALS)	7	19	15	16	7	6	11	0.12	0.4	0.3	0.32	0.14	0.09	0.18	41645984	486791984	2.0545e+08	2.0251e+08	61776028	9.54968e+07	1.58928e+08	21	0.42	1.78943e+08
P35900	K1C20_HUMAN	Keratin, type I cytoskeletal 20 (Cytokeratin-20) (CK-20) (Keratin-20) (K20) (Protein IT)	4	5	6	5	4	3	3	0.05	0.07	0.08	0.07	0.05	0.05	0.05	2.60122e+09	5.29186e+09	7973873104	3.94633e+09	4806315280	2.96661e+09	1.04738e+09	6	0.08	4.09051e+09
P35908	K22E_HUMAN	Keratin, type II cytoskeletal 2 epidermal (Cytokeratin-2e) (CK-2e) (Epithelial keratin-2e) (Keratin-2 epidermis) (Keratin-2e) (K2e) (Type-II keratin Kb2)	34	34	34	35	35	22	23	0.52	0.58	0.55	0.54	0.57	0.33	0.34	748288608	4514115616	5.61013e+09	2.55631e+09	2.43698e+09	873246674	566469336	43	0.66	2.47222e+09
P35916	VGFR3_HUMAN	Vascular endothelial growth factor receptor 3 (VEGFR-3) (EC 2.7.10.1) (Fms-like tyrosine kinase 4) (FLT-4) (Tyrosine-protein kinase receptor FLT4)	0	0	0	1	0	0	0	0	0	0	0.02	0	0	0	0	0	0	68811024	0	0	0	1	0.02	9.83015e+06
P35998	PRS7_HUMAN	26S protease regulatory subunit 7 (26S proteasome AAA-ATPase subunit RPT1) (Proteasome 26S subunit ATPase 2) (Protein MSS1)	0	0	3	0	3	0	1	0	0	0.07	0	0.08	0	0.03	0	0	8.60966e+06	0	1.5843e+07	0	1487238	5	0.12	3.70569e+06
P36405	ARL3_HUMAN	ADP-ribosylation factor-like protein 3	0	2	2	2	0	0	0	0	0.09	0.09	0.09	0	0	0	0	4328524	6.77156e+06	6.08634e+06	0	0	0	2	0.09	2.4552e+06
P36507	MP2K2_HUMAN	Dual specificity mitogen-activated protein kinase kinase 2 (MAP kinase kinase 2) (MAPKK 2) (EC 2.7.12.2) (ERK activator kinase 2) (MAPK/ERK kinase 2) (MEK 2)	0	0	0	0	3	0	2	0	0	0	0	0.07	0	0.05	0	0	0	0	2.14114e+07	0	6088393	3	0.07	3.92854e+06
P36542	ATPG_HUMAN	ATP synthase subunit gamma, mitochondrial (F-ATPase gamma subunit)	0	6	0	4	4	0	3	0	0.16	0	0.09	0.1	0	0.08	0	17323723	0	23887916	1.83904e+07	0	1954856	7	0.19	8.79385e+06
P36543	VATE1_HUMAN	V-type proton ATPase subunit E 1 (V-ATPase subunit E 1) (V-ATPase 31 kDa subunit) (p31) (Vacuolar proton pump subunit E 1)	3	3	4	3	4	0	0	0.12	0.12	0.16	0.12	0.16	0	0	28897505	1.45031e+07	3.60129e+07	6.13217e+07	1.60317e+07	0	0	4	0.16	2.23953e+07
P36578	RL4_HUMAN	60S ribosomal protein L4 (60S ribosomal protein L1)	3	0	5	0	3	0	5	0.05	0	0.08	0	0.05	0	0.1	1.10334e+07	0	1.92281e+07	0	1.25493e+07	0	6.01434e+06	9	0.15	6.97503e+06
P36871	PGM1_HUMAN	Phosphoglucomutase-1 (PGM 1) (EC 5.4.2.2) (Glucose phosphomutase 1)	2	0	9	5	10	0	4	0.06	0	0.17	0.09	0.2	0	0.08	1.83662e+08	0	2.81752e+07	1.59502e+07	9.82873e+08	0	5.1617e+06	14	0.29	1.73689e+08
P36915	GNL1_HUMAN	Guanine nucleotide-binding protein-like 1 (GTP-binding protein HSR1)	0	0	1	0	4	0	0	0	0	0.02	0	0.09	0	0	0	0	4927823	0	2.83632e+07	0	0	4	0.09	4.75586e+06
P36952	SPB5_HUMAN	Serpin B5 (Maspin) (Peptidase inhibitor 5) (PI-5)	0	4	4	0	0	0	0	0	0.12	0.09	0	0	0	0	0	2.86695e+07	5.16529e+07	0	0	0	0	6	0.16	1.14746e+07
P36955	PEDF_HUMAN	Pigment epithelium-derived factor (PEDF) (Cell proliferation-inducing gene 35 protein) (EPC-1) (Serpin F1)	15	18	18	20	16	15	18	0.33	0.44	0.38	0.45	0.33	0.31	0.37	501818484	1291658012	1.0112e+09	1.2155e+09	4.03841e+08	5.14302e+08	647438588	21	0.52	7.97966e+08
P36957	ODO2_HUMAN	Dihydrolipoyllysine-residue succinyltransferase component of 2-oxoglutarate dehydrogenase complex, mitochondrial (EC 2.3.1.61) (2-oxoglutarate dehydrogenase complex component E2) (OGDC-E2) (Dihydrolipoamide succinyltransferase component of 2-oxoglutarate dehydrogenase complex) (E2K)	0	3	0	2	2	2	0	0	0.08	0	0.04	0.03	0.04	0	0	1.49687e+07	0	1.52178e+07	21753327	5996111	0	5	0.12	8.27657e+06
P36959	GMPR1_HUMAN	GMP reductase 1 (GMPR 1) (EC 1.7.1.7) (Guanosine 5'-monophosphate oxidoreductase 1) (Guanosine monophosphate reductase 1)	0	0	0	0	1	0	0	0	0	0	0	0.03	0	0	0	0	0	0	2995986	0	0	1	0.03	427998
P36980	FHR2_HUMAN	Complement factor H-related protein 2 (FHR-2) (DDESK59) (H factor-like 3) (H factor-like protein 2)	12	10	12	13	10	10	10	0.42	0.34	0.49	0.51	0.37	0.37	0.37	4111007900	7.8168e+09	4.13627e+09	5433404596	4384973251	2.81749e+09	4.88828e+09	13	0.51	4.79832e+09
P37275	ZEB1_HUMAN	Zinc finger E-box-binding homeobox 1 (NIL-2-A zinc finger protein) (Negative regulator of IL2) (Transcription factor 8) (TCF-8)	0	0	0	0	0	0	3	0	0	0	0	0	0	0.02	0	0	0	0	0	0	17589180	3	0.02	2512740
P37802	TAGL2_HUMAN	Transgelin-2 (Epididymis tissue protein Li 7e) (SM22-alpha homolog)	12	8	11	12	11	3	10	0.59	0.34	0.52	0.55	0.52	0.15	0.52	98692143	5.48686e+07	2.24804e+08	66506600	6.77866e+07	4.13025e+07	8.36449e+07	13	0.62	9.10865e+07
P37837	TALDO_HUMAN	Transaldolase (EC 2.2.1.2)	0	2	6	0	0	0	0	0	0.05	0.16	0	0	0	0	0	9.65077e+06	2.05262e+07	0	0	0	0	6	0.16	4.311e+06
P37840	SYUA_HUMAN	Alpha-synuclein (Non-A beta component of AD amyloid) (Non-A4 component of amyloid precursor) (NACP)	0	0	1	0	0	0	0	0	0	0.12	0	0	0	0	0	0	9241864	0	0	0	0	1	0.12	1.32027e+06
P38117	ETFB_HUMAN	Electron transfer flavoprotein subunit beta (Beta-ETF)	0	0	0	1	2	0	0	0	0	0	0.04	0.07	0	0	0	0	0	5619543	10725766	0	0	2	0.07	2.33504e+06
P38159	RBMX_HUMAN	RNA-binding motif protein, X chromosome (Glycoprotein p43) (Heterogeneous nuclear ribonucleoprotein G) (hnRNP G) [Cleaved into: RNA-binding motif protein, X chromosome, N-terminally processed]	9	0	9	8	7	2	6	0.17	0	0.18	0.18	0.17	0.03	0.12	2.00005e+07	0	3.62413e+07	2.33336e+07	4.07237e+07	73088352	15409923	17	0.35	2.98282e+07
P38571	LICH_HUMAN	Lysosomal acid lipase/cholesteryl ester hydrolase (Acid cholesteryl ester hydrolase) (LAL) (EC 3.1.1.13) (Cholesteryl esterase) (Lipase A) (Sterol esterase)	0	0	0	2	0	0	0	0	0	0	0.08	0	0	0	0	0	0	18291928	0	0	0	2	0.08	2.61313e+06
P38606	VATA_HUMAN	V-type proton ATPase catalytic subunit A (V-ATPase subunit A) (EC 3.6.3.14) (V-ATPase 69 kDa subunit) (Vacuolar ATPase isoform VA68) (Vacuolar proton pump subunit alpha)	0	0	4	0	0	0	0	0	0	0.06	0	0	0	0	0	0	32154588	0	0	0	0	4	0.06	4.59351e+06
P38646	GRP75_HUMAN	Stress-70 protein, mitochondrial (75 kDa glucose-regulated protein) (GRP-75) (Heat shock 70 kDa protein 9) (Mortalin) (MOT) (Peptide-binding protein 74) (PBP74)	5	8	9	8	7	4	4	0.06	0.1	0.12	0.11	0.1	0.05	0.05	1.17767e+07	9.55232e+08	5.49078e+07	7.9061e+07	46738027	2.08694e+07	2.42552e+07	13	0.18	170405685
P38919	IF4A3_HUMAN	Eukaryotic initiation factor 4A-III (eIF-4A-III) (eIF4A-III) (EC 3.6.4.13) (ATP-dependent RNA helicase DDX48) (ATP-dependent RNA helicase eIF4A-3) (DEAD box protein 48) (Eukaryotic initiation factor 4A-like NUK-34) (Eukaryotic translation initiation factor 4A isoform 3) (Nuclear matrix protein 265) (NMP 265) (hNMP 265) [Cleaved into: Eukaryotic initiation factor 4A-III, N-terminally processed]	1	3	5	3	8	0	3	0.04	0.09	0.16	0.09	0.18	0	0.09	5423466	5.14952e+07	4.60571e+07	1.29398e+07	7.4432e+07	0	4.75534e+06	11	0.24	2.78718e+07
P39019	RS19_HUMAN	40S ribosomal protein S19	3	3	5	3	5	2	5	0.2	0.2	0.34	0.2	0.29	0.12	0.34	3.33603e+07	6.29253e+06	3.70804e+07	1.72964e+07	3.30307e+07	5477609	1.42943e+07	7	0.43	20976037
P39023	RL3_HUMAN	60S ribosomal protein L3 (HIV-1 TAR RNA-binding protein B) (TARBP-B)	0	4	7	2	5	0	5	0	0.07	0.12	0.04	0.09	0	0.09	0	2.25014e+07	2.02449e+07	9393236	1.19922e+07	0	1.46551e+07	9	0.16	1.12553e+07
P39059	COFA1_HUMAN	Collagen alpha-1(XV) chain [Cleaved into: Restin (Endostatin-XV) (Related to endostatin) (Restin-I); Restin-2 (Restin-II); Restin-3 (Restin-III); Restin-4 (Restin-IV)]	2	3	5	5	3	0	2	0.01	0.02	0.04	0.03	0.02	0	0.02	3.59249e+06	3.8476e+07	3.79319e+07	1.09214e+07	1.68663e+07	0	6044120	9	0.07	1.62617e+07
P39060	COIA1_HUMAN	Collagen alpha-1(XVIII) chain [Cleaved into: Endostatin]	8	15	13	13	11	9	13	0.06	0.12	0.1	0.1	0.09	0.07	0.1	3.22471e+08	579186720	610985560	6.75315e+08	248399132	1.88183e+08	249195180	18	0.13	4.10534e+08
P39656	OST48_HUMAN	Dolichyl-diphosphooligosaccharide--protein glycosyltransferase 48 kDa subunit (DDOST 48 kDa subunit) (Oligosaccharyl transferase 48 kDa subunit) (EC 2.4.99.18)	0	0	2	3	2	0	0	0	0	0.03	0.07	0.03	0	0	0	0	7951052	1.16478e+07	1.79672e+07	0	0	3	0.07	5.36659e+06
P40121	CAPG_HUMAN	Macrophage-capping protein (Actin regulatory protein CAP-G)	6	3	5	6	6	1	4	0.19	0.1	0.17	0.2	0.22	0.03	0.13	57583716	14439105	1.01682e+08	9.69892e+07	9.00374e+07	16471748	11219391	7	0.24	5.5489e+07
P40123	CAP2_HUMAN	Adenylyl cyclase-associated protein 2 (CAP 2)	0	2	0	2	5	0	0	0	0.03	0	0.03	0.08	0	0	0	28486123	0	25603267	9.98332e+06	0	0	6	0.09	9.15324e+06
P40197	GPV_HUMAN	Platelet glycoprotein V (GPV) (Glycoprotein 5) (CD antigen CD42d)	0	0	1	0	0	0	0	0	0	0.02	0	0	0	0	0	0	10289341	0	0	0	0	1	0.02	1.46991e+06
P40227	TCPZ_HUMAN	T-complex protein 1 subunit zeta (TCP-1-zeta) (Acute morphine dependence-related protein 2) (CCT-zeta-1) (HTR3) (Tcp20)	7	3	8	6	14	3	5	0.1	0.04	0.1	0.11	0.2	0.04	0.07	2.23174e+07	1.31091e+07	2.15883e+07	3.03881e+07	67940584	6.15939e+06	1.4274e+07	18	0.27	2.5111e+07
P40261	NNMT_HUMAN	Nicotinamide N-methyltransferase (EC 2.1.1.1)	1	1	1	3	3	1	4	0.03	0.03	0.03	0.18	0.13	0.03	0.16	88685536	865439104	97790432	7.0234e+07	8.18768e+07	34579008	7.48458e+07	6	0.28	1.87636e+08
P40306	PSB10_HUMAN	Proteasome subunit beta type-10 (EC 3.4.25.1) (Low molecular mass protein 10) (Macropain subunit MECl-1) (Multicatalytic endopeptidase complex subunit MECl-1) (Proteasome MECl-1) (Proteasome subunit beta-2i)	0	0	0	0	2	0	0	0	0	0	0	0.06	0	0	0	0	0	0	7092171	0	0	2	0.06	1.01317e+06
P40429	RL13A_HUMAN	60S ribosomal protein L13a (23 kDa highly basic protein)	0	2	0	0	3	0	0	0	0.06	0	0	0.1	0	0	0	1.58035e+07	0	0	1.12708e+07	0	0	4	0.13	3.86776e+06
P40763	STAT3_HUMAN	Signal transducer and activator of transcription 3 (Acute-phase response factor)	0	0	5	4	9	0	0	0	0	0.06	0.06	0.11	0	0	0	0	21795335	82747380	1.20391e+08	0	0	11	0.14	3.21334e+07
P40925	MDHC_HUMAN	Malate dehydrogenase, cytoplasmic (EC 1.1.1.37) (Cytosolic malate dehydrogenase) (Diiodophenylpyruvate reductase) (EC 1.1.1.96)	0	2	4	0	0	0	0	0	0.06	0.12	0	0	0	0	0	1.57408e+08	46305741	0	0	0	0	4	0.12	2.91019e+07
P40926	MDHM_HUMAN	Malate dehydrogenase, mitochondrial (EC 1.1.1.37)	0	7	0	0	2	0	0	0	0.21	0	0	0.05	0	0	0	3.76079e+07	0	0	8733404	0	0	7	0.21	6.62019e+06
P40939	ECHA_HUMAN	Trifunctional enzyme subunit alpha, mitochondrial (78 kDa gastrin-binding protein) (TP-alpha) [Includes: Long-chain enoyl-CoA hydratase (EC 4.2.1.17); Long chain 3-hydroxyacyl-CoA dehydrogenase (EC 1.1.1.211)]	3	8	3	5	8	0	0	0.03	0.08	0.03	0.06	0.08	0	0	1.54171e+07	46825604	7604959	1.20272e+07	2.26016e+07	0	0	13	0.14	1.49252e+07
P41091	IF2G_HUMAN	Eukaryotic translation initiation factor 2 subunit 3 (Eukaryotic translation initiation factor 2 subunit gamma X) (eIF-2-gamma X) (eIF-2gX)	0	0	5	0	6	0	0	0	0	0.12	0	0.09	0	0	0	0	1.757e+07	0	1.55853e+07	0	0	9	0.18	4.73647e+06
P41159	LEP_HUMAN	Leptin (Obese protein) (Obesity factor)	3	3	6	4	2	5	4	0.19	0.22	0.47	0.28	0.11	0.36	0.25	177467754	127225704	3.65807e+08	312791420	107392840	140527426	76494058	6	0.47	1.86815e+08
P41218	MNDA_HUMAN	Myeloid cell nuclear differentiation antigen	3	0	0	0	2	0	2	0.05	0	0	0	0.03	0	0.03	3.12671e+08	0	0	0	25943606	0	3712455	4	0.07	4.89038e+07
P41219	PERI_HUMAN	Peripherin (Neurofilament 4)	5	5	4	5	5	5	5	0.08	0.08	0.06	0.08	0.08	0.08	0.08	1.02389e+10	9.60247e+08	6.55614e+08	9.71345e+08	1.99587e+10	7.14177e+08	6.65333e+08	5	0.08	4.88061e+09
P41221	WNT5A_HUMAN	Protein Wnt-5a	0	0	0	7	2	0	0	0	0	0	0.22	0.04	0	0	0	0	0	3.6961e+08	7.86298e+06	0	0	7	0.22	5.39247e+07
P41222	PTGDS_HUMAN	Prostaglandin-H2 D-isomerase (EC 5.3.99.2) (Beta-trace protein) (Cerebrin-28) (Glutathione-independent PGD synthase) (Lipocalin-type prostaglandin-D synthase) (Prostaglandin-D2 synthase) (PGD2 synthase) (PGDS) (PGDS2)	3	4	5	5	4	4	3	0.16	0.15	0.19	0.19	0.19	0.15	0.16	1072318320	1.05799e+08	1.00247e+08	102248387	2.68739e+09	2.28455e+08	483629757	7	0.24	682870255
P41226	UBA7_HUMAN	Ubiquitin-like modifier-activating enzyme 7 (Ubiquitin-activating enzyme 7) (D8) (Ubiquitin-activating enzyme E1 homolog)	0	0	0	0	3	0	0	0	0	0	0	0.03	0	0	0	0	0	0	5.37735e+06	0	0	3	0.03	768192
P41250	SYG_HUMAN	Glycine--tRNA ligase (EC 3.6.1.17) (EC 6.1.1.14) (Diadenosine tetraphosphate synthetase) (AP-4-A synthetase) (Glycyl-tRNA synthetase) (GlyRS)	6	0	6	0	4	0	5	0.07	0	0.07	0	0.05	0	0.06	1.89126e+07	0	3.47249e+07	0	1.6918e+07	0	1.83345e+07	8	0.09	1.26986e+07
P41252	SYIC_HUMAN	Isoleucine--tRNA ligase, cytoplasmic (EC 6.1.1.5) (Isoleucyl-tRNA synthetase) (IRS) (IleRS)	0	0	0	0	3	0	0	0	0	0	0	0.02	0	0	0	0	0	0	13526421	0	0	3	0.02	1.93235e+06
P41271	NBL1_HUMAN	Neuroblastoma suppressor of tumorigenicity 1 (DAN domain family member 1) (Protein N03) (Zinc finger protein DAN)	2	3	3	3	3	2	3	0.1	0.14	0.14	0.14	0.14	0.1	0.14	256024740	4.46628e+08	469059242	496742290	1.90409e+08	158612889	7.57203e+07	3	0.14	2.99028e+08
P42025	ACTY_HUMAN	Beta-centractin (Actin-related protein 1B) (ARP1B)	0	0	0	0	2	0	0	0	0	0	0	0.04	0	0	0	0	0	0	23657150	0	0	2	0.04	3.37959e+06
P42226	STAT6_HUMAN	Signal transducer and activator of transcription 6 (IL-4 Stat)	0	0	0	0	3	0	1	0	0	0	0	0.03	0	0.01	0	0	0	0	9854510	0	6496546	3	0.03	2.33587e+06
P42229	STA5A_HUMAN	Signal transducer and activator of transcription 5A	2	0	2	0	4	0	0	0.02	0	0.02	0	0.04	0	0	7616910	0	8.90206e+06	0	8.3859e+07	0	0	4	0.04	1.43397e+07
P42285	SK2L2_HUMAN	Superkiller viralicidic activity 2-like 2 (EC 3.6.4.13) (ATP-dependent RNA helicase DOB1) (ATP-dependent RNA helicase SKIV2L2) (TRAMP-like complex helicase)	0	0	3	3	4	0	0	0	0	0.02	0.02	0.02	0	0	0	0	3.88563e+07	1.31296e+07	7.52193e+07	0	0	5	0.04	1.81722e+07
P42357	HUTH_HUMAN	Histidine ammonia-lyase (Histidase) (EC 4.3.1.3)	0	0	2	0	0	0	0	0	0	0.03	0	0	0	0	0	0	13786889	0	0	0	0	2	0.03	1.96956e+06
P42765	THIM_HUMAN	3-ketoacyl-CoA thiolase, mitochondrial (EC 2.3.1.16) (Acetyl-CoA acyltransferase) (Beta-ketothiolase) (Mitochondrial 3-oxoacyl-CoA thiolase) (T1)	0	4	0	0	0	0	0	0	0.13	0	0	0	0	0	0	7.78802e+07	0	0	0	0	0	4	0.13	1.11257e+07
P42766	RL35_HUMAN	60S ribosomal protein L35	3	3	2	0	4	0	2	0.16	0.16	0.11	0	0.21	0	0.11	2.0146e+07	1.3145e+08	25041797	0	2.73431e+07	0	28352611	4	0.21	3.31904e+07
P42830	CXCL5_HUMAN	C-X-C motif chemokine 5 (ENA-78(1-78)) (Epithelial-derived neutrophil-activating protein 78) (Neutrophil-activating peptide ENA-78) (Small-inducible cytokine B5) [Cleaved into: ENA-78(8-78); ENA-78(9-78)]	0	0	0	0	1	0	0	0	0	0	0	0.07	0	0	0	0	0	0	10764589	0	0	1	0.07	1.5378e+06
P43235	CATK_HUMAN	Cathepsin K (EC 3.4.22.38) (Cathepsin O) (Cathepsin O2) (Cathepsin X)	3	0	3	3	0	3	5	0.06	0	0.07	0.07	0	0.07	0.11	40701463	0	18991530	2.36348e+07	0	11875961	9544577	5	0.11	1.49641e+07
P43243	MATR3_HUMAN	Matrin-3	8	7	11	11	18	7	10	0.08	0.08	0.11	0.11	0.18	0.08	0.1	3.9945e+07	94623484	147153964	3.55105e+07	2.83432e+08	14256698	4.45495e+07	24	0.22	9.42102e+07
P43251	BTD_HUMAN	Biotinidase (Biotinase) (EC 3.5.1.12)	3	4	4	3	3	2	2	0.07	0.08	0.08	0.07	0.07	0.05	0.05	4.08177e+07	77952749	7.26487e+07	1.31084e+08	2.79968e+07	17408547	17353601	4	0.08	5.50375e+07
P43490	NAMPT_HUMAN	Nicotinamide phosphoribosyltransferase (NAmPRTase) (Nampt) (EC 2.4.2.12) (Pre-B-cell colony-enhancing factor 1) (Pre-B cell-enhancing factor) (Visfatin)	3	0	5	1	6	0	3	0.09	0	0.12	0.02	0.14	0	0.05	2.05697e+07	0	3.54138e+07	6658066	4.68215e+07	0	18933492	7	0.16	1.83424e+07
P43652	AFAM_HUMAN	Afamin (Alpha-albumin) (Alpha-Alb)	27	33	30	32	32	29	27	0.41	0.5	0.43	0.46	0.48	0.4	0.38	1242014342	1.86917e+09	1.35373e+09	1.23178e+09	7.09157e+08	649191376	4.74397e+08	37	0.55	1.07563e+09
P43686	PRS6B_HUMAN	26S protease regulatory subunit 6B (26S proteasome AAA-ATPase subunit RPT3) (MB67-interacting protein) (MIP224) (Proteasome 26S subunit ATPase 4) (Tat-binding protein 7) (TBP-7)	0	0	0	0	6	0	3	0	0	0	0	0.12	0	0.05	0	0	0	0	2.85272e+07	0	7.13992e+07	6	0.12	1.42752e+07
P45378	TNNT3_HUMAN	Troponin T, fast skeletal muscle (TnTf) (Beta-TnTF) (Fast skeletal muscle troponin T) (fTnT)	2	0	0	0	0	0	0	0.09	0	0	0	0	0	0	16810593	0	0	0	0	0	0	2	0.09	2.40151e+06
P45379	TNNT2_HUMAN	Troponin T, cardiac muscle (TnTc) (Cardiac muscle troponin T) (cTnT)	2	0	0	2	0	2	0	0.06	0	0	0.06	0	0.06	0	196908624	0	0	1.21893e+08	0	146742425	0	2	0.06	6.65063e+07
P45877	PPIC_HUMAN	Peptidyl-prolyl cis-trans isomerase C (PPIase C) (EC 5.2.1.8) (Cyclophilin C) (Rotamase C)	0	2	0	0	0	0	0	0	0.07	0	0	0	0	0	0	69313034	0	0	0	0	0	2	0.07	9901862
P45880	VDAC2_HUMAN	Voltage-dependent anion-selective channel protein 2 (VDAC-2) (hVDAC2) (Outer mitochondrial membrane protein porin 2)	0	0	0	0	3	0	0	0	0	0	0	0.13	0	0	0	0	0	0	2.14643e+07	0	0	3	0.13	3.06633e+06
P45974	UBP5_HUMAN	Ubiquitin carboxyl-terminal hydrolase 5 (EC 3.4.19.12) (Deubiquitinating enzyme 5) (Isopeptidase T) (Ubiquitin thioesterase 5) (Ubiquitin-specific-processing protease 5)	4	4	5	4	8	0	5	0.04	0.04	0.06	0.04	0.11	0	0.06	7.13235e+06	16363131	26923091	38213222	71356664	0	1.10979e+07	11	0.14	2.44409e+07
P45983	MK08_HUMAN	Mitogen-activated protein kinase 8 (MAP kinase 8) (MAPK 8) (EC 2.7.11.24) (JNK-46) (Stress-activated protein kinase 1c) (SAPK1c) (Stress-activated protein kinase JNK1) (c-Jun N-terminal kinase 1)	0	0	0	1	0	0	0	0	0	0	0.04	0	0	0	0	0	0	2801926	0	0	0	1	0.04	400275
P46063	RECQ1_HUMAN	ATP-dependent DNA helicase Q1 (EC 3.6.4.12) (DNA helicase, RecQ-like type 1) (RecQ1) (DNA-dependent ATPase Q1) (RecQ protein-like 1)	0	0	0	0	4	0	0	0	0	0	0	0.04	0	0	0	0	0	0	4.62779e+07	0	0	4	0.04	6.61113e+06
P46100	ATRX_HUMAN	Transcriptional regulator ATRX (EC 3.6.4.12) (ATP-dependent helicase ATRX) (X-linked helicase II) (X-linked nuclear protein) (XNP) (Znf-HX)	12	0	0	0	0	6	0	0.11	0	0	0	0	0.03	0	2.67661e+08	0	0	0	0	2.29564e+08	0	15	0.11	71032165
P46439	GSTM5_HUMAN	Glutathione S-transferase Mu 5 (EC 2.5.1.18) (GST class-mu 5) (GSTM5-5)	0	0	4	3	0	0	4	0	0	0.16	0.13	0	0	0.15	0	0	4.70056e+07	5918754	0	0	2.29448e+07	7	0.26	1.08385e+07
P46459	NSF_HUMAN	Vesicle-fusing ATPase (EC 3.6.4.6) (N-ethylmaleimide-sensitive fusion protein) (NEM-sensitive fusion protein) (Vesicular-fusion protein NSF)	3	2	4	0	7	0	4	0.04	0.02	0.05	0	0.06	0	0.04	5109539	10439939	1.41124e+07	0	60849048	0	5.25926e+07	12	0.12	2.04434e+07
P46734	MP2K3_HUMAN	Dual specificity mitogen-activated protein kinase kinase 3 (MAP kinase kinase 3) (MAPKK 3) (EC 2.7.12.2) (MAPK/ERK kinase 3) (MEK 3) (Stress-activated protein kinase kinase 2) (SAPK kinase 2) (SAPKK-2) (SAPKK2)	0	0	0	0	3	0	0	0	0	0	0	0.13	0	0	0	0	0	0	1.75989e+07	0	0	3	0.13	2.51413e+06
P46777	RL5_HUMAN	60S ribosomal protein L5	5	8	8	7	9	0	8	0.16	0.23	0.25	0.25	0.25	0	0.22	5.39543e+07	3.0975e+07	82498781	2.43701e+07	6.64135e+07	0	3.6197e+07	13	0.31	4.20584e+07
P46778	RL21_HUMAN	60S ribosomal protein L21	2	0	2	0	0	0	0	0.09	0	0.09	0	0	0	0	1.02424e+07	0	1.72147e+07	0	0	0	0	3	0.14	3.92244e+06
P46779	RL28_HUMAN	60S ribosomal protein L28	4	4	2	2	4	0	2	0.18	0.27	0.12	0.16	0.21	0	0.12	1.08948e+07	5.75308e+07	1.45725e+07	4676747	25721552	0	1.00876e+07	7	0.36	1.76406e+07
P46781	RS9_HUMAN	40S ribosomal protein S9	3	2	7	3	8	0	0	0.15	0.12	0.32	0.14	0.36	0	0	13391829	12797542	3.75521e+07	5.2706e+06	3.70344e+07	0	0	10	0.45	1.51495e+07
P46782	RS5_HUMAN	40S ribosomal protein S5 [Cleaved into: 40S ribosomal protein S5, N-terminally processed]	0	2	4	3	4	2	4	0	0.12	0.22	0.16	0.2	0.08	0.16	0	1.44488e+07	1.36883e+07	7.0951e+06	3.66706e+07	8.61805e+06	1.23346e+07	6	0.3	1.32651e+07
P46783	RS10_HUMAN	40S ribosomal protein S10	7	2	8	4	8	0	8	0.38	0.09	0.41	0.19	0.36	0	0.41	2.23797e+07	1.37406e+07	23541852	6.81004e+06	42993664	0	28421434	13	0.59	1.96982e+07
P46821	MAP1B_HUMAN	Microtubule-associated protein 1B (MAP-1B) [Cleaved into: MAP1B heavy chain; MAP1 light chain LC1]	5	6	4	0	6	0	6	0.02	0.03	0.02	0	0.02	0	0.03	24982291	9877634	100430796	0	9097743	0	6.6799e+07	17	0.07	3.01696e+07
P46939	UTRO_HUMAN	Utrophin (Dystrophin-related protein 1) (DRP-1)	0	0	0	0	8	0	0	0	0	0	0	0.02	0	0	0	0	0	0	1.9557e+09	0	0	8	0.02	2.79386e+08
P46940	IQGA1_HUMAN	Ras GTPase-activating-like protein IQGAP1 (p195)	21	23	28	22	40	10	19	0.14	0.14	0.18	0.14	0.24	0.06	0.11	1017821192	7.19971e+08	389187920	3.98177e+08	641459620	1.45788e+08	398335112	53	0.33	5.30106e+08
P46976	GLYG_HUMAN	Glycogenin-1 (GN-1) (GN1) (EC 2.4.1.186)	0	0	0	0	3	0	0	0	0	0	0	0.08	0	0	0	0	0	0	17844722	0	0	3	0.08	2549246
P47712	PA24A_HUMAN	Cytosolic phospholipase A2 (cPLA2) (Phospholipase A2 group IVA) [Includes: Phospholipase A2 (EC 3.1.1.4) (Phosphatidylcholine 2-acylhydrolase); Lysophospholipase (EC 3.1.1.5)]	0	0	0	0	5	0	0	0	0	0	0	0.06	0	0	0	0	0	0	20797831	0	0	5	0.06	2.97112e+06
P47755	CAZA2_HUMAN	F-actin-capping protein subunit alpha-2 (CapZ alpha-2)	3	4	5	3	3	0	0	0.15	0.19	0.23	0.15	0.12	0	0	2.37752e+07	3.41839e+07	1.2804e+08	26679864	25927144	0	0	8	0.39	3.40866e+07
P47756	CAPZB_HUMAN	F-actin-capping protein subunit beta (CapZ beta)	6	5	7	3	6	3	4	0.2	0.15	0.24	0.09	0.23	0.09	0.16	126032912	4.92463e+07	2.42231e+08	28084876	2.62462e+07	1.37191e+07	21489362	12	0.42	7.24356e+07
P47895	AL1A3_HUMAN	Aldehyde dehydrogenase family 1 member A3 (EC 1.2.1.5) (Aldehyde dehydrogenase 6) (Retinaldehyde dehydrogenase 3) (RALDH-3) (RalDH3)	8	8	10	10	12	0	10	0.16	0.16	0.2	0.19	0.21	0	0.21	30636476	1.06658e+08	68907414	92907100	165539320	0	42546356	19	0.35	7.24564e+07
P47897	SYQ_HUMAN	Glutamine--tRNA ligase (EC 6.1.1.18) (Glutaminyl-tRNA synthetase) (GlnRS)	1	0	0	0	5	0	0	0.01	0	0	0	0.06	0	0	4701207	0	0	0	11602931	0	0	5	0.06	2.32916e+06
P47914	RL29_HUMAN	60S ribosomal protein L29 (Cell surface heparin-binding protein HIP)	0	0	3	0	0	0	0	0	0	0.08	0	0	0	0	0	0	11944097	0	0	0	0	3	0.08	1.7063e+06
P47929	LEG7_HUMAN	Galectin-7 (Gal-7) (HKL-14) (PI7) (p53-induced gene 1 protein)	0	4	9	4	0	0	0	0	0.38	0.83	0.28	0	0	0	0	5.69588e+07	481652253	2.87219e+07	0	0	0	9	0.83	8.10476e+07
P47989	XDH_HUMAN	Xanthine dehydrogenase/oxidase [Includes: Xanthine dehydrogenase (XD) (EC 1.17.1.4); Xanthine oxidase (XO) (EC 1.17.3.2) (Xanthine oxidoreductase) (XOR)]	0	0	0	0	0	4	0	0	0	0	0	0	0.03	0	0	0	0	0	0	2.15673e+08	0	4	0.03	3.08104e+07
P48047	ATPO_HUMAN	ATP synthase subunit O, mitochondrial (Oligomycin sensitivity conferral protein) (OSCP)	2	0	0	0	2	0	0	0.07	0	0	0	0.07	0	0	16959447	0	0	0	3572170	0	0	3	0.1	2.93309e+06
P48061	SDF1_HUMAN	Stromal cell-derived factor 1 (SDF-1) (hSDF-1) (C-X-C motif chemokine 12) (Intercrine reduced in hepatomas) (IRH) (hIRH) (Pre-B cell growth-stimulating factor) (PBSF) [Cleaved into: SDF-1-beta(3-72); SDF-1-alpha(3-67)]	5	4	3	5	4	4	4	0.48	0.42	0.26	0.48	0.42	0.42	0.42	1.65349e+09	2.61892e+08	4.5399e+08	7.51752e+08	338966199	1.63614e+08	7.88834e+08	5	0.48	6.30363e+08
P48147	PPCE_HUMAN	Prolyl endopeptidase (PE) (EC 3.4.21.26) (Post-proline cleaving enzyme)	0	0	2	0	0	0	0	0	0	0.02	0	0	0	0	0	0	8127713	0	0	0	0	2	0.02	1.1611e+06
P48163	MAOX_HUMAN	NADP-dependent malic enzyme (NADP-ME) (EC 1.1.1.40) (Malic enzyme 1)	0	0	4	0	0	0	0	0	0	0.08	0	0	0	0	0	0	4.0004e+07	0	0	0	0	4	0.08	5.71485e+06
P48307	TFPI2_HUMAN	Tissue factor pathway inhibitor 2 (TFPI-2) (Placental protein 5) (PP5)	6	0	4	2	2	3	2	0.37	0	0.19	0.08	0.08	0.1	0.09	6.39588e+07	0	7.68507e+07	9.73164e+06	2.49837e+07	1.15259e+07	1.37443e+07	7	0.42	2.8685e+07
P48444	COPD_HUMAN	Coatomer subunit delta (Archain) (Delta-coat protein) (Delta-COP)	4	3	9	0	12	2	0	0.07	0.05	0.14	0	0.22	0.03	0	18117684	9600314	67579524	0	174935708	1.13555e+07	0	16	0.28	4.0227e+07
P48509	CD151_HUMAN	CD151 antigen (GP27) (Membrane glycoprotein SFA-1) (Platelet-endothelial tetraspan antigen 3) (PETA-3) (Tetraspanin-24) (Tspan-24) (CD antigen CD151)	0	0	0	3	2	0	0	0	0	0	0.08	0.07	0	0	0	0	0	1.2713e+07	19857700	0	0	4	0.12	4.65296e+06
P48594	SPB4_HUMAN	Serpin B4 (Leupin) (Peptidase inhibitor 11) (PI-11) (Squamous cell carcinoma antigen 2) (SCCA-2)	0	7	16	0	0	0	0	0	0.16	0.41	0	0	0	0	0	6.08326e+07	623910256	0	0	0	0	16	0.41	9.78204e+07
P48643	TCPE_HUMAN	T-complex protein 1 subunit epsilon (TCP-1-epsilon) (CCT-epsilon)	7	6	10	6	12	2	4	0.1	0.08	0.15	0.08	0.17	0.03	0.06	9.05128e+07	1.39102e+08	8.82657e+07	5.46693e+07	91227044	3842313	9.02944e+06	17	0.25	6.80926e+07
P48668	K2C6C_HUMAN	Keratin, type II cytoskeletal 6C (Cytokeratin-6C) (CK-6C) (Cytokeratin-6E) (CK-6E) (Keratin K6h) (Keratin-6C) (K6C) (Type-II keratin Kb12)	23	43	46	32	31	15	20	0.31	0.59	0.59	0.47	0.48	0.19	0.27	1.4645e+09	6.94207e+09	6.77923e+09	2819766976	3923953013	1.45533e+09	9.9333e+08	48	0.61	3.4826e+09
P48681	NEST_HUMAN	Nestin	6	0	4	4	0	0	0	0.03	0	0.03	0.03	0	0	0	5.35443e+06	0	14325364	1.44183e+07	0	0	0	10	0.05	4.87116e+06
P48723	HSP13_HUMAN	Heat shock 70 kDa protein 13 (Microsomal stress-70 protein ATPase core) (Stress-70 protein chaperone microsome-associated 60 kDa protein)	0	0	2	0	0	0	0	0	0	0.04	0	0	0	0	0	0	7.50538e+06	0	0	0	0	2	0.04	1.0722e+06
P48736	PK3CG_HUMAN	Phosphatidylinositol 4,5-bisphosphate 3-kinase catalytic subunit gamma isoform (PI3-kinase subunit gamma) (PI3K-gamma) (PI3Kgamma) (PtdIns-3-kinase subunit gamma) (EC 2.7.1.153) (Phosphatidylinositol 4,5-bisphosphate 3-kinase 110 kDa catalytic subunit gamma) (PtdIns-3-kinase subunit p110-gamma) (p110gamma) (Phosphoinositide-3-kinase catalytic gamma polypeptide) (Serine/threonine protein kinase PI…	0	0	0	0	2	0	0	0	0	0	0	0.01	0	0	0	0	0	0	435846752	0	0	2	0.01	6.22638e+07
P48739	PIPNB_HUMAN	Phosphatidylinositol transfer protein beta isoform (PI-TP-beta) (PtdIns transfer protein beta) (PtdInsTP beta)	2	0	0	0	2	0	0	0.04	0	0	0	0.04	0	0	9.69617e+06	0	0	0	2.09217e+07	0	0	2	0.04	4.37398e+06
P48740	MASP1_HUMAN	Mannan-binding lectin serine protease 1 (EC 3.4.21.-) (Complement factor MASP-3) (Complement-activating component of Ra-reactive factor) (Mannose-binding lectin-associated serine protease 1) (MASP-1) (Mannose-binding protein-associated serine protease) (Ra-reactive factor serine protease p100) (RaRF) (Serine protease 5) [Cleaved into: Mannan-binding lectin serine protease 1 heavy chain; Mannan-bi…	12	17	16	14	14	12	18	0.26	0.35	0.34	0.22	0.3	0.22	0.33	545602966	6.67128e+08	573153444	7.02073e+08	388474109	1.56054e+08	4.24026e+08	21	0.44	4.93787e+08
P48960	CD97_HUMAN	CD97 antigen (Leukocyte antigen CD97) (CD antigen CD97) [Cleaved into: CD97 antigen subunit alpha; CD97 antigen subunit beta]	4	6	6	3	0	0	4	0.03	0.06	0.06	0.03	0	0	0.04	1.93784e+07	3.30405e+07	4.3749e+07	1.7248e+07	0	0	1.34695e+07	9	0.1	1.81265e+07
P49023	PAXI_HUMAN	Paxillin	3	0	0	0	0	0	0	0.07	0	0	0	0	0	0	2.19018e+07	0	0	0	0	0	0	3	0.07	3.12882e+06
P49189	AL9A1_HUMAN	4-trimethylaminobutyraldehyde dehydrogenase (TMABADH) (EC 1.2.1.47) (Aldehyde dehydrogenase E3 isozyme) (Aldehyde dehydrogenase family 9 member A1) (EC 1.2.1.3) (Gamma-aminobutyraldehyde dehydrogenase) (EC 1.2.1.19) (R-aminobutyraldehyde dehydrogenase) [Cleaved into: 4-trimethylaminobutyraldehyde dehydrogenase, N-terminally processed]	5	5	9	6	11	3	6	0.09	0.09	0.18	0.11	0.22	0.08	0.15	2.08729e+07	3.69985e+07	6.00338e+07	36195281	1.0415e+08	14407726	18373295	14	0.28	4.1576e+07
P49207	RL34_HUMAN	60S ribosomal protein L34	3	2	3	2	2	0	0	0.21	0.15	0.21	0.14	0.14	0	0	5584482	5.88184e+06	6.24894e+06	6.1446e+06	9.45274e+06	0	0	3	0.21	4.75894e+06
P49221	TGM4_HUMAN	Protein-glutamine gamma-glutamyltransferase 4 (EC 2.3.2.13) (Fibrinoligase) (Prostate transglutaminase) (Prostate-specific transglutaminase) (Transglutaminase P) (TG(P)) (TGP) (TGase P) (Transglutaminase-4) (TGase-4)	3	0	5	2	0	0	2	0.04	0	0.07	0.03	0	0	0.03	4.05196e+07	0	55973281	101005898	0	0	23504631	5	0.07	3.15719e+07
P49257	LMAN1_HUMAN	Protein ERGIC-53 (ER-Golgi intermediate compartment 53 kDa protein) (Gp58) (Intracellular mannose-specific lectin MR60) (Lectin mannose-binding 1)	9	7	7	8	9	0	5	0.17	0.12	0.12	0.14	0.15	0	0.08	26676426	2.53723e+07	4.38406e+07	45100432	5.20051e+07	0	2.1285e+07	12	0.22	3.06114e+07
P49321	NASP_HUMAN	Nuclear autoantigenic sperm protein (NASP)	2	0	0	0	0	0	0	0.04	0	0	0	0	0	0	12762165	0	0	0	0	0	0	2	0.04	1.82317e+06
P49327	FAS_HUMAN	Fatty acid synthase (EC 2.3.1.85) [Includes: [Acyl-carrier-protein] S-acetyltransferase (EC 2.3.1.38); [Acyl-carrier-protein] S-malonyltransferase (EC 2.3.1.39); 3-oxoacyl-[acyl-carrier-protein] synthase (EC 2.3.1.41); 3-oxoacyl-[acyl-carrier-protein] reductase (EC 1.1.1.100); 3-hydroxyacyl-[acyl-carrier-protein] dehydratase (EC 4.2.1.59); Enoyl-[acyl-carrier-protein] reductase (EC 1.3.1.39); Ole…	0	0	7	0	6	0	0	0	0	0.02	0	0.02	0	0	0	0	1.57499e+07	0	6.04819e+07	0	0	10	0.03	1.08903e+07
P49368	TCPG_HUMAN	T-complex protein 1 subunit gamma (TCP-1-gamma) (CCT-gamma) (hTRiC5)	10	7	10	3	15	0	7	0.17	0.11	0.17	0.06	0.25	0	0.13	2.55129e+07	1.79005e+07	5.08811e+07	1.11165e+07	6.26257e+07	0	1.39844e+07	21	0.34	2.6003e+07
P49411	EFTU_HUMAN	Elongation factor Tu, mitochondrial (EF-Tu) (P43)	0	5	0	2	9	0	0	0	0.13	0	0.06	0.25	0	0	0	6.67607e+07	0	5.2379e+06	21888513	0	0	12	0.3	1.34124e+07
P49419	AL7A1_HUMAN	Alpha-aminoadipic semialdehyde dehydrogenase (Alpha-AASA dehydrogenase) (EC 1.2.1.31) (Aldehyde dehydrogenase family 7 member A1) (EC 1.2.1.3) (Antiquitin-1) (Betaine aldehyde dehydrogenase) (EC 1.2.1.8) (Delta1-piperideine-6-carboxylate dehydrogenase) (P6c dehydrogenase)	2	2	0	2	7	0	2	0.04	0.03	0	0.03	0.15	0	0.04	7.83614e+06	4.55522e+06	0	9.8766e+06	1.83702e+07	0	9.82706e+06	10	0.18	7.20932e+06
P49454	CENPF_HUMAN	Centromere protein F (CENP-F) (AH antigen) (Kinetochore protein CENPF) (Mitosin)	0	2	2	0	2	0	0	0	0	0	0	0	0	0	0	32936043	31060044	0	74731112	0	0	3	0.01	1.98182e+07
P49588	SYAC_HUMAN	Alanine--tRNA ligase, cytoplasmic (EC 6.1.1.7) (Alanyl-tRNA synthetase) (AlaRS) (Renal carcinoma antigen NY-REN-42)	9	8	16	12	19	2	10	0.1	0.09	0.18	0.12	0.18	0.02	0.1	4.13163e+07	1.36161e+07	43111980	3.35244e+07	7.61761e+07	16444011	2.85639e+07	25	0.26	3.61075e+07
P49591	SYSC_HUMAN	Serine--tRNA ligase, cytoplasmic (EC 6.1.1.11) (Seryl-tRNA synthetase) (SerRS) (Seryl-tRNA(Ser/Sec) synthetase)	8	5	7	7	8	7	4	0.14	0.09	0.12	0.15	0.13	0.11	0.08	2.23612e+07	27315260	2.029e+07	37378309	3.45601e+07	1.56193e+07	7200098	13	0.25	2.35321e+07
P49593	PPM1F_HUMAN	Protein phosphatase 1F (EC 3.1.3.16) (Ca(2+)/calmodulin-dependent protein kinase phosphatase) (CaM-kinase phosphatase) (CaMKPase) (Partner of PIX 2) (Protein fem-2 homolog) (hFem-2)	0	0	3	0	0	0	3	0	0	0.09	0	0	0	0.1	0	0	11775840	0	0	0	7669457	4	0.11	2.7779e+06
P49721	PSB2_HUMAN	Proteasome subunit beta type-2 (EC 3.4.25.1) (Macropain subunit C7-I) (Multicatalytic endopeptidase complex subunit C7-I) (Proteasome component C7-I)	0	3	2	0	0	0	2	0	0.11	0.08	0	0	0	0.08	0	11829018	7.36958e+06	0	0	0	1.26086e+07	3	0.11	4.54388e+06
P49746	TSP3_HUMAN	Thrombospondin-3	9	6	12	11	8	3	8	0.1	0.09	0.17	0.16	0.09	0.03	0.09	27134469	3.275e+07	35872446	7.10351e+07	156347296	9.44012e+06	25250583	18	0.23	5.11186e+07
P49747	COMP_HUMAN	Cartilage oligomeric matrix protein (COMP) (Thrombospondin-5) (TSP5)	24	30	26	28	18	24	22	0.39	0.43	0.44	0.47	0.28	0.4	0.33	366058712	783391048	5.44975e+08	1267060771	4.81283e+08	3918987010	2.13378e+08	35	0.5	1.08216e+09
P49748	ACADV_HUMAN	Very long-chain specific acyl-CoA dehydrogenase, mitochondrial (VLCAD) (EC 1.3.8.9)	0	4	3	2	6	0	2	0	0.07	0.04	0.02	0.08	0	0.03	0	18963179	46556359	1.31453e+07	4.56938e+07	0	4486402	9	0.13	1.84064e+07
P49755	TMEDA_HUMAN	Transmembrane emp24 domain-containing protein 10 (21 kDa transmembrane-trafficking protein) (S31III125) (S31I125) (Tmp-21-I) (Transmembrane protein Tmp21) (p23) (p24 family protein delta-1) (p24delta1) (p24delta)	0	5	0	4	6	0	0	0	0.24	0	0.21	0.29	0	0	0	59499704	0	1.78961e+07	47470360	0	0	6	0.29	1.7838e+07
P49767	VEGFC_HUMAN	Vascular endothelial growth factor C (VEGF-C) (Flt4 ligand) (Flt4-L) (Vascular endothelial growth factor-related protein) (VRP)	15	17	17	17	14	12	12	0.34	0.44	0.38	0.37	0.31	0.25	0.29	1.581e+08	95492987	141761810	2.25365e+08	2.25592e+08	433748665	94856852	24	0.49	1.96417e+08
P49773	HINT1_HUMAN	Histidine triad nucleotide-binding protein 1 (EC 3.-.-.-) (Adenosine 5'-monophosphoramidase) (Protein kinase C inhibitor 1) (Protein kinase C-interacting protein 1) (PKCI-1)	2	0	2	3	2	0	2	0.13	0	0.13	0.29	0.13	0	0.13	67526820	0	1.28128e+08	23965643	4.74268e+07	0	36368044	3	0.29	4.33451e+07
P49788	TIG1_HUMAN	Retinoic acid receptor responder protein 1 (Phorbol ester-induced gene 1 protein) (PERG-1) (RAR-responsive protein TIG1) (Tazarotene-induced gene 1 protein)	7	4	7	9	8	3	6	0.22	0.15	0.22	0.31	0.24	0.11	0.19	150696008	3.87022e+07	2.9166e+08	435656416	323304976	2.88625e+08	386710080	10	0.35	2.73622e+08
P49792	RBP2_HUMAN	E3 SUMO-protein ligase RanBP2 (EC 6.3.2.-) (358 kDa nucleoporin) (Nuclear pore complex protein Nup358) (Nucleoporin Nup358) (Ran-binding protein 2) (RanBP2) (p270)	0	0	0	0	6	0	3	0	0	0	0	0.02	0	0.01	0	0	0	0	2.62543e+07	0	100243353	9	0.03	1.80711e+07
P49821	NDUV1_HUMAN	NADH dehydrogenase [ubiquinone] flavoprotein 1, mitochondrial (EC 1.6.5.3) (EC 1.6.99.3) (Complex I-51kD) (CI-51kD) (NADH dehydrogenase flavoprotein 1) (NADH-ubiquinone oxidoreductase 51 kDa subunit)	0	0	0	0	2	0	0	0	0	0	0	0.04	0	0	0	0	0	0	7.01449e+06	0	0	2	0.04	1.00207e+06
P49862	KLK7_HUMAN	Kallikrein-7 (hK7) (EC 3.4.21.117) (Serine protease 6) (Stratum corneum chymotryptic enzyme) (hSCCE)	0	3	2	0	0	0	0	0	0.12	0.08	0	0	0	0	0	1.44646e+07	33382818	0	0	0	0	3	0.12	6.83535e+06
P49902	5NTC_HUMAN	Cytosolic purine 5'-nucleotidase (EC 3.1.3.5) (Cytosolic 5'-nucleotidase II)	0	0	0	3	0	0	0	0	0	0	0.06	0	0	0	0	0	0	7.62275e+07	0	0	0	3	0.06	1.08896e+07
P49908	SEPP1_HUMAN	Selenoprotein P (SeP)	6	8	10	7	7	8	9	0.13	0.17	0.21	0.13	0.15	0.16	0.18	3.52744e+08	2.83198e+08	1.48556e+09	7.33843e+08	4.9743e+08	1.99831e+08	3.17232e+08	12	0.21	5.52834e+08
P49913	CAMP_HUMAN	Cathelicidin antimicrobial peptide (18 kDa cationic antimicrobial protein) (CAP-18) (hCAP-18) [Cleaved into: Antibacterial peptide FALL-39 (FALL-39 peptide antibiotic); Antibacterial peptide LL-37]	0	2	3	3	4	3	3	0	0.08	0.16	0.16	0.16	0.16	0.16	0	15934493	1.91517e+07	1.12868e+07	9.49884e+07	9.44534e+06	14621387	4	0.16	2.36326e+07
P50135	HNMT_HUMAN	Histamine N-methyltransferase (HMT) (EC 2.1.1.8)	3	0	5	4	5	2	3	0.12	0	0.22	0.14	0.17	0.05	0.08	1.02218e+07	0	2.21802e+07	1.93042e+07	41537113	6.77225e+06	1.67651e+07	7	0.25	1.6683e+07
P50213	IDH3A_HUMAN	Isocitrate dehydrogenase [NAD] subunit alpha, mitochondrial (EC 1.1.1.41) (Isocitric dehydrogenase subunit alpha) (NAD(+)-specific ICDH subunit alpha)	0	2	0	0	0	0	0	0	0.05	0	0	0	0	0	0	5.25408e+06	0	0	0	0	0	2	0.05	750583
P50225	ST1A1_HUMAN	Sulfotransferase 1A1 (ST1A1) (EC 2.8.2.1) (Aryl sulfotransferase 1) (HAST1/HAST2) (Phenol sulfotransferase 1) (Phenol-sulfating phenol sulfotransferase 1) (P-PST 1) (ST1A3) (Thermostable phenol sulfotransferase) (Ts-PST)	2	3	7	4	9	0	6	0.06	0.08	0.25	0.11	0.29	0	0.2	37061350	4.95876e+07	1.92145e+08	47851712	203612480	0	6.47124e+07	13	0.42	8.49957e+07
P50226	ST1A2_HUMAN	Sulfotransferase 1A2 (ST1A2) (EC 2.8.2.1) (Aryl sulfotransferase 2) (Phenol sulfotransferase 2) (Phenol-sulfating phenol sulfotransferase 2) (P-PST 2)	1	2	5	5	7	0	4	0.03	0.05	0.19	0.18	0.23	0	0.13	28095312	5.53634e+07	1.57226e+08	47851712	203612480	0	4.67804e+07	11	0.41	7.69899e+07
P50238	CRIP1_HUMAN	Cysteine-rich protein 1 (CRP-1) (Cysteine-rich heart protein) (CRHP) (hCRHP) (Cysteine-rich intestinal protein) (CRIP)	2	0	2	2	0	0	0	0.17	0	0.17	0.17	0	0	0	43605554	0	488218596	83803120	0	0	0	2	0.17	8.79468e+07
P50281	MMP14_HUMAN	Matrix metalloproteinase-14 (MMP-14) (EC 3.4.24.80) (MMP-X1) (Membrane-type matrix metalloproteinase 1) (MT-MMP 1) (MTMMP1) (Membrane-type-1 matrix metalloproteinase) (MT1-MMP) (MT1MMP)	5	3	4	4	3	3	3	0.06	0.04	0.06	0.05	0.04	0.04	0.04	83049178	2.65644e+07	3.39071e+07	6.3632e+07	1.61062e+07	35123349	41651769	7	0.09	4.2862e+07
P50395	GDIB_HUMAN	Rab GDP dissociation inhibitor beta (Rab GDI beta) (Guanosine diphosphate dissociation inhibitor 2) (GDI-2)	0	0	7	0	0	0	0	0	0	0.18	0	0	0	0	0	0	2.58304e+07	0	0	0	0	7	0.18	3.69006e+06
P50454	SERPH_HUMAN	Serpin H1 (47 kDa heat shock protein) (Arsenic-transactivated protein 3) (AsTP3) (Cell proliferation-inducing gene 14 protein) (Collagen-binding protein) (Colligin) (Rheumatoid arthritis-related antigen RA-A47)	5	9	5	5	6	5	5	0.12	0.23	0.14	0.12	0.12	0.11	0.11	3.41109e+07	60487777	3.75928e+07	1.51233e+07	4.69474e+07	37964244	3.58265e+07	12	0.28	3.82933e+07
P50502	F10A1_HUMAN	Hsc70-interacting protein (Hip) (Aging-associated protein 2) (Progesterone receptor-associated p48 protein) (Protein FAM10A1) (Putative tumor suppressor ST13) (Renal carcinoma antigen NY-REN-33) (Suppression of tumorigenicity 13 protein)	9	8	12	10	6	7	9	0.22	0.18	0.28	0.24	0.13	0.17	0.2	8.96407e+07	46108832	93104996	8.18072e+07	59760166	3.31436e+07	70611878	17	0.4	6.77396e+07
P50552	VASP_HUMAN	Vasodilator-stimulated phosphoprotein (VASP)	2	0	0	1	0	0	0	0.06	0	0	0.03	0	0	0	10374024	0	0	9654305	0	0	0	2	0.06	2.86119e+06
P50570	DYN2_HUMAN	Dynamin-2 (EC 3.6.5.5)	8	7	9	3	9	2	10	0.07	0.06	0.07	0.02	0.08	0.02	0.09	2.05059e+07	10143538	36304710	7135936	4.71467e+07	1.08927e+07	2.17894e+07	19	0.18	2.19884e+07
P50748	KNTC1_HUMAN	Kinetochore-associated protein 1 (Rough deal homolog) (HsROD) (Rod) (hRod)	0	4	0	0	0	0	0	0	0.02	0	0	0	0	0	0	60624756	0	0	0	0	0	4	0.02	8.66068e+06
P50851	LRBA_HUMAN	Lipopolysaccharide-responsive and beige-like anchor protein (Beige-like protein) (CDC4-like protein)	0	0	0	0	8	0	0	0	0	0	0	0.03	0	0	0	0	0	0	2.43756e+07	0	0	8	0.03	3.48222e+06
P50876	R144A_HUMAN	E3 ubiquitin-protein ligase RNF144A (EC 2.3.2.-) (RING finger protein 144A) (UbcM4-interacting protein 4) (Ubiquitin-conjugating enzyme 7-interacting protein 4)	0	0	0	0	0	4	0	0	0	0	0	0	0.09	0	0	0	0	0	0	1.56572e+08	0	4	0.09	2.23674e+07
P50914	RL14_HUMAN	60S ribosomal protein L14 (CAG-ISL 7)	5	3	8	2	8	0	3	0.22	0.13	0.31	0.08	0.29	0	0.11	21420036	1.66862e+07	22797252	9.30207e+06	42582376	0	8.20345e+07	9	0.34	2.78318e+07
P50990	TCPQ_HUMAN	T-complex protein 1 subunit theta (TCP-1-theta) (CCT-theta) (Renal carcinoma antigen NY-REN-15)	7	8	14	5	11	3	7	0.13	0.15	0.25	0.09	0.21	0.05	0.12	2.32535e+07	2.54854e+07	59899118	16607828	39407380	7192777	1.59021e+07	18	0.33	2.68212e+07
P50991	TCPD_HUMAN	T-complex protein 1 subunit delta (TCP-1-delta) (CCT-delta) (Stimulator of TAR RNA-binding)	4	4	6	6	9	4	6	0.06	0.08	0.09	0.09	0.14	0.06	0.1	7.93845e+06	7.91351e+06	1.53277e+07	20191685	49020684	3.45747e+06	6.09911e+06	15	0.25	1.57069e+07
P50995	ANX11_HUMAN	Annexin A11 (56 kDa autoantigen) (Annexin XI) (Annexin-11) (Calcyclin-associated annexin 50) (CAP-50)	3	3	3	3	7	0	0	0.06	0.07	0.06	0.06	0.15	0	0	1.11922e+07	1.46261e+07	16576273	11129593	39970604	0	0	8	0.19	1.33564e+07
P51114	FXR1_HUMAN	Fragile X mental retardation syndrome-related protein 1 (hFXR1p)	1	0	0	3	4	0	2	0.02	0	0	0.05	0.06	0	0.03	7674587	0	0	6.83723e+06	2.53046e+07	0	2.82404e+06	4	0.06	6.0915e+06
P51148	RAB5C_HUMAN	Ras-related protein Rab-5C (L1880) (RAB5L)	4	0	2	0	4	0	0	0.19	0	0.11	0	0.19	0	0	10747496	0	6.89637e+06	0	1.81451e+07	0	0	6	0.27	5.11271e+06
P51149	RAB7A_HUMAN	Ras-related protein Rab-7a	2	4	5	3	4	0	2	0.06	0.21	0.24	0.13	0.19	0	0.06	1.64206e+07	2.33112e+07	3.88092e+07	2.64206e+07	2.89998e+07	0	1.32604e+07	5	0.24	2.10317e+07
P51153	RAB13_HUMAN	Ras-related protein Rab-13 (Cell growth-inhibiting gene 4 protein)	0	0	2	0	2	0	4	0	0	0.09	0	0.09	0	0.16	0	0	10768916	0	36214950	0	1.15208e+07	4	0.16	8.35781e+06
P51178	PLCD1_HUMAN	1-phosphatidylinositol 4,5-bisphosphate phosphodiesterase delta-1 (EC 3.1.4.11) (Phosphoinositide phospholipase C-delta-1) (Phospholipase C-III) (PLC-III) (Phospholipase C-delta-1) (PLC-delta-1)	0	0	2	0	3	0	0	0	0	0.03	0	0.03	0	0	0	0	13526051	0	6.45881e+06	0	0	4	0.05	2.85498e+06
P51460	INSL3_HUMAN	Insulin-like 3 (Leydig insulin-like peptide) (Ley-I-L) (Relaxin-like factor) [Cleaved into: Insulin-like 3 B chain; Insulin-like 3 A chain]	0	0	0	3	0	0	2	0	0	0	0.17	0	0	0.11	0	0	0	6.5959e+06	0	0	6.51223e+06	3	0.17	1.87259e+06
P51570	GALK1_HUMAN	Galactokinase (EC 2.7.1.6) (Galactose kinase)	2	2	3	3	3	2	2	0.08	0.05	0.09	0.07	0.09	0.08	0.05	10885048	9.23863e+06	1.59301e+07	12457213	2.56895e+07	4.37421e+06	9806026	5	0.14	1.26258e+07
P51572	BAP31_HUMAN	B-cell receptor-associated protein 31 (BCR-associated protein 31) (Bap31) (6C6-AG tumor-associated antigen) (Protein CDM) (p28)	1	5	3	2	5	0	2	0.03	0.13	0.09	0.05	0.16	0	0.06	11526198	1.92976e+07	1.41023e+07	7890675	35577953	0	3564770	7	0.21	13137069
P51608	MECP2_HUMAN	Methyl-CpG-binding protein 2 (MeCp-2 protein) (MeCp2)	0	0	0	0	1	0	0	0	0	0	0	0.02	0	0	0	0	0	0	5817232	0	0	1	0.02	831033
P51636	CAV2_HUMAN	Caveolin-2	0	0	0	0	3	0	0	0	0	0	0	0.22	0	0	0	0	0	0	21422448	0	0	3	0.22	3.06035e+06
P51659	DHB4_HUMAN	Peroxisomal multifunctional enzyme type 2 (MFE-2) (17-beta-hydroxysteroid dehydrogenase 4) (17-beta-HSD 4) (D-bifunctional protein) (DBP) (Multifunctional protein 2) (MPF-2) (Short chain dehydrogenase/reductase family 8C member 1) [Cleaved into: (3R)-hydroxyacyl-CoA dehydrogenase (EC 1.1.1.n12); Enoyl-CoA hydratase 2 (EC 4.2.1.107) (EC 4.2.1.119) (3-alpha,7-alpha,12-alpha-trihydroxy-5-beta-choles…	0	0	2	0	0	0	0	0	0	0.04	0	0	0	0	0	0	9.67252e+06	0	0	0	0	2	0.04	1.38179e+06
P51693	APLP1_HUMAN	Amyloid-like protein 1 (APLP) (APLP-1) [Cleaved into: C30]	0	0	2	0	0	0	0	0	0	0.03	0	0	0	0	0	0	49478808	0	0	0	0	2	0.03	7.0684e+06
P51812	KS6A3_HUMAN	Ribosomal protein S6 kinase alpha-3 (S6K-alpha-3) (EC 2.7.11.1) (90 kDa ribosomal protein S6 kinase 3) (p90-RSK 3) (p90RSK3) (Insulin-stimulated protein kinase 1) (ISPK-1) (MAP kinase-activated protein kinase 1b) (MAPK-activated protein kinase 1b) (MAPKAP kinase 1b) (MAPKAPK-1b) (Ribosomal S6 kinase 2) (RSK-2) (pp90RSK2)	0	0	9	4	11	0	3	0	0	0.13	0.05	0.16	0	0.04	0	0	30394620	7.1029e+06	4.34065e+07	0	10664290	15	0.21	1.30812e+07
P51817	PRKX_HUMAN	cAMP-dependent protein kinase catalytic subunit PRKX (PrKX) (Protein kinase X) (Protein kinase X-linked) (Serine/threonine-protein kinase PRKX) (EC 2.7.11.1) (Protein kinase PKX1)	3	0	0	0	0	0	0	0.09	0	0	0	0	0	0	1.40408e+07	0	0	0	0	0	0	3	0.09	2.00583e+06
P51858	HDGF_HUMAN	Hepatoma-derived growth factor (HDGF) (High mobility group protein 1-like 2) (HMG-1L2)	3	5	8	8	4	0	7	0.12	0.24	0.42	0.42	0.17	0	0.31	1.51071e+07	1.68647e+07	1.78323e+07	4.09475e+07	2.48215e+07	0	2.04415e+07	12	0.54	1.94306e+07
P51884	LUM_HUMAN	Lumican (Keratan sulfate proteoglycan lumican) (KSPG lumican)	14	14	14	14	14	13	14	0.43	0.43	0.43	0.43	0.43	0.37	0.43	5746942328	8025493834	9.33538e+09	1.77637e+10	4.76417e+09	2.8786e+09	3.98578e+09	14	0.43	7.50001e+09
P51888	PRELP_HUMAN	Prolargin (Proline-arginine-rich end leucine-rich repeat protein)	6	8	7	11	9	7	3	0.18	0.23	0.21	0.32	0.23	0.19	0.08	1.02053e+08	155434216	133387656	2.61572e+08	2.44627e+08	98371628	3.08025e+07	14	0.4	1.46607e+08
P51911	CNN1_HUMAN	Calponin-1 (Basic calponin) (Calponin H1, smooth muscle)	0	2	2	3	0	2	0	0	0.05	0.05	0.09	0	0.05	0	0	67229676	32703104	2.30511e+07	0	21369753	0	4	0.11	2.0622e+07
P51991	ROA3_HUMAN	Heterogeneous nuclear ribonucleoprotein A3 (hnRNP A3)	5	8	9	8	8	2	7	0.11	0.14	0.19	0.14	0.17	0.04	0.12	8.13311e+07	23892715	67823328	1.28568e+08	2.16962e+08	7582251	4.57216e+07	10	0.19	8.16973e+07
P52209	6PGD_HUMAN	6-phosphogluconate dehydrogenase, decarboxylating (EC 1.1.1.44)	0	4	10	9	8	2	4	0	0.07	0.17	0.21	0.18	0.03	0.09	0	2.12518e+07	8.54533e+07	152253778	2.5513e+07	6949182	2.68371e+07	14	0.3	4.54655e+07
P52272	HNRPM_HUMAN	Heterogeneous nuclear ribonucleoprotein M (hnRNP M)	9	3	11	3	13	5	11	0.1	0.03	0.15	0.03	0.15	0.06	0.15	2.32897e+07	6.47699e+06	27928574	9.20811e+06	6.31648e+07	6033605	1.75088e+07	28	0.36	2.19444e+07
P52294	IMA5_HUMAN	Importin subunit alpha-5 (Karyopherin subunit alpha-1) (Nucleoprotein interactor 1) (NPI-1) (RAG cohort protein 2) (SRP1-beta) [Cleaved into: Importin subunit alpha-5, N-terminally processed]	0	0	0	0	2	0	0	0	0	0	0	0.02	0	0	0	0	0	0	16851526	0	0	2	0.02	2.40736e+06
P52306	GDS1_HUMAN	Rap1 GTPase-GDP dissociation stimulator 1 (Exchange factor smgGDS) (SMG GDS protein) (SMG P21 stimulatory GDP/GTP exchange protein)	0	0	0	0	2	0	0	0	0	0	0	0.04	0	0	0	0	0	0	25354994	0	0	2	0.04	3622142
P52565	GDIR1_HUMAN	Rho GDP-dissociation inhibitor 1 (Rho GDI 1) (Rho-GDI alpha)	7	9	8	6	6	3	4	0.3	0.34	0.36	0.27	0.23	0.14	0.17	7.0226e+07	5.04006e+07	9.15239e+07	79569184	1.43095e+08	14989868	2.55298e+07	11	0.41	6.79048e+07
P52566	GDIR2_HUMAN	Rho GDP-dissociation inhibitor 2 (Rho GDI 2) (Ly-GDI) (Rho-GDI beta)	5	3	4	2	3	2	0	0.24	0.15	0.18	0.11	0.15	0.12	0	5.2547e+07	1.15434e+07	33903671	19782424	20734685	6462651	0	8	0.38	2.07106e+07
P52597	HNRPF_HUMAN	Heterogeneous nuclear ribonucleoprotein F (hnRNP F) (Nucleolin-like protein mcs94-1) [Cleaved into: Heterogeneous nuclear ribonucleoprotein F, N-terminally processed]	4	5	6	7	7	1	5	0.07	0.12	0.14	0.18	0.16	0.02	0.1	4.96262e+07	277816813	1.13329e+08	5.15261e+07	1.16589e+08	12522281	65203920	12	0.29	9.80876e+07
P52788	SPSY_HUMAN	Spermine synthase (SPMSY) (EC 2.5.1.22) (Spermidine aminopropyltransferase)	0	2	0	3	3	2	0	0	0.04	0	0.06	0.07	0.04	0	0	6.05754e+06	0	5742916	1.43689e+07	2852725	0	5	0.11	4.146e+06
P52907	CAZA1_HUMAN	F-actin-capping protein subunit alpha-1 (CapZ alpha-1)	5	6	8	5	5	5	7	0.19	0.22	0.35	0.19	0.17	0.18	0.29	2.77922e+07	4.25794e+07	9.16078e+07	3.63289e+07	4.10401e+07	16179317	1.13802e+08	11	0.45	5.27615e+07
P52943	CRIP2_HUMAN	Cysteine-rich protein 2 (CRP-2) (Protein ESP1)	2	0	0	3	2	0	0	0.06	0	0	0.09	0.06	0	0	2.29739e+07	0	0	3.92146e+07	631309068	0	0	4	0.12	9.90711e+07
P53004	BIEA_HUMAN	Biliverdin reductase A (BVR A) (EC 1.3.1.24) (Biliverdin-IX alpha-reductase)	3	0	3	0	4	0	0	0.09	0	0.12	0	0.1	0	0	1.65698e+07	0	2.13748e+07	0	3.94826e+07	0	0	6	0.2	1.1061e+07
P53396	ACLY_HUMAN	ATP-citrate synthase (EC 2.3.3.8) (ATP-citrate (pro-S-)-lyase) (ACL) (Citrate cleavage enzyme)	7	4	2	0	5	0	0	0.05	0.05	0.02	0	0.04	0	0	1.78942e+07	1.80353e+07	9.74635e+06	0	1.86563e+07	0	0	12	0.12	9.19031e+06
P53618	COPB_HUMAN	Coatomer subunit beta (Beta-coat protein) (Beta-COP)	9	7	11	10	22	6	11	0.07	0.05	0.11	0.1	0.24	0.05	0.1	2.01107e+07	2.28347e+07	5.88488e+07	24974246	8.98458e+07	1.38072e+07	2.27322e+07	24	0.25	3.61648e+07
P53621	COPA_HUMAN	Coatomer subunit alpha (Alpha-coat protein) (Alpha-COP) (HEP-COP) (HEPCOP) [Cleaved into: Xenin (Xenopsin-related peptide); Proxenin]	6	3	8	4	18	0	4	0.04	0.02	0.06	0.03	0.14	0	0.03	1.94157e+07	1.05008e+07	1.83573e+07	1.54889e+07	6.05366e+07	0	7.45871e+06	25	0.19	1.88226e+07
P53634	CATC_HUMAN	Dipeptidyl peptidase 1 (EC 3.4.14.1) (Cathepsin C) (Cathepsin J) (Dipeptidyl peptidase I) (DPP-I) (DPPI) (Dipeptidyl transferase) [Cleaved into: Dipeptidyl peptidase 1 exclusion domain chain (Dipeptidyl peptidase I exclusion domain chain); Dipeptidyl peptidase 1 heavy chain (Dipeptidyl peptidase I heavy chain); Dipeptidyl peptidase 1 light chain (Dipeptidyl peptidase I light chain)]	0	2	0	2	0	0	3	0	0.07	0	0.03	0	0	0.07	0	1.10323e+07	0	21840464	0	0	11491636	6	0.16	6.33777e+06
P53675	CLH2_HUMAN	Clathrin heavy chain 2 (Clathrin heavy chain on chromosome 22) (CLH-22)	5	9	10	7	15	0	9	0.03	0.06	0.06	0.04	0.08	0	0.05	3.9205e+07	61453256	6.55188e+07	4.31957e+07	126810820	0	1.83453e+07	20	0.1	5.0647e+07
P53985	MOT1_HUMAN	Monocarboxylate transporter 1 (MCT 1) (Solute carrier family 16 member 1)	2	2	0	0	0	0	0	0.04	0.04	0	0	0	0	0	4.85841e+06	2.97188e+06	0	0	0	0	0	2	0.04	1.11861e+06
P53992	SC24C_HUMAN	Protein transport protein Sec24C (SEC24-related protein C)	0	0	4	4	6	0	0	0	0	0.03	0.03	0.06	0	0	0	0	7.31962e+06	5.25475e+06	32636650	0	0	7	0.06	6.45872e+06
P53999	TCP4_HUMAN	Activated RNA polymerase II transcriptional coactivator p15 (Positive cofactor 4) (PC4) (SUB1 homolog) (p14)	6	3	6	3	3	0	5	0.43	0.2	0.4	0.2	0.2	0	0.39	100428212	22263678	4.36959e+07	25338771	3.07213e+07	0	12212846	8	0.58	3.3523e+07
P54136	SYRC_HUMAN	Arginine--tRNA ligase, cytoplasmic (EC 6.1.1.19) (Arginyl-tRNA synthetase) (ArgRS)	1	3	3	3	12	0	0	0.01	0.03	0.04	0.03	0.16	0	0	4345990	7117646	1.17443e+07	6048512	42065824	0	0	13	0.18	1.01889e+07
P54577	SYYC_HUMAN	Tyrosine--tRNA ligase, cytoplasmic (EC 6.1.1.1) (Tyrosyl-tRNA synthetase) (TyrRS) [Cleaved into: Tyrosine--tRNA ligase, cytoplasmic, N-terminally processed]	2	0	0	3	6	0	0	0.04	0	0	0.06	0.11	0	0	5.13551e+06	0	0	1.17693e+07	16024464	0	0	7	0.14	4.70418e+06
P54578	UBP14_HUMAN	Ubiquitin carboxyl-terminal hydrolase 14 (EC 3.4.19.12) (Deubiquitinating enzyme 14) (Ubiquitin thioesterase 14) (Ubiquitin-specific-processing protease 14)	0	2	0	1	5	0	0	0	0.04	0	0.02	0.11	0	0	0	1.45729e+07	0	11040534	1.00462e+07	0	0	6	0.12	5.09423e+06
P54652	HSP72_HUMAN	Heat shock-related 70 kDa protein 2 (Heat shock 70 kDa protein 2)	10	13	17	18	24	11	13	0.17	0.19	0.25	0.23	0.34	0.17	0.2	2.53171e+08	320530832	4.28554e+08	7.09947e+08	476732184	1.77766e+08	2.09855e+08	30	0.4	3.68079e+08
P54725	RD23A_HUMAN	UV excision repair protein RAD23 homolog A (HR23A) (hHR23A)	0	0	2	2	2	0	0	0	0	0.06	0.12	0.12	0	0	0	0	30593402	6.25618e+06	23128680	0	0	3	0.15	8.56832e+06
P54727	RD23B_HUMAN	UV excision repair protein RAD23 homolog B (HR23B) (hHR23B) (XP-C repair-complementing complex 58 kDa protein) (p58)	2	3	4	2	2	0	0	0.04	0.06	0.09	0.04	0.04	0	0	1.45557e+07	12701027	3.21328e+07	1.01051e+07	28178216	0	0	6	0.13	1.39533e+07
P54802	ANAG_HUMAN	Alpha-N-acetylglucosaminidase (EC 3.2.1.50) (N-acetyl-alpha-glucosaminidase) (NAG) [Cleaved into: Alpha-N-acetylglucosaminidase 82 kDa form; Alpha-N-acetylglucosaminidase 77 kDa form]	0	1	1	1	0	0	0	0	0.02	0.02	0.02	0	0	0	0	5608449	6434743	4859565	0	0	0	1	0.02	2.41468e+06
P54826	GAS1_HUMAN	Growth arrest-specific protein 1 (GAS-1)	8	9	9	10	11	6	11	0.27	0.35	0.35	0.38	0.4	0.2	0.4	8.44195e+07	1.09121e+08	3.05472e+08	356190160	2.83318e+08	4.37619e+07	1.05934e+08	11	0.4	184030858
P54920	SNAA_HUMAN	Alpha-soluble NSF attachment protein (SNAP-alpha) (N-ethylmaleimide-sensitive factor attachment protein alpha)	4	3	6	5	3	0	2	0.15	0.11	0.24	0.19	0.11	0	0.07	2.16407e+07	7142488	27187904	23719462	1.76836e+07	0	3.86976e+06	8	0.31	1.44634e+07
P55000	SLUR1_HUMAN	Secreted Ly-6/uPAR-related protein 1 (SLURP-1) (ARS component B) (ARS(component B)-81/S) (Anti-neoplastic urinary protein) (ANUP)	2	2	2	2	0	3	0	0.16	0.16	0.16	0.16	0	0.2	0	15673564	1.12319e+07	1.94686e+07	37316304	0	9239439	0	3	0.2	1.32757e+07
P55001	MFAP2_HUMAN	Microfibrillar-associated protein 2 (MFAP-2) (Microfibril-associated glycoprotein 1) (MAGP) (MAGP-1)	3	0	3	2	0	0	1	0.16	0	0.16	0.09	0	0	0.07	2.57892e+07	0	3.66324e+07	18603305	0	0	19426872	3	0.16	1.43503e+07
P55036	PSMD4_HUMAN	26S proteasome non-ATPase regulatory subunit 4 (26S proteasome regulatory subunit RPN10) (26S proteasome regulatory subunit S5A) (Antisecretory factor 1) (AF) (ASF) (Multiubiquitin chain-binding protein)	0	0	0	0	3	0	0	0	0	0	0	0.1	0	0	0	0	0	0	4.96799e+06	0	0	3	0.1	709713
P55056	APOC4_HUMAN	Apolipoprotein C-IV (Apo-CIV) (ApoC-IV) (Apolipoprotein C4)	6	7	8	5	6	4	4	0.35	0.34	0.41	0.28	0.34	0.25	0.22	9.85697e+07	1.88033e+08	2.08387e+08	230831218	3.02989e+08	69972196	5.78796e+07	8	0.41	1.65237e+08
P55058	PLTP_HUMAN	Phospholipid transfer protein (Lipid transfer protein II)	18	18	19	20	17	15	16	0.37	0.37	0.38	0.38	0.37	0.31	0.34	1.25391e+10	7.39746e+09	1.44395e+10	2.43582e+10	8.81154e+09	3550777642	8970344052	23	0.39	1.14381e+10
P55060	XPO2_HUMAN	Exportin-2 (Exp2) (Cellular apoptosis susceptibility protein) (Chromosome segregation 1-like protein) (Importin-alpha re-exporter)	4	1	5	7	11	2	5	0.04	0.01	0.05	0.07	0.1	0.02	0.04	15773959	14206916	2.18648e+07	3.55239e+07	3.99213e+07	3713427	9725423	17	0.15	2.01043e+07
P55072	TERA_HUMAN	Transitional endoplasmic reticulum ATPase (TER ATPase) (EC 3.6.4.6) (15S Mg(2+)-ATPase p97 subunit) (Valosin-containing protein) (VCP)	11	11	18	14	19	5	15	0.12	0.13	0.22	0.17	0.19	0.05	0.15	1.37817e+08	73191368	1.08275e+08	98527498	152782392	9594204	1.16794e+08	24	0.28	9.95689e+07
P55083	MFAP4_HUMAN	Microfibril-associated glycoprotein 4	7	6	7	7	7	6	6	0.22	0.19	0.22	0.22	0.22	0.15	0.19	8.41217e+09	4.95335e+09	6684088920	6246701146	4.62512e+09	1.00224e+09	3.11856e+09	7	0.22	5.00603e+09
P55084	ECHB_HUMAN	Trifunctional enzyme subunit beta, mitochondrial (TP-beta) [Includes: 3-ketoacyl-CoA thiolase (EC 2.3.1.16) (Acetyl-CoA acyltransferase) (Beta-ketothiolase)]	3	4	0	2	3	2	4	0.05	0.07	0	0.03	0.05	0.04	0.07	1.15045e+07	1.46132e+07	0	2.68972e+06	1.04735e+07	11932563	8160888	9	0.16	8.48205e+06
P55103	INHBC_HUMAN	Inhibin beta C chain (Activin beta-C chain)	9	9	8	10	8	9	9	0.3	0.33	0.3	0.33	0.25	0.28	0.28	2.07426e+08	178326561	2.06056e+08	1.78798e+08	1.64087e+08	9.60405e+07	139638392	10	0.33	1.67196e+08
P55209	NP1L1_HUMAN	Nucleosome assembly protein 1-like 1 (NAP-1-related protein) (hNRP)	2	1	2	1	2	1	2	0.05	0.03	0.05	0.03	0.05	0.03	0.05	35191576	15848107	30129416	2490369	22144814	10722232	9.1896e+06	2	0.05	1.79594e+07
P55263	ADK_HUMAN	Adenosine kinase (AK) (EC 2.7.1.20) (Adenosine 5'-phosphotransferase)	0	0	0	0	2	0	0	0	0	0	0	0.04	0	0	0	0	0	0	1.29131e+07	0	0	2	0.04	1.84473e+06
P55268	LAMB2_HUMAN	Laminin subunit beta-2 (Laminin B1s chain) (Laminin-11 subunit beta) (Laminin-14 subunit beta) (Laminin-15 subunit beta) (Laminin-3 subunit beta) (Laminin-4 subunit beta) (Laminin-7 subunit beta) (Laminin-9 subunit beta) (S-laminin subunit beta) (S-LAM beta)	16	17	28	33	11	4	16	0.08	0.09	0.16	0.18	0.07	0.03	0.08	70710668	2.53396e+07	58016796	72196452	15987436	2.855e+06	18203852	46	0.24	3.76157e+07
P55735	SEC13_HUMAN	Protein SEC13 homolog (SEC13-like protein 1) (SEC13-related protein)	0	0	0	2	0	0	0	0	0	0	0.06	0	0	0	0	0	0	6.17081e+06	0	0	0	2	0.06	881544
P55774	CCL18_HUMAN	C-C motif chemokine 18 (Alternative macrophage activation-associated CC chemokine 1) (AMAC-1) (CC chemokine PARC) (Dendritic cell chemokine 1) (DC-CK1) (Macrophage inflammatory protein 4) (MIP-4) (Pulmonary and activation-regulated chemokine) (Small-inducible cytokine A18) [Cleaved into: CCL18(1-68); CCL18(3-69); CCL18(4-69)]	4	2	2	3	2	2	2	0.34	0.17	0.1	0.17	0.16	0.17	0.16	957576188	255098960	7.66164e+07	485473218	4.51608e+07	152992672	231665608	4	0.34	3.14941e+08
P55786	PSA_HUMAN	Puromycin-sensitive aminopeptidase (PSA) (EC 3.4.11.14) (Cytosol alanyl aminopeptidase) (AAP-S)	0	0	2	0	0	0	0	0	0	0.02	0	0	0	0	0	0	3.46282e+06	0	0	0	0	2	0.02	494688
P55795	HNRH2_HUMAN	Heterogeneous nuclear ribonucleoprotein H2 (hnRNP H2) (FTP-3) (Heterogeneous nuclear ribonucleoprotein H') (hnRNP H') [Cleaved into: Heterogeneous nuclear ribonucleoprotein H2, N-terminally processed]	4	3	6	4	9	2	8	0.06	0.07	0.12	0.07	0.16	0.05	0.15	3.70823e+07	7.13126e+07	164278184	9.40145e+07	1.65862e+08	3.95794e+07	7.20244e+07	13	0.24	9.20219e+07
P55884	EIF3B_HUMAN	Eukaryotic translation initiation factor 3 subunit B (eIF3b) (Eukaryotic translation initiation factor 3 subunit 9) (Prt1 homolog) (hPrt1) (eIF-3-eta) (eIF3 p110) (eIF3 p116)	4	2	6	2	6	0	5	0.04	0.02	0.07	0.02	0.06	0	0.05	9.48627e+06	1.20899e+07	50010201	534684621	1.9262e+08	0	7.20756e+06	9	0.09	1.15157e+08
P55899	FCGRN_HUMAN	IgG receptor FcRn large subunit p51 (FcRn) (IgG Fc fragment receptor transporter alpha chain) (Neonatal Fc receptor)	0	2	0	0	0	0	0	0	0.03	0	0	0	0	0	0	431494282	0	0	0	0	0	2	0.03	6.1642e+07
P55957	BID_HUMAN	BH3-interacting domain death agonist (p22 BID) (BID) [Cleaved into: BH3-interacting domain death agonist p15 (p15 BID); BH3-interacting domain death agonist p13 (p13 BID); BH3-interacting domain death agonist p11 (p11 BID)]	1	1	0	0	0	0	0	0.07	0.07	0	0	0	0	0	18866334	19663819	0	0	0	0	0	1	0.07	5.50431e+06
P56192	SYMC_HUMAN	Methionine--tRNA ligase, cytoplasmic (EC 6.1.1.10) (Methionyl-tRNA synthetase) (MetRS)	0	0	0	0	8	0	0	0	0	0	0	0.09	0	0	0	0	0	0	2.13591e+07	0	0	8	0.09	3.0513e+06
P56385	ATP5I_HUMAN	ATP synthase subunit e, mitochondrial (ATPase subunit e) [Cleaved into: ATP synthase subunit e, mitochondrial, N-terminally processed]	0	2	0	2	0	0	0	0	0.23	0	0.23	0	0	0	0	1.94153e+07	0	4.65317e+06	0	0	0	2	0.23	3.43835e+06
P56470	LEG4_HUMAN	Galectin-4 (Gal-4) (Antigen NY-CO-27) (L-36 lactose-binding protein) (L36LBP) (Lactose-binding lectin 4)	0	0	0	2	2	0	0	0	0	0	0.08	0.08	0	0	0	0	0	1.65303e+07	1.27596e+07	0	0	2	0.08	4.18428e+06
P56537	IF6_HUMAN	Eukaryotic translation initiation factor 6 (eIF-6) (B(2)GCN homolog) (B4 integrin interactor) (CAB) (p27(BBP))	0	0	2	0	0	0	0	0	0	0.11	0	0	0	0	0	0	17421742	0	0	0	0	2	0.11	2.48882e+06
P57071	PRD15_HUMAN	PR domain zinc finger protein 15 (EC 2.1.1.-) (PR domain-containing protein 15) (Zinc finger protein 298)	0	0	0	6	0	8	0	0	0	0	0.04	0	0.06	0	0	0	0	1.14113e+08	0	422223040	0	10	0.07	7.66195e+07
P57737	CORO7_HUMAN	Coronin-7 (Crn7) (70 kDa WD repeat tumor rejection antigen homolog)	0	0	0	3	0	0	0	0	0	0	0.02	0	0	0	0	0	0	13304929	0	0	0	3	0.02	1.9007e+06
P57764	GSDMD_HUMAN	Gasdermin-D (Gasdermin domain-containing protein 1) [Cleaved into: Gasdermin-D, N-terminal (GSDMD-NT); Gasdermin-D, C-terminal (GSDMD-CT)]	2	0	3	2	3	0	3	0.05	0	0.06	0.04	0.07	0	0.06	10128355	0	10095920	5325213	2.10311e+07	0	6.48026e+06	5	0.1	7.58012e+06
P58107	EPIPL_HUMAN	Epiplakin (450 kDa epidermal antigen)	7	12	24	13	16	5	5	0.05	0.12	0.19	0.13	0.15	0.05	0.04	1.01214e+08	136822535	153383180	1.04427e+08	1.61035e+08	8.37218e+07	8.76936e+07	32	0.26	1.18328e+08
P58166	INHBE_HUMAN	Inhibin beta E chain (Activin beta-E chain)	5	4	3	4	5	5	0	0.17	0.13	0.1	0.1	0.15	0.14	0	8.83312e+07	13315077	2.4895e+07	5.66072e+07	3.33411e+07	19558199	0	7	0.22	3.37211e+07
P58215	LOXL3_HUMAN	Lysyl oxidase homolog 3 (EC 1.4.3.-) (Lysyl oxidase-like protein 3)	0	4	3	5	3	0	0	0	0.03	0.04	0.05	0.03	0	0	0	7.50812e+07	96353258	6.98706e+07	9.20201e+07	0	0	6	0.06	4.76179e+07
P58335	ANTR2_HUMAN	Anthrax toxin receptor 2 (Capillary morphogenesis gene 2 protein) (CMG-2)	7	13	14	12	15	8	12	0.14	0.27	0.25	0.24	0.28	0.17	0.23	55497704	1.35457e+08	1.37692e+08	140895032	1.52558e+08	3.97385e+07	1.01912e+08	18	0.32	1.09107e+08
P59665	DEF1_HUMAN	Neutrophil defensin 1 (Defensin, alpha 1) (HNP-1) (HP-1) (HP1) [Cleaved into: HP 1-56; Neutrophil defensin 2 (HNP-2) (HP-2) (HP2)]	6	3	5	5	3	5	6	0.35	0.18	0.34	0.34	0.27	0.34	0.35	6.46201e+08	102934335	3.06553e+08	169531083	175129367	1.32104e+08	7.20314e+08	6	0.35	3.21824e+08
P59666	DEF3_HUMAN	Neutrophil defensin 3 (Defensin, alpha 3) (HNP-3) (HP-3) (HP3) [Cleaved into: HP 3-56; Neutrophil defensin 2 (HNP-2) (HP-2) (HP2)]	7	4	6	6	5	6	7	0.35	0.28	0.34	0.34	0.28	0.34	0.35	6.46201e+08	1.36467e+08	3.58333e+08	1.84869e+08	2.53166e+08	1.41518e+08	7.23969e+08	7	0.35	3.49218e+08
P59998	ARPC4_HUMAN	Actin-related protein 2/3 complex subunit 4 (Arp2/3 complex 20 kDa subunit) (p20-ARC)	0	0	2	0	0	0	0	0	0	0.13	0	0	0	0	0	0	26809874	0	0	0	0	2	0.13	3829982
P60033	CD81_HUMAN	CD81 antigen (26 kDa cell surface protein TAPA-1) (Target of the antiproliferative antibody 1) (Tetraspanin-28) (Tspan-28) (CD antigen CD81)	0	3	2	2	3	0	0	0	0.14	0.06	0.11	0.14	0	0	0	1.708e+07	22635301	6.89071e+07	3.46368e+07	0	0	3	0.14	2.04656e+07
P60174	TPIS_HUMAN	Triosephosphate isomerase (TIM) (EC 5.3.1.1) (Triose-phosphate isomerase)	1	2	5	0	0	0	0	0.05	0.08	0.18	0	0	0	0	12450536	21899045	103297416	0	0	0	0	5	0.18	1.96639e+07
P60228	EIF3E_HUMAN	Eukaryotic translation initiation factor 3 subunit E (eIF3e) (Eukaryotic translation initiation factor 3 subunit 6) (Viral integration site protein INT-6 homolog) (eIF-3 p48)	0	3	5	0	6	0	0	0	0.05	0.1	0	0.13	0	0	0	7.44361e+06	14794090	0	2.73491e+07	0	0	7	0.16	7.08382e+06
P60660	MYL6_HUMAN	Myosin light polypeptide 6 (17 kDa myosin light chain) (LC17) (Myosin light chain 3) (MLC-3) (Myosin light chain alkali 3) (Myosin light chain A3) (Smooth muscle and nonmuscle myosin light chain alkali 6)	7	6	8	8	8	7	7	0.4	0.39	0.48	0.48	0.48	0.47	0.4	154277612	2.44652e+08	1.62596e+08	2.10951e+08	2.20216e+08	54839516	7.17616e+07	9	0.54	1.59899e+08
P60709	ACTB_HUMAN	Actin, cytoplasmic 1 (Beta-actin) [Cleaved into: Actin, cytoplasmic 1, N-terminally processed]	19	20	21	19	19	17	18	0.6	0.59	0.59	0.59	0.57	0.5	0.5	8.13081e+09	8.01212e+09	1.11972e+10	8.59063e+09	13654600815	4393518312	6043207305	22	0.63	8.57458e+09
P60842	IF4A1_HUMAN	Eukaryotic initiation factor 4A-I (eIF-4A-I) (eIF4A-I) (EC 3.6.4.13) (ATP-dependent RNA helicase eIF4A-1)	5	8	10	7	15	3	7	0.13	0.19	0.23	0.19	0.38	0.07	0.2	53682834	75488484	9.72367e+07	7.18205e+07	148118368	2.59884e+07	4.08957e+07	16	0.39	7.33187e+07
P60866	RS20_HUMAN	40S ribosomal protein S20	3	2	3	3	4	2	2	0.24	0.17	0.27	0.27	0.33	0.17	0.17	3.63344e+07	30909389	6.53991e+07	8.02331e+07	1.10353e+08	2.02265e+07	25417993	4	0.33	5.26962e+07
P60891	PRPS1_HUMAN	Ribose-phosphate pyrophosphokinase 1 (EC 2.7.6.1) (PPRibP) (Phosphoribosyl pyrophosphate synthase I) (PRS-I)	2	0	4	3	3	2	0	0.04	0	0.09	0.06	0.06	0.06	0	1.87284e+07	0	1.84213e+07	2.21354e+07	6.36171e+07	8028777	0	7	0.15	1.87044e+07
P60900	PSA6_HUMAN	Proteasome subunit alpha type-6 (EC 3.4.25.1) (27 kDa prosomal protein) (PROS-27) (p27K) (Macropain iota chain) (Multicatalytic endopeptidase complex iota chain) (Proteasome iota chain)	3	0	2	3	2	0	2	0.11	0	0.08	0.11	0.08	0	0.09	11903156	0	25176377	19303264	21298161	0	5.99945e+06	3	0.11	1.19543e+07
P60903	S10AA_HUMAN	Protein S100-A10 (Calpactin I light chain) (Calpactin-1 light chain) (Cellular ligand of annexin II) (S100 calcium-binding protein A10) (p10 protein) (p11)	6	7	5	6	6	5	6	0.42	0.47	0.47	0.47	0.47	0.47	0.47	2.70176e+08	344896916	1.10833e+08	1.98807e+08	2.95015e+08	7.25246e+07	94179917	7	0.47	1.98062e+08
P60953	CDC42_HUMAN	Cell division control protein 42 homolog (G25K GTP-binding protein)	3	4	4	3	5	2	5	0.17	0.21	0.23	0.17	0.27	0.1	0.27	7.37217e+07	80506492	94280285	5.12549e+07	3.23812e+08	34787806	1.1018e+08	5	0.27	1.09792e+08
P60981	DEST_HUMAN	Destrin (Actin-depolymerizing factor) (ADF)	4	6	5	5	6	2	4	0.23	0.32	0.28	0.28	0.33	0.09	0.24	2.41161e+07	3.17174e+07	50835732	23848326	2.61744e+07	7.23303e+06	1.02252e+07	8	0.42	2.48786e+07
P61009	SPCS3_HUMAN	Signal peptidase complex subunit 3 (EC 3.4.-.-) (Microsomal signal peptidase 22/23 kDa subunit) (SPC22/23) (SPase 22/23 kDa subunit)	0	0	0	0	1	0	0	0	0	0	0	0.05	0	0	0	0	0	0	11023520	0	0	1	0.05	1.57479e+06
P61019	RAB2A_HUMAN	Ras-related protein Rab-2A	0	0	3	2	3	0	2	0	0	0.15	0.12	0.15	0	0.12	0	0	1.59668e+08	5.18411e+06	1.48579e+07	0	8859149	4	0.19	2.69385e+07
P61026	RAB10_HUMAN	Ras-related protein Rab-10	2	4	5	2	3	0	5	0.09	0.15	0.2	0.09	0.14	0	0.18	9.27647e+07	8.6494e+06	1.00088e+07	4.57921e+06	4.13441e+07	0	2.81878e+07	6	0.24	2.65049e+07
P61077	UB2D3_HUMAN	Ubiquitin-conjugating enzyme E2 D3 (EC 2.3.2.23) ((E3-independent) E2 ubiquitin-conjugating enzyme D3) (EC 2.3.2.24) (E2 ubiquitin-conjugating enzyme D3) (Ubiquitin carrier protein D3) (Ubiquitin-conjugating enzyme E2(17)KB 3) (Ubiquitin-conjugating enzyme E2-17 kDa 3) (Ubiquitin-protein ligase D3)	0	0	2	0	0	0	0	0	0	0.14	0	0	0	0	0	0	26421813	0	0	0	0	2	0.14	3.77454e+06
P61081	UBC12_HUMAN	NEDD8-conjugating enzyme Ubc12 (EC 6.3.2.-) (NEDD8 carrier protein) (NEDD8 protein ligase) (Ubiquitin-conjugating enzyme E2 M)	0	0	1	2	4	0	0	0	0	0.05	0.11	0.21	0	0	0	0	13888663	4.55086e+06	19773047	0	0	4	0.21	5.45894e+06
P61086	UBE2K_HUMAN	Ubiquitin-conjugating enzyme E2 K (EC 2.3.2.23) (E2 ubiquitin-conjugating enzyme K) (Huntingtin-interacting protein 2) (HIP-2) (Ubiquitin carrier protein) (Ubiquitin-conjugating enzyme E2-25 kDa) (Ubiquitin-conjugating enzyme E2(25K)) (Ubiquitin-conjugating enzyme E2-25K) (Ubiquitin-protein ligase)	1	0	4	3	2	2	3	0.1	0	0.25	0.21	0.17	0.13	0.21	14189510	0	4.40159e+07	2.24931e+07	3.78575e+07	4772757	7496112	4	0.25	1.86893e+07
P61088	UBE2N_HUMAN	Ubiquitin-conjugating enzyme E2 N (EC 2.3.2.23) (Bendless-like ubiquitin-conjugating enzyme) (E2 ubiquitin-conjugating enzyme N) (Ubc13) (UbcH13) (Ubiquitin carrier protein N) (Ubiquitin-protein ligase N)	3	4	3	3	6	2	4	0.18	0.25	0.2	0.18	0.43	0.11	0.22	15565427	1.72559e+07	2.68286e+07	23437969	3.17765e+07	8.14658e+06	23247167	6	0.43	2.0894e+07
P61106	RAB14_HUMAN	Ras-related protein Rab-14	0	3	3	2	3	2	2	0	0.13	0.13	0.07	0.13	0.1	0.07	0	1.23693e+07	4.54155e+07	9.74558e+06	49279421	2.60251e+06	1.24846e+07	3	0.13	1.88424e+07
P61129	ZC3H6_HUMAN	Zinc finger CCCH domain-containing protein 6	0	0	0	3	0	0	0	0	0	0	0.03	0	0	0	0	0	0	18704443486	0	0	0	3	0.03	2.67206e+09
P61158	ARP3_HUMAN	Actin-related protein 3 (Actin-like protein 3)	3	4	7	3	4	0	3	0.07	0.1	0.2	0.08	0.11	0	0.08	7.67895e+06	1.46266e+07	3.92302e+07	7.48544e+06	20160742	0	5060603	8	0.24	1.34632e+07
P61160	ARP2_HUMAN	Actin-related protein 2 (Actin-like protein 2)	4	6	6	3	8	4	4	0.09	0.13	0.13	0.06	0.18	0.1	0.1	1939694309	2362031192	2.32985e+09	1.56911e+09	2367195561	724620777	8.97978e+08	9	0.18	1.7415e+09
P61163	ACTZ_HUMAN	Alpha-centractin (Centractin) (ARP1) (Actin-RPV) (Centrosome-associated actin homolog)	3	4	4	5	5	0	3	0.06	0.07	0.07	0.09	0.09	0	0.06	1.92416e+09	1.90462e+09	2.31338e+09	1.57853e+09	2.36103e+09	0	892613917	6	0.11	1.56776e+09
P61201	CSN2_HUMAN	COP9 signalosome complex subunit 2 (SGN2) (Signalosome subunit 2) (Alien homolog) (JAB1-containing signalosome subunit 2) (Thyroid receptor-interacting protein 15) (TR-interacting protein 15) (TRIP-15)	0	0	1	0	2	0	0	0	0	0.02	0	0.04	0	0	0	0	3357629	0	4088578	0	0	2	0.04	1.06374e+06
P61204	ARF3_HUMAN	ADP-ribosylation factor 3	0	2	2	3	6	4	2	0	0.1	0.1	0.17	0.37	0.17	0.1	0	13812464	52125258	7.45833e+07	113326606	1.39071e+07	7163642	8	0.49	3.92741e+07
P61221	ABCE1_HUMAN	ATP-binding cassette sub-family E member 1 (2'-5'-oligoadenylate-binding protein) (HuHP68) (RNase L inhibitor) (Ribonuclease 4 inhibitor) (RNS4I)	0	0	0	0	2	0	0	0	0	0	0	0.02	0	0	0	0	0	0	1.3895e+07	0	0	2	0.02	1.985e+06
P61224	RAP1B_HUMAN	Ras-related protein Rap-1b (GTP-binding protein smg p21B)	1	2	3	6	4	5	5	0.06	0.1	0.15	0.24	0.19	0.24	0.19	33514024	5369152	2.15371e+07	849219414	51747935	1.31005e+07	12622590	6	0.24	1.41016e+08
P61247	RS3A_HUMAN	40S ribosomal protein S3a (v-fos transformation effector protein) (Fte-1)	6	2	4	2	2	3	4	0.19	0.06	0.14	0.07	0.06	0.09	0.13	169703400	3.37907e+07	36359640	1.33823e+07	55238199	9.07012e+06	1.78052e+07	8	0.25	4.79071e+07
P61254	RL26_HUMAN	60S ribosomal protein L26	3	2	1	3	5	0	4	0.16	0.1	0.06	0.16	0.21	0	0.2	19169367	10856065	15722096	5.96747e+06	6.0319e+07	0	31876324	5	0.21	2.05586e+07
P61313	RL15_HUMAN	60S ribosomal protein L15	0	3	5	0	4	0	0	0	0.16	0.2	0	0.17	0	0	0	5.25835e+07	4.59465e+07	0	2.86955e+07	0	0	6	0.23	1.40757e+07
P61326	MGN_HUMAN	Protein mago nashi homolog	0	0	0	0	2	0	0	0	0	0	0	0.08	0	0	0	0	0	0	47952027	0	0	2	0.08	6.85029e+06
P61353	RL27_HUMAN	60S ribosomal protein L27	4	0	5	2	5	0	4	0.24	0	0.26	0.14	0.35	0	0.24	25313124	0	1.4156e+07	3.38461e+06	28324050	0	2.00466e+07	9	0.59	1.30321e+07
P61586	RHOA_HUMAN	Transforming protein RhoA (Rho cDNA clone 12) (h12)	2	5	6	2	5	0	2	0.1	0.27	0.3	0.1	0.28	0	0.09	32283243	3.20098e+07	5.92546e+07	1.34625e+07	6.10135e+07	0	18564340	8	0.44	3.09411e+07
P61601	NCALD_HUMAN	Neurocalcin-delta	0	0	5	0	3	0	0	0	0	0.16	0	0.09	0	0	0	0	1.60348e+07	0	9.74401e+06	0	0	5	0.16	3.68268e+06
P61604	CH10_HUMAN	10 kDa heat shock protein, mitochondrial (Hsp10) (10 kDa chaperonin) (Chaperonin 10) (CPN10) (Early-pregnancy factor) (EPF)	1	2	0	1	0	0	1	0.08	0.2	0	0.08	0	0	0.08	17589592	41024547	0	11342879	0	0	15036946	2	0.2	1.2142e+07
P61619	S61A1_HUMAN	Protein transport protein Sec61 subunit alpha isoform 1 (Sec61 alpha-1)	0	1	0	0	0	0	0	0	0.03	0	0	0	0	0	0	7930842	0	0	0	0	0	1	0.03	1.13298e+06
P61626	LYSC_HUMAN	Lysozyme C (EC 3.2.1.17) (1,4-beta-N-acetylmuramidase C)	12	13	13	13	12	11	12	0.72	0.77	0.72	0.77	0.72	0.53	0.58	2.07996e+10	16648493917	1.50761e+10	1.64833e+10	9.80738e+09	6013720272	1.65397e+10	14	0.77	14481189656
P61769	B2MG_HUMAN	Beta-2-microglobulin [Cleaved into: Beta-2-microglobulin form pI 5.3]	5	5	5	5	5	5	6	0.33	0.33	0.33	0.33	0.33	0.33	0.47	396365968	4.03698e+08	453119874	1.23538e+09	4.67291e+08	437103340	4.52084e+08	6	0.47	5.49291e+08
P61812	TGFB2_HUMAN	Transforming growth factor beta-2 (TGF-beta-2) (BSC-1 cell growth inhibitor) (Cetermin) (Glioblastoma-derived T-cell suppressor factor) (G-TSF) (Polyergin) [Cleaved into: Latency-associated peptide (LAP)]	0	0	0	3	2	0	0	0	0	0	0.05	0.03	0	0	0	0	0	16020529	182043450	0	0	4	0.06	2.82949e+07
P61916	NPC2_HUMAN	Epididymal secretory protein E1 (Human epididymis-specific protein 1) (He1) (Niemann-Pick disease type C2 protein)	0	0	4	3	2	0	2	0	0	0.34	0.21	0.13	0	0.13	0	0	1.37383e+07	17508261	4483345	0	3.95866e+06	4	0.34	5.6698e+06
P61923	COPZ1_HUMAN	Coatomer subunit zeta-1 (Zeta-1-coat protein) (Zeta-1 COP)	0	0	0	1	0	0	1	0	0	0	0.07	0	0	0.07	0	0	0	18163922	0	0	68253576	1	0.07	1.23454e+07
P61927	RL37_HUMAN	60S ribosomal protein L37 (G1.16)	0	0	0	2	4	0	0	0	0	0	0.13	0.26	0	0	0	0	0	2.3804e+07	3.18458e+07	0	0	4	0.26	7.94998e+06
P61970	NTF2_HUMAN	Nuclear transport factor 2 (NTF-2) (Placental protein 15) (PP15)	0	0	2	0	0	0	2	0	0	0.1	0	0	0	0.1	0	0	3.95384e+07	0	0	0	21223730	2	0.1	8.6803e+06
P61978	HNRPK_HUMAN	Heterogeneous nuclear ribonucleoprotein K (hnRNP K) (Transformation up-regulated nuclear protein) (TUNP)	13	17	22	15	20	13	17	0.35	0.42	0.51	0.32	0.47	0.29	0.41	1.82568e+08	1.50115e+08	228555676	2.36348e+08	3.07909e+08	50655716	8.3857e+07	26	0.57	1.77144e+08
P61981	1433G_HUMAN	14-3-3 protein gamma (Protein kinase C inhibitor protein 1) (KCIP-1) [Cleaved into: 14-3-3 protein gamma, N-terminally processed]	15	16	16	15	15	14	15	0.53	0.54	0.65	0.53	0.59	0.49	0.59	5.68416e+08	5.4853e+08	1170777041	5.87076e+08	9.68057e+08	1163099736	313074326	19	0.72	7.59861e+08
P62081	RS7_HUMAN	40S ribosomal protein S7	2	2	3	3	2	2	3	0.09	0.09	0.13	0.13	0.09	0.09	0.13	37683217	24433055	3.40252e+07	2.64067e+07	52904170	13580730	28328466	4	0.17	3.10516e+07
P62140	PP1B_HUMAN	Serine/threonine-protein phosphatase PP1-beta catalytic subunit (PP-1B) (PPP1CD) (EC 3.1.3.16) (EC 3.1.3.53)	2	5	3	3	4	0	3	0.04	0.18	0.1	0.1	0.12	0	0.09	10267086	2.52172e+07	27496888	24128110	4.58318e+07	0	2.44548e+07	6	0.2	2.24851e+07
P62158	CALM_HUMAN	Calmodulin (CaM)	8	10	10	8	7	6	8	0.37	0.52	0.52	0.49	0.34	0.38	0.49	3.05173e+08	463121553	5.28679e+08	513032281	7.19181e+08	121245268	3.45362e+08	10	0.52	4.2797e+08
P62191	PRS4_HUMAN	26S protease regulatory subunit 4 (P26s4) (26S proteasome AAA-ATPase subunit RPT2) (Proteasome 26S subunit ATPase 1)	0	4	5	4	2	0	1	0	0.09	0.1	0.11	0.04	0	0.02	0	1.62226e+07	23605931	4.73867e+06	12244365	0	11731584	8	0.23	9791876
P62195	PRS8_HUMAN	26S protease regulatory subunit 8 (26S proteasome AAA-ATPase subunit RPT6) (Proteasome 26S subunit ATPase 5) (Proteasome subunit p45) (Thyroid hormone receptor-interacting protein 1) (TRIP1) (p45/SUG)	0	0	3	2	6	2	2	0	0	0.07	0.05	0.15	0.03	0.03	0	0	8868438	4198426	1.80179e+07	8890066	6.90575e+06	7	0.16	6.69723e+06
P62241	RS8_HUMAN	40S ribosomal protein S8	2	0	2	0	4	0	0	0.1	0	0.09	0	0.19	0	0	1.49191e+07	0	63837136	0	2.84148e+07	0	0	4	0.19	1.53102e+07
P62244	RS15A_HUMAN	40S ribosomal protein S15a	0	0	2	0	2	0	0	0	0	0.1	0	0.1	0	0	0	0	44057707	0	52102800	0	0	2	0.1	1.37372e+07
P62249	RS16_HUMAN	40S ribosomal protein S16	2	3	5	0	6	0	3	0.1	0.19	0.32	0	0.38	0	0.16	21014981	1.3198e+07	3.02322e+07	0	3.29624e+07	0	1.35337e+07	7	0.44	1.58487e+07
P62258	1433E_HUMAN	14-3-3 protein epsilon (14-3-3E)	15	12	14	12	16	9	15	0.61	0.49	0.6	0.51	0.64	0.32	0.64	5.30307e+08	5.4853e+08	1170777041	5.65453e+08	9.52454e+08	167612680	243796274	18	0.71	5.9699e+08
P62263	RS14_HUMAN	40S ribosomal protein S14	4	4	4	4	4	3	4	0.26	0.26	0.26	0.26	0.26	0.18	0.33	4.5422e+07	3.31113e+07	5.12197e+07	2.34971e+07	56142460	1.06899e+07	2.2951e+07	5	0.4	3.4719e+07
P62266	RS23_HUMAN	40S ribosomal protein S23	0	2	3	0	3	0	2	0	0.13	0.2	0	0.18	0	0.13	0	3.54533e+07	16048094	0	4.61105e+07	0	10726793	4	0.26	1.5477e+07
P62269	RS18_HUMAN	40S ribosomal protein S18 (Ke-3) (Ke3)	3	3	4	3	2	2	3	0.16	0.13	0.2	0.12	0.12	0.12	0.16	2.91974e+07	10107297	2.64301e+07	1.67255e+07	38928667	5406837	1.05006e+07	5	0.21	1.96138e+07
P62277	RS13_HUMAN	40S ribosomal protein S13	4	1	4	0	3	0	0	0.26	0.1	0.26	0	0.15	0	0	3.20691e+07	37046680	1.56578e+07	0	11441212	0	0	6	0.34	1.3745e+07
P62280	RS11_HUMAN	40S ribosomal protein S11	2	0	2	0	4	0	0	0.11	0	0.1	0	0.23	0	0	2.26673e+07	0	28467647	0	3.93946e+07	0	0	4	0.23	1.29328e+07
P62306	RUXF_HUMAN	Small nuclear ribonucleoprotein F (snRNP-F) (Sm protein F) (Sm-F) (SmF)	1	0	0	1	1	0	0	0.15	0	0	0.15	0.15	0	0	6363168	0	0	36075432	5958394	0	0	1	0.15	6.91386e+06
P62316	SMD2_HUMAN	Small nuclear ribonucleoprotein Sm D2 (Sm-D2) (snRNP core protein D2)	2	0	3	0	1	0	0	0.16	0	0.32	0	0.08	0	0	8157614	0	9.59325e+06	0	8132632	0	0	3	0.32	3.69764e+06
P62318	SMD3_HUMAN	Small nuclear ribonucleoprotein Sm D3 (Sm-D3) (snRNP core protein D3)	0	2	1	0	0	0	0	0	0.23	0.17	0	0	0	0	0	9.26348e+06	18861792	0	0	0	0	2	0.23	4.0179e+06
P62328	TYB4_HUMAN	Thymosin beta-4 (T beta-4) (Fx) [Cleaved into: Hematopoietic system regulatory peptide (Seraspenide)]	2	0	0	0	2	4	2	0.3	0	0	0	0.3	0.45	0.3	9947158	0	0	0	29998049	1.56537e+07	5.01816e+06	4	0.45	8.65959e+06
P62333	PRS10_HUMAN	26S protease regulatory subunit 10B (26S proteasome AAA-ATPase subunit RPT4) (Proteasome 26S subunit ATPase 6) (Proteasome subunit p42)	0	3	0	0	5	0	2	0	0.05	0	0	0.1	0	0.03	0	1.26524e+07	0	0	2.2672e+07	0	8.8489e+06	6	0.12	6.31048e+06
P62424	RL7A_HUMAN	60S ribosomal protein L7a (PLA-X polypeptide) (Surfeit locus protein 3)	4	3	4	5	6	0	3	0.14	0.13	0.15	0.14	0.21	0	0.12	2.32677e+07	1.56192e+09	3.48024e+07	103956516	3.68671e+07	0	1.90005e+07	11	0.33	2.5426e+08
P62495	ERF1_HUMAN	Eukaryotic peptide chain release factor subunit 1 (Eukaryotic release factor 1) (eRF1) (Protein Cl1) (TB3-1)	4	1	3	0	3	0	2	0.08	0.03	0.08	0	0.06	0	0.05	17261954	17423474	2.88067e+07	0	29309399	0	1.03807e+07	5	0.11	1.47403e+07
P62633	CNBP_HUMAN	Cellular nucleic acid-binding protein (CNBP) (Zinc finger protein 9)	4	0	0	0	0	0	0	0.31	0	0	0	0	0	0	36671754	0	0	0	0	0	0	4	0.31	5238822
P62701	RS4X_HUMAN	40S ribosomal protein S4, X isoform (SCR10) (Single copy abundant mRNA protein)	4	6	6	2	6	2	3	0.14	0.19	0.22	0.07	0.19	0.06	0.1	30318619	1.20588e+08	4.32787e+07	3.65601e+06	4.88545e+07	1.07075e+07	2.10854e+07	10	0.34	3.97841e+07
P62714	PP2AB_HUMAN	Serine/threonine-protein phosphatase 2A catalytic subunit beta isoform (PP2A-beta) (EC 3.1.3.16)	1	2	4	2	1	0	3	0.03	0.05	0.1	0.05	0.03	0	0.09	14540920	1.60477e+07	17131384	20500275	54053914	0	16813289	6	0.17	1.98696e+07
P62745	RHOB_HUMAN	Rho-related GTP-binding protein RhoB (Rho cDNA clone 6) (h6)	0	2	0	0	0	0	0	0	0.15	0	0	0	0	0	0	8610305	0	0	0	0	0	2	0.15	1.23004e+06
P62750	RL23A_HUMAN	60S ribosomal protein L23a	4	4	4	3	5	0	4	0.21	0.23	0.22	0.17	0.28	0	0.2	17207365	12335284	2.16952e+07	1.92584e+07	2.55705e+07	0	15794673	6	0.33	1.59802e+07
P62753	RS6_HUMAN	40S ribosomal protein S6 (Phosphoprotein NP33)	7	5	6	5	5	0	3	0.2	0.18	0.18	0.14	0.17	0	0.1	2.78837e+07	35208939	43634892	8.99624e+06	36369398	0	1.6299e+07	9	0.24	2.4056e+07
P62805	H4_HUMAN	Histone H4	6	6	6	7	7	5	6	0.57	0.57	0.57	0.58	0.58	0.46	0.57	730201035	1.11424e+09	1249399416	1449825488	1.88624e+09	302137502	1.0703e+09	7	0.58	1.11462e+09
P62820	RAB1A_HUMAN	Ras-related protein Rab-1A (YPT1-related protein)	3	4	6	5	8	3	5	0.13	0.19	0.3	0.16	0.41	0.11	0.2	1.3096e+07	3.45018e+07	2.7044e+07	1.37839e+07	5.64199e+07	6.8618e+06	28052318	10	0.44	2.568e+07
P62826	RAN_HUMAN	GTP-binding nuclear protein Ran (Androgen receptor-associated protein 24) (GTPase Ran) (Ras-like protein TC4) (Ras-related nuclear protein)	4	5	4	5	8	2	4	0.19	0.2	0.21	0.25	0.34	0.08	0.18	5.4089e+07	3.22505e+07	9.48863e+07	80502616	6.8409e+07	32410158	53863309	10	0.4	5.94873e+07
P62829	RL23_HUMAN	60S ribosomal protein L23 (60S ribosomal protein L17)	0	0	0	0	2	0	0	0	0	0	0	0.13	0	0	0	0	0	0	2.24885e+07	0	0	2	0.13	3.21265e+06
P62847	RS24_HUMAN	40S ribosomal protein S24	0	0	3	0	2	0	0	0	0	0.15	0	0.11	0	0	0	0	5727179	0	4.04095e+06	0	0	3	0.15	1.39545e+06
P62851	RS25_HUMAN	40S ribosomal protein S25	0	0	0	2	0	2	2	0	0	0	0.1	0	0.1	0.1	0	0	0	21797518	0	5880813	21773588	2	0.1	7.06456e+06
P62857	RS28_HUMAN	40S ribosomal protein S28	0	0	2	2	0	0	0	0	0	0.3	0.3	0	0	0	0	0	2.02426e+07	18333226	0	0	0	2	0.3	5.51084e+06
P62873	GBB1_HUMAN	Guanine nucleotide-binding protein G(I)/G(S)/G(T) subunit beta-1 (Transducin beta chain 1)	4	3	3	4	5	3	3	0.12	0.08	0.09	0.12	0.15	0.08	0.07	3.94813e+07	75949836	33637451	2.73549e+07	152766304	16596594	164253706	6	0.17	7.28629e+07
P62879	GBB2_HUMAN	Guanine nucleotide-binding protein G(I)/G(S)/G(T) subunit beta-2 (G protein subunit beta-2) (Transducin beta chain 2)	3	3	3	5	6	3	1	0.08	0.08	0.09	0.15	0.19	0.08	0.03	3.894e+07	38524924	2.86674e+07	3.56024e+07	47102990	1.65163e+07	88523748	6	0.19	41982517
P62888	RL30_HUMAN	60S ribosomal protein L30	3	2	4	3	5	3	4	0.25	0.15	0.43	0.25	0.5	0.25	0.36	3.78012e+07	18949866	3.21813e+07	9221722	3.38734e+07	7.06771e+06	1.39652e+07	5	0.5	2.18658e+07
P62899	RL31_HUMAN	60S ribosomal protein L31	3	1	3	3	4	0	2	0.14	0.07	0.22	0.14	0.26	0	0.15	15000985	14630005	1.74258e+07	5495310	15380218	0	8.77147e+06	6	0.35	1.09577e+07
P62906	RL10A_HUMAN	60S ribosomal protein L10a (CSA-19) (Neural precursor cell expressed developmentally down-regulated protein 6) (NEDD-6)	2	2	5	2	2	0	0	0.11	0.06	0.2	0.11	0.13	0	0	8.15037e+07	406800240	289128780	17352746	13044874	0	0	7	0.29	1.15404e+08
P62910	RL32_HUMAN	60S ribosomal protein L32	2	0	0	0	2	0	0	0.16	0	0	0	0.15	0	0	3549208	0	0	0	17422327	0	0	3	0.25	2.99593e+06
P62917	RL8_HUMAN	60S ribosomal protein L8	5	2	7	6	7	5	7	0.17	0.05	0.23	0.19	0.23	0.18	0.2	3.14078e+07	37148822	30548252	4.28138e+07	5.48015e+07	2.95566e+07	2.73523e+07	9	0.29	36232716
P62937	PPIA_HUMAN	Peptidyl-prolyl cis-trans isomerase A (PPIase A) (EC 5.2.1.8) (Cyclophilin A) (Cyclosporin A-binding protein) (Rotamase A) [Cleaved into: Peptidyl-prolyl cis-trans isomerase A, N-terminally processed]	5	10	11	7	5	8	9	0.24	0.59	0.52	0.36	0.24	0.44	0.43	129811168	1.6465e+08	4.17467e+08	1.28095e+08	72865768	4.61643e+07	1.54715e+08	14	0.67	1.5911e+08
P62942	FKB1A_HUMAN	Peptidyl-prolyl cis-trans isomerase FKBP1A (PPIase FKBP1A) (EC 5.2.1.8) (12 kDa FK506-binding protein) (12 kDa FKBP) (FKBP-12) (Calstabin-1) (FK506-binding protein 1A) (FKBP-1A) (Immunophilin FKBP12) (Rotamase)	1	1	2	1	1	1	1	0.12	0.12	0.25	0.12	0.12	0.12	0.12	22170498	22518508	5.96069e+07	27987466	27605308	19258622	13044127	2	0.25	2.74559e+07
P62979	RS27A_HUMAN	Ubiquitin-40S ribosomal protein S27a (Ubiquitin carboxyl extension protein 80) [Cleaved into: Ubiquitin; 40S ribosomal protein S27a]	6	6	11	9	10	4	6	0.34	0.42	0.69	0.58	0.65	0.25	0.27	8.78092e+07	1.036e+08	376541747	1.13693e+08	7.89941e+07	9740292	3.18302e+07	13	0.73	114601211
P62987	RL40_HUMAN	Ubiquitin-60S ribosomal protein L40 (CEP52) (Ubiquitin A-52 residue ribosomal protein fusion product 1) [Cleaved into: Ubiquitin; 60S ribosomal protein L40]	6	4	7	6	6	3	5	0.45	0.27	0.46	0.43	0.41	0.16	0.28	8.78092e+07	1.036e+08	376541747	1.13693e+08	6.31603e+07	9740292	3.08547e+07	9	0.59	1.122e+08
P63000	RAC1_HUMAN	Ras-related C3 botulinum toxin substrate 1 (Cell migration-inducing gene 5 protein) (Ras-like protein TC25) (p21-Rac1)	4	4	6	6	6	0	2	0.19	0.21	0.3	0.3	0.3	0	0.11	49210924	21267428	6.1649e+07	5.46514e+07	9.96731e+07	0	33503597	7	0.33	4.57079e+07
P63010	AP2B1_HUMAN	AP-2 complex subunit beta (AP105B) (Adaptor protein complex AP-2 subunit beta) (Adaptor-related protein complex 2 subunit beta) (Beta-2-adaptin) (Beta-adaptin) (Clathrin assembly protein complex 2 beta large chain) (Plasma membrane adaptor HA2/AP2 adaptin beta subunit)	6	4	11	7	16	5	7	0.05	0.03	0.1	0.06	0.15	0.04	0.06	45867978	2.95062e+07	3.64778e+07	74126453	1.08518e+08	1.74965e+07	3.82658e+07	19	0.17	5.00369e+07
P63092	GNAS2_HUMAN	Guanine nucleotide-binding protein G(s) subunit alpha isoforms short (Adenylate cyclase-stimulating G alpha protein)	0	0	0	0	1	0	0	0	0	0	0	0.03	0	0	0	0	0	0	10789219	0	0	1	0.03	1541317
P63104	1433Z_HUMAN	14-3-3 protein zeta/delta (Protein kinase C inhibitor protein 1) (KCIP-1)	18	17	18	18	19	13	15	0.62	0.6	0.55	0.64	0.57	0.46	0.52	650650234	5.94304e+08	1170777041	6.14123e+08	9.62636e+08	188289352	345636042	22	0.77	6.46631e+08
P63151	2ABA_HUMAN	Serine/threonine-protein phosphatase 2A 55 kDa regulatory subunit B alpha isoform (PP2A subunit B isoform B55-alpha) (PP2A subunit B isoform PR55-alpha) (PP2A subunit B isoform R2-alpha) (PP2A subunit B isoform alpha)	3	0	0	3	4	0	0	0.05	0	0	0.06	0.07	0	0	9.95051e+06	0	0	5.76977e+06	21638109	0	0	5	0.1	5.33691e+06
P63167	DYL1_HUMAN	Dynein light chain 1, cytoplasmic (8 kDa dynein light chain) (DLC8) (Dynein light chain LC8-type 1) (Protein inhibitor of neuronal nitric oxide synthase) (PIN)	0	0	2	0	0	0	0	0	0	0.33	0	0	0	0	0	0	7.76322e+07	0	0	0	0	2	0.33	1.10903e+07
P63173	RL38_HUMAN	60S ribosomal protein L38	0	0	0	0	2	0	2	0	0	0	0	0.24	0	0.24	0	0	0	0	1.88985e+07	0	3.70596e+06	2	0.24	3.22921e+06
P63208	SKP1_HUMAN	S-phase kinase-associated protein 1 (Cyclin-A/CDK2-associated protein p19) (p19A) (Organ of Corti protein 2) (OCP-2) (Organ of Corti protein II) (OCP-II) (RNA polymerase II elongation factor-like protein) (SIII) (Transcription elongation factor B polypeptide 1-like) (p19skp1)	6	4	4	8	5	6	4	0.33	0.17	0.17	0.39	0.22	0.23	0.17	4.55485e+07	7.49525e+07	8.26323e+07	74463628	5.92498e+07	3.70868e+07	20956371	8	0.39	5.64128e+07
P63220	RS21_HUMAN	40S ribosomal protein S21	2	0	2	0	0	0	0	0.19	0	0.19	0	0	0	0	7.86097e+06	0	1.56178e+07	0	0	0	0	2	0.19	3.35411e+06
P63241	IF5A1_HUMAN	Eukaryotic translation initiation factor 5A-1 (eIF-5A-1) (eIF-5A1) (Eukaryotic initiation factor 5A isoform 1) (eIF-5A) (Rev-binding factor) (eIF-4D)	3	2	4	3	3	2	4	0.13	0.1	0.21	0.13	0.18	0.1	0.21	5.43215e+07	8.89012e+07	91446328	32614183	83844597	48338428	4.79412e+07	4	0.21	6.39153e+07
P63244	RACK1_HUMAN	Receptor of activated protein C kinase 1 (Cell proliferation-inducing gene 21 protein) (Guanine nucleotide-binding protein subunit beta-2-like 1) (Guanine nucleotide-binding protein subunit beta-like protein 12.3) (Human lung cancer oncogene 7 protein) (HLC-7) (Receptor for activated C kinase) [Cleaved into: Receptor of activated protein C kinase 1, N-terminally processed (Guanine nucleotide-bind…	6	9	12	7	12	2	4	0.14	0.26	0.31	0.25	0.36	0.07	0.11	33814522	309618592	79654420	8.17579e+07	8.93635e+07	7539441	21011943	15	0.41	8.89658e+07
P63267	ACTH_HUMAN	Actin, gamma-enteric smooth muscle (Alpha-actin-3) (Gamma-2-actin) (Smooth muscle gamma-actin)	15	16	16	14	15	14	17	0.42	0.42	0.42	0.38	0.42	0.38	0.42	8.13081e+09	6.18637e+09	10454679780	8.59063e+09	1.24436e+10	3.28683e+09	5.62847e+09	18	0.47	7.81734e+09
P67775	PP2AA_HUMAN	Serine/threonine-protein phosphatase 2A catalytic subunit alpha isoform (PP2A-alpha) (EC 3.1.3.16) (Replication protein C) (RP-C)	1	3	4	3	1	0	3	0.03	0.09	0.15	0.08	0.03	0	0.11	14540920	16919037	19356178	22258122	54053914	0	1.67442e+07	6	0.24	2.03565e+07
P67809	YBOX1_HUMAN	Nuclease-sensitive element-binding protein 1 (CCAAT-binding transcription factor I subunit A) (CBF-A) (DNA-binding protein B) (DBPB) (Enhancer factor I subunit A) (EFI-A) (Y-box transcription factor) (Y-box-binding protein 1) (YB-1)	2	0	0	0	0	0	0	0.12	0	0	0	0	0	0	1.0439e+07	0	0	0	0	0	0	2	0.12	1.49128e+06
P67936	TPM4_HUMAN	Tropomyosin alpha-4 chain (TM30p1) (Tropomyosin-4)	22	19	19	21	19	14	17	0.52	0.52	0.55	0.56	0.52	0.41	0.56	543645860	344723532	6.66274e+08	4.57433e+08	4.9423e+08	122230045	2.31754e+08	27	0.67	4.08613e+08
P68032	ACTC_HUMAN	Actin, alpha cardiac muscle 1 (Alpha-cardiac actin)	16	17	18	16	17	14	18	0.46	0.44	0.49	0.44	0.49	0.37	0.46	8.13081e+09	6.18637e+09	10454679780	8.59063e+09	1.24436e+10	3.28683e+09	5.62847e+09	19	0.49	7.81734e+09
P68036	UB2L3_HUMAN	Ubiquitin-conjugating enzyme E2 L3 (EC 2.3.2.23) (E2 ubiquitin-conjugating enzyme L3) (L-UBC) (UbcH7) (Ubiquitin carrier protein L3) (Ubiquitin-conjugating enzyme E2-F1) (Ubiquitin-protein ligase L3)	0	2	2	0	0	0	0	0	0.08	0.08	0	0	0	0	0	1.9253e+10	2.56178e+10	0	0	0	0	2	0.08	6.41012e+09
P68104	EF1A1_HUMAN	Elongation factor 1-alpha 1 (EF-1-alpha-1) (Elongation factor Tu) (EF-Tu) (Eukaryotic elongation factor 1 A-1) (eEF1A-1) (Leukocyte receptor cluster member 7)	15	19	17	15	17	13	14	0.28	0.41	0.3	0.34	0.3	0.22	0.22	6.69225e+08	9.16225e+08	1336468348	5.25466e+08	1.35093e+09	397315034	4.69296e+08	20	0.43	8.09275e+08
P68363	TBA1B_HUMAN	Tubulin alpha-1B chain (Alpha-tubulin ubiquitous) (Tubulin K-alpha-1) (Tubulin alpha-ubiquitous chain) [Cleaved into: Detyrosinated tubulin alpha-1B chain]	17	17	18	18	16	13	15	0.46	0.5	0.54	0.49	0.42	0.32	0.37	1108421923	978577664	1.19962e+09	1.5787e+09	2.07252e+09	3.69546e+08	8.08857e+08	21	0.58	1.15946e+09
P68366	TBA4A_HUMAN	Tubulin alpha-4A chain (Alpha-tubulin 1) (Testis-specific alpha-tubulin) (Tubulin H2-alpha) (Tubulin alpha-1 chain)	16	16	16	16	14	12	15	0.44	0.52	0.47	0.43	0.36	0.3	0.4	1108421923	958830160	1.19962e+09	1.5787e+09	2.07252e+09	3.60133e+08	8.08857e+08	21	0.6	1.1553e+09
P68371	TBB4B_HUMAN	Tubulin beta-4B chain (Tubulin beta-2 chain) (Tubulin beta-2C chain)	14	12	17	17	16	12	14	0.33	0.34	0.48	0.41	0.41	0.27	0.32	5.81483e+08	6.35195e+08	1.08765e+09	569627386	1.44334e+09	2.96623e+08	662128944	20	0.5	7.5372e+08
P68402	PA1B2_HUMAN	Platelet-activating factor acetylhydrolase IB subunit beta (EC 3.1.1.47) (PAF acetylhydrolase 30 kDa subunit) (PAF-AH 30 kDa subunit) (PAF-AH subunit beta) (PAFAH subunit beta)	0	2	2	0	0	0	0	0	0.07	0.07	0	0	0	0	0	46954174	51341324	0	0	0	0	2	0.07	14042214
P68431	H31_HUMAN	Histone H3.1 (Histone H3/a) (Histone H3/b) (Histone H3/c) (Histone H3/d) (Histone H3/f) (Histone H3/h) (Histone H3/i) (Histone H3/j) (Histone H3/k) (Histone H3/l)	8	8	8	8	9	7	6	0.38	0.38	0.38	0.38	0.42	0.31	0.26	1.18188e+09	1.51076e+09	1190998068	1.64188e+09	2.90755e+09	4.19955e+08	1.3736e+09	9	0.42	1.46095e+09
P68871	HBB_HUMAN	Hemoglobin subunit beta (Beta-globin) (Hemoglobin beta chain) [Cleaved into: LVV-hemorphin-7; Spinorphin]	8	5	9	5	7	9	6	0.59	0.4	0.69	0.36	0.5	0.69	0.44	5.29603e+08	150489790	9.43257e+08	3.76059e+07	3.42608e+08	858508080	1.86926e+08	9	0.69	4.35571e+08
P69849	NOMO3_HUMAN	Nodal modulator 3 (pM5 protein 3)	0	0	0	2	3	0	0	0	0	0	0.02	0.02	0	0	0	0	0	9.40814e+06	2.78062e+08	0	0	5	0.04	4.10671e+07
P69905	HBA_HUMAN	Hemoglobin subunit alpha (Alpha-globin) (Hemoglobin alpha chain)	4	3	5	0	4	6	3	0.27	0.24	0.35	0	0.27	0.49	0.22	5.40242e+08	7.93432e+07	1.03434e+09	0	5.30446e+07	7.43407e+08	6.47558e+07	7	0.49	3.59305e+08
P78332	RBM6_HUMAN	RNA-binding protein 6 (Lung cancer antigen NY-LU-12) (Protein G16) (RNA-binding motif protein 6) (RNA-binding protein DEF-3)	3	0	0	4	0	0	4	0.03	0	0	0.03	0	0	0.03	62261661	0	0	1.15118e+07	0	0	7.29704e+07	6	0.04	2.08375e+07
P78344	IF4G2_HUMAN	Eukaryotic translation initiation factor 4 gamma 2 (eIF-4-gamma 2) (eIF-4G 2) (eIF4G 2) (Death-associated protein 5) (DAP-5) (p97)	4	0	0	0	2	0	0	0.05	0	0	0	0.02	0	0	1.38029e+07	0	0	0	3.57333e+06	0	0	6	0.07	2.48232e+06
P78371	TCPB_HUMAN	T-complex protein 1 subunit beta (TCP-1-beta) (CCT-beta)	11	6	7	7	12	4	7	0.18	0.08	0.11	0.09	0.16	0.05	0.09	31367834	2.57985e+07	3.05922e+07	2.24489e+07	66821079	9366875	1.80739e+07	17	0.27	2.92099e+07
P78417	GSTO1_HUMAN	Glutathione S-transferase omega-1 (GSTO-1) (EC 2.5.1.18) (Glutathione S-transferase omega 1-1) (GSTO 1-1) (Glutathione-dependent dehydroascorbate reductase) (EC 1.8.5.1) (Monomethylarsonic acid reductase) (MMA(V) reductase) (EC 1.20.4.2) (S-(Phenacyl)glutathione reductase) (SPG-R)	0	2	4	3	3	0	3	0	0.08	0.17	0.15	0.13	0	0.15	0	3.75601e+07	2.75481e+07	1.10458e+07	2.33833e+07	0	2.55753e+07	7	0.27	1.78732e+07
P78509	RELN_HUMAN	Reelin (EC 3.4.21.-)	0	0	0	0	0	0	4	0	0	0	0	0	0	0.01	0	0	0	0	0	0	1.24592e+07	4	0.01	1.77988e+06
P78527	PRKDC_HUMAN	DNA-dependent protein kinase catalytic subunit (DNA-PK catalytic subunit) (DNA-PKcs) (EC 2.7.11.1) (DNPK1) (p460)	0	2	5	2	18	0	0	0	0	0.01	0	0.04	0	0	0	2621259	1.0791e+07	4.70103e+07	49300078	0	0	22	0.05	1.56747e+07
P78539	SRPX_HUMAN	Sushi repeat-containing protein SRPX	11	9	18	15	8	4	10	0.21	0.16	0.39	0.39	0.17	0.08	0.21	1.20698e+08	9.35929e+07	2.35594e+08	173079746	1.40391e+08	25837811	1.51751e+08	20	0.44	1.34421e+08
P80108	PHLD_HUMAN	Phosphatidylinositol-glycan-specific phospholipase D (PI-G PLD) (EC 3.1.4.50) (Glycoprotein phospholipase D) (Glycosyl-phosphatidylinositol-specific phospholipase D) (GPI-PLD) (GPI-specific phospholipase D)	9	15	14	15	11	13	12	0.11	0.19	0.17	0.19	0.13	0.17	0.14	8.03848e+07	182804696	1.55349e+08	2.06424e+08	1.35148e+08	144978844	9.26608e+07	19	0.25	1.42536e+08
P80188	NGAL_HUMAN	Neutrophil gelatinase-associated lipocalin (NGAL) (25 kDa alpha-2-microglobulin-related subunit of MMP-9) (Lipocalin-2) (Oncogene 24p3) (Siderocalin LCN2) (p25)	0	0	0	0	4	0	0	0	0	0	0	0.19	0	0	0	0	0	0	3.8712e+07	0	0	4	0.19	5.53028e+06
P80303	NUCB2_HUMAN	Nucleobindin-2 (DNA-binding protein NEFA) (Gastric cancer antigen Zg4) (Prepronesfatin) [Cleaved into: Nesfatin-1]	16	17	14	16	14	7	13	0.35	0.35	0.32	0.36	0.32	0.17	0.3	3.9128e+09	8540294279	2.04113e+08	9.61341e+07	61550894	1.13898e+10	3646943440	26	0.5	3.97881e+09
P80748	LV321_HUMAN	Immunoglobulin lambda variable 3-21 (Ig lambda chain V-III region LOI) (Ig lambda chain V-V region DEL) (Ig lambda chain V-VII region MOT)	2	2	2	2	2	2	2	0.23	0.23	0.23	0.23	0.23	0.23	0.23	173326356	124292192	185604504	153088688	125316032	65115716	20464678	2	0.23	121029738
P81172	HEPC_HUMAN	Hepcidin (Liver-expressed antimicrobial peptide 1) (LEAP-1) (Putative liver tumor regressor) (PLTR) [Cleaved into: Hepcidin-25 (Hepc25); Hepcidin-20 (Hepc20)]	1	0	0	2	0	2	0	0.07	0	0	0.08	0	0.08	0	26834918	0	0	37182685	0	21172151	0	2	0.08	1.217e+07
P81605	DCD_HUMAN	Dermcidin (EC 3.4.-.-) (Preproteolysin) [Cleaved into: Survival-promoting peptide; DCD-1]	6	8	9	6	6	4	5	0.44	0.54	0.59	0.41	0.41	0.28	0.38	203318198	4.31909e+08	386822940	141946200	112151572	71767542	5.49258e+07	10	0.59	2.00406e+08
P82094	TMF1_HUMAN	TATA element modulatory factor (TMF) (Androgen receptor coactivator 160 kDa protein) (Androgen receptor-associated protein of 160 kDa)	0	2	0	0	0	0	0	0	0.01	0	0	0	0	0	0	1367101544	0	0	0	0	0	2	0.01	1.953e+08
P82279	CRUM1_HUMAN	Protein crumbs homolog 1	0	0	0	0	0	6	0	0	0	0	0	0	0.07	0	0	0	0	0	0	467498136	0	6	0.07	66785448
P82987	ATL3_HUMAN	ADAMTS-like protein 3 (ADAMTSL-3) (Punctin-2)	0	0	0	9	6	0	0	0	0	0	0.07	0.03	0	0	0	0	0	1.62991e+08	2.5069e+08	0	0	11	0.08	5.90974e+07
P83110	HTRA3_HUMAN	Serine protease HTRA3 (EC 3.4.21.-) (High-temperature requirement factor A3) (Pregnancy-related serine protease)	3	0	3	0	0	0	2	0.09	0	0.08	0	0	0	0.05	2.11029e+07	0	1.91539e+07	0	0	0	22427069	4	0.11	8.95484e+06
P83731	RL24_HUMAN	60S ribosomal protein L24 (60S ribosomal protein L30)	2	2	4	2	2	0	0	0.1	0.1	0.15	0.1	0.1	0	0	11879756	7752533	9.04108e+06	4048256	2.30893e+07	0	0	4	0.15	7.97299e+06
P83881	RL36A_HUMAN	60S ribosomal protein L36a (60S ribosomal protein L44) (Cell growth-inhibiting gene 15 protein) (Cell migration-inducing gene 6 protein)	0	0	0	0	2	0	0	0	0	0	0	0.16	0	0	0	0	0	0	17044053	0	0	2	0.16	2.43486e+06
P84085	ARF5_HUMAN	ADP-ribosylation factor 5	0	0	2	3	5	3	3	0	0	0.11	0.14	0.31	0.12	0.16	0	0	60661969	4.99792e+07	9.60737e+07	1.39071e+07	5.8745e+06	7	0.38	3.23566e+07
P84090	ERH_HUMAN	Enhancer of rudimentary homolog	2	1	2	2	0	0	0	0.13	0.16	0.17	0.13	0	0	0	6738012	35162238	6667639	533447	0	0	0	4	0.4	7.01448e+06
P84095	RHOG_HUMAN	Rho-related GTP-binding protein RhoG	1	1	1	1	1	0	2	0.06	0.06	0.06	0.06	0.06	0	0.09	34103192	20311468	52949420	39448776	100668104	0	2.56488e+07	2	0.09	3.90185e+07
P84098	RL19_HUMAN	60S ribosomal protein L19	2	0	4	5	5	0	3	0.06	0	0.19	0.19	0.17	0	0.12	9.08472e+06	0	15727836	2.18417e+07	31782821	0	22590267	8	0.35	1.44325e+07
P84103	SRSF3_HUMAN	Serine/arginine-rich splicing factor 3 (Pre-mRNA-splicing factor SRP20) (Splicing factor, arginine/serine-rich 3)	5	4	5	3	5	0	4	0.26	0.22	0.26	0.14	0.26	0	0.23	3.09338e+09	5.75153e+09	2.92076e+09	99178053	5.79149e+09	0	34626587	9	0.38	2.52728e+09
P84157	MXRA7_HUMAN	Matrix-remodeling-associated protein 7 (Transmembrane anchor protein 1)	3	2	4	3	3	2	4	0.19	0.06	0.23	0.19	0.19	0.06	0.19	9.85045e+06	8.96766e+06	2.12902e+07	14843680	1.14019e+07	2575971	4.63015e+06	5	0.28	8.75834e+06
P84243	H33_HUMAN	Histone H3.3	8	8	8	8	9	7	7	0.38	0.38	0.38	0.38	0.42	0.31	0.33	1.18188e+09	1.51076e+09	1190998068	1.64188e+09	2.90755e+09	4.19955e+08	1.3736e+09	9	0.42	1.46095e+09
P98066	TSG6_HUMAN	Tumor necrosis factor-inducible gene 6 protein (Hyaluronate-binding protein) (TNF-stimulated gene 6 protein) (TSG-6) (Tumor necrosis factor alpha-induced protein 6) (TNF alpha-induced protein 6)	4	4	5	0	0	4	2	0.1	0.11	0.16	0	0	0.13	0.06	32209574	25139013	2.37921e+07	0	0	1.93309e+07	8.71558e+06	6	0.19	1.55982e+07
P98095	FBLN2_HUMAN	Fibulin-2 (FIBL-2)	24	29	33	34	28	20	26	0.22	0.3	0.31	0.33	0.26	0.2	0.24	5.02725e+08	3.81933e+08	518759482	8.95557e+08	4.24207e+08	8.64388e+07	248088252	39	0.39	4.36816e+08
P98155	VLDLR_HUMAN	Very low-density lipoprotein receptor (VLDL receptor) (VLDL-R)	9	5	9	7	6	0	0	0.11	0.07	0.1	0.1	0.08	0	0	60169445	2.63764e+07	6.07037e+07	1.82693e+07	118020926	0	0	11	0.12	4.05057e+07
P98160	PGBM_HUMAN	Basement membrane-specific heparan sulfate proteoglycan core protein (HSPG) (Perlecan) (PLC) [Cleaved into: Endorepellin; LG3 peptide]	53	65	81	93	66	42	68	0.14	0.19	0.23	0.26	0.19	0.1	0.18	1.18143e+08	4.75185e+08	2.58326e+08	3.19404e+08	2.25111e+08	6.39037e+07	227099142	114	0.31	2.41025e+08
P98164	LRP2_HUMAN	Low-density lipoprotein receptor-related protein 2 (LRP-2) (Glycoprotein 330) (gp330) (Megalin)	0	21	0	0	0	24	0	0	0.06	0	0	0	0.08	0	0	1.70009e+09	0	0	0	1.05073e+09	0	31	0.09	3.92974e+08
Q00059	TFAM_HUMAN	Transcription factor A, mitochondrial (mtTFA) (Mitochondrial transcription factor 1) (MtTF1) (Transcription factor 6) (TCF-6) (Transcription factor 6-like 2)	0	3	0	0	0	0	0	0	0.15	0	0	0	0	0	0	35625108	0	0	0	0	0	3	0.15	5.0893e+06
Q00169	PIPNA_HUMAN	Phosphatidylinositol transfer protein alpha isoform (PI-TP-alpha) (PtdIns transfer protein alpha) (PtdInsTP alpha)	3	0	5	5	10	0	2	0.08	0	0.14	0.13	0.26	0	0.05	5.71963e+07	0	2.2599e+07	4.822e+08	4.16259e+08	0	1.1395e+07	12	0.32	1.41379e+08
Q00325	MPCP_HUMAN	Phosphate carrier protein, mitochondrial (Phosphate transport protein) (PTP) (Solute carrier family 25 member 3)	1	2	2	2	3	0	2	0.03	0.06	0.06	0.05	0.08	0	0.06	13544899	39516446	11356769	16427136	2.92387e+07	0	1.172e+07	4	0.1	1.74006e+07
Q00341	VIGLN_HUMAN	Vigilin (High density lipoprotein-binding protein) (HDL-binding protein)	7	2	4	10	20	4	6	0.05	0.01	0.02	0.06	0.12	0.03	0.03	58261172	1.09097e+07	70995002	23670821	39166180	8.95872e+06	12258362	24	0.14	3.20314e+07
Q00537	CDK17_HUMAN	Cyclin-dependent kinase 17 (EC 2.7.11.22) (Cell division protein kinase 17) (PCTAIRE-motif protein kinase 2) (Serine/threonine-protein kinase PCTAIRE-2)	0	4	0	0	0	0	0	0	0.09	0	0	0	0	0	0	4.19293e+08	0	0	0	0	0	4	0.09	5.9899e+07
Q00577	PURA_HUMAN	Transcriptional activator protein Pur-alpha (Purine-rich single-stranded DNA-binding protein alpha)	0	2	2	3	0	0	0	0	0.05	0.06	0.08	0	0	0	0	8633503	1.13022e+07	7774028	0	0	0	3	0.08	3.95854e+06
Q00610	CLH1_HUMAN	Clathrin heavy chain 1 (Clathrin heavy chain on chromosome 17) (CLH-17)	18	26	29	22	47	10	22	0.11	0.18	0.18	0.15	0.28	0.06	0.13	53335760	8.66441e+07	100143534	7.0483e+07	174207404	1.76165e+07	3.16969e+07	55	0.32	7.63039e+07
Q00765	REEP5_HUMAN	Receptor expression-enhancing protein 5 (Polyposis locus protein 1) (Protein TB2)	0	0	0	0	2	0	0	0	0	0	0	0.09	0	0	0	0	0	0	49625436	0	0	2	0.09	7089348
Q00839	HNRPU_HUMAN	Heterogeneous nuclear ribonucleoprotein U (hnRNP U) (Scaffold attachment factor A) (SAF-A) (p120) (pp120)	13	9	15	11	16	3	11	0.12	0.09	0.14	0.11	0.15	0.03	0.12	4.1026e+07	2.8214e+07	5.82828e+07	30063194	8.94333e+07	7.24913e+06	3.72956e+07	21	0.2	4.1652e+07
Q00975	CAC1B_HUMAN	Voltage-dependent N-type calcium channel subunit alpha-1B (Brain calcium channel III) (BIII) (Calcium channel, L type, alpha-1 polypeptide isoform 5) (Voltage-gated calcium channel subunit alpha Cav2.2)	0	0	0	4	0	0	0	0	0	0	0.02	0	0	0	0	0	0	1.85486e+07	0	0	0	4	0.02	2.6498e+06
Q01081	U2AF1_HUMAN	Splicing factor U2AF 35 kDa subunit (U2 auxiliary factor 35 kDa subunit) (U2 small nuclear RNA auxiliary factor 1) (U2 snRNP auxiliary factor small subunit)	0	0	0	0	3	0	0	0	0	0	0	0.2	0	0	0	0	0	0	9.39809e+06	0	0	3	0.2	1.34258e+06
Q01082	SPTB2_HUMAN	Spectrin beta chain, non-erythrocytic 1 (Beta-II spectrin) (Fodrin beta chain) (Spectrin, non-erythroid beta chain 1)	12	20	17	23	47	12	13	0.06	0.1	0.08	0.11	0.22	0.07	0.06	1.40934e+09	5.04917e+08	265914396	3.62255e+08	340319728	2.208e+09	7.6738e+07	64	0.29	738212377
Q01085	TIAR_HUMAN	Nucleolysin TIAR (TIA-1-related protein)	0	0	0	0	3	0	0	0	0	0	0	0.06	0	0	0	0	0	0	1.091e+07	0	0	3	0.06	1.55857e+06
Q01105	SET_HUMAN	Protein SET (HLA-DR-associated protein II) (Inhibitor of granzyme A-activated DNase) (IGAAD) (PHAPII) (Phosphatase 2A inhibitor I2PP2A) (I-2PP2A) (Template-activating factor I) (TAF-I)	0	0	3	2	4	0	4	0	0	0.1	0.06	0.16	0	0.11	0	0	3.68797e+07	1.09486e+07	5.99854e+07	0	30234415	6	0.2	1.97212e+07
Q01130	SRSF2_HUMAN	Serine/arginine-rich splicing factor 2 (Protein PR264) (Splicing component, 35 kDa) (Splicing factor SC35) (SC-35) (Splicing factor, arginine/serine-rich 2)	0	2	0	4	0	0	0	0	0.06	0	0.12	0	0	0	0	19377282	0	20919134	0	0	0	4	0.12	5.75663e+06
Q01459	DIAC_HUMAN	Di-N-acetylchitobiase (EC 3.2.1.-)	0	0	1	0	0	0	0	0	0	0.03	0	0	0	0	0	0	4598439	0	0	0	0	1	0.03	656920
Q01469	FABP5_HUMAN	Fatty acid-binding protein, epidermal (Epidermal-type fatty acid-binding protein) (E-FABP) (Fatty acid-binding protein 5) (Psoriasis-associated fatty acid-binding protein homolog) (PA-FABP)	3	5	8	3	0	0	0	0.17	0.4	0.61	0.17	0	0	0	1.43035e+07	64489980	3.8757e+08	1.46632e+07	0	0	0	9	0.62	6.87182e+07
Q01484	ANK2_HUMAN	Ankyrin-2 (ANK-2) (Ankyrin-B) (Brain ankyrin) (Non-erythroid ankyrin)	0	0	0	0	3	0	0	0	0	0	0	0.01	0	0	0	0	0	0	4.24591e+07	0	0	3	0.01	6.06559e+06
Q01518	CAP1_HUMAN	Adenylyl cyclase-associated protein 1 (CAP 1)	11	10	16	14	14	12	11	0.2	0.2	0.32	0.28	0.28	0.22	0.21	109849688	9.7869e+07	9.56344e+07	9.01753e+07	128950784	2.54818e+08	43501285	20	0.38	1.17257e+08
Q01523	DEF5_HUMAN	Defensin-5 (Defensin, alpha 5) (HD5(20-94)) [Cleaved into: HD5(23-94); HD5(29-94); HD5(56-94); HD5(63-94)]	0	1	3	3	3	0	3	0	0.09	0.28	0.28	0.28	0	0.28	0	12791981	3.6689e+07	4.0649e+07	2.89656e+07	0	27904521	3	0.28	2.1e+07
Q01524	DEF6_HUMAN	Defensin-6 (Defensin, alpha 6)	0	2	0	1	1	2	0	0	0.34	0	0.1	0.1	0.16	0	0	4407991	0	31341836	40014804	4990647	0	3	0.4	1.15365e+07
Q01546	K22O_HUMAN	Keratin, type II cytoskeletal 2 oral (Cytokeratin-2P) (CK-2P) (K2P) (Keratin-76) (K76) (Type-II keratin Kb9)	8	12	11	12	10	9	10	0.08	0.12	0.11	0.11	0.1	0.09	0.1	1.4645e+09	6.94207e+09	6.77923e+09	2819766976	3.60954e+09	1270855970	788695832	14	0.14	3.38209e+09
Q01668	CAC1D_HUMAN	Voltage-dependent L-type calcium channel subunit alpha-1D (Calcium channel, L type, alpha-1 polypeptide, isoform 2) (Voltage-gated calcium channel subunit alpha Cav1.3)	4	6	4	5	5	4	5	0.01	0.02	0.01	0.01	0.01	0	0.01	1.52246e+08	8.399e+06	2.77302e+09	8.57851e+06	5881278	121076	5935618	8	0.03	4.22026e+08
Q01813	PFKAP_HUMAN	ATP-dependent 6-phosphofructokinase, platelet type (ATP-PFK) (PFK-P) (EC 2.7.1.11) (6-phosphofructokinase type C) (Phosphofructo-1-kinase isozyme C) (PFK-C) (Phosphohexokinase)	0	0	0	3	2	0	2	0	0	0	0.03	0.02	0	0.02	0	0	0	3189743	18606016	0	9.05464e+06	4	0.04	4.4072e+06
Q01844	EWS_HUMAN	RNA-binding protein EWS (EWS oncogene) (Ewing sarcoma breakpoint region 1 protein)	2	3	1	2	1	0	2	0.02	0.03	0.01	0.02	0.01	0	0.02	9934572	8.43528e+06	17386652	13491215	16423468	0	12355609	3	0.03	1.11467e+07
Q01995	TAGL_HUMAN	Transgelin (22 kDa actin-binding protein) (Protein WS3-10) (Smooth muscle protein 22-alpha) (SM22-alpha)	8	11	9	11	10	5	8	0.34	0.49	0.35	0.47	0.44	0.21	0.33	1.02544e+08	112703825	1.43423e+08	64879398	54745585	4.02332e+07	30848124	16	0.75	7.84825e+07
Q02045	MYL5_HUMAN	Myosin light chain 5 (Myosin regulatory light chain 5) (Superfast myosin regulatory light chain 2) (MYLC2) (MyLC-2)	2	0	2	2	0	0	0	0.09	0	0.09	0.09	0	0	0	218663747	0	221599996	74063946	0	0	0	2	0.09	7.34754e+07
Q02218	ODO1_HUMAN	2-oxoglutarate dehydrogenase, mitochondrial (EC 1.2.4.2) (2-oxoglutarate dehydrogenase complex component E1) (OGDC-E1) (Alpha-ketoglutarate dehydrogenase)	0	3	0	0	1	0	0	0	0.04	0	0	0.01	0	0	0	8.59618e+06	0	0	7864310	0	0	4	0.05	2.3515e+06
Q02325	PLGB_HUMAN	Plasminogen-like protein B (Plasminogen-related protein B)	5	6	5	5	5	5	5	0.36	0.38	0.26	0.36	0.36	0.36	0.26	2372330455	4400672039	3.31422e+09	2056226583	3.76281e+09	1622877948	1255102639	7	0.43	2.68346e+09
Q02383	SEMG2_HUMAN	Semenogelin-2 (Semenogelin II) (SGII)	9	0	0	0	0	0	0	0.18	0	0	0	0	0	0	33062658	0	0	0	0	0	0	9	0.18	4.72324e+06
Q02388	CO7A1_HUMAN	Collagen alpha-1(VII) chain (Long-chain collagen) (LC collagen)	0	0	0	3	3	0	4	0	0	0	0.01	0.01	0	0.01	0	0	0	6262080	1.40777e+07	0	1.21733e+07	5	0.02	4.64472e+06
Q02413	DSG1_HUMAN	Desmoglein-1 (Cadherin family member 4) (Desmosomal glycoprotein 1) (DG1) (DGI) (Pemphigus foliaceus antigen)	0	17	14	10	6	0	0	0	0.18	0.14	0.1	0.07	0	0	0	8.40244e+07	7.0079e+07	411761046	407704083	0	0	19	0.2	1.39081e+08
Q02487	DSC2_HUMAN	Desmocollin-2 (Cadherin family member 2) (Desmocollin-3) (Desmosomal glycoprotein II) (Desmosomal glycoprotein III)	0	1	3	2	0	0	0	0	0.01	0.03	0.02	0	0	0	0	10249744	1.34726e+07	2981633	0	0	0	3	0.03	3.81485e+06
Q02539	H11_HUMAN	Histone H1.1 (Histone H1a)	3	5	3	4	4	5	5	0.13	0.16	0.13	0.13	0.13	0.17	0.17	7.97557e+08	316043050	3.4317e+08	433570103	1.07395e+09	1.72854e+08	424414608	6	0.18	508793553
Q02543	RL18A_HUMAN	60S ribosomal protein L18a	0	0	0	1	2	0	1	0	0	0	0.07	0.12	0	0.07	0	0	0	21574881	2.78222e+07	0	7361300	2	0.12	8.10833e+06
Q02747	GUC2A_HUMAN	Guanylin (Guanylate cyclase activator 2A) (Guanylate cyclase-activating protein 1) (Guanylate cyclase-activating protein I) (GCAP-I) [Cleaved into: HMW-guanylin; Guanylin]	2	3	2	2	0	1	2	0.17	0.18	0.17	0.18	0	0.09	0.17	37135233	3.15973e+07	3.38546e+07	1.61624e+07	0	42203636	29546762	3	0.18	2.72143e+07
Q02809	PLOD1_HUMAN	Procollagen-lysine,2-oxoglutarate 5-dioxygenase 1 (EC 1.14.11.4) (Lysyl hydroxylase 1) (LH1)	4	4	5	8	4	2	2	0.05	0.05	0.06	0.13	0.06	0.03	0.02	22637802	1.04593e+07	1.08276e+07	7.90784e+07	1.12032e+07	3.49099e+06	2.55568e+06	12	0.17	2.00361e+07
Q02817	MUC2_HUMAN	Mucin-2 (MUC-2) (Intestinal mucin-2)	7	0	0	0	0	0	0	0.02	0	0	0	0	0	0	3.61686e+08	0	0	0	0	0	0	7	0.02	5.16694e+07
Q02818	NUCB1_HUMAN	Nucleobindin-1 (CALNUC)	31	29	32	31	27	21	28	0.67	0.63	0.68	0.57	0.57	0.46	0.53	7.46645e+08	333508667	784616152	1.27615e+09	5.03306e+08	1.765e+08	5.15421e+08	36	0.71	6.19449e+08
Q02878	RL6_HUMAN	60S ribosomal protein L6 (Neoplasm-related protein C140) (Tax-responsive enhancer element-binding protein 107) (TaxREB107)	3	1	6	2	8	0	4	0.08	0.03	0.2	0.06	0.23	0	0.11	3.22663e+07	22278340	7.36897e+07	2.50527e+07	8.78257e+07	0	2.91714e+07	10	0.28	3.8612e+07
Q02952	AKA12_HUMAN	A-kinase anchor protein 12 (AKAP-12) (A-kinase anchor protein 250 kDa) (AKAP 250) (Gravin) (Myasthenia gravis autoantigen)	0	0	0	3	0	0	0	0	0	0	0.02	0	0	0	0	0	0	4.28087e+06	0	0	0	3	0.02	611553
Q02985	FHR3_HUMAN	Complement factor H-related protein 3 (FHR-3) (DOWN16) (H factor-like protein 3)	10	8	9	8	9	8	8	0.41	0.28	0.34	0.28	0.34	0.28	0.28	5.75374e+09	8.10105e+09	6700308592	2.80814e+09	2.17551e+09	5828233596	1.83199e+09	10	0.41	4.74271e+09
Q03001	DYST_HUMAN	Dystonin (230 kDa bullous pemphigoid antigen) (230/240 kDa bullous pemphigoid antigen) (Bullous pemphigoid antigen 1) (BPA) (Bullous pemphigoid antigen) (Dystonia musculorum protein) (Hemidesmosomal plaque protein)	0	0	2	6	8	3	0	0	0	0	0.03	0.02	0	0	0	0	1070687931	1.46341e+09	5.72856e+08	1.11205e+08	0	9	0.03	2.90896e+08
Q03135	CAV1_HUMAN	Caveolin-1	0	3	2	2	4	2	3	0	0.15	0.1	0.1	0.2	0.09	0.15	0	9.82608e+07	22649444	47005944	2.51626e+08	22505529	4.0037e+07	4	0.2	6.88693e+07
Q03164	KMT2A_HUMAN	Histone-lysine N-methyltransferase 2A (Lysine N-methyltransferase 2A) (EC 2.1.1.43) (ALL-1) (CXXC-type zinc finger protein 7) (Myeloid/lymphoid or mixed-lineage leukemia) (Myeloid/lymphoid or mixed-lineage leukemia protein 1) (Trithorax-like protein) (Zinc finger protein HRX) [Cleaved into: MLL cleavage product N320 (N-terminal cleavage product of 320 kDa) (p320); MLL cleavage product C180 (C-ter…	7	4	7	0	7	6	7	0.01	0.01	0.02	0	0.02	0.01	0.01	827335679	1.8926e+08	4.44945e+08	0	4.78171e+08	94282261	51272388	14	0.03	2.97895e+08
Q03167	TGBR3_HUMAN	Transforming growth factor beta receptor type 3 (TGF-beta receptor type 3) (TGFR-3) (Betaglycan) (Transforming growth factor beta receptor III) (TGF-beta receptor type III)	9	12	14	13	9	5	11	0.11	0.17	0.16	0.16	0.11	0.07	0.14	101076272	153247056	200118752	291959936	1.72905e+08	3.63954e+07	8.73374e+07	16	0.18	1.49006e+08
Q03169	TNAP2_HUMAN	Tumor necrosis factor alpha-induced protein 2 (TNF alpha-induced protein 2) (Primary response gene B94 protein)	0	0	0	0	2	0	0	0	0	0	0	0.03	0	0	0	0	0	0	2814371	0	0	2	0.03	402053
Q03252	LMNB2_HUMAN	Lamin-B2	0	5	4	8	8	0	7	0	0.07	0.03	0.09	0.12	0	0.07	0	4.7252e+07	3.68284e+08	149730304	199483820	0	59981495	15	0.22	1.17819e+08
Q03591	FHR1_HUMAN	Complement factor H-related protein 1 (FHR-1) (H factor-like protein 1) (H-factor-like 1) (H36)	12	13	13	13	12	12	12	0.32	0.39	0.39	0.39	0.32	0.32	0.32	7.78282e+09	1.12085e+10	9.28831e+09	9669358154	9.07001e+09	5576090424	8.77006e+09	14	0.47	8.76645e+09
Q03923	ZNF85_HUMAN	Zinc finger protein 85 (Zinc finger protein HPF4) (Zinc finger protein HTF1)	3	0	5	0	3	0	4	0.03	0	0.07	0	0.03	0	0.06	3.88712e+08	0	6.42727e+08	0	1.08017e+09	0	1.10828e+09	6	0.1	4.59984e+08
Q04118	PRB3_HUMAN	Basic salivary proline-rich protein 3 (Parotid salivary glycoprotein G1) (Proline-rich protein G1)	0	0	0	1	0	0	0	0	0	0	0.03	0	0	0	0	0	0	5619518	0	0	0	1	0.03	802788
Q04206	TF65_HUMAN	Transcription factor p65 (Nuclear factor NF-kappa-B p65 subunit) (Nuclear factor of kappa light polypeptide gene enhancer in B-cells 3)	0	0	0	2	6	0	0	0	0	0	0.04	0.12	0	0	0	0	0	1008538	1.82626e+07	0	0	6	0.12	2.75302e+06
Q04637	IF4G1_HUMAN	Eukaryotic translation initiation factor 4 gamma 1 (eIF-4-gamma 1) (eIF-4G 1) (eIF-4G1) (p220)	6	6	11	9	16	0	7	0.04	0.03	0.05	0.06	0.1	0	0.04	9.0127e+06	1.02814e+08	9667068	27224898	4.00831e+07	0	9.06538e+06	31	0.19	2.82668e+07
Q04695	K1C17_HUMAN	Keratin, type I cytoskeletal 17 (39.1) (Cytokeratin-17) (CK-17) (Keratin-17) (K17)	13	35	35	23	22	15	16	0.23	0.72	0.65	0.42	0.41	0.26	0.3	1526581348	8103699554	11363530696	3.35309e+09	6.78288e+09	2.02417e+09	1.18678e+09	38	0.75	4905818336
Q04721	NOTC2_HUMAN	Neurogenic locus notch homolog protein 2 (Notch 2) (hN2) [Cleaved into: Notch 2 extracellular truncation (N2ECD); Notch 2 intracellular domain (N2ICD)]	0	0	8	0	0	0	0	0	0	0.05	0	0	0	0	0	0	3.03055e+09	0	0	0	0	8	0.05	4.32936e+08
Q04826	1B40_HUMAN	HLA class I histocompatibility antigen, B-40 alpha chain (Bw-60) (MHC class I antigen B*40)	6	8	8	8	0	2	5	0.21	0.27	0.27	0.28	0	0.07	0.15	85225092	8.67562e+07	7.37213e+07	124966426	0	50730078	7.68277e+07	11	0.36	7.11753e+07
Q04917	1433F_HUMAN	14-3-3 protein eta (Protein AS1)	12	15	13	13	12	9	13	0.43	0.59	0.49	0.48	0.43	0.33	0.48	5.51729e+08	5.4853e+08	1170777041	5.87076e+08	9.68057e+08	1.69288e+08	2.58561e+08	16	0.59	607716792
Q04941	PLP2_HUMAN	Proteolipid protein 2 (Differentiation-dependent protein A4) (Intestinal membrane A4 protein)	0	0	0	1	0	0	0	0	0	0	0.09	0	0	0	0	0	0	30289904	0	0	0	1	0.09	4.32713e+06
Q05193	DYN1_HUMAN	Dynamin-1 (EC 3.6.5.5)	4	4	4	0	5	0	7	0.04	0.03	0.03	0	0.04	0	0.06	2.05059e+07	10143538	2.08876e+07	0	2.40628e+07	0	15936598	10	0.09	1.30766e+07
Q05315	LEG10_HUMAN	Galectin-10 (Gal-10) (Charcot-Leyden crystal protein) (CLC) (Eosinophil lysophospholipase) (Lysolecithin acylhydrolase)	3	3	3	4	4	0	0	0.13	0.13	0.13	0.18	0.18	0	0	3.30451e+07	20865859	91939517	157412486	7.67149e+07	0	0	5	0.22	5.42826e+07
Q05639	EF1A2_HUMAN	Elongation factor 1-alpha 2 (EF-1-alpha-2) (Eukaryotic elongation factor 1 A-2) (eEF1A-2) (Statin-S1)	5	8	8	6	12	6	6	0.11	0.17	0.17	0.12	0.24	0.12	0.12	5.46161e+08	7.52383e+08	1336468348	4.12113e+08	1.35093e+09	3.17699e+08	370729041	12	0.24	7.2664e+08
Q05655	KPCD_HUMAN	Protein kinase C delta type (EC 2.7.11.13) (Tyrosine-protein kinase PRKCD) (EC 2.7.10.2) (nPKC-delta) [Cleaved into: Protein kinase C delta type regulatory subunit; Protein kinase C delta type catalytic subunit (Sphingosine-dependent protein kinase-1) (SDK1)]	0	0	0	0	3	0	0	0	0	0	0	0.04	0	0	0	0	0	0	1.79536e+07	0	0	3	0.04	2.5648e+06
Q05682	CALD1_HUMAN	Caldesmon (CDM)	0	5	4	4	0	0	0	0	0.05	0.04	0.04	0	0	0	0	4.5456e+07	5226376	7600403	0	0	0	8	0.08	8.32611e+06
Q05707	COEA1_HUMAN	Collagen alpha-1(XIV) chain (Undulin)	40	43	41	50	34	28	37	0.23	0.23	0.22	0.29	0.18	0.14	0.21	3.09886e+08	7.07625e+08	4.22816e+08	4.37135e+08	2.71421e+08	1.13435e+08	263264768	56	0.32	3.60798e+08
Q06033	ITIH3_HUMAN	Inter-alpha-trypsin inhibitor heavy chain H3 (ITI heavy chain H3) (ITI-HC3) (Inter-alpha-inhibitor heavy chain 3) (Serum-derived hyaluronan-associated protein) (SHAP)	32	36	35	39	39	24	32	0.33	0.41	0.37	0.37	0.38	0.26	0.33	1.36119e+09	1.817e+09	2518046828	2.21937e+09	5.826e+09	695791108	2.53048e+09	43	0.44	2.42398e+09
Q06124	PTN11_HUMAN	Tyrosine-protein phosphatase non-receptor type 11 (EC 3.1.3.48) (Protein-tyrosine phosphatase 1D) (PTP-1D) (Protein-tyrosine phosphatase 2C) (PTP-2C) (SH-PTP2) (SHP-2) (Shp2) (SH-PTP3)	0	0	4	0	0	0	0	0	0	0.09	0	0	0	0	0	0	1.34794e+08	0	0	0	0	4	0.09	1.92562e+07
Q06141	REG3A_HUMAN	Regenerating islet-derived protein 3-alpha (REG-3-alpha) (Hepatointestinal pancreatic protein) (HIP/PAP) (Human proislet peptide) (Pancreatitis-associated protein 1) (Regenerating islet-derived protein III-alpha) (Reg III-alpha) [Cleaved into: Regenerating islet-derived protein 3-alpha 16.5 kDa form; Regenerating islet-derived protein 3-alpha 15 kDa form]	3	4	0	0	4	3	0	0.14	0.24	0	0	0.17	0.11	0	8.93329e+06	32507291	0	0	50490512	3.63967e+07	0	6	0.34	1.83325e+07
Q06210	GFPT1_HUMAN	Glutamine--fructose-6-phosphate aminotransferase [isomerizing] 1 (EC 2.6.1.16) (D-fructose-6-phosphate amidotransferase 1) (Glutamine:fructose-6-phosphate amidotransferase 1) (GFAT 1) (GFAT1) (Hexosephosphate aminotransferase 1)	0	0	0	2	5	0	5	0	0	0	0.02	0.07	0	0.05	0	0	0	9.68912e+06	2.46736e+07	0	5.44795e+07	8	0.11	1.26917e+07
Q06278	AOXA_HUMAN	Aldehyde oxidase (EC 1.2.3.1) (Aldehyde oxidase 1) (Azaheterocycle hydroxylase) (EC 1.17.3.-)	0	0	0	8	2	0	4	0	0	0	0.07	0.01	0	0.02	0	0	0	3.37334e+08	13156048	0	8.60154e+06	10	0.08	5.12988e+07
Q06323	PSME1_HUMAN	Proteasome activator complex subunit 1 (11S regulator complex subunit alpha) (REG-alpha) (Activator of multicatalytic protease subunit 1) (Interferon gamma up-regulated I-5111 protein) (IGUP I-5111) (Proteasome activator 28 subunit alpha) (PA28a) (PA28alpha)	5	5	5	7	10	3	7	0.19	0.18	0.18	0.24	0.34	0.1	0.27	3.89695e+07	57090538	5.59247e+07	3.60913e+07	9.63301e+07	14801957	3.09776e+07	12	0.4	4.71694e+07
Q06481	APLP2_HUMAN	Amyloid-like protein 2 (APLP-2) (APPH) (Amyloid protein homolog) (CDEI box-binding protein) (CDEBP)	5	0	6	5	3	0	4	0.08	0	0.06	0.06	0.04	0	0.07	4.2605e+07	0	174381064	4238180858	7.86927e+07	0	2.33196e+08	8	0.1	6.81008e+08
Q06732	ZN33B_HUMAN	Zinc finger protein 33B (Zinc finger protein 11B) (Zinc finger protein KOX2)	0	5	0	0	0	0	0	0	0.06	0	0	0	0	0	0	3.26952e+08	0	0	0	0	0	5	0.06	4.67074e+07
Q06828	FMOD_HUMAN	Fibromodulin (FM) (Collagen-binding 59 kDa protein) (Keratan sulfate proteoglycan fibromodulin) (KSPG fibromodulin)	9	9	10	11	7	8	8	0.24	0.23	0.25	0.34	0.23	0.19	0.23	1560257383	1.715e+08	776348479	3.21499e+08	3448834275	406491963	4097425954	12	0.36	1.54034e+09
Q06830	PRDX1_HUMAN	Peroxiredoxin-1 (EC 1.11.1.15) (Natural killer cell-enhancing factor A) (NKEF-A) (Proliferation-associated gene protein) (PAG) (Thioredoxin peroxidase 2) (Thioredoxin-dependent peroxide reductase 2)	6	7	7	4	7	2	6	0.27	0.32	0.32	0.16	0.32	0.08	0.27	7.08638e+07	82768501	1.67821e+08	8.65176e+07	1.42426e+08	36014339	3.67143e+07	7	0.32	8.90179e+07
Q07000	1C15_HUMAN	HLA class I histocompatibility antigen, Cw-15 alpha chain (MHC class I antigen Cw*15)	8	10	8	6	3	4	8	0.28	0.3	0.28	0.22	0.1	0.16	0.25	1.35211e+08	9.48666e+07	1.09822e+08	3.36588e+08	2.60996e+07	4.39565e+07	8.53468e+07	12	0.34	1.18842e+08
Q07020	RL18_HUMAN	60S ribosomal protein L18	1	0	2	1	3	0	0	0.08	0	0.11	0.07	0.19	0	0	53356080	0	1.10886e+07	14934430	3.01069e+07	0	0	4	0.27	1.56409e+07
Q07021	C1QBP_HUMAN	Complement component 1 Q subcomponent-binding protein, mitochondrial (ASF/SF2-associated protein p32) (Glycoprotein gC1qBP) (C1qBP) (Hyaluronan-binding protein 1) (Mitochondrial matrix protein p32) (gC1q-R protein) (p33)	0	1	0	1	0	0	0	0	0.05	0	0.05	0	0	0	0	25146554	0	23174868	0	0	0	1	0.05	6.90306e+06
Q07065	CKAP4_HUMAN	Cytoskeleton-associated protein 4 (63-kDa cytoskeleton-linking membrane protein) (Climp-63) (p63)	6	15	5	9	15	2	6	0.07	0.23	0.06	0.12	0.21	0.02	0.07	9.35824e+09	46173500	3.48442e+07	62012797	16807354435	7099012	1.42206e+07	23	0.34	3.76142e+09
Q07092	COGA1_HUMAN	Collagen alpha-1(XVI) chain	5	0	3	3	1	0	2	0.04	0	0.02	0.03	0.01	0	0.01	22511241	0	50932115	3.46989e+07	62741510	0	18536264	6	0.05	2.706e+07
Q07157	ZO1_HUMAN	Tight junction protein ZO-1 (Tight junction protein 1) (Zona occludens protein 1) (Zonula occludens protein 1)	0	0	3	5	2	0	0	0	0	0.02	0.03	0.01	0	0	0	0	9.88866e+06	21707229	8.32747e+06	0	0	9	0.05	5.70334e+06
Q07283	TRHY_HUMAN	Trichohyalin	0	118	4	13	0	0	0	0	0.56	0.05	0.08	0	0	0	0	285624262	3.8631e+07	1.98911e+07	0	0	0	120	0.56	4.91638e+07
Q07507	DERM_HUMAN	Dermatopontin (Tyrosine-rich acidic matrix protein) (TRAMP)	10	9	9	10	8	8	9	0.45	0.42	0.42	0.45	0.41	0.43	0.45	7840574050	5.76807e+09	8.08128e+09	8.87489e+09	5.89488e+09	3.57647e+09	8.31919e+09	10	0.45	6.90791e+09
Q07666	KHDR1_HUMAN	KH domain-containing, RNA-binding, signal transduction-associated protein 1 (GAP-associated tyrosine phosphoprotein p62) (Src-associated in mitosis 68 kDa protein) (Sam68) (p21 Ras GTPase-activating protein-associated p62) (p68)	4	3	3	5	7	0	6	0.07	0.06	0.06	0.09	0.1	0	0.11	1.72905e+07	10164353	2.18862e+07	2.78024e+07	3.72078e+07	0	2.02961e+07	11	0.17	1.92353e+07
Q07812	BAX_HUMAN	Apoptosis regulator BAX (Bcl-2-like protein 4) (Bcl2-L-4)	3	0	2	0	2	0	2	0.17	0	0.1	0	0.13	0	0.18	14580035	0	15177971	0	18352729	0	1.24424e+06	5	0.35	7.05071e+06
Q07866	KLC1_HUMAN	Kinesin light chain 1 (KLC 1)	0	0	3	0	0	0	0	0	0	0.05	0	0	0	0	0	0	6.51633e+06	0	0	0	0	3	0.05	930904
Q07889	SOS1_HUMAN	Son of sevenless homolog 1 (SOS-1)	2	3	0	2	0	0	0	0.02	0.02	0	0.01	0	0	0	128767866	2.11179e+08	0	4443216	0	0	0	4	0.03	4.91986e+07
Q07954	LRP1_HUMAN	Prolow-density lipoprotein receptor-related protein 1 (LRP-1) (Alpha-2-macroglobulin receptor) (A2MR) (Apolipoprotein E receptor) (APOER) (CD antigen CD91) [Cleaved into: Low-density lipoprotein receptor-related protein 1 85 kDa subunit (LRP-85); Low-density lipoprotein receptor-related protein 1 515 kDa subunit (LRP-515); Low-density lipoprotein receptor-related protein 1 intracellular domain (L…	52	50	46	59	50	27	48	0.13	0.13	0.11	0.13	0.12	0.06	0.13	1.12064e+09	5.67302e+08	817023112	9.02115e+08	275033540	6.01329e+08	3.02484e+08	106	0.25	6.55132e+08
Q07955	SRSF1_HUMAN	Serine/arginine-rich splicing factor 1 (Alternative-splicing factor 1) (ASF-1) (Splicing factor, arginine/serine-rich 1) (pre-mRNA-splicing factor SF2, P33 subunit)	7	6	11	8	11	2	7	0.24	0.22	0.45	0.29	0.42	0.06	0.27	4.30521e+07	2.40967e+07	56813549	67419896	9.98116e+07	4429226	3.69535e+07	13	0.51	4.75109e+07
Q07960	RHG01_HUMAN	Rho GTPase-activating protein 1 (CDC42 GTPase-activating protein) (GTPase-activating protein rhoGAP) (Rho-related small GTPase protein activator) (Rho-type GTPase-activating protein 1) (p50-RhoGAP)	4	5	3	5	7	0	4	0.08	0.1	0.08	0.13	0.14	0	0.1	2.92823e+07	4.83547e+07	2.8908e+07	2.91108e+07	6.76193e+07	0	1.78229e+07	11	0.26	3.15854e+07
Q08043	ACTN3_HUMAN	Alpha-actinin-3 (Alpha-actinin skeletal muscle isoform 3) (F-actin cross-linking protein)	7	8	5	4	5	0	1	0.08	0.08	0.07	0.05	0.06	0	0.01	3.7567e+07	91784934	1.81308e+08	5.70005e+07	5.77441e+07	0	24971296	12	0.13	6.43395e+07
Q08170	SRSF4_HUMAN	Serine/arginine-rich splicing factor 4 (Pre-mRNA-splicing factor SRP75) (SRP001LB) (Splicing factor, arginine/serine-rich 4)	0	0	0	3	2	0	2	0	0	0	0.04	0.03	0	0.03	0	0	0	1.66212e+07	33648304	0	1.36976e+07	3	0.04	9.13815e+06
Q08188	TGM3_HUMAN	Protein-glutamine gamma-glutamyltransferase E (EC 2.3.2.13) (Transglutaminase E) (TG(E)) (TGE) (TGase E) (Transglutaminase-3) (TGase-3) [Cleaved into: Protein-glutamine gamma-glutamyltransferase E 50 kDa catalytic chain; Protein-glutamine gamma-glutamyltransferase E 27 kDa non-catalytic chain]	0	4	11	2	3	0	0	0	0.05	0.15	0.03	0.04	0	0	0	6.84794e+06	1.99366e+08	2.67097e+07	121692431	0	0	12	0.15	5.06594e+07
Q08209	PP2BA_HUMAN	Serine/threonine-protein phosphatase 2B catalytic subunit alpha isoform (EC 3.1.3.16) (CAM-PRP catalytic subunit) (Calmodulin-dependent calcineurin A subunit alpha isoform)	0	0	2	1	1	0	0	0	0	0.04	0.02	0.02	0	0	0	0	7421303	5363741	17394572	0	0	3	0.06	4.31137e+06
Q08211	DHX9_HUMAN	ATP-dependent RNA helicase A (RHA) (EC 3.6.4.13) (DEAH box protein 9) (Leukophysin) (LKP) (Nuclear DNA helicase II) (NDH II)	4	4	10	5	14	0	7	0.03	0.02	0.08	0.04	0.11	0	0.05	10789343	5584515	1.52358e+07	1.88418e+07	5.82376e+07	0	6.40566e+06	18	0.14	1.64421e+07
Q08380	LG3BP_HUMAN	Galectin-3-binding protein (Basement membrane autoantigen p105) (Lectin galactoside-binding soluble 3-binding protein) (Mac-2-binding protein) (MAC2BP) (Mac-2 BP) (Tumor-associated antigen 90K)	14	16	18	18	18	10	18	0.23	0.31	0.33	0.36	0.33	0.17	0.33	6.72212e+09	815834733	1152163026	6.63687e+08	7.4083e+08	196948743	3.56852e+08	20	0.37	1.52121e+09
Q08397	LOXL1_HUMAN	Lysyl oxidase homolog 1 (EC 1.4.3.-) (Lysyl oxidase-like protein 1) (LOL)	17	12	19	16	13	11	11	0.33	0.25	0.36	0.29	0.22	0.19	0.18	406850276	122112607	3.15284e+08	255988396	1.30177e+08	8.69903e+07	137451523	21	0.38	2.07836e+08
Q08431	MFGM_HUMAN	Lactadherin (Breast epithelial antigen BA46) (HMFG) (MFGM) (Milk fat globule-EGF factor 8) (MFG-E8) (SED1) [Cleaved into: Lactadherin short form; Medin]	0	2	0	2	3	2	0	0	0.05	0	0.04	0.07	0.04	0	0	11332278	0	2.15563e+07	9700365	11427941	0	4	0.1	7.7167e+06
Q08554	DSC1_HUMAN	Desmocollin-1 (Cadherin family member 1) (Desmosomal glycoprotein 2/3) (DG2/DG3)	0	13	8	4	3	0	0	0	0.16	0.11	0.05	0.04	0	0	0	1.8446e+08	9.83077e+07	15746347	171607658	0	0	14	0.17	6.71602e+07
Q09028	RBBP4_HUMAN	Histone-binding protein RBBP4 (Chromatin assembly factor 1 subunit C) (CAF-1 subunit C) (Chromatin assembly factor I p48 subunit) (CAF-I 48 kDa subunit) (CAF-I p48) (Nucleosome-remodeling factor subunit RBAP48) (Retinoblastoma-binding protein 4) (RBBP-4) (Retinoblastoma-binding protein p48)	3	2	0	3	4	0	4	0.07	0.04	0	0.09	0.09	0	0.09	1.59417e+07	20860617	0	3.53907e+07	3.95507e+07	0	1.34549e+07	6	0.15	1.78855e+07
Q09161	NCBP1_HUMAN	Nuclear cap-binding protein subunit 1 (80 kDa nuclear cap-binding protein) (CBP80) (NCBP 80 kDa subunit)	0	0	0	0	2	0	0	0	0	0	0	0.02	0	0	0	0	0	0	1.43214e+07	0	0	2	0.02	2.04592e+06
Q09328	MGT5A_HUMAN	Alpha-1,6-mannosylglycoprotein 6-beta-N-acetylglucosaminyltransferase A (EC 2.4.1.155) (Alpha-mannoside beta-1,6-N-acetylglucosaminyltransferase) (GlcNAc-T V) (GNT-V) (Mannoside acetylglucosaminyltransferase 5) (N-acetylglucosaminyl-transferase V)	0	0	8	6	2	2	5	0	0	0.09	0.06	0.02	0.03	0.05	0	0	2.13346e+07	37991912	1.05001e+07	3.95889e+06	8.29348e+06	14	0.16	1.17256e+07
Q09666	AHNK_HUMAN	Neuroblast differentiation-associated protein AHNAK (Desmoyokin)	31	29	29	35	20	16	16	0.17	0.16	0.12	0.16	0.09	0.08	0.09	8.87708e+07	9.90118e+07	2.06203e+08	6.93896e+07	134123576	116311564	1.26731e+08	71	0.25	120077368
Q0VD83	APOBR_HUMAN	Apolipoprotein B receptor (Apolipoprotein B-100 receptor) (Apolipoprotein B-48 receptor) (Apolipoprotein B48 receptor) (apoB-48R)	6	4	4	5	4	0	2	0.06	0.04	0.04	0.04	0.04	0	0.02	1.12518e+07	4.83007e+06	24570863	5.43153e+06	6.11489e+06	0	5306632	16	0.15	8215116
Q0Z7S8	FABP9_HUMAN	Fatty acid-binding protein 9 (Testis lipid-binding protein) (TLBP) (Testis-type fatty acid-binding protein) (T-FABP)	0	5	4	2	0	0	0	0	0.36	0.22	0.17	0	0	0	0	1.13015e+08	3.69967e+07	2.4155e+07	0	0	0	6	0.37	2.4881e+07
Q0ZGT2	NEXN_HUMAN	Nexilin (F-actin-binding protein) (Nelin)	2	0	0	0	0	0	0	0.04	0	0	0	0	0	0	4.45597e+06	0	0	0	0	0	0	2	0.04	636568
Q10471	GALT2_HUMAN	Polypeptide N-acetylgalactosaminyltransferase 2 (EC 2.4.1.41) (Polypeptide GalNAc transferase 2) (GalNAc-T2) (pp-GaNTase 2) (Protein-UDP acetylgalactosaminyltransferase 2) (UDP-GalNAc:polypeptide N-acetylgalactosaminyltransferase 2) [Cleaved into: Polypeptide N-acetylgalactosaminyltransferase 2 soluble form]	0	1	1	2	0	0	0	0	0.01	0.01	0.02	0	0	0	0	5987320	13730006	3.70039e+06	0	0	0	2	0.02	3.34539e+06
Q10567	AP1B1_HUMAN	AP-1 complex subunit beta-1 (Adaptor protein complex AP-1 subunit beta-1) (Adaptor-related protein complex 1 subunit beta-1) (Beta-1-adaptin) (Beta-adaptin 1) (Clathrin assembly protein complex 1 beta large chain) (Golgi adaptor HA1/AP1 adaptin beta subunit)	5	5	9	7	14	5	7	0.04	0.05	0.09	0.07	0.13	0.05	0.06	25546690	6.15805e+07	3.64778e+07	74126453	1.08518e+08	1.74965e+07	3.82658e+07	17	0.17	5.17159e+07
Q10570	CPSF1_HUMAN	Cleavage and polyadenylation specificity factor subunit 1 (Cleavage and polyadenylation specificity factor 160 kDa subunit) (CPSF 160 kDa subunit)	0	0	0	2	3	4	2	0	0	0	0.01	0.01	0.02	0.01	0	0	0	70190100	1.44312e+08	8.71239e+07	54192426	5	0.02	5.08312e+07
Q11201	SIA4A_HUMAN	CMP-N-acetylneuraminate-beta-galactosamide-alpha-2,3-sialyltransferase 1 (Alpha 2,3-ST 1) (Beta-galactoside alpha-2,3-sialyltransferase 1) (EC 2.4.99.4) (Gal-NAc6S) (Gal-beta-1,3-GalNAc-alpha-2,3-sialyltransferase) (SIATFL) (ST3Gal I) (ST3GalI) (ST3GalA.1) (ST3O) (Sialyltransferase 4A) (SIAT4-A)	0	0	5	1	0	0	0	0	0	0.17	0.05	0	0	0	0	0	1.05276e+08	1527203	0	0	0	5	0.17	1.52577e+07
Q12765	SCRN1_HUMAN	Secernin-1	3	2	3	2	1	0	1	0.07	0.05	0.06	0.05	0.03	0	0.03	1.10761e+07	8191299	1.2577e+07	5494123	41176620	0	13262105	4	0.08	1.3111e+07
Q12768	STRUM_HUMAN	WASH complex subunit strumpellin (Strumpellin)	0	0	0	0	3	0	0	0	0	0	0	0.02	0	0	0	0	0	0	1.11505e+07	0	0	3	0.02	1.59293e+06
Q12792	TWF1_HUMAN	Twinfilin-1 (Protein A6) (Protein tyrosine kinase 9)	0	0	3	0	4	0	0	0	0	0.09	0	0.13	0	0	0	0	9.89603e+06	0	1.80024e+07	0	0	4	0.13	3.98548e+06
Q12794	HYAL1_HUMAN	Hyaluronidase-1 (Hyal-1) (EC 3.2.1.35) (Hyaluronoglucosaminidase-1) (Lung carcinoma protein 1) (LuCa-1)	0	0	5	2	0	0	0	0	0	0.2	0.05	0	0	0	0	0	8.61174e+07	24668316	0	0	0	6	0.23	1.58265e+07
Q12797	ASPH_HUMAN	Aspartyl/asparaginyl beta-hydroxylase (EC 1.14.11.16) (Aspartate beta-hydroxylase) (ASP beta-hydroxylase) (Peptide-aspartate beta-dioxygenase)	6	1	9	10	5	0	3	0.08	0.01	0.1	0.14	0.07	0	0.04	1.78636e+07	4758983	28486426	2.53534e+07	16973171	0	7832943	18	0.21	1.44669e+07
Q12805	FBLN3_HUMAN	EGF-containing fibulin-like extracellular matrix protein 1 (Extracellular protein S1-5) (Fibrillin-like protein) (Fibulin-3) (FIBL-3)	27	26	27	26	24	22	24	0.65	0.72	0.72	0.76	0.7	0.57	0.65	11949395510	7.17786e+09	1.31392e+10	2.45463e+10	7.8921e+09	3.92679e+09	8.03517e+09	29	0.76	1.09524e+10
Q12830	BPTF_HUMAN	Nucleosome-remodeling factor subunit BPTF (Bromodomain and PHD finger-containing transcription factor) (Fetal Alz-50 clone 1 protein) (Fetal Alzheimer antigen)	5	7	8	0	0	0	0	0.02	0.02	0.02	0	0	0	0	1.4446e+08	124500696	1.56845e+08	0	0	0	0	11	0.03	60829370
Q12840	KIF5A_HUMAN	Kinesin heavy chain isoform 5A (Kinesin heavy chain neuron-specific 1) (Neuronal kinesin heavy chain) (NKHC)	0	0	0	0	5	2	0	0	0	0	0	0.05	0.01	0	0	0	0	0	2.28444e+07	1.38022e+07	0	5	0.05	5.23522e+06
Q12841	FSTL1_HUMAN	Follistatin-related protein 1 (Follistatin-like protein 1)	13	17	18	17	15	13	11	0.47	0.55	0.55	0.54	0.49	0.43	0.32	4.09778e+08	546695085	469238840	582884220	253649924	3.04431e+08	3.22932e+08	19	0.55	4.12801e+08
Q12873	CHD3_HUMAN	Chromodomain-helicase-DNA-binding protein 3 (CHD-3) (EC 3.6.4.12) (ATP-dependent helicase CHD3) (Mi-2 autoantigen 240 kDa protein) (Mi2-alpha) (Zinc finger helicase) (hZFH)	3	0	0	0	5	0	0	0.03	0	0	0	0.03	0	0	1.23296e+07	0	0	0	4.32139e+07	0	0	6	0.04	7.93479e+06
Q12884	SEPR_HUMAN	Prolyl endopeptidase FAP (EC 3.4.21.26) (170 kDa melanoma membrane-bound gelatinase) (Dipeptidyl peptidase FAP) (EC 3.4.14.5) (Fibroblast activation protein alpha) (FAPalpha) (Gelatine degradation protease FAP) (EC 3.4.21.-) (Integral membrane serine protease) (Post-proline cleaving enzyme) (Serine integral membrane protease) (SIMP) (Surface-expressed protease) (Seprase) [Cleaved into: Antiplasmi…	0	0	0	2	0	0	0	0	0	0	0.02	0	0	0	0	0	0	2.52078e+08	0	0	0	2	0.02	3.60111e+07
Q12889	OVGP1_HUMAN	Oviduct-specific glycoprotein (Estrogen-dependent oviduct protein) (Mucin-9) (Oviductal glycoprotein) (Oviductin)	0	0	12	0	0	0	13	0	0	0.18	0	0	0	0.17	0	0	3.93911e+08	0	0	0	1.59893e+08	17	0.24	7.91149e+07
Q12905	ILF2_HUMAN	Interleukin enhancer-binding factor 2 (Nuclear factor of activated T-cells 45 kDa)	0	0	0	0	4	0	0	0	0	0	0	0.11	0	0	0	0	0	0	9.8547e+06	0	0	4	0.11	1.40781e+06
Q12906	ILF3_HUMAN	Interleukin enhancer-binding factor 3 (Double-stranded RNA-binding protein 76) (DRBP76) (M-phase phosphoprotein 4) (MPP4) (Nuclear factor associated with dsRNA) (NFAR) (Nuclear factor of activated T-cells 90 kDa) (NF-AT-90) (Translational control protein 80) (TCP80)	2	5	9	6	11	0	6	0.04	0.08	0.13	0.09	0.15	0	0.07	26105117	1.37173e+07	1.70434e+08	4.31821e+07	6.92118e+07	0	13449446	17	0.22	4.80142e+07
Q12907	LMAN2_HUMAN	Vesicular integral-membrane protein VIP36 (Glycoprotein GP36b) (Lectin mannose-binding 2) (Vesicular integral-membrane protein 36) (VIP36)	3	2	2	3	3	0	0	0.08	0.06	0.06	0.1	0.09	0	0	3.04456e+07	39475951	2.73749e+07	22979656	44491454	0	0	5	0.14	2.35382e+07
Q12931	TRAP1_HUMAN	Heat shock protein 75 kDa, mitochondrial (HSP 75) (TNFR-associated protein 1) (Tumor necrosis factor type 1 receptor-associated protein) (TRAP-1)	1	1	1	1	1	1	1	0.02	0.02	0.02	0.02	0.02	0.02	0.02	350475488	419417696	987807744	760524000	983815744	115994056	487146912	1	0.02	586454520
Q12955	ANK3_HUMAN	Ankyrin-3 (ANK-3) (Ankyrin-G)	0	0	0	4	0	0	0	0	0	0	0.01	0	0	0	0	0	0	2.01038e+08	0	0	0	4	0.01	2.87196e+07
Q12959	DLG1_HUMAN	Disks large homolog 1 (Synapse-associated protein 97) (SAP-97) (SAP97) (hDlg)	0	0	0	0	3	0	0	0	0	0	0	0.04	0	0	0	0	0	0	9.0831e+06	0	0	3	0.04	1.29759e+06
Q13011	ECH1_HUMAN	Delta(3,5)-Delta(2,4)-dienoyl-CoA isomerase, mitochondrial (EC 5.3.3.-)	0	3	0	2	0	0	0	0	0.08	0	0.05	0	0	0	0	8.6378e+06	0	2236388	0	0	0	3	0.08	1.55346e+06
Q13045	FLII_HUMAN	Protein flightless-1 homolog	2	2	5	4	5	2	0	0.01	0.01	0.04	0.04	0.04	0.01	0	2.49772e+08	3899074	14758147	16009925	2.37715e+07	9.80365e+07	0	10	0.08	5.80353e+07
Q13057	COASY_HUMAN	Bifunctional coenzyme A synthase (CoA synthase) (NBP) (POV-2) [Includes: Phosphopantetheine adenylyltransferase (EC 2.7.7.3) (Dephospho-CoA pyrophosphorylase) (Pantetheine-phosphate adenylyltransferase) (PPAT); Dephospho-CoA kinase (DPCK) (EC 2.7.1.24) (Dephosphocoenzyme A kinase) (DPCOAK)]	0	0	0	0	3	0	0	0	0	0	0	0.04	0	0	0	0	0	0	8.20455e+06	0	0	3	0.04	1.17208e+06
Q13093	PAFA_HUMAN	Platelet-activating factor acetylhydrolase (PAF acetylhydrolase) (EC 3.1.1.47) (1-alkyl-2-acetylglycerophosphocholine esterase) (2-acetyl-1-alkylglycerophosphocholine esterase) (Group-VIIA phospholipase A2) (gVIIA-PLA2) (LDL-associated phospholipase A2) (LDL-PLA(2)) (PAF 2-acylhydrolase)	0	2	0	2	0	0	0	0	0.04	0	0.05	0	0	0	0	13557311	0	3334217	0	0	0	3	0.06	2.41308e+06
Q13098	CSN1_HUMAN	COP9 signalosome complex subunit 1 (SGN1) (Signalosome subunit 1) (G protein pathway suppressor 1) (GPS-1) (JAB1-containing signalosome subunit 1) (Protein MFH)	2	2	0	2	10	0	0	0.04	0.04	0	0.03	0.17	0	0	7.3811e+06	3707840	0	7.14699e+06	2.04386e+07	0	0	11	0.19	5.52493e+06
Q13103	SPP24_HUMAN	Secreted phosphoprotein 24 (Spp-24) (Secreted phosphoprotein 2)	9	4	8	9	9	8	10	0.35	0.19	0.33	0.46	0.37	0.35	0.39	641749110	55195720	2.27233e+08	1.86292e+08	1.69362e+08	7.07967e+07	2.03435e+08	12	0.53	2.22009e+08
Q13126	MTAP_HUMAN	S-methyl-5'-thioadenosine phosphorylase (EC 2.4.2.28) (5'-methylthioadenosine phosphorylase) (MTA phosphorylase) (MTAP) (MTAPase)	0	0	0	0	2	0	0	0	0	0	0	0.07	0	0	0	0	0	0	1.79788e+07	0	0	2	0.07	2.5684e+06
Q13129	RLF_HUMAN	Zinc finger protein Rlf (Rearranged L-myc fusion gene protein) (Zn-15-related protein)	4	6	0	7	0	0	9	0.02	0.04	0	0.05	0	0	0.05	238896870	2.53815e+08	0	6.91679e+07	0	0	1.53996e+08	15	0.09	1.02268e+08
Q13131	AAPK1_HUMAN	5'-AMP-activated protein kinase catalytic subunit alpha-1 (AMPK subunit alpha-1) (EC 2.7.11.1) (Acetyl-CoA carboxylase kinase) (ACACA kinase) (EC 2.7.11.27) (Hydroxymethylglutaryl-CoA reductase kinase) (HMGCR kinase) (EC 2.7.11.31) (Tau-protein kinase PRKAA1) (EC 2.7.11.26)	2	0	2	0	0	0	0	0.05	0	0.04	0	0	0	0	7.46626e+06	0	1.74492e+06	0	0	0	0	3	0.05	1.31588e+06
Q13145	BAMBI_HUMAN	BMP and activin membrane-bound inhibitor homolog (Non-metastatic gene A protein) (Putative transmembrane protein NMA)	0	0	0	4	0	0	0	0	0	0	0.14	0	0	0	0	0	0	3.93983e+07	0	0	0	4	0.14	5.62833e+06
Q13148	TADBP_HUMAN	TAR DNA-binding protein 43 (TDP-43)	3	0	5	0	3	0	0	0.06	0	0.12	0	0.06	0	0	1.01966e+07	0	25946872	0	4.58233e+06	0	0	6	0.12	5.81798e+06
Q13151	ROA0_HUMAN	Heterogeneous nuclear ribonucleoprotein A0 (hnRNP A0)	2	2	3	2	3	0	2	0.07	0.07	0.09	0.05	0.07	0	0.05	7.68207e+06	7092874	1.13117e+07	16340337	2.06453e+07	0	19235632	4	0.11	1.17583e+07
Q13177	PAK2_HUMAN	Serine/threonine-protein kinase PAK 2 (EC 2.7.11.1) (Gamma-PAK) (PAK65) (S6/H4 kinase) (p21-activated kinase 2) (PAK-2) (p58) [Cleaved into: PAK-2p27 (p27); PAK-2p34 (p34) (C-t-PAK2)]	2	0	3	2	2	0	2	0.06	0	0.07	0.06	0.03	0	0.06	12767724	0	25939166	7513984	15934909	0	7867421	4	0.08	1.00033e+07
Q13185	CBX3_HUMAN	Chromobox protein homolog 3 (HECH) (Heterochromatin protein 1 homolog gamma) (HP1 gamma) (Modifier 2 protein)	0	0	1	2	1	0	0	0	0	0.08	0.14	0.08	0	0	0	0	13801272	8861811	16859624	0	0	2	0.14	5646101
Q13200	PSMD2_HUMAN	26S proteasome non-ATPase regulatory subunit 2 (26S proteasome regulatory subunit RPN1) (26S proteasome regulatory subunit S2) (26S proteasome subunit p97) (Protein 55.11) (Tumor necrosis factor type 1 receptor-associated protein 2)	3	0	7	2	9	0	0	0.02	0	0.07	0.01	0.09	0	0	1.52224e+07	0	2.70988e+07	127424032	3.86197e+07	0	0	11	0.11	2.97664e+07
Q13201	MMRN1_HUMAN	Multimerin-1 (EMILIN-4) (Elastin microfibril interface located protein 4) (Elastin microfibril interfacer 4) (Endothelial cell multimerin) [Cleaved into: Platelet glycoprotein Ia*; 155 kDa platelet multimerin (p-155) (p155)]	0	0	0	5	0	0	0	0	0	0	0.04	0	0	0	0	0	0	5.53135e+06	0	0	0	5	0.04	790193
Q13214	SEM3B_HUMAN	Semaphorin-3B (Sema A(V)) (Semaphorin-V) (Sema V)	0	2	7	6	3	3	6	0	0.04	0.11	0.12	0.06	0.04	0.12	0	16577616	6.21426e+07	7.36713e+07	2.66842e+07	30267604	5.28767e+07	12	0.18	3.746e+07
Q13217	DNJC3_HUMAN	DnaJ homolog subfamily C member 3 (Endoplasmic reticulum DNA J domain-containing protein 6) (ER-resident protein ERdj6) (ERdj6) (Interferon-induced, double-stranded RNA-activated protein kinase inhibitor) (Protein kinase inhibitor of 58 kDa) (Protein kinase inhibitor p58)	13	12	19	17	12	8	8	0.21	0.19	0.32	0.31	0.22	0.12	0.13	5.4601e+07	4.15447e+07	8.33178e+07	8.19682e+07	3.99382e+07	31099500	2.32689e+07	26	0.45	5.08198e+07
Q13242	SRSF9_HUMAN	Serine/arginine-rich splicing factor 9 (Pre-mRNA-splicing factor SRp30C) (Splicing factor, arginine/serine-rich 9)	0	0	0	0	2	0	0	0	0	0	0	0.08	0	0	0	0	0	0	14329476	0	0	2	0.08	2047068
Q13243	SRSF5_HUMAN	Serine/arginine-rich splicing factor 5 (Delayed-early protein HRS) (Pre-mRNA-splicing factor SRP40) (Splicing factor, arginine/serine-rich 5)	0	0	0	4	0	0	0	0	0	0	0.13	0	0	0	0	0	0	17811188	0	0	0	4	0.13	2.54446e+06
Q13247	SRSF6_HUMAN	Serine/arginine-rich splicing factor 6 (Pre-mRNA-splicing factor SRP55) (Splicing factor, arginine/serine-rich 6)	0	0	2	2	2	0	4	0	0	0.04	0.05	0.05	0	0.09	0	0	4.03626e+06	23815705	33648304	0	1.56934e+07	4	0.09	1.10277e+07
Q13263	TIF1B_HUMAN	Transcription intermediary factor 1-beta (TIF1-beta) (E3 SUMO-protein ligase TRIM28) (EC 6.3.2.-) (KRAB-associated protein 1) (KAP-1) (KRAB-interacting protein 1) (KRIP-1) (Nuclear corepressor KAP-1) (RING finger protein 96) (Tripartite motif-containing protein 28)	0	0	0	3	7	0	2	0	0	0	0.02	0.08	0	0.02	0	0	0	5.57778e+06	3.05162e+07	0	6.42495e+06	9	0.1	6.07413e+06
Q13275	SEM3F_HUMAN	Semaphorin-3F (Sema III/F) (Semaphorin IV) (Sema IV)	3	4	6	4	0	0	3	0.03	0.04	0.06	0.04	0	0	0.04	6.44381e+06	5008181	1.2343e+07	3.46289e+06	0	0	5392139	10	0.1	4.66429e+06
Q13283	G3BP1_HUMAN	Ras GTPase-activating protein-binding protein 1 (G3BP-1) (EC 3.6.4.12) (EC 3.6.4.13) (ATP-dependent DNA helicase VIII) (hDH VIII) (GAP SH3 domain-binding protein 1)	2	2	2	1	2	0	1	0.05	0.05	0.05	0.02	0.05	0	0.02	1.05535e+07	3.69383e+06	12766078	14244337	3.92955e+06	0	6254743	4	0.1	7.34887e+06
Q13316	DMP1_HUMAN	Dentin matrix acidic phosphoprotein 1 (DMP-1) (Dentin matrix protein 1)	0	3	3	3	0	0	0	0	0.05	0.06	0.06	0	0	0	0	6.51499e+06	3.24688e+07	5.43262e+06	0	0	0	5	0.1	6.34521e+06
Q13332	PTPRS_HUMAN	Receptor-type tyrosine-protein phosphatase S (R-PTP-S) (EC 3.1.3.48) (Receptor-type tyrosine-protein phosphatase sigma) (R-PTP-sigma)	0	0	0	3	0	0	0	0	0	0	0.02	0	0	0	0	0	0	10503937	0	0	0	3	0.02	1.50056e+06
Q13347	EIF3I_HUMAN	Eukaryotic translation initiation factor 3 subunit I (eIF3i) (Eukaryotic translation initiation factor 3 subunit 2) (TGF-beta receptor-interacting protein 1) (TRIP-1) (eIF-3-beta) (eIF3 p36)	0	2	2	2	4	0	3	0	0.06	0.04	0.04	0.12	0	0.1	0	9.46447e+06	4169018	10781065	2.62465e+07	0	5199548	7	0.22	7.98009e+06
Q13361	MFAP5_HUMAN	Microfibrillar-associated protein 5 (MFAP-5) (MP25) (Microfibril-associated glycoprotein 2) (MAGP-2)	6	7	6	6	5	4	4	0.27	0.32	0.27	0.27	0.27	0.19	0.17	1.45425e+08	2.55356e+08	3.16086e+08	4.3775e+07	6.53924e+07	1.33315e+07	2.62198e+07	7	0.32	1.23655e+08
Q13363	CTBP1_HUMAN	C-terminal-binding protein 1 (CtBP1) (EC 1.1.1.-)	0	0	0	0	3	0	0	0	0	0	0	0.06	0	0	0	0	0	0	15989266	0	0	3	0.06	2.28418e+06
Q13367	AP3B2_HUMAN	AP-3 complex subunit beta-2 (Adaptor protein complex AP-3 subunit beta-2) (Adaptor-related protein complex 3 subunit beta-2) (Beta-3B-adaptin) (Clathrin assembly protein complex 3 beta-2 large chain) (Neuron-specific vesicle coat protein beta-NAP)	0	0	0	0	2	0	0	0	0	0	0	0.01	0	0	0	0	0	0	134521203	0	0	2	0.01	1.92173e+07
Q13404	UB2V1_HUMAN	Ubiquitin-conjugating enzyme E2 variant 1 (UEV-1) (CROC-1) (TRAF6-regulated IKK activator 1 beta Uev1A)	2	0	2	0	0	0	0	0.09	0	0.12	0	0	0	0	18857750	0	58211921	0	0	0	0	3	0.16	11009953
Q13409	DC1I2_HUMAN	Cytoplasmic dynein 1 intermediate chain 2 (Cytoplasmic dynein intermediate chain 2) (Dynein intermediate chain 2, cytosolic) (DH IC-2)	1	2	0	1	5	0	2	0.02	0.03	0	0.02	0.08	0	0.03	15413096	14935233	0	9272148	42787348	0	2.7222e+06	6	0.09	1.21614e+07
Q13418	ILK_HUMAN	Integrin-linked protein kinase (EC 2.7.11.1) (59 kDa serine/threonine-protein kinase) (ILK-1) (ILK-2) (p59ILK)	0	1	1	2	0	0	4	0	0.02	0.02	0.05	0	0	0.09	0	2746804	3050756	7.35432e+06	0	0	5.55863e+06	5	0.12	2.67293e+06
Q13421	MSLN_HUMAN	Mesothelin (CAK1 antigen) (Pre-pro-megakaryocyte-potentiating factor) [Cleaved into: Megakaryocyte-potentiating factor (MPF); Mesothelin, cleaved form]	13	17	22	19	18	13	17	0.22	0.32	0.42	0.37	0.34	0.24	0.3	5.5219e+08	778302126	1.47697e+09	1083746744	920777916	373461484	4.90808e+08	24	0.43	8.10894e+08
Q13435	SF3B2_HUMAN	Splicing factor 3B subunit 2 (Pre-mRNA-splicing factor SF3b 145 kDa subunit) (SF3b145) (SF3b150) (Spliceosome-associated protein 145) (SAP 145)	0	0	0	0	2	0	0	0	0	0	0	0.02	0	0	0	0	0	0	1.01091e+07	0	0	2	0.02	1.44415e+06
Q13439	GOGA4_HUMAN	Golgin subfamily A member 4 (256 kDa golgin) (Golgin-245) (Protein 72.1) (Trans-Golgi p230)	0	0	2	0	0	0	0	0	0	0.01	0	0	0	0	0	0	918955066	0	0	0	0	2	0.01	1.31279e+08
Q13444	ADA15_HUMAN	Disintegrin and metalloproteinase domain-containing protein 15 (ADAM 15) (EC 3.4.24.-) (Metalloprotease RGD disintegrin protein) (Metalloproteinase-like, disintegrin-like, and cysteine-rich protein 15) (MDC-15) (Metargidin)	4	6	5	3	4	2	3	0.08	0.11	0.09	0.06	0.08	0.04	0.06	9.97424e+07	103683432	1.70696e+08	1.52577e+08	8.99794e+07	47673152	56869558	7	0.13	1.03032e+08
Q13492	PICAL_HUMAN	Phosphatidylinositol-binding clathrin assembly protein (Clathrin assembly lymphoid myeloid leukemia protein)	2	3	0	3	3	2	2	0.03	0.05	0	0.05	0.05	0.03	0.03	25827422	4.29457e+06	0	9.66525e+06	1.27666e+07	3032364	4877486	5	0.07	8.63766e+06
Q13509	TBB3_HUMAN	Tubulin beta-3 chain (Tubulin beta-4 chain) (Tubulin beta-III)	10	8	10	11	10	8	9	0.29	0.22	0.28	0.25	0.25	0.18	0.22	3.84213e+08	6.53236e+08	6.57031e+08	497143203	795969508	2.30345e+08	4.57927e+08	14	0.36	5.25123e+08
Q13510	ASAH1_HUMAN	Acid ceramidase (AC) (ACDase) (Acid CDase) (EC 3.5.1.23) (Acylsphingosine deacylase) (N-acylsphingosine amidohydrolase) (Putative 32 kDa heart protein) (PHP32) [Cleaved into: Acid ceramidase subunit alpha; Acid ceramidase subunit beta]	0	3	3	0	0	0	0	0	0.1	0.07	0	0	0	0	0	2.078e+08	2.76547e+07	0	0	0	0	4	0.12	3.36364e+07
Q13526	PIN1_HUMAN	Peptidyl-prolyl cis-trans isomerase NIMA-interacting 1 (EC 5.2.1.8) (Peptidyl-prolyl cis-trans isomerase Pin1) (PPIase Pin1) (Rotamase Pin1)	0	0	1	0	0	0	0	0	0	0.12	0	0	0	0	0	0	13141627	0	0	0	0	1	0.12	1.87738e+06
Q13557	KCC2D_HUMAN	Calcium/calmodulin-dependent protein kinase type II subunit delta (CaM kinase II subunit delta) (CaMK-II subunit delta) (EC 2.7.11.17)	0	2	2	2	8	0	2	0	0.03	0.03	0.02	0.13	0	0.03	0	7474213	1.2564e+07	9.02692e+06	2.43998e+07	0	1.81897e+06	8	0.13	7.8977e+06
Q13561	DCTN2_HUMAN	Dynactin subunit 2 (50 kDa dynein-associated polypeptide) (Dynactin complex 50 kDa subunit) (DCTN-50) (p50 dynamitin)	0	0	0	0	4	2	2	0	0	0	0	0.1	0.03	0.03	0	0	0	0	6.92246e+06	2.38855e+06	7886742	6	0.13	2.45682e+06
Q13596	SNX1_HUMAN	Sorting nexin-1	0	0	4	4	3	0	0	0	0	0.07	0.1	0.06	0	0	0	0	88087674	1.58306e+07	33415298	0	0	7	0.13	1.96191e+07
Q13616	CUL1_HUMAN	Cullin-1 (CUL-1)	0	0	0	0	2	0	0	0	0	0	0	0.02	0	0	0	0	0	0	1.07122e+07	0	0	2	0.02	1.53032e+06
Q13618	CUL3_HUMAN	Cullin-3 (CUL-3)	0	5	3	2	7	0	2	0	0.07	0.03	0.02	0.07	0	0.02	0	1.31168e+08	1.17029e+07	16084947	27415410	0	3.4932e+06	10	0.11	2.71235e+07
Q13620	CUL4B_HUMAN	Cullin-4B (CUL-4B)	0	0	0	0	4	0	0	0	0	0	0	0.05	0	0	0	0	0	0	8.99349e+06	0	0	4	0.05	1.28478e+06
Q13630	FCL_HUMAN	GDP-L-fucose synthase (EC 1.1.1.271) (GDP-4-keto-6-deoxy-D-mannose-3,5-epimerase-4-reductase) (Protein FX) (Red cell NADP(H)-binding protein) (Short-chain dehydrogenase/reductase family 4E member 1)	0	0	3	2	2	0	0	0	0	0.1	0.08	0.08	0	0	0	0	62873874	1.02898e+08	1.01046e+08	0	0	3	0.1	3.81168e+07
Q13683	ITA7_HUMAN	Integrin alpha-7 [Cleaved into: Integrin alpha-7 heavy chain; Integrin alpha-7 light chain; Integrin alpha-7 70 kDa form]	0	0	0	2	0	0	0	0	0	0	0.01	0	0	0	0	0	0	5.11258e+06	0	0	0	2	0.01	730369
Q13748	TBA3C_HUMAN	Tubulin alpha-3C/D chain (Alpha-tubulin 2) (Alpha-tubulin 3C/D) (Tubulin alpha-2 chain) [Cleaved into: Detyrosinated tubulin alpha-3C/D chain]	12	15	15	16	13	10	11	0.34	0.45	0.44	0.44	0.35	0.25	0.28	9.37158e+08	944897512	8.52022e+08	1.40372e+09	1696874172	3.39556e+08	723428708	17	0.47	9.8538e+08
Q13751	LAMB3_HUMAN	Laminin subunit beta-3 (Epiligrin subunit bata) (Kalinin B1 chain) (Kalinin subunit beta) (Laminin B1k chain) (Laminin-5 subunit beta) (Nicein subunit beta)	0	0	4	0	0	0	0	0	0	0.04	0	0	0	0	0	0	2.77749e+07	0	0	0	0	4	0.04	3.96785e+06
Q13753	LAMC2_HUMAN	Laminin subunit gamma-2 (Cell-scattering factor 140 kDa subunit) (CSF 140 kDa subunit) (Epiligrin subunit gamma) (Kalinin subunit gamma) (Kalinin/nicein/epiligrin 100 kDa subunit) (Ladsin 140 kDa subunit) (Laminin B2t chain) (Laminin-5 subunit gamma) (Large adhesive scatter factor 140 kDa subunit) (Nicein subunit gamma)	0	0	7	0	0	0	3	0	0	0.07	0	0	0	0.03	0	0	60653900	0	0	0	162625553	8	0.08	3.18971e+07
Q13790	APOF_HUMAN	Apolipoprotein F (Apo-F) (Lipid transfer inhibitor protein) (LTIP)	5	5	5	8	6	4	6	0.19	0.16	0.16	0.31	0.2	0.12	0.2	7.17772e+08	622821775	660936769	1.81027e+08	240789808	165992296	2.54738e+08	8	0.31	4.06297e+08
Q13813	SPTN1_HUMAN	Spectrin alpha chain, non-erythrocytic 1 (Alpha-II spectrin) (Fodrin alpha chain) (Spectrin, non-erythroid alpha subunit)	10	20	17	19	47	10	7	0.05	0.07	0.06	0.07	0.18	0.04	0.03	5.69266e+08	1.44601e+09	5.05181e+08	1.5628e+08	5.19088e+08	1.30835e+09	2.004e+08	59	0.23	6.72082e+08
Q13835	PKP1_HUMAN	Plakophilin-1 (Band 6 protein) (B6P)	0	22	12	0	0	0	0	0	0.3	0.16	0	0	0	0	0	3.49962e+08	1.45967e+08	0	0	0	0	24	0.32	7.0847e+07
Q13838	DX39B_HUMAN	Spliceosome RNA helicase DDX39B (EC 3.6.4.13) (56 kDa U2AF65-associated protein) (ATP-dependent RNA helicase p47) (DEAD box protein UAP56) (HLA-B-associated transcript 1 protein)	0	5	7	8	13	0	7	0	0.08	0.14	0.14	0.23	0	0.13	0	2.45281e+07	1.70349e+08	112981978	1.41861e+08	0	1.84429e+07	15	0.28	6.68804e+07
Q13867	BLMH_HUMAN	Bleomycin hydrolase (BH) (BLM hydrolase) (BMH) (EC 3.4.22.40)	0	0	9	0	0	0	0	0	0	0.22	0	0	0	0	0	0	94888896	0	0	0	0	9	0.22	1.35556e+07
Q13885	TBB2A_HUMAN	Tubulin beta-2A chain (Tubulin beta class IIa)	11	13	16	14	14	13	12	0.25	0.38	0.46	0.33	0.36	0.31	0.27	5.81483e+08	6.75777e+08	1.08765e+09	569627386	1.44334e+09	287874939	662128944	20	0.5	7.58268e+08
Q14011	CIRBP_HUMAN	Cold-inducible RNA-binding protein (A18 hnRNP) (Glycine-rich RNA-binding protein CIRP)	0	0	4	0	2	0	0	0	0	0.18	0	0.09	0	0	0	0	1.7982e+07	0	15296529	0	0	4	0.18	4.75408e+06
Q14019	COTL1_HUMAN	Coactosin-like protein	3	0	3	2	0	0	2	0.18	0	0.2	0.13	0	0	0.12	20558876	0	10239442	7.08697e+06	0	0	4944801	4	0.25	6.11858e+06
Q14103	HNRPD_HUMAN	Heterogeneous nuclear ribonucleoprotein D0 (hnRNP D0) (AU-rich element RNA-binding protein 1)	5	4	7	6	4	0	4	0.15	0.1	0.18	0.15	0.13	0	0.13	3.49238e+07	3.46689e+07	8.31827e+07	7.55994e+07	5.96838e+07	0	2.96493e+07	10	0.27	4.53869e+07
Q14112	NID2_HUMAN	Nidogen-2 (NID-2) (Osteonidogen)	11	10	21	26	16	5	12	0.09	0.08	0.19	0.22	0.12	0.04	0.08	8.96244e+07	155705148	72146180	389890608	1.53031e+08	49163738	5.26266e+07	31	0.25	1.37455e+08
Q14114	LRP8_HUMAN	Low-density lipoprotein receptor-related protein 8 (LRP-8) (Apolipoprotein E receptor 2)	9	0	11	8	11	9	11	0.13	0	0.15	0.12	0.17	0.12	0.16	2.7437e+08	0	847097948	6.10343e+08	3.39302e+08	1.98403e+08	194034322	19	0.23	351935804
Q14116	IL18_HUMAN	Interleukin-18 (IL-18) (Iboctadekin) (Interferon gamma-inducing factor) (IFN-gamma-inducing factor) (Interleukin-1 gamma) (IL-1 gamma)	0	0	0	2	2	0	0	0	0	0	0.09	0.09	0	0	0	0	0	3.57535e+06	4642653	0	0	2	0.09	1.174e+06
[truncated: 873 more rows]

## Sheet: Column Header Definitions
Column	Definition
Uniprot_Accession	Uniprot accession number
Uniprot_Entry_Name	Uniprot entry name
Uniprot_Protein_Name	Full Uniprot protein name
Pc_Run1	Peptide count for run number 1 (Run_ID P6653)
Pc_Run2	Peptide count for run number 2 (Run_ID P7107)
[truncated: 22 more rows]
