# Supplementary material for: Effects of Alanyl-Glutamine Treatment on the Peritoneal Dialysis Effluent Proteome Reveal Pathomechanism-Associated Molecular Signatures
Source: Mol Cell Proteomics. 2017 Dec 4;17(3):516–32. doi: 10.1074/mcp.RA117.000186 (PMC5836375; doi:10.1074/mcp.RA117.000186)
Supplement: Supplemental Data [file supp_RA117.000186_4744_1_supp_5322_mzj4bv.xlsx]

## Sheet: Supplemental Table
Identification Count	Run	1	2	3	4	5	6	7	Total
	Protein groups	1409	1415	1715	1576	1723	977	1320	2436
	Unambigous proteins	1384	1388	1684	1551	1688	958	1298	2389
	Proteins in protein groups	65	71	76	67	87	50	56	116
	Unique proteins	1449	1459	1760	1618	1775	1008	1354	2505
Isobar Ratio Count	Patient	1	2	3	4	5	6	7	8	9	10	11	12	13	14	15	17	18	19	20	21	Total
	Protein groups with Isobar Ratio	1293	1293	1293	1586	1275	1584	1588	1450	1441	1449	1592	1563	1600	848	1281	1278	849	846	1173	1177	2399
	Unambigous proteins with Isobar Ratio	1262	1262	1262	1553	1238	1551	1555	1416	1407	1415	1545	1516	1553	822	1244	1241	823	820	1148	1152	2265
	Proteins in protein groups with Isobar Ratio	74	74	74	77	93	77	77	81	81	81	111	111	111	64	93	93	64	64	54	54	241
	Unique proteins with Isobar Ratio	1336	1336	1336	1630	1331	1628	1632	1497	1488	1496	1656	1627	1664	886	1337	1334	887	884	1202	1206	2506
