# Supplementary material for: Effects of Alanyl-Glutamine Treatment on the Peritoneal Dialysis Effluent Proteome Reveal Pathomechanism-Associated Molecular Signatures
Source: Mol Cell Proteomics. 2017 Dec 4;17(3):516–32. doi: 10.1074/mcp.RA117.000186 (PMC5836375; doi:10.1074/mcp.RA117.000186)
Supplement: Supplemental Data [file supp_RA117.000186_4744_1_supp_5331_vzj4bv.xlsx]

## Sheet: prev. studies vs CPLL-FASP-TMT
GO search	category name	GO ID	number of genes in previous studies	percent of gene hit against total Cellular Component hits_previous studies	number of genes in CPLL-FASP-TMT	Percent of gene hit against total Cellular Component hits_CPLL-FASP_TMT
Cellular Component	cell junction	GO:0030054			17	1.0%
Cellular Component	cell part	GO:0044464	18	16.1%	640	35.9%
Cellular Component	extracellular matrix	GO:0031012	5	4.5%	69	3.9%
Cellular Component	extracellular region	GO:0005576	46	41.1%	243	13.6%
Cellular Component	macromolecular complex	GO:0032991	16	14.3%	235	13.2%
Cellular Component	membrane	GO:0016020	12	10.7%	148	8.3%
Cellular Component	organelle	GO:0043226	15	13.4%	429	24.1%
Cellular Component	synapse	GO:0045202			2	0.1%
	category name	GO ID	number of genes in previous studies	percent of gene hit against total Biological Process hits_previous studies	number of genes in CPLL-FASP-TMT	Percent of gene hit against total Biologiccal Processt hits_CPLL-FASP_TMT
Biological Function	biological adhesion	GO:0022610	18	5.1%	116	2.9%
Biological Function	biological regulation	GO:0065007	37	10.5%	209	5.3%
Biological Function	cellular component organization or biogenesis	GO:0071840	30	8.5%	374	9.5%
Biological Function	cellular process	GO:0009987	81	23.0%	1094	27.8%
Biological Function	developmental process	GO:0032502	14	4.0%	219	5.6%
Biological Function	growth	GO:0040007			2	0.1%
Biological Function	immune system process	GO:0002376	35	9.9%	181	4.6%
Biological Function	localization	GO:0051179	28	8.0%	328	8.3%
Biological Function	locomotion	GO:0040011	1	0.3%	26	0.7%
Biological Function	metabolic process	GO:0008152	50	14.2%	890	22.6%
Biological Function	multicellular organismal process	GO:0032501	25	7.1%	201	5.1%
Biological Function	reproduction	GO:0000003			28	0.7%
Biological Function	response to stimulus	GO:0050896	33	9.4%	265	6.7%
