# Supplementary material for: Effects of Alanyl-Glutamine Treatment on the Peritoneal Dialysis Effluent Proteome Reveal Pathomechanism-Associated Molecular Signatures
Source: Mol Cell Proteomics. 2017 Dec 4;17(3):516–32. doi: 10.1074/mcp.RA117.000186 (PMC5836375; doi:10.1074/mcp.RA117.000186)
Supplement: Supplemental Data [file supp_RA117.000186_4744_1_supp_5329_xzj4bv.xlsx]

## Sheet: HPPDB
Uniprot_Entry_Name	Uniprot_Accession	Uniprot_Protein_Name	Gene_Symbol	Gene_ID	N_Conc	Mean_Conc	SD_Conc	Min_Conc	Max_Conc	HPPDB_Rank	Glob_Top3	Top3_Rank
ALBU_HUMAN	P02768	Serum albumin	ALB	213	13	41.2062	3.61227	33.3	47	1	9.32592e+10	5
A1BG_HUMAN	P04217	Alpha-1B-glycoprotein (Alpha-1-B glycoprotein)	A1BG	1	6	3.7796	8.92651	0.03977	22	2	2.4323e+08	273
TRFE_HUMAN	P02787	Serotransferrin (Transferrin) (Beta-1 metal-binding globulin) (Siderophilin)	TF	7018	10	3.267	2.88973	0.36	11	3	1.23508e+09	133
APOC4_HUMAN	P55056	Apolipoprotein C-IV (Apo-CIV) (ApoC-IV) (Apolipoprotein C4)	APOC4	346	2	2.305	3.24562	0.01	4.6	4	1.65237e+08	314
A2MG_HUMAN	P01023	Alpha-2-macroglobulin (Alpha-2-M) (C3 and PZP-like alpha-2-macroglobulin domain-containing protein 5)	A2M	2	13	1.80269	0.669529	0.22	2.756	5	1.3984e+09	123
A1AT_HUMAN	P01009	Alpha-1-antitrypsin (Alpha-1 protease inhibitor) (Alpha-1-antiproteinase) (Serpin A1) [Cleaved into: Short peptide from AAT (SPAAT)]	SERPINA1	5265	13	1.45841	0.891766	0.1374	3.45	6	6.49932e+09	46
HPT_HUMAN	P00738	Haptoglobin (Zonulin) [Cleaved into: Haptoglobin alpha chain; Haptoglobin beta chain]	HP	3240	12	1.31241	1.4701	0.21	5.8	7	2.12291e+09	96
CO3_HUMAN	P01024	Complement C3 (C3 and PZP-like alpha-2-macroglobulin domain-containing protein 1) [Cleaved into: Complement C3 beta chain; C3-beta-c (C3bc); Complement C3 alpha chain; C3a anaphylatoxin; Acylation stimulating protein (ASP) (C3adesArg); Complement C3b alpha' chain; Complement C3c alpha' chain fragment 1; Complement C3dg fragment; Complement C3g fragment; Complement C3d fragment; Complement C3f fra…	C3	718	15	1.25948	0.552599	0.26	2.64407	8	2.91357e+10	12
APOA1_HUMAN	P02647	Apolipoprotein A-I (Apo-AI) (ApoA-I) (Apolipoprotein A1) [Cleaved into: Proapolipoprotein A-I (ProapoA-I); Truncated apolipoprotein A-I (Apolipoprotein A-I(1-242))]	APOA1	335	15	1.25239	0.307313	0.31	1.5	9	1.73206e+11	2
FIBA_HUMAN	P02671	Fibrinogen alpha chain [Cleaved into: Fibrinopeptide A; Fibrinogen alpha chain]	FGA	2243	12	1.2099	1.31745	1.3e-07	3.115	10	1.72748e+11	3
A1AG2_HUMAN	P19652	Alpha-1-acid glycoprotein 2 (AGP 2) (Orosomucoid-2) (OMD 2)	ORM2	5005	5	0.61	0.275772	0.22	1	11	3.19831e+08	254
HEMO_HUMAN	P02790	Hemopexin (Beta-1B-glycoprotein)	HPX	3263	16	0.589972	0.305974	0.18	1.05	12	4.91984e+08	215
APOB_HUMAN	P04114	Apolipoprotein B-100 (Apo B-100) [Cleaved into: Apolipoprotein B-48 (Apo B-48)]	APOB	338	12	0.553567	0.346745	0.01795	1.13	13	7.27319e+09	41
FETUA_HUMAN	P02765	Alpha-2-HS-glycoprotein (Alpha-2-Z-globulin) (Ba-alpha-2-glycoprotein) (Fetuin-A) [Cleaved into: Alpha-2-HS-glycoprotein chain A; Alpha-2-HS-glycoprotein chain B]	AHSG	197	14	0.535558	0.253395	0.07232	0.829	14	1.73106e+10	18
A1AG1_HUMAN	P02763	Alpha-1-acid glycoprotein 1 (AGP 1) (Orosomucoid-1) (OMD 1)	ORM1	5004	13	0.532906	0.350509	0.00035	0.9425	15	3.12147e+08	257
FETA_HUMAN	P02771	Alpha-fetoprotein (Alpha-1-fetoprotein) (Alpha-fetoglobulin)	AFP	174	5	0.400015	0.894419	2.9e-07	2	16
TRFM_HUMAN	P08582	Melanotransferrin (Melanoma-associated antigen p97) (CD antigen CD228)	MFI2	4241	1	0.36		0.36	0.36	17
FIBB_HUMAN	P02675	Fibrinogen beta chain [Cleaved into: Fibrinopeptide B; Fibrinogen beta chain]	FGB	2244	4	0.337033	0.2556	0.13	0.706	18	1.86377e+11	1
IGHG4_HUMAN	P01861	Ig gamma-4 chain C region	IGHG4	3503	1	0.32		0.32	0.32	19	9.72391e+09	30
APOA2_HUMAN	P02652	Apolipoprotein A-II (Apo-AII) (ApoA-II) (Apolipoprotein A2) [Cleaved into: Proapolipoprotein A-II (ProapoA-II); Truncated apolipoprotein A-II (Apolipoprotein A-II(1-76))]	APOA2	336	17	0.315504	0.217358	0.0453	0.75	20	6.74972e+10	7
TTHY_HUMAN	P02766	Transthyretin (ATTR) (Prealbumin) (TBPA)	TTR	7276	11	0.299419	0.172546	0.1096	0.77	21	8.72792e+09	36
FIBG_HUMAN	P02679	Fibrinogen gamma chain	FGG	2266	6	0.292566	0.30781	0.01268	0.67	22	1.64735e+11	4
CFAH_HUMAN	P08603	Complement factor H (H factor 1)	CFH	3075	10	0.272736	0.229635	0.0287	0.5	23	1.09695e+10	26
CO4A_HUMAN	P0C0L4	Complement C4-A (Acidic complement C4) (C3 and PZP-like alpha-2-macroglobulin domain-containing protein 2) [Cleaved into: Complement C4 beta chain; Complement C4-A alpha chain; C4a anaphylatoxin; C4b-A; C4d-A; Complement C4 gamma chain]	C4A	720	8	0.259746	0.115879	0.06297	0.4	24	2.84108e+10	14
VTDB_HUMAN	P02774	Vitamin D-binding protein (DBP) (VDB) (Gc protein-derived macrophage activating factor) (Gc-MAF) (GcMAF) (Gc-globulin) (Group-specific component) (Gc) (Vitamin D-binding protein-macrophage activating factor) (DBP-maf)	GC	2638	7	0.253454	0.1684	0.057	0.4	25	1.68429e+10	19
CERU_HUMAN	P00450	Ceruloplasmin (EC 1.16.3.1) (Ferroxidase)	CP	1356	14	0.252329	0.105107	0.0649	0.4	26	1.20764e+09	136
AACT_HUMAN	P01011	Alpha-1-antichymotrypsin (ACT) (Cell growth-inhibiting gene 24/25 protein) (Serpin A3) [Cleaved into: Alpha-1-antichymotrypsin His-Pro-less]	SERPINA3	12	8	0.245835	0.174683	0.042	0.45	27	8.2276e+08	159
GELS_HUMAN	P06396	Gelsolin (AGEL) (Actin-depolymerizing factor) (ADF) (Brevin)	GSN	2934	6	0.221347	0.239175	0.000884	0.517	28	2.70375e+10	15
IC1_HUMAN	P05155	Plasma protease C1 inhibitor (C1 Inh) (C1Inh) (C1 esterase inhibitor) (C1-inhibiting factor) (Serpin G1)	SERPING1	710	5	0.192534	0.134501	0.012	0.3	29	2.42971e+08	274
C4BPA_HUMAN	P04003	C4b-binding protein alpha chain (C4bp) (Proline-rich protein) (PRP)	C4BPA	722	2	0.188	0.250316	0.011	0.365	30	1.25494e+10	24
ALS_HUMAN	P35858	Insulin-like growth factor-binding protein complex acid labile subunit (ALS)	IGFALS	3483	4	0.184875	0.336917	0.0015	0.69	31	1.78943e+08	300
KNG1_HUMAN	P01042	Kininogen-1 (Alpha-2-thiol proteinase inhibitor) (Fitzgerald factor) (High molecular weight kininogen) (HMWK) (Williams-Fitzgerald-Flaujeac factor) [Cleaved into: Kininogen-1 heavy chain; T-kinin (Ile-Ser-Bradykinin); Bradykinin (Kallidin I); Lysyl-bradykinin (Kallidin II); Kininogen-1 light chain; Low molecular weight growth-promoting factor]	KNG1	3827	10	0.182939	0.318319	0.028	1.085	32	5.47635e+09	51
C4BPB_HUMAN	P20851	C4b-binding protein beta chain	C4BPB	725	2	0.182765	0.257719	0.00053	0.365	33	1247411587	132
TRFL_HUMAN	P02788	Lactotransferrin (Lactoferrin) (EC 3.4.21.-) (Growth-inhibiting protein 12) (Talalactoferrin) [Cleaved into: Lactoferricin-H (Lfcin-H); Kaliocin-1; Lactoferroxin-A; Lactoferroxin-B; Lactoferroxin-C]	LTF	4057	2	0.180135	0.254368	0.00027	0.36	34	1.2771e+08	340
CFAB_HUMAN	P00751	Complement factor B (EC 3.4.21.47) (C3/C5 convertase) (Glycine-rich beta glycoprotein) (GBG) (PBF2) (Properdin factor B) [Cleaved into: Complement factor B Ba fragment; Complement factor B Bb fragment]	CFB	629	6	0.1794	0.108947	0.00126	0.28	35	2.70758e+08	267
VTNC_HUMAN	P04004	Vitronectin (VN) (S-protein) (Serum-spreading factor) (V75) [Cleaved into: Vitronectin V65 subunit; Vitronectin V10 subunit; Somatomedin-B]	VTN	7448	17	0.173297	0.146085	0.00034	0.385	36	7.35634e+10	6
IGHM_HUMAN	P01871	Ig mu chain C region	IGHM	3507	2	0.169	0.213546	0.018	0.32	37	1.00748e+10	29
APOL4_HUMAN	Q9BPW4	Apolipoprotein L4 (Apolipoprotein L-IV) (ApoL-IV)	APOL4	80832	1	0.164		0.164	0.164	38
IPSP_HUMAN	P05154	Plasma serine protease inhibitor (Acrosomal serine protease inhibitor) (Plasminogen activator inhibitor 3) (PAI-3) (PAI3) (Protein C inhibitor) (PCI) (Serpin A5)	SERPINA5	5104	7	0.160699	0.414197	0.00039	1.1	39	1.85242e+08	295
ANT3_HUMAN	P01008	Antithrombin-III (ATIII) (Serpin C1)	SERPINC1	462	13	0.159855	0.114477	0.03021	0.35586	40	1.76351e+09	111
RET4_HUMAN	P02753	Retinol-binding protein 4 (Plasma retinol-binding protein) (PRBP) (RBP) [Cleaved into: Plasma retinol-binding protein(1-182); Plasma retinol-binding protein(1-181); Plasma retinol-binding protein(1-179); Plasma retinol-binding protein(1-176)]	RBP4	5950	5	0.1534	0.238664	0.032	0.58	41	6.30298e+09	48
CLUS_HUMAN	P10909	Clusterin (Aging-associated gene 4 protein) (Apolipoprotein J) (Apo-J) (Complement cytolysis inhibitor) (CLI) (Complement-associated protein SP-40,40) (Ku70-binding protein 1) (NA1/NA2) (Testosterone-repressed prostate message 2) (TRPM-2) [Cleaved into: Clusterin beta chain (ApoJalpha) (Complement cytolysis inhibitor a chain); Clusterin alpha chain (ApoJbeta) (Complement cytolysis inhibitor b cha…	CLU	1191	16	0.145897	0.126902	0.025	0.37	42	3.76302e+10	10
APOH_HUMAN	P02749	Beta-2-glycoprotein 1 (APC inhibitor) (Activated protein C-binding protein) (Anticardiolipin cofactor) (Apolipoprotein H) (Apo-H) (Beta-2-glycoprotein I) (B2GPI) (Beta(2)GPI)	APOH	350	9	0.142587	0.0671983	0.0725	0.25	43	6.50388e+08	182
VASN_HUMAN	Q6EMK4	Vasorin (Protein slit-like 2)	VASN	114990	2	0.130042	0.183788	8.4e-05	0.26	44
PON1_HUMAN	P27169	Serum paraoxonase/arylesterase 1 (PON 1) (EC 3.1.1.2) (EC 3.1.1.81) (EC 3.1.8.1) (Aromatic esterase 1) (A-esterase 1) (K-45) (Serum aryldialkylphosphatase 1)	PON1	5444	7	0.1126	0.110562	0.0077	0.2721	45	3.84552e+09	71
CO4B_HUMAN	P0C0L5	Complement C4-B (Basic complement C4) (C3 and PZP-like alpha-2-macroglobulin domain-containing protein 3) [Cleaved into: Complement C4 beta chain; Complement C4-B alpha chain; C4a anaphylatoxin; C4b-B; C4d-B; Complement C4 gamma chain]	C4B	721	3	0.107913	0.0201569	0.09	0.12974	46	2.87083e+10	13
FINC_HUMAN	P02751	Fibronectin (FN) (Cold-insoluble globulin) (CIG) [Cleaved into: Anastellin; Ugl-Y1; Ugl-Y2; Ugl-Y3]	FN1	2335	8	0.105283	0.128689	0.0004	0.3	47	1.33978e+10	23
PLMN_HUMAN	P00747	Plasminogen (EC 3.4.21.7) [Cleaved into: Plasmin heavy chain A; Activation peptide; Angiostatin; Plasmin heavy chain A, short form; Plasmin light chain B]	PLG	5340	13	0.103018	0.0820882	3.6e-05	0.3	48	1.01604e+10	28
HRG_HUMAN	P04196	Histidine-rich glycoprotein (Histidine-proline-rich glycoprotein) (HPRG)	HRG	3273	9	0.0974889	0.0265545	0.035	0.1262	49	9.08003e+09	33
APOC3_HUMAN	P02656	Apolipoprotein C-III (Apo-CIII) (ApoC-III) (Apolipoprotein C3)	APOC3	345	8	0.0973988	0.0620606	0.000439	0.17	50	5.85434e+10	9
APOA4_HUMAN	P06727	Apolipoprotein A-IV (Apo-AIV) (ApoA-IV) (Apolipoprotein A4)	APOA4	337	11	0.0934465	0.0711621	0.0197	0.1975	51	6.65467e+10	8
APOA_HUMAN	P08519	Apolipoprotein(a) (Apo(a)) (Lp(a)) (EC 3.4.21.-)	LPA	4018	3	0.0933338	0.0808282	1.4e-06	0.14	52	1.17211e+09	139
CO5_HUMAN	P01031	Complement C5 (C3 and PZP-like alpha-2-macroglobulin domain-containing protein 4) [Cleaved into: Complement C5 beta chain; Complement C5 alpha chain; C5a anaphylatoxin; Complement C5 alpha' chain]	C5	727	4	0.08875	0.0125	0.07	0.095	53	1.66721e+09	118
APOD_HUMAN	P05090	Apolipoprotein D (Apo-D) (ApoD)	APOD	347	1	0.082		0.082	0.082	54	2.17461e+10	17
AFAM_HUMAN	P43652	Afamin (Alpha-albumin) (Alpha-Alb)	AFM	173	7	0.0794086	0.108451	0.00572	0.32	55	1.07563e+09	149
THRB_HUMAN	P00734	Prothrombin (EC 3.4.21.5) (Coagulation factor II) [Cleaved into: Activation peptide fragment 1; Activation peptide fragment 2; Thrombin light chain; Thrombin heavy chain]	F2	2147	11	0.0683531	0.0629675	1.2e-06	0.15	56	14410225112	22
APOC2_HUMAN	P02655	Apolipoprotein C-II (Apo-CII) (ApoC-II) (Apolipoprotein C2) [Cleaved into: Proapolipoprotein C-II (ProapoC-II)]	APOC2	344	6	0.0675	0.0845074	0.033	0.24	57	2.95886e+09	81
ZA2G_HUMAN	P25311	Zinc-alpha-2-glycoprotein (Zn-alpha-2-GP) (Zn-alpha-2-glycoprotein)	AZGP1	563	6	0.0658202	0.0287022	0.0274	0.091521	58	8.14175e+07	388
A2AP_HUMAN	P08697	Alpha-2-antiplasmin (Alpha-2-AP) (Alpha-2-plasmin inhibitor) (Alpha-2-PI) (Serpin F2)	SERPINF2	5345	7	0.0611587	0.0224039	0.012	0.08	59	1.99817e+09	101
FHR1_HUMAN	Q03591	Complement factor H-related protein 1 (FHR-1) (H factor-like protein 1) (H-factor-like 1) (H36)	CFHR1	3078	1	0.057		0.057	0.057	60	8.76645e+09	35
FHR2_HUMAN	P36980	Complement factor H-related protein 2 (FHR-2) (DDESK59) (H factor-like 3) (H factor-like protein 2)	CFHR2	3080	1	0.057		0.057	0.057	61	4.79832e+09	62
C1R_HUMAN	P00736	Complement C1r subcomponent (EC 3.4.21.41) (Complement component 1 subcomponent r) [Cleaved into: Complement C1r subcomponent heavy chain; Complement C1r subcomponent light chain]	C1R	715	5	0.05686	0.0425828	0.0043	0.1	62	1.95632e+09	103
HEP2_HUMAN	P05546	Heparin cofactor 2 (Heparin cofactor II) (HC-II) (Protease inhibitor leuserpin-2) (HLS2) (Serpin D1)	SERPIND1	3053	9	0.0530984	0.0265111	0.0043	0.09	63	9.12088e+09	32
IGF1_HUMAN	P05019	Insulin-like growth factor I (IGF-I) (Mechano growth factor) (MGF) (Somatomedin-C)	IGF1	3479	12	0.0524529	0.178744	9.1e-05	0.62	64	2.32263e+07	521
SAA4_HUMAN	P35542	Serum amyloid A-4 protein (Constitutively expressed serum amyloid A protein) (C-SAA)	SAA4	6291	4	0.0519	0.0240447	0.03	0.0858	65	8.41334e+09	38
CBG_HUMAN	P08185	Corticosteroid-binding globulin (CBG) (Serpin A6) (Transcortin)	SERPINA6	866	3	0.0470667	0.0397217	0.0012	0.07	66	6.4795e+07	419
CO7_HUMAN	P10643	Complement component C7	C7	730	5	0.04692	0.0250166	0.0026	0.06	67	9.66633e+08	154
AMBP_HUMAN	P02760	Protein AMBP [Cleaved into: Alpha-1-microglobulin (Protein HC) (Alpha-1 microglycoprotein) (Complex-forming glycoprotein heterogeneous in charge); Inter-alpha-trypsin inhibitor light chain (ITI-LC) (Bikunin) (EDC1) (HI-30) (Uronic-acid-rich protein); Trypstatin]	AMBP	259	6	0.0426667	0.0147196	0.025	0.06	68	6.97179e+09	43
ITIH4_HUMAN	Q14624	Inter-alpha-trypsin inhibitor heavy chain H4 (ITI heavy chain H4) (ITI-HC4) (Inter-alpha-inhibitor heavy chain 4) (Inter-alpha-trypsin inhibitor family heavy chain-related protein) (IHRP) (Plasma kallikrein sensitive glycoprotein 120) (Gp120) (PK-120) [Cleaved into: 70 kDa inter-alpha-trypsin inhibitor heavy chain H4; 35 kDa inter-alpha-trypsin inhibitor heavy chain H4]	ITIH4	3700	1	0.042		0.042	0.042	69	8.96197e+09	34
PHLD_HUMAN	P80108	Phosphatidylinositol-glycan-specific phospholipase D (PI-G PLD) (EC 3.1.4.50) (Glycoprotein phospholipase D) (Glycosyl-phosphatidylinositol-specific phospholipase D) (GPI-PLD) (GPI-specific phospholipase D)	GPLD1	2822	3	0.04182	0.0358188	0.00046	0.0625	70	1.42536e+08	328
CO8A_HUMAN	P07357	Complement component C8 alpha chain (Complement component 8 subunit alpha)	C8A	731	2	0.0412	0.0548715	0.0024	0.08	71	1.70644e+09	115
HBA_HUMAN	P69905	Hemoglobin subunit alpha (Alpha-globin) (Hemoglobin alpha chain)	HBA1	3039	1	0.041		0.041	0.041	72	3.59305e+08	245
HPTR_HUMAN	P00739	Haptoglobin-related protein	HPR	3250	1	0.0407		0.0407	0.0407	73	2.37485e+09	91
CO9_HUMAN	P02748	Complement component C9 [Cleaved into: Complement component C9a; Complement component C9b]	C9	735	6	0.0387883	0.0249913	0.0052	0.06	74	3.46103e+10	11
CO6_HUMAN	P13671	Complement component C6	C6	729	4	0.035925	0.0234611	0.0037	0.06	75	5.14284e+08	209
KLKB1_HUMAN	P03952	Plasma kallikrein (EC 3.4.21.34) (Fletcher factor) (Kininogenin) (Plasma prekallikrein) (PKK) [Cleaved into: Plasma kallikrein heavy chain; Plasma kallikrein light chain]	KLKB1	3818	3	0.0342	0.0273664	0.0026	0.05	76	7.45701e+08	167
CFAI_HUMAN	P05156	Complement factor I (EC 3.4.21.45) (C3B/C4B inactivator) [Cleaved into: Complement factor I heavy chain; Complement factor I light chain]	CFI	3426	5	0.0338011	0.0226849	5.7e-06	0.064	77	4.90783e+08	216
C1S_HUMAN	P09871	Complement C1s subcomponent (EC 3.4.21.42) (C1 esterase) (Complement component 1 subcomponent s) [Cleaved into: Complement C1s subcomponent heavy chain; Complement C1s subcomponent light chain]	C1S	716	5	0.03304	0.0184989	0.0052	0.05	78	2.03619e+09	99
SAMP_HUMAN	P02743	Serum amyloid P-component (SAP) (9.5S alpha-1-glycoprotein) [Cleaved into: Serum amyloid P-component(1-203)]	APCS	325	7	0.0307574	0.0239933	0.001402	0.055	79	2.19051e+10	16
HBB_HUMAN	P68871	Hemoglobin subunit beta (Beta-globin) (Hemoglobin beta chain) [Cleaved into: LVV-hemorphin-7; Spinorphin]	HBB	3043	1	0.03		0.03	0.03	80	4.35571e+08	221
HBD_HUMAN	P02042	Hemoglobin subunit delta (Delta-globin) (Hemoglobin delta chain)	HBD	3045	1	0.03		0.03	0.03	81
HBG2_HUMAN	P69892	Hemoglobin subunit gamma-2 (Gamma-2-globin) (Hb F Ggamma) (Hemoglobin gamma-2 chain) (Hemoglobin gamma-G chain)	HBG2	3048	1	0.03		0.03	0.03	82
B4DRS2_HUMAN	B4DRS2	cDNA FLJ58275, highly similar to Keratin, type II cytoskeletal 4	KRT4	3851	1	0.028		0.028	0.028	83
DESM_HUMAN	P17661	Desmin	DES	1674	1	0.028		0.028	0.028	84	5.09994e+09	53
K22E_HUMAN	P35908	Keratin, type II cytoskeletal 2 epidermal (Cytokeratin-2e) (CK-2e) (Epithelial keratin-2e) (Keratin-2 epidermis) (Keratin-2e) (K2e) (Type-II keratin Kb2)	KRT2	3849	1	0.028		0.028	0.028	85	2.47222e+09	88
K2C1_HUMAN	P04264	Keratin, type II cytoskeletal 1 (67 kDa cytokeratin) (Cytokeratin-1) (CK-1) (Hair alpha protein) (Keratin-1) (K1) (Type-II keratin Kb1)	KRT1	3848	1	0.028		0.028	0.028	86	2484961846	87
K2C3_HUMAN	P12035	Keratin, type II cytoskeletal 3 (65 kDa cytokeratin) (Cytokeratin-3) (CK-3) (Keratin-3) (K3) (Type-II keratin Kb3)	KRT3	3850	1	0.028		0.028	0.028	87	3.47247e+09	75
K2C72_HUMAN	Q14CN4	Keratin, type II cytoskeletal 72 (Cytokeratin-72) (CK-72) (Keratin-72) (K72) (Type II inner root sheath-specific keratin-K6irs2) (Type-II keratin Kb35)	KRT72	140807	1	0.028		0.028	0.028	88	1.70827e+09	114
K2C73_HUMAN	Q86Y46	Keratin, type II cytoskeletal 73 (Cytokeratin-73) (CK-73) (Keratin-73) (K73) (Type II inner root sheath-specific keratin-K6irs3) (Type-II keratin Kb36)	KRT73	319101	1	0.028		0.028	0.028	89	1750359261	112
K2C75_HUMAN	O95678	Keratin, type II cytoskeletal 75 (Cytokeratin-75) (CK-75) (Keratin-6 hair follicle) (hK6hf) (Keratin-75) (K75) (Type II keratin-K6hf) (Type-II keratin Kb18)	KRT75	9119	1	0.028		0.028	0.028	90
K2C78_HUMAN	Q8N1N4	Keratin, type II cytoskeletal 78 (Cytokeratin-78) (CK-78) (Keratin-5b) (Keratin-78) (K78) (Type-II keratin Kb40)	KRT78	196374	1	0.028		0.028	0.028	91	2.61134e+09	86
KRT81_HUMAN	Q14533	Keratin, type II cuticular Hb1 (Hair keratin K2.9) (Keratin, hair, basic, 1) (Keratin-81) (K81) (Metastatic lymph node 137 gene protein) (MLN 137) (Type II hair keratin Hb1) (Type-II keratin Kb21) (ghHKb1) (ghHb1)	KRT81	3887	1	0.028		0.028	0.028	92
KRT82_HUMAN	Q9NSB4	Keratin, type II cuticular Hb2 (Keratin-82) (K82) (Type II hair keratin Hb2) (Type-II keratin Kb22)	KRT82	3888	1	0.028		0.028	0.028	93
KRT85_HUMAN	P78386	Keratin, type II cuticular Hb5 (Hair keratin K2.12) (Keratin-85) (K85) (Type II hair keratin Hb5) (Type-II keratin Kb25)	KRT85	3891	1	0.028		0.028	0.028	94
VIME_HUMAN	P08670	Vimentin	VIM	7431	1	0.028		0.028	0.028	95	2.95634e+09	82
G6PI_HUMAN	P06744	Glucose-6-phosphate isomerase (GPI) (EC 5.3.1.9) (Autocrine motility factor) (AMF) (Neuroleukin) (NLK) (Phosphoglucose isomerase) (PGI) (Phosphohexose isomerase) (PHI) (Sperm antigen 36) (SA-36)	GPI	2821	2	0.027575	0.0387848	0.00015	0.055	96	5.2833e+06	663
ANGT_HUMAN	P01019	Angiotensinogen (Serpin A8) [Cleaved into: Angiotensin-1 (Angiotensin 1-10) (Angiotensin I) (Ang I); Angiotensin-2 (Angiotensin 1-8) (Angiotensin II) (Ang II); Angiotensin-3 (Angiotensin 2-8) (Angiotensin III) (Ang III) (Des-Asp[1]-angiotensin II); Angiotensin-4 (Angiotensin 3-8) (Angiotensin IV) (Ang IV); Angiotensin 1-9; Angiotensin 1-7; Angiotensin 1-5; Angiotensin 1-4]	AGT	183	10	0.0267771	0.0237656	1e-06	0.06063	97	1.21102e+09	134
K2C8_HUMAN	P05787	Keratin, type II cytoskeletal 8 (Cytokeratin-8) (CK-8) (Keratin-8) (K8) (Type-II keratin Kb8)	KRT8	3856	3	0.026001	0.0250583	3.13e-06	0.05	98	3.80999e+09	72
APOE_HUMAN	P02649	Apolipoprotein E (Apo-E)	APOE	348	13	0.0250696	0.0135409	0.007518	0.04	99	6.73898e+09	44
APOC1_HUMAN	P02654	Apolipoprotein C-I (Apo-CI) (ApoC-I) (Apolipoprotein C1) [Cleaved into: Truncated apolipoprotein C-I]	APOC1	341	12	0.0246491	0.0301412	0.0024	0.077	100	5.06329e+09	57
A2GL_HUMAN	P02750	Leucine-rich alpha-2-glycoprotein (LRG)	LRG1	116844	3	0.0245667	0.0238509	0.0027	0.05	101	4.92277e+07	446
CBPN_HUMAN	P15169	Carboxypeptidase N catalytic chain (CPN) (EC 3.4.17.3) (Anaphylatoxin inactivator) (Arginine carboxypeptidase) (Carboxypeptidase N polypeptide 1) (Carboxypeptidase N small subunit) (Kininase-1) (Lysine carboxypeptidase) (Plasma carboxypeptidase B) (Serum carboxypeptidase N) (SCPN)	CPN1	1369	3	0.0235733	0.0197916	0.00072	0.035	102	248090976	270
CO2_HUMAN	P06681	Complement C2 (EC 3.4.21.43) (C3/C5 convertase) [Cleaved into: Complement C2b fragment; Complement C2a fragment]	C2	717	7	0.0233143	0.00550376	0.02	0.035	103	1.83856e+08	296
ITIH2_HUMAN	P19823	Inter-alpha-trypsin inhibitor heavy chain H2 (ITI heavy chain H2) (ITI-HC2) (Inter-alpha-inhibitor heavy chain 2) (Inter-alpha-trypsin inhibitor complex component II) (Serum-derived hyaluronan-associated protein) (SHAP)	ITIH2	3698	1	0.021		0.021	0.021	104	8.69351e+09	37
ICAM1_HUMAN	P05362	Intercellular adhesion molecule 1 (ICAM-1) (Major group rhinovirus receptor) (CD antigen CD54)	ICAM1	3383	12	0.0191809	0.0657613	4.3e-05	0.228	105
TETN_HUMAN	P05452	Tetranectin (TN) (C-type lectin domain family 3 member B) (Plasminogen kringle 4-binding protein)	CLEC3B	7123	6	0.018905	0.0192264	0.0082	0.058	106	9.33933e+07	373
PROP_HUMAN	P27918	Properdin (Complement factor P)	CFP	5199	5	0.018666	0.0108052	0.00033	0.028	107	3.25715e+08	251
FA12_HUMAN	P00748	Coagulation factor XII (EC 3.4.21.38) (Hageman factor) (HAF) [Cleaved into: Coagulation factor XIIa heavy chain; Beta-factor XIIa part 1; Coagulation factor XIIa light chain (Beta-factor XIIa part 2)]	F12	2161	14	0.0182474	0.0117727	1.15e-06	0.03	108	5.16722e+08	208
PZP_HUMAN	P20742	Pregnancy zone protein (C3 and PZP-like alpha-2-macroglobulin domain-containing protein 6)	PZP	5858	5	0.01764	0.0179424	0.0002	0.046	109	6.14187e+08	188
PROS_HUMAN	P07225	Vitamin K-dependent protein S	PROS1	5627	4	0.017425	0.010745	0.0017	0.026	110	1.86645e+09	108
ITIH1_HUMAN	P19827	Inter-alpha-trypsin inhibitor heavy chain H1 (ITI heavy chain H1) (ITI-HC1) (Inter-alpha-inhibitor heavy chain 1) (Inter-alpha-trypsin inhibitor complex component III) (Serum-derived hyaluronan-associated protein) (SHAP)	ITIH1	3697	2	0.01721	0.00960251	0.01042	0.024	111	4.61569e+09	65
FBLN1_HUMAN	P23142	Fibulin-1 (FIBL-1)	FBLN1	2192	2	0.01681	0.0228961	0.00062	0.033	112	1.64302e+10	20
GPX3_HUMAN	P22352	Glutathione peroxidase 3 (GPx-3) (GSHPx-3) (EC 1.11.1.9) (Extracellular glutathione peroxidase) (Plasma glutathione peroxidase) (GPx-P) (GSHPx-P)	GPX3	2878	3	0.0158667	0.00712835	0.01	0.0238	113	5.23108e+08	207
PEDF_HUMAN	P36955	Pigment epithelium-derived factor (PEDF) (Cell proliferation-inducing gene 35 protein) (EPC-1) (Serpin F1)	SERPINF1	5176	9	0.0157844	0.0306593	0.005	0.0975	114	7.97966e+08	162
K1C9_HUMAN	P35527	Keratin, type I cytoskeletal 9 (Cytokeratin-9) (CK-9) (Keratin-9) (K9)	KRT9	3857	1	0.015		0.015	0.015	115	2.69903e+09	85
GPV_HUMAN	P40197	Platelet glycoprotein V (GPV) (Glycoprotein 5) (CD antigen CD42d)	GP5	2814	2	0.0144845	0.0204573	1.9e-05	0.02895	116	1.46991e+06	733
PGRP2_HUMAN	Q96PD5	N-acetylmuramoyl-L-alanine amidase (EC 3.5.1.28) (Peptidoglycan recognition protein 2) (Peptidoglycan recognition protein long) (PGRP-L)	PGLYRP2	114770	1	0.014		0.014	0.014	117	1.42084e+09	122
F13A_HUMAN	P00488	Coagulation factor XIII A chain (Coagulation factor XIIIa) (EC 2.3.2.13) (Protein-glutamine gamma-glutamyltransferase A chain) (Transglutaminase A chain)	F13A1	2162	6	0.0129887	0.00949097	6.9e-05	0.026863	118	6.95355e+08	173
KAIN_HUMAN	P29622	Kallistatin (Kallikrein inhibitor) (Peptidase inhibitor 4) (PI-4) (Serpin A4)	SERPINA4	5267	2	0.0116	0.0148492	0.0011	0.0221	119	6.43304e+08	184
THBG_HUMAN	P05543	Thyroxine-binding globulin (Serpin A7) (T4-binding globulin)	SERPINA7	6906	3	0.0104333	0.0079097	0.0013	0.015	120	9.36135e+07	371
GFAP_HUMAN	P14136	Glial fibrillary acidic protein (GFAP)	GFAP	2670	3	0.00933363	0.0161655	4.5e-07	0.028	121	2.1693e+09	95
F13B_HUMAN	P05160	Coagulation factor XIII B chain (Fibrin-stabilizing factor B subunit) (Protein-glutamine gamma-glutamyltransferase B chain) (Transglutaminase B chain)	F13B	2165	4	0.00919	0.00870129	0.00096	0.021	122	1.08673e+08	355
LBP_HUMAN	P18428	Lipopolysaccharide-binding protein (LBP)	LBP	3929	4	0.0083675	0.00736805	0.00032	0.018	123	9.33582e+09	31
CATC_HUMAN	P53634	Dipeptidyl peptidase 1 (EC 3.4.14.1) (Cathepsin C) (Cathepsin J) (Dipeptidyl peptidase I) (DPP-I) (DPPI) (Dipeptidyl transferase) [Cleaved into: Dipeptidyl peptidase 1 exclusion domain chain (Dipeptidyl peptidase I exclusion domain chain); Dipeptidyl peptidase 1 heavy chain (Dipeptidyl peptidase I heavy chain); Dipeptidyl peptidase 1 light chain (Dipeptidyl peptidase I light chain)]	CTSC	1075	1	0.0078		0.0078	0.0078	124	6.33777e+06	646
KPYM_HUMAN	P14618	Pyruvate kinase PKM (EC 2.7.1.40) (Cytosolic thyroid hormone-binding protein) (CTHBP) (Opa-interacting protein 3) (OIP-3) (Pyruvate kinase 2/3) (Pyruvate kinase muscle isozyme) (Thyroid hormone-binding protein 1) (THBP1) (Tumor M2-PK) (p58)	PKM	5315	2	0.00750125	0.0106048	2.5e-06	0.015	125	3.94894e+08	236
APOF_HUMAN	Q13790	Apolipoprotein F (Apo-F) (Lipid transfer inhibitor protein) (LTIP)	APOF	319	3	0.00736667	0.00943415	1.8e-08	0.018	126	4.06297e+08	232
FA10_HUMAN	P00742	Coagulation factor X (EC 3.4.21.6) (Stuart factor) (Stuart-Prower factor) [Cleaved into: Factor X light chain; Factor X heavy chain; Activated factor Xa heavy chain]	F10	2159	6	0.00733333	0.00351663	0.0005	0.01	127	1.20987e+09	135
SAA1_HUMAN	P0DJI8	Serum amyloid A-1 protein (SAA) [Cleaved into: Amyloid protein A (Amyloid fibril protein AA); Serum amyloid protein A(2-104); Serum amyloid protein A(3-104); Serum amyloid protein A(2-103); Serum amyloid protein A(2-102); Serum amyloid protein A(4-101)]	SAA1	6288	4	0.00696725	0.00450221	0.000469	0.01	128	2.30773e+09	92
FA5_HUMAN	P12259	Coagulation factor V (Activated protein C cofactor) (Proaccelerin, labile factor) [Cleaved into: Coagulation factor V heavy chain; Coagulation factor V light chain]	F5	2153	8	0.00631962	0.0026312	0.00026	0.009	129	2.13571e+08	282
ADIPO_HUMAN	Q15848	Adiponectin (30 kDa adipocyte complement-related protein) (Adipocyte complement-related 30 kDa protein) (ACRP30) (Adipocyte, C1q and collagen domain-containing protein) (Adipose most abundant gene transcript 1 protein) (apM-1) (Gelatin-binding protein)	ADIPOQ	9370	4	0.0061975	0.00525678	0.00012	0.01277	130	2.36294e+08	277
PTGDS_HUMAN	P41222	Prostaglandin-H2 D-isomerase (EC 5.3.99.2) (Beta-trace protein) (Cerebrin-28) (Glutathione-independent PGD synthase) (Lipocalin-type prostaglandin-D synthase) (Prostaglandin-D2 synthase) (PGD2 synthase) (PGDS) (PGDS2)	PTGDS	5730	2	0.00602	0.008457	4e-05	0.012	131	682870255	174
CRP_HUMAN	P02741	C-reactive protein [Cleaved into: C-reactive protein(1-205)]	CRP	1401	17	0.00567309	0.0088012	0.00026	0.0285	132	2.11131e+09	97
CD5L_HUMAN	O43866	CD5 antigen-like (Apoptosis inhibitor expressed by macrophages) (hAIM) (CT-2) (IgM-associated peptide) (SP-alpha)	CD5L	922	1	0.0056		0.0056	0.0056	133	8.21129e+08	160
IGJ_HUMAN	P01591	Immunoglobulin J chain (Joining chain of multimeric IgA and IgM)	IGJ	3512	1	0.0056		0.0056	0.0056	134	5.65505e+08	198
SAA2_HUMAN	P0DJI9	Serum amyloid A-2 protein (SAA2)	SAA2	6289	2	0.00555	0.0026163	0.0037	0.0074	135	1.95664e+09	102
IGF2_HUMAN	P01344	Insulin-like growth factor II (IGF-II) (Somatomedin-A) (T3M-11-derived growth factor) [Cleaved into: Insulin-like growth factor II; Insulin-like growth factor II Ala-25 Del; Preptin]	IGF2	3481	5	0.00513902	0.0105437	0.00038	0.024	136	1.12037e+08	354
CHLE_HUMAN	P06276	Cholinesterase (EC 3.1.1.8) (Acylcholine acylhydrolase) (Butyrylcholine esterase) (Choline esterase II) (Pseudocholinesterase)	BCHE	590	2	0.004835	0.00659731	0.00017	0.0095	137	5.53573e+07	433
LG3BP_HUMAN	Q08380	Galectin-3-binding protein (Basement membrane autoantigen p105) (Lectin galactoside-binding soluble 3-binding protein) (Mac-2-binding protein) (MAC2BP) (Mac-2 BP) (Tumor-associated antigen 90K)	LGALS3BP	3959	2	0.00477	0.00612354	0.00044	0.0091	138	1.52121e+09	121
RNAS1_HUMAN	P07998	Ribonuclease pancreatic (EC 3.1.27.5) (HP-RNase) (RIB-1) (RNase UpI-1) (Ribonuclease 1) (RNase 1) (Ribonuclease A) (RNase A)	RNASE1	6035	1	0.0047		0.0047	0.0047	139	9.75128e+08	153
LRP1_HUMAN	Q07954	Prolow-density lipoprotein receptor-related protein 1 (LRP-1) (Alpha-2-macroglobulin receptor) (A2MR) (Apolipoprotein E receptor) (APOER) (CD antigen CD91) [Cleaved into: Low-density lipoprotein receptor-related protein 1 85 kDa subunit (LRP-85); Low-density lipoprotein receptor-related protein 1 515 kDa subunit (LRP-515); Low-density lipoprotein receptor-related protein 1 intracellular domain (L…	LRP1	4035	3	0.00442333	0.00386428	2e-05	0.00725	140	6.55132e+08	181
VWF_HUMAN	P04275	von Willebrand factor (vWF) [Cleaved into: von Willebrand antigen 2 (von Willebrand antigen II)]	VWF	7450	11	0.004068	0.00370188	0.00011	0.0087	141	2.79151e+08	265
LUM_HUMAN	P51884	Lumican (Keratan sulfate proteoglycan lumican) (KSPG lumican)	LUM	4060	1	0.004		0.004	0.004	142	7.50001e+09	40
CPN2_HUMAN	P22792	Carboxypeptidase N subunit 2 (Carboxypeptidase N 83 kDa chain) (Carboxypeptidase N large subunit) (Carboxypeptidase N polypeptide 2) (Carboxypeptidase N regulatory subunit)	CPN2	1370	2	0.0039	0.00268701	0.002	0.0058	143	1.10441e+09	144
P73_HUMAN	O15350	Tumor protein p73 (p53-like transcription factor) (p53-related protein)	TP73	7161	1	0.0038		0.0038	0.0038	144
B2MG_HUMAN	P61769	Beta-2-microglobulin [Cleaved into: Beta-2-microglobulin form pI 5.3]	B2M	567	9	0.00366844	0.0050744	0.000686	0.016	145	5.49291e+08	201
APOL1_HUMAN	O14791	Apolipoprotein L1 (Apolipoprotein L) (Apo-L) (ApoL) (Apolipoprotein L-I) (ApoL-I)	APOL1	8542	2	0.00355	0.0033234	0.0012	0.0059	146	4.24498e+09	67
CXCL7_HUMAN	P02775	Platelet basic protein (PBP) (C-X-C motif chemokine 7) (Leukocyte-derived growth factor) (LDGF) (Macrophage-derived growth factor) (MDGF) (Small-inducible cytokine B7) [Cleaved into: Connective tissue-activating peptide III (CTAP-III) (LA-PF4) (Low-affinity platelet factor IV); TC-2; Connective tissue-activating peptide III(1-81) (CTAP-III(1-81)); Beta-thromboglobulin (Beta-TG); Neutrophil-activa…	PPBP	5473	2	0.00351572	0.00492751	3.145e-05	0.007	147	5.98058e+06	652
CADH1_HUMAN	P12830	Cadherin-1 (CAM 120/80) (Epithelial cadherin) (E-cadherin) (Uvomorulin) (CD antigen CD324) [Cleaved into: E-Cad/CTF1; E-Cad/CTF2; E-Cad/CTF3]	CDH1	999	2	0.003505	0.00494268	1e-05	0.007	148	7.04738e+08	172
CBPB2_HUMAN	Q96IY4	Carboxypeptidase B2 (EC 3.4.17.20) (Carboxypeptidase U) (CPU) (Plasma carboxypeptidase B) (pCPB) (Thrombin-activable fibrinolysis inhibitor) (TAFI)	CPB2	1361	5	0.00344	0.00382596	3.5e-09	0.0097	149	2.50338e+08	269
FETUB_HUMAN	Q9UGM5	Fetuin-B (16G2) (Fetuin-like protein IRL685) (Gugu)	FETUB	26998	3	0.00342333	0.00273087	0.00027	0.005	150	6.56551e+08	180
IBP4_HUMAN	P22692	Insulin-like growth factor-binding protein 4 (IBP-4) (IGF-binding protein 4) (IGFBP-4)	IGFBP4	3487	1	0.0032		0.0032	0.0032	151	2.0239e+08	286
SEPP1_HUMAN	P49908	Selenoprotein P (SeP)	SEPP1	6414	3	0.00307	0.00241199	0.00051	0.0053	152	5.52834e+08	200
DEF5_HUMAN	Q01523	Defensin-5 (Defensin, alpha 5) (HD5(20-94)) [Cleaved into: HD5(23-94); HD5(29-94); HD5(56-94); HD5(63-94)]	DEFA5	1670	1	0.003		0.003	0.003	153	2.1e+07	529
FA9_HUMAN	P00740	Coagulation factor IX (EC 3.4.21.22) (Christmas factor) (Plasma thromboplastin component) (PTC) [Cleaved into: Coagulation factor IXa light chain; Coagulation factor IXa heavy chain]	F9	2158	6	0.0029	0.00204744	0.0004	0.0051	154	1.09991e+09	146
C1RL_HUMAN	Q9NZP8	Complement C1r subcomponent-like protein (C1r-LP) (C1r-like protein) (EC 3.4.21.-) (C1r-like serine protease analog protein) (CLSPa)	C1RL	51279	2	0.00288	0.00370524	0.00026	0.0055	155	6.67041e+08	178
CO8B_HUMAN	P07358	Complement component C8 beta chain (Complement component 8 subunit beta)	C8B	732	1	0.0028		0.0028	0.0028	156	2.40755e+09	90
ITB3_HUMAN	P05106	Integrin beta-3 (Platelet membrane glycoprotein IIIa) (GPIIIa) (CD antigen CD61)	ITGB3	3690	2	0.0027605	0.00387424	2.1e-05	0.0055	157
FA11_HUMAN	P03951	Coagulation factor XI (FXI) (EC 3.4.21.27) (Plasma thromboplastin antecedent) (PTA) [Cleaved into: Coagulation factor XIa heavy chain; Coagulation factor XIa light chain]	F11	2160	2	0.0024315	0.00334956	6.3e-05	0.0048	158	1.04137e+08	359
CFAD_HUMAN	P00746	Complement factor D (EC 3.4.21.46) (Adipsin) (C3 convertase activator) (Properdin factor D)	CFD	1675	7	0.00222571	0.00138683	0.001	0.005	159	2.23181e+09	93
KLK11_HUMAN	Q9UBX7	Kallikrein-11 (hK11) (EC 3.4.21.-) (Hippostasin) (Serine protease 20) (Trypsin-like protease) [Cleaved into: Kallikrein-11 inactive chain 1; Kallikrein-11 inactive chain 2]	KLK11	11012	1	0.0022		0.0022	0.0022	160
IBP3_HUMAN	P17936	Insulin-like growth factor-binding protein 3 (IBP-3) (IGF-binding protein 3) (IGFBP-3)	IGFBP3	3486	8	0.00219819	0.00204943	2e-05	0.0057	161	5.02278e+08	211
ITIH3_HUMAN	Q06033	Inter-alpha-trypsin inhibitor heavy chain H3 (ITI heavy chain H3) (ITI-HC3) (Inter-alpha-inhibitor heavy chain 3) (Serum-derived hyaluronan-associated protein) (SHAP)	ITIH3	3699	1	0.002		0.002	0.002	162	2.42398e+09	89
S10A9_HUMAN	P06702	Protein S100-A9 (Calgranulin-B) (Calprotectin L1H subunit) (Leukocyte L1 complex heavy chain) (Migration inhibitory factor-related protein 14) (MRP-14) (p14) (S100 calcium-binding protein A9)	S100A9	6280	1	0.0019		0.0019	0.0019	163	3.95878e+08	235
PROZ_HUMAN	P22891	Vitamin K-dependent protein Z	PROZ	8858	3	0.00182267	0.00159865	4.8e-05	0.00315	164	1.09613e+07	600
TYB4_HUMAN	P62328	Thymosin beta-4 (T beta-4) (Fx) [Cleaved into: Hematopoietic system regulatory peptide (Seraspenide)]	TMSB4X	7114	1	0.0018		0.0018	0.0018	165	8.65959e+06	619
INAR1_HUMAN	P17181	Interferon alpha/beta receptor 1 (IFN-R-1) (IFN-alpha/beta receptor 1) (Cytokine receptor class-II member 1) (Cytokine receptor family 2 member 1) (CRF2-1) (Type I interferon receptor 1)	IFNAR1	3454	1	0.0017		0.0017	0.0017	166
INAR2_HUMAN	P48551	Interferon alpha/beta receptor 2 (IFN-R-2) (IFN-alpha binding protein) (IFN-alpha/beta receptor 2) (Interferon alpha binding protein) (Type I interferon receptor 2)	IFNAR2	3455	1	0.0017		0.0017	0.0017	167
HABP2_HUMAN	Q14520	Hyaluronan-binding protein 2 (EC 3.4.21.-) (Factor VII-activating protease) (Factor seven-activating protease) (FSAP) (Hepatocyte growth factor activator-like protein) (Plasma hyaluronan-binding protein) [Cleaved into: Hyaluronan-binding protein 2 50 kDa heavy chain; Hyaluronan-binding protein 2 50 kDa heavy chain alternate form; Hyaluronan-binding protein 2 27 kDa light chain; Hyaluronan-binding…	HABP2	3026	6	0.001681	0.00286896	0.000118	0.0075	168	2109439086	98
CYTC_HUMAN	P01034	Cystatin-C (Cystatin-3) (Gamma-trace) (Neuroendocrine basic polypeptide) (Post-gamma-globulin)	CST3	1471	4	0.00163	0.00214591	0.0003	0.0048	169	1.67437e+09	117
MASP2_HUMAN	O00187	Mannan-binding lectin serine protease 2 (EC 3.4.21.104) (MBL-associated serine protease 2) (Mannose-binding protein-associated serine protease 2) (MASP-2) [Cleaved into: Mannan-binding lectin serine protease 2 A chain; Mannan-binding lectin serine protease 2 B chain]	MASP2	10747	2	0.00162725	0.00165852	0.0004545	0.0028	170	7.12973e+08	171
PROC_HUMAN	P04070	Vitamin K-dependent protein C (EC 3.4.21.69) (Anticoagulant protein C) (Autoprothrombin IIA) (Blood coagulation factor XIV) [Cleaved into: Vitamin K-dependent protein C light chain; Vitamin K-dependent protein C heavy chain; Activation peptide]	PROC	5624	8	0.00159337	0.00176778	2e-06	0.0037	171	4.97513e+08	213
APOM_HUMAN	O95445	Apolipoprotein M (Apo-M) (ApoM) (Protein G3a)	APOM	55937	1	0.0015		0.0015	0.0015	172	1.08531e+09	147
RNAS2_HUMAN	P10153	Non-secretory ribonuclease (EC 3.1.27.5) (Eosinophil-derived neurotoxin) (RNase UpI-2) (Ribonuclease 2) (RNase 2) (Ribonuclease US)	RNASE2	6036	1	0.0015		0.0015	0.0015	173
APOL2_HUMAN	Q9BQE5	Apolipoprotein L2 (Apolipoprotein L-II) (ApoL-II)	APOL2	23780	1	0.0014		0.0014	0.0014	174	4.15035e+07	468
CETP_HUMAN	P11597	Cholesteryl ester transfer protein (Lipid transfer protein I)	CETP	1071	3	0.00128467	0.00109624	1.9e-05	0.001935	175	1.26059e+09	130
TFR1_HUMAN	P02786	Transferrin receptor protein 1 (TR) (TfR) (TfR1) (Trfr) (T9) (p90) (CD antigen CD71) [Cleaved into: Transferrin receptor protein 1, serum form (sTfR)]	TFRC	7037	6	0.00125382	0.00194696	2.9e-06	0.0052	176
DEF1_HUMAN	P59665	Neutrophil defensin 1 (Defensin, alpha 1) (HNP-1) (HP-1) (HP1) [Cleaved into: HP 1-56; Neutrophil defensin 2 (HNP-2) (HP-2) (HP2)]	DEFA1	1667	3	0.00121404	0.00206641	1.2e-07	0.0036	177	3.21824e+08	253
C1QA_HUMAN	P02745	Complement C1q subcomponent subunit A	C1QA	712	1	0.0012		0.0012	0.0012	178	1.81321e+09	110
CD14_HUMAN	P08571	Monocyte differentiation antigen CD14 (Myeloid cell-specific leucine-rich glycoprotein) (CD antigen CD14) [Cleaved into: Monocyte differentiation antigen CD14, urinary form; Monocyte differentiation antigen CD14, membrane-bound form]	CD14	929	2	0.00116	0.00104652	0.00042	0.0019	179	3.34042e+09	78
CO8G_HUMAN	P07360	Complement component C8 gamma chain	C8G	733	1	0.0011		0.0011	0.0011	180	1.00917e+09	151
COMP_HUMAN	P49747	Cartilage oligomeric matrix protein (COMP) (Thrombospondin-5) (TSP5)	COMP	1311	3	0.00109367	0.000895712	6.1e-05	0.00166	181	1.08216e+09	148
ZPI_HUMAN	Q9UK55	Protein Z-dependent protease inhibitor (PZ-dependent protease inhibitor) (PZI) (Serpin A10)	SERPINA10	51156	3	0.00108667	0.000646942	0.00036	0.0016	182	6.76459e+08	176
ITB1_HUMAN	P05556	Integrin beta-1 (Fibronectin receptor subunit beta) (Glycoprotein IIa) (GPIIA) (VLA-4 subunit beta) (CD antigen CD29)	ITGB1	3688	2	0.0010555	0.00147715	1.1e-05	0.0021	183	3.24217e+07	492
FCN3_HUMAN	O75636	Ficolin-3 (Collagen/fibrinogen domain-containing lectin 3 p35) (Collagen/fibrinogen domain-containing protein 3) (Hakata antigen)	FCN3	8547	1	0.001		0.001	0.001	184	7.69488e+08	164
FCN1_HUMAN	O00602	Ficolin-1 (Collagen/fibrinogen domain-containing protein 1) (Ficolin-A) (Ficolin-alpha) (M-ficolin)	FCN1	2219	1	0.00095		0.00095	0.00095	185	1.03345e+08	361
C1QB_HUMAN	P02746	Complement C1q subcomponent subunit B	C1QB	713	1	0.00093		0.00093	0.00093	186	4.35418e+09	66
C1QC_HUMAN	P02747	Complement C1q subcomponent subunit C	C1QC	714	1	0.00091		0.00091	0.00091	187	1.31946e+09	127
SPP24_HUMAN	Q13103	Secreted phosphoprotein 24 (Spp-24) (Secreted phosphoprotein 2)	SPP2	6694	1	0.0008		0.0008	0.0008	188	2.22009e+08	279
ECM1_HUMAN	Q16610	Extracellular matrix protein 1 (Secretory component p85)	ECM1	1893	1	0.00077		0.00077	0.00077	189	3.92102e+08	239
ACTBL_HUMAN	Q562R1	Beta-actin-like protein 2 (Kappa-actin)	ACTBL2	345651	1	0.00075		0.00075	0.00075	190	5.41936e+09	52
ACTC_HUMAN	P68032	Actin, alpha cardiac muscle 1 (Alpha-cardiac actin)	ACTC1	70	1	0.00075		0.00075	0.00075	191	7.81734e+09	39
ACTG_HUMAN	P63261	Actin, cytoplasmic 2 (Gamma-actin) [Cleaved into: Actin, cytoplasmic 2, N-terminally processed]	ACTG1	71	1	0.00075		0.00075	0.00075	192
FAKD5_HUMAN	Q7L8L6	FAST kinase domain-containing protein 5, mitochondrial	FASTKD5	60493	1	0.00075		0.00075	0.00075	193
ZC3H8_HUMAN	Q8N5P1	Zinc finger CCCH domain-containing protein 8	ZC3H8	84524	1	0.00072		0.00072	0.00072	194
MSMB_HUMAN	P08118	Beta-microseminoprotein (Immunoglobulin-binding factor) (IGBF) (PN44) (Prostate secreted seminal plasma protein) (Prostate secretory protein of 94 amino acids) (PSP-94) (PSP94) (Seminal plasma beta-inhibin)	MSMB	4477	1	0.00071		0.00071	0.00071	195
IBP5_HUMAN	P24593	Insulin-like growth factor-binding protein 5 (IBP-5) (IGF-binding protein 5) (IGFBP-5)	IGFBP5	3488	3	0.000704667	0.000861985	0.000206	0.0017	196	6.75593e+08	177
ATRN_HUMAN	O75882	Attractin (DPPT-L) (Mahogany homolog)	ATRN	8455	1	0.00066		0.00066	0.00066	197
PI16_HUMAN	Q6UXB8	Peptidase inhibitor 16 (PI-16) (Cysteine-rich secretory protein 9) (CRISP-9) (PSP94-binding protein)	PI16	221476	3	0.000659667	0.000595099	4.1e-05	0.001228	198
LYAM1_HUMAN	P14151	L-selectin (CD62 antigen-like family member L) (Leukocyte adhesion molecule 1) (LAM-1) (Leukocyte surface antigen Leu-8) (Leukocyte-endothelial cell adhesion molecule 1) (LECAM1) (Lymph node homing receptor) (TQ1) (gp90-MEL) (CD antigen CD62L)	SELL	6402	15	0.0006308	0.000517212	1.7e-05	0.001418	199
PON3_HUMAN	Q15166	Serum paraoxonase/lactonase 3 (EC 3.1.1.2) (EC 3.1.1.81) (EC 3.1.8.1)	PON3	5446	3	0.000620667	0.000966468	1.1e-05	0.001735	200	1.5585e+09	120
SODC_HUMAN	P00441	Superoxide dismutase [Cu-Zn] (EC 1.15.1.1) (Superoxide dismutase 1) (hSod1)	SOD1	6647	1	0.0006		0.0006	0.0006	201
CAH1_HUMAN	P00915	Carbonic anhydrase 1 (EC 4.2.1.1) (Carbonate dehydratase I) (Carbonic anhydrase B) (CAB) (Carbonic anhydrase I) (CA-I)	CA1	759	1	0.00059		0.00059	0.00059	202
RARR2_HUMAN	Q99969	Retinoic acid receptor responder protein 2 (Chemerin) (RAR-responsive protein TIG2) (Tazarotene-induced gene 2 protein)	RARRES2	5919	1	0.00057		0.00057	0.00057	203	1.92943e+09	104
IBP6_HUMAN	P24592	Insulin-like growth factor-binding protein 6 (IBP-6) (IGF-binding protein 6) (IGFBP-6)	IGFBP6	3489	3	0.00055	0.00049	0.00016	0.0011	204	2.94858e+08	262
K319L_HUMAN	Q8IZA0	Dyslexia-associated protein KIAA0319-like protein (Adeno-associated virus receptor) (AAVR)	KIAA0319L	79932	1	0.00055		0.00055	0.00055	205	7.99268e+07	390
PRDX2_HUMAN	P32119	Peroxiredoxin-2 (EC 1.11.1.15) (Natural killer cell-enhancing factor B) (NKEF-B) (PRP) (Thiol-specific antioxidant protein) (TSA) (Thioredoxin peroxidase 1) (Thioredoxin-dependent peroxide reductase 1)	PRDX2	7001	1	0.00051		0.00051	0.00051	206	6.22129e+07	423
TSP2_HUMAN	P35442	Thrombospondin-2	THBS2	7058	1	0.00051		0.00051	0.00051	207	3.72425e+08	241
ANGI_HUMAN	P03950	Angiogenin (EC 3.1.27.-) (Ribonuclease 5) (RNase 5)	ANG	283	4	0.000507307	0.000289633	0.00028	0.000932	208	6201464091	49
CD59_HUMAN	P13987	CD59 glycoprotein (1F5 antigen) (20 kDa homologous restriction factor) (HRF-20) (HRF20) (MAC-inhibitory protein) (MAC-IP) (MEM43 antigen) (Membrane attack complex inhibition factor) (MACIF) (Membrane inhibitor of reactive lysis) (MIRL) (Protectin) (CD antigen CD59)	CD59	966	2	0.000493	0.000589727	7.6e-05	0.00091	209	3.00433e+06	695
BTD_HUMAN	P43251	Biotinidase (Biotinase) (EC 3.5.1.12)	BTD	686	1	0.00049		0.00049	0.00049	210	5.50375e+07	435
MBL2_HUMAN	P11226	Mannose-binding protein C (MBP-C) (Collectin-1) (MBP1) (Mannan-binding protein) (Mannose-binding lectin)	MBL2	4153	4	0.00043775	0.000701643	6.7e-05	0.00149	211	5.98208e+06	651
KTDAP_HUMAN	P60985	Keratinocyte differentiation-associated protein	KRTDAP	388533	1	0.00043		0.00043	0.00043	212
FLNA_HUMAN	P21333	Filamin-A (FLN-A) (Actin-binding protein 280) (ABP-280) (Alpha-filamin) (Endothelial actin-binding protein) (Filamin-1) (Non-muscle filamin)	FLNA	2316	1	0.00041		0.00041	0.00041	213	1.47739e+08	326
FLNC_HUMAN	Q14315	Filamin-C (FLN-C) (FLNc) (ABP-280-like protein) (ABP-L) (Actin-binding-like protein) (Filamin-2) (Gamma-filamin)	FLNC	2318	1	0.00041		0.00041	0.00041	214	2.95079e+08	261
SHIP1_HUMAN	Q92835	Phosphatidylinositol 3,4,5-trisphosphate 5-phosphatase 1 (EC 3.1.3.86) (Inositol polyphosphate-5-phosphatase of 145 kDa) (SIP-145) (SH2 domain-containing inositol 5'-phosphatase 1) (SH2 domain-containing inositol phosphatase 1) (SHIP-1) (p150Ship) (hp51CN)	INPP5D	3635	1	0.00041		0.00041	0.00041	215
CAMP_HUMAN	P49913	Cathelicidin antimicrobial peptide (18 kDa cationic antimicrobial protein) (CAP-18) (hCAP-18) [Cleaved into: Antibacterial peptide FALL-39 (FALL-39 peptide antibiotic); Antibacterial peptide LL-37]	CAMP	820	1	0.00037		0.00037	0.00037	216	2.36326e+07	517
TRY2_HUMAN	P07478	Trypsin-2 (EC 3.4.21.4) (Anionic trypsinogen) (Serine protease 2) (Trypsin II)	PRSS2	5645	1	0.00037		0.00037	0.00037	217	1.3807e+09	125
DIAC_HUMAN	Q01459	Di-N-acetylchitobiase (EC 3.2.1.-)	CTBS	1486	1	0.00036		0.00036	0.00036	218	656920	757
TENA_HUMAN	P24821	Tenascin (TN) (Cytotactin) (GMEM) (GP 150-225) (Glioma-associated-extracellular matrix antigen) (Hexabrachion) (JI) (Myotendinous antigen) (Neuronectin) (Tenascin-C) (TN-C)	TNC	3371	3	0.000357633	0.000556334	3.09e-05	0.001	219	3.67217e+08	243
GUC2A_HUMAN	Q02747	Guanylin (Guanylate cyclase activator 2A) (Guanylate cyclase-activating protein 1) (Guanylate cyclase-activating protein I) (GCAP-I) [Cleaved into: HMW-guanylin; Guanylin]	GUCA2A	2980	1	0.00035		0.00035	0.00035	220	2.72143e+07	508
PEBP4_HUMAN	Q96S96	Phosphatidylethanolamine-binding protein 4 (PEBP-4) (hPEBP4) (Protein cousin-of-RKIP 1)	PEBP4	157310	1	0.00035		0.00035	0.00035	221	2.22881e+06	712
TLN1_HUMAN	Q9Y490	Talin-1	TLN1	7094	1	0.00034		0.00034	0.00034	222	1.74746e+08	306
TPM2_HUMAN	P07951	Tropomyosin beta chain (Beta-tropomyosin) (Tropomyosin-2)	TPM2	7169	1	0.00034		0.00034	0.00034	223	4.16304e+08	226
TPM3_HUMAN	P06753	Tropomyosin alpha-3 chain (Gamma-tropomyosin) (Tropomyosin-3) (Tropomyosin-5) (hTM5)	TPM3	7170	1	0.00034		0.00034	0.00034	224	5.40319e+08	204
TPM4_HUMAN	P67936	Tropomyosin alpha-4 chain (TM30p1) (Tropomyosin-4)	TPM4	7171	1	0.00034		0.00034	0.00034	225	4.08613e+08	231
HGFA_HUMAN	Q04756	Hepatocyte growth factor activator (HGF activator) (HGFA) (EC 3.4.21.-) [Cleaved into: Hepatocyte growth factor activator short chain; Hepatocyte growth factor activator long chain]	HGFAC	3083	2	0.00032	0.000113137	0.00024	0.0004	226
FCGBP_HUMAN	Q9Y6R7	IgGFc-binding protein (Fcgamma-binding protein antigen) (FcgammaBP)	FCGBP	8857	1	0.0003		0.0003	0.0003	227	7.18416e+07	408
OSTP_HUMAN	P10451	Osteopontin (Bone sialoprotein 1) (Nephropontin) (Secreted phosphoprotein 1) (SPP-1) (Urinary stone protein) (Uropontin)	SPP1	6696	5	0.000293344	0.000170346	5.472e-05	0.00044	228	5.97753e+07	426
FA7_HUMAN	P08709	Coagulation factor VII (EC 3.4.21.21) (Proconvertin) (Serum prothrombin conversion accelerator) (SPCA) (Eptacog alfa) [Cleaved into: Factor VII light chain; Factor VII heavy chain]	F7	2155	6	0.000289833	0.000201868	2.9e-05	0.0005	229	7.60147e+07	396
TSP1_HUMAN	P07996	Thrombospondin-1	THBS1	7057	4	0.000287125	0.000149052	0.0002	0.00051	230	6.158e+08	187
VCAM1_HUMAN	P19320	Vascular cell adhesion protein 1 (V-CAM 1) (VCAM-1) (INCAM-100) (CD antigen CD106)	VCAM1	7412	8	0.000270125	0.000277464	3.3e-05	0.000789	231	5.92785e+07	428
BIG3_HUMAN	Q5TH69	Brefeldin A-inhibited guanine nucleotide-exchange protein 3 (ARFGEF family member 3)	KIAA1244	57221	1	0.00027		0.00027	0.00027	232
CYTM_HUMAN	Q15828	Cystatin-M (Cystatin-6) (Cystatin-E)	CST6	1474	1	0.00027		0.00027	0.00027	233	1.62791e+08	315
GRN_HUMAN	P28799	Granulins (Proepithelin) (PEPI) [Cleaved into: Acrogranin (Glycoprotein of 88 Kda) (GP88) (Glycoprotein 88) (Progranulin); Paragranulin; Granulin-1 (Granulin G); Granulin-2 (Granulin F); Granulin-3 (Granulin B); Granulin-4 (Granulin A); Granulin-5 (Granulin C); Granulin-6 (Granulin D); Granulin-7 (Granulin E)]	GRN	2896	1	0.00027		0.00027	0.00027	234	3.39688e+07	487
S10A8_HUMAN	P05109	Protein S100-A8 (Calgranulin-A) (Calprotectin L1L subunit) (Cystic fibrosis antigen) (CFAG) (Leukocyte L1 complex light chain) (Migration inhibitory factor-related protein 8) (MRP-8) (p8) (S100 calcium-binding protein A8) (Urinary stone protein band A) [Cleaved into: Protein S100-A8, N-terminally processed]	S100A8	6279	1	0.00027		0.00027	0.00027	235	4.60707e+08	219
TENX_HUMAN	P22105	Tenascin-X (TN-X) (Hexabrachion-like protein)	TNXB	7148	2	0.0002665	0.000277893	7e-05	0.000463	236	2.43652e+08	272
IBP2_HUMAN	P18065	Insulin-like growth factor-binding protein 2 (IBP-2) (IGF-binding protein 2) (IGFBP-2)	IGFBP2	3485	6	0.000265	0.000355907	1.5e-05	0.00093	237	3.64122e+08	244
FBLN3_HUMAN	Q12805	EGF-containing fibulin-like extracellular matrix protein 1 (Extracellular protein S1-5) (Fibrillin-like protein) (Fibulin-3) (FIBL-3)	EFEMP1	2202	1	0.00026		0.00026	0.00026	238	1.09524e+10	27
PRG4_HUMAN	Q92954	Proteoglycan 4 (Lubricin) (Megakaryocyte-stimulating factor) (Superficial zone proteoglycan) [Cleaved into: Proteoglycan 4 C-terminal part]	PRG4	10216	1	0.00026		0.00026	0.00026	239	3.17901e+09	79
MMP2_HUMAN	P08253	72 kDa type IV collagenase (EC 3.4.24.24) (72 kDa gelatinase) (Gelatinase A) (Matrix metalloproteinase-2) (MMP-2) (TBE-1) [Cleaved into: PEX]	MMP2	4313	7	0.000254171	0.000354497	8.8e-06	0.00081	240	2.21698e+08	280
AHSP_HUMAN	Q9NZD4	Alpha-hemoglobin-stabilizing protein (Erythroid differentiation-related factor) (Erythroid-associated factor)	AHSP	51327	1	0.00025		0.00025	0.00025	241
GGH_HUMAN	Q92820	Gamma-glutamyl hydrolase (EC 3.4.19.9) (Conjugase) (GH) (Gamma-Glu-X carboxypeptidase)	GGH	8836	1	0.00025		0.00025	0.00025	242	763521	753
TRY1_HUMAN	P07477	Trypsin-1 (EC 3.4.21.4) (Beta-trypsin) (Cationic trypsinogen) (Serine protease 1) (Trypsin I) [Cleaved into: Alpha-trypsin chain 1; Alpha-trypsin chain 2]	PRSS1	5644	2	0.0002345	0.000191626	9.9e-05	0.00037	243	1.84352e+09	109
CNDP1_HUMAN	Q96KN2	Beta-Ala-His dipeptidase (EC 3.4.13.20) (CNDP dipeptidase 1) (Carnosine dipeptidase 1) (Glutamate carboxypeptidase-like protein 2) (Serum carnosinase)	CNDP1	84735	1	0.00023		0.00023	0.00023	244	4.46295e+07	455
MMRN2_HUMAN	Q9H8L6	Multimerin-2 (EMILIN-3) (Elastin microfibril interface located protein 3) (Elastin microfibril interfacer 3) (EndoGlyx-1 p125/p140 subunit)	MMRN2	79812	1	0.00023		0.00023	0.00023	245	9.35176e+07	372
NPC2_HUMAN	P61916	Epididymal secretory protein E1 (Human epididymis-specific protein 1) (He1) (Niemann-Pick disease type C2 protein)	NPC2	10577	1	0.00023		0.00023	0.00023	246	5.6698e+06	656
PF4V_HUMAN	P10720	Platelet factor 4 variant (C-X-C motif chemokine 4 variant) (CXCL4L1) (PF4alt) (PF4var1) [Cleaved into: Platelet factor 4 variant(4-74); Platelet factor 4 variant(5-74); Platelet factor 4 variant(6-74)]	PF4V1	5197	1	0.00023		0.00023	0.00023	247
CEAM1_HUMAN	P13688	Carcinoembryonic antigen-related cell adhesion molecule 1 (Biliary glycoprotein 1) (BGP-1) (CD antigen CD66a)	CEACAM1	634	4	0.000225125	0.00014975	5e-07	0.0003	248
CATA_HUMAN	P04040	Catalase (EC 1.11.1.6)	CAT	847	1	0.00022		0.00022	0.00022	249	1.91993e+06	722
LCAT_HUMAN	P04180	Phosphatidylcholine-sterol acyltransferase (EC 2.3.1.43) (Lecithin-cholesterol acyltransferase) (Phospholipid-cholesterol acyltransferase)	LCAT	3931	1	0.00022		0.00022	0.00022	250	7.7509e+08	163
REG1A_HUMAN	P05451	Lithostathine-1-alpha (Islet cells regeneration factor) (ICRF) (Islet of Langerhans regenerating protein) (REG) (Pancreatic stone protein) (PSP) (Pancreatic thread protein) (PTP) (Regenerating islet-derived protein 1-alpha) (REG-1-alpha) (Regenerating protein I alpha)	REG1A	5967	2	0.000218017	0.000241855	4.7e-05	0.000389035	251
FAM3C_HUMAN	Q92520	Protein FAM3C (Interleukin-like EMT inducer)	FAM3C	10447	1	0.00021		0.00021	0.00021	252	2.02276e+06	717
ISK5_HUMAN	Q9NQ38	Serine protease inhibitor Kazal-type 5 (Lympho-epithelial Kazal-type-related inhibitor) (LEKTI) [Cleaved into: Hemofiltrate peptide HF6478; Hemofiltrate peptide HF7665]	SPINK5	11005	1	0.00021		0.00021	0.00021	253	9.09356e+08	156
K1C10_HUMAN	P13645	Keratin, type I cytoskeletal 10 (Cytokeratin-10) (CK-10) (Keratin-10) (K10)	KRT10	3858	1	0.00021		0.00021	0.00021	254	5.09665e+09	54
K1C13_HUMAN	P13646	Keratin, type I cytoskeletal 13 (Cytokeratin-13) (CK-13) (Keratin-13) (K13)	KRT13	3860	1	0.00021		0.00021	0.00021	255	3.51303e+09	74
K1C14_HUMAN	P02533	Keratin, type I cytoskeletal 14 (Cytokeratin-14) (CK-14) (Keratin-14) (K14)	KRT14	3861	1	0.00021		0.00021	0.00021	256	5.08428e+09	56
K1C15_HUMAN	P19012	Keratin, type I cytoskeletal 15 (Cytokeratin-15) (CK-15) (Keratin-15) (K15)	KRT15	3866	1	0.00021		0.00021	0.00021	257	4.66359e+09	64
K1C16_HUMAN	P08779	Keratin, type I cytoskeletal 16 (Cytokeratin-16) (CK-16) (Keratin-16) (K16)	KRT16	3868	1	0.00021		0.00021	0.00021	258	4.96301e+09	59
K1C17_HUMAN	Q04695	Keratin, type I cytoskeletal 17 (39.1) (Cytokeratin-17) (CK-17) (Keratin-17) (K17)	KRT17	3872	1	0.00021		0.00021	0.00021	259	4905818336	60
K1C20_HUMAN	P35900	Keratin, type I cytoskeletal 20 (Cytokeratin-20) (CK-20) (Keratin-20) (K20) (Protein IT)	KRT20	54474	1	0.00021		0.00021	0.00021	260	4.09051e+09	68
K1H1_HUMAN	Q15323	Keratin, type I cuticular Ha1 (Hair keratin, type I Ha1) (Keratin-31) (K31)	KRT31	3881	1	0.00021		0.00021	0.00021	261
KRT36_HUMAN	O76013	Keratin, type I cuticular Ha6 (Hair keratin, type I Ha6) (Keratin-36) (K36)	KRT36	8689	1	0.00021		0.00021	0.00021	262
KRT38_HUMAN	O76015	Keratin, type I cuticular Ha8 (Hair keratin, type I Ha8) (Keratin-38) (K38)	KRT38	8687	1	0.00021		0.00021	0.00021	263
KT33B_HUMAN	Q14525	Keratin, type I cuticular Ha3-II (Hair keratin, type I Ha3-II) (Keratin-33B) (K33B)	KRT33B	3884	1	0.00021		0.00021	0.00021	264
PLAK_HUMAN	P14923	Junction plakoglobin (Catenin gamma) (Desmoplakin III) (Desmoplakin-3)	JUP	3728	1	0.00021		0.00021	0.00021	265	5.56378e+07	432
H2AZ_HUMAN	P0C0S5	Histone H2A.Z (H2A/z)	H2AFZ	3015	1	0.0002		0.0002	0.0002	266	4.58867e+08	220
TPIS_HUMAN	P60174	Triosephosphate isomerase (TIM) (EC 5.3.1.1) (Triose-phosphate isomerase)	TPI1	7167	1	0.0002		0.0002	0.0002	267	1.96639e+07	545
ALDOA_HUMAN	P04075	Fructose-bisphosphate aldolase A (EC 4.1.2.13) (Lung cancer antigen NY-LU-1) (Muscle-type aldolase)	ALDOA	226	3	0.000196667	4.6188e-05	0.00017	0.00025	268	5.70386e+07	430
NGAL_HUMAN	P80188	Neutrophil gelatinase-associated lipocalin (NGAL) (25 kDa alpha-2-microglobulin-related subunit of MMP-9) (Lipocalin-2) (Oncogene 24p3) (Siderocalin LCN2) (p25)	LCN2	3934	3	0.000196617	0.000123231	8.7e-05	0.00033	269	5.53028e+06	660
CO1A1_HUMAN	P02452	Collagen alpha-1(I) chain (Alpha-1 type I collagen)	COL1A1	1277	2	0.000195145	0.000275567	2.9e-07	0.00039	270	3.13205e+09	80
HORN_HUMAN	Q86YZ3	Hornerin	HRNR	388697	1	0.00019		0.00019	0.00019	271	2.01439e+07	535
PEBP1_HUMAN	P30086	Phosphatidylethanolamine-binding protein 1 (PEBP-1) (HCNPpp) (Neuropolypeptide h3) (Prostatic-binding protein) (Raf kinase inhibitor protein) (RKIP) [Cleaved into: Hippocampal cholinergic neurostimulating peptide (HCNP)]	PEBP1	5037	1	0.00019		0.00019	0.00019	272
IBP7_HUMAN	Q16270	Insulin-like growth factor-binding protein 7 (IBP-7) (IGF-binding protein 7) (IGFBP-7) (IGFBP-rP1) (MAC25 protein) (PGI2-stimulating factor) (Prostacyclin-stimulating factor) (Tumor-derived adhesion factor) (TAF)	IGFBP7	3490	3	0.000186483	0.000254622	2.495e-05	0.00048	273	1.40155e+08	330
SHBG_HUMAN	P04278	Sex hormone-binding globulin (SHBG) (Sex steroid-binding protein) (SBP) (Testis-specific androgen-binding protein) (ABP) (Testosterone-estradiol-binding globulin) (TeBG) (Testosterone-estrogen-binding globulin)	SHBG	6462	2	0.0001805	0.00011243	0.000101	0.00026	274	1.12565e+09	143
1433B_HUMAN	P31946	14-3-3 protein beta/alpha (Protein 1054) (Protein kinase C inhibitor protein 1) (KCIP-1) [Cleaved into: 14-3-3 protein beta/alpha, N-terminally processed]	YWHAB	7529	1	0.00018		0.00018	0.00018	275	6.12403e+08	189
1433E_HUMAN	P62258	14-3-3 protein epsilon (14-3-3E)	YWHAE	7531	1	0.00018		0.00018	0.00018	276	5.9699e+08	196
1433F_HUMAN	Q04917	14-3-3 protein eta (Protein AS1)	YWHAH	7533	1	0.00018		0.00018	0.00018	277	607716792	191
1433G_HUMAN	P61981	14-3-3 protein gamma (Protein kinase C inhibitor protein 1) (KCIP-1) [Cleaved into: 14-3-3 protein gamma, N-terminally processed]	YWHAG	7532	1	0.00018		0.00018	0.00018	278	7.59861e+08	166
1433S_HUMAN	P31947	14-3-3 protein sigma (Epithelial cell marker protein 1) (Stratifin)	SFN	2810	1	0.00018		0.00018	0.00018	279	607716792	192
1433T_HUMAN	P27348	14-3-3 protein theta (14-3-3 protein T-cell) (14-3-3 protein tau) (Protein HS1)	YWHAQ	10971	1	0.00018		0.00018	0.00018	280	6.37433e+08	185
1433Z_HUMAN	P63104	14-3-3 protein zeta/delta (Protein kinase C inhibitor protein 1) (KCIP-1)	YWHAZ	7534	1	0.00018		0.00018	0.00018	281	6.46631e+08	183
IDH3A_HUMAN	P50213	Isocitrate dehydrogenase [NAD] subunit alpha, mitochondrial (EC 1.1.1.41) (Isocitric dehydrogenase subunit alpha) (NAD(+)-specific ICDH subunit alpha)	IDH3A	3419	1	0.00018		0.00018	0.00018	282	750583	754
CCL14_HUMAN	Q16627	C-C motif chemokine 14 (Chemokine CC-1/CC-3) (HCC-1/HCC-3) (HCC-1(1-74)) (NCC-2) (Small-inducible cytokine A14) [Cleaved into: HCC-1(3-74); HCC-1(4-74); HCC-1(9-74)]	CCL14	6358	2	0.00017425	0.000234406	8.5e-06	0.00034	283	2.00272e+07	538
DPP4_HUMAN	P27487	Dipeptidyl peptidase 4 (EC 3.4.14.5) (ADABP) (Adenosine deaminase complexing protein 2) (ADCP-2) (Dipeptidyl peptidase IV) (DPP IV) (T-cell activation antigen CD26) (TP103) (CD antigen CD26) [Cleaved into: Dipeptidyl peptidase 4 membrane form (Dipeptidyl peptidase IV membrane form); Dipeptidyl peptidase 4 soluble form (Dipeptidyl peptidase IV soluble form)]	DPP4	1803	2	0.000174	0.000237588	6e-06	0.000342	284	1.77286e+07	552
PDE1B_HUMAN	Q01064	Calcium/calmodulin-dependent 3',5'-cyclic nucleotide phosphodiesterase 1B (Cam-PDE 1B) (EC 3.1.4.17) (63 kDa Cam-PDE)	PDE1B	5153	1	0.00017		0.00017	0.00017	285
KIT_HUMAN	P10721	Mast/stem cell growth factor receptor Kit (SCFR) (EC 2.7.10.1) (Piebald trait protein) (PBT) (Proto-oncogene c-Kit) (Tyrosine-protein kinase Kit) (p145 c-kit) (v-kit Hardy-Zuckerman 4 feline sarcoma viral oncogene homolog) (CD antigen CD117)	KIT	3815	4	0.000169	0.000187648	4.8e-06	0.000333	286
SH3L1_HUMAN	O75368	SH3 domain-binding glutamic acid-rich-like protein	SH3BGRL	6451	1	0.00016		0.00016	0.00016	287
ZC11A_HUMAN	O75152	Zinc finger CCCH domain-containing protein 11A	ZC3H11A	9877	1	0.00016		0.00016	0.00016	288
MASP1_HUMAN	P48740	Mannan-binding lectin serine protease 1 (EC 3.4.21.-) (Complement factor MASP-3) (Complement-activating component of Ra-reactive factor) (Mannose-binding lectin-associated serine protease 1) (MASP-1) (Mannose-binding protein-associated serine protease) (Ra-reactive factor serine protease p100) (RaRF) (Serine protease 5) [Cleaved into: Mannan-binding lectin serine protease 1 heavy chain; Mannan-bi…	MASP1	5648	2	0.0001545	0.000120915	6.9e-05	0.00024	289	4.93787e+08	214
PLSL_HUMAN	P13796	Plastin-2 (L-plastin) (LC64P) (Lymphocyte cytosolic protein 1) (LCP-1)	LCP1	3936	1	0.00015		0.00015	0.00015	290	4.02535e+08	233
PLST_HUMAN	P13797	Plastin-3 (T-plastin)	PLS3	5358	1	0.00015		0.00015	0.00015	291	2.84661e+08	263
QSOX1_HUMAN	O00391	Sulfhydryl oxidase 1 (hQSOX) (EC 1.8.3.2) (Quiescin Q6)	QSOX1	5768	1	0.00015		0.00015	0.00015	292	2.02385e+09	100
TYB10_HUMAN	P63313	Thymosin beta-10	TMSB10	9168	1	0.00015		0.00015	0.00015	293
BGH3_HUMAN	Q15582	Transforming growth factor-beta-induced protein ig-h3 (Beta ig-h3) (Kerato-epithelin) (RGD-containing collagen-associated protein) (RGD-CAP)	TGFBI	7045	1	0.00014		0.00014	0.00014	294	547249454	202
BLVRB_HUMAN	P30043	Flavin reductase (NADPH) (FR) (EC 1.5.1.30) (Biliverdin reductase B) (BVR-B) (EC 1.3.1.24) (Biliverdin-IX beta-reductase) (Green heme-binding protein) (GHBP) (NADPH-dependent diaphorase) (NADPH-flavin reductase) (FLR)	BLVRB	645	1	0.00014		0.00014	0.00014	295	2.90467e+07	498
COF1_HUMAN	P23528	Cofilin-1 (18 kDa phosphoprotein) (p18) (Cofilin, non-muscle isoform)	CFL1	1072	1	0.00014		0.00014	0.00014	296	3.28932e+07	490
FHR3_HUMAN	Q02985	Complement factor H-related protein 3 (FHR-3) (DOWN16) (H factor-like protein 3)	CFHR3	10878	1	0.00014		0.00014	0.00014	297	4.74271e+09	63
MFAP5_HUMAN	Q13361	Microfibrillar-associated protein 5 (MFAP-5) (MP25) (Microfibril-associated glycoprotein 2) (MAGP-2)	MFAP5	8076	1	0.00014		0.00014	0.00014	298	1.23655e+08	344
PPIA_HUMAN	P62937	Peptidyl-prolyl cis-trans isomerase A (PPIase A) (EC 5.2.1.8) (Cyclophilin A) (Cyclosporin A-binding protein) (Rotamase A) [Cleaved into: Peptidyl-prolyl cis-trans isomerase A, N-terminally processed]	PPIA	5478	1	0.00014		0.00014	0.00014	299	1.5911e+08	318
IL6RB_HUMAN	P40189	Interleukin-6 receptor subunit beta (IL-6 receptor subunit beta) (IL-6R subunit beta) (IL-6R-beta) (IL-6RB) (CDw130) (Interleukin-6 signal transducer) (Membrane glycoprotein 130) (gp130) (Oncostatin-M receptor subunit alpha) (CD antigen CD130)	IL6ST	3572	4	0.000135452	0.000155362	5.1e-07	0.00027	300
S10AC_HUMAN	P80511	Protein S100-A12 (CGRP) (Calcium-binding protein in amniotic fluid 1) (CAAF1) (Calgranulin-C) (CAGC) (Extracellular newly identified RAGE-binding protein) (EN-RAGE) (Migration inhibitory factor-related protein 6) (MRP-6) (p6) (Neutrophil S100 protein) (S100 calcium-binding protein A12) [Cleaved into: Calcitermin]	S100A12	6283	4	0.000133462	0.000110984	3.2e-05	0.00023	301
MET_HUMAN	P08581	Hepatocyte growth factor receptor (HGF receptor) (EC 2.7.10.1) (HGF/SF receptor) (Proto-oncogene c-Met) (Scatter factor receptor) (SF receptor) (Tyrosine-protein kinase Met)	MET	4233	2	0.0001315	0.000182434	2.5e-06	0.0002605	302
BDH_HUMAN	Q02338	D-beta-hydroxybutyrate dehydrogenase, mitochondrial (EC 1.1.1.30) (3-hydroxybutyrate dehydrogenase) (BDH) (Short chain dehydrogenase/reductase family 9C member 1)	BDH1	622	1	0.00013		0.00013	0.00013	303
CATH_HUMAN	P09668	Pro-cathepsin H [Cleaved into: Cathepsin H mini chain; Cathepsin H (EC 3.4.22.16); Cathepsin H heavy chain; Cathepsin H light chain]	CTSH	1512	1	0.00013		0.00013	0.00013	304	1.41273e+07	570
DCD_HUMAN	P81605	Dermcidin (EC 3.4.-.-) (Preproteolysin) [Cleaved into: Survival-promoting peptide; DCD-1]	DCD	117159	1	0.00013		0.00013	0.00013	305	2.00406e+08	287
GRHL1_HUMAN	Q9NZI5	Grainyhead-like protein 1 homolog (Mammalian grainyhead) (NH32) (Transcription factor CP2-like 2) (Transcription factor LBP-32)	GRHL1	29841	1	0.00013		0.00013	0.00013	306
PROF1_HUMAN	P07737	Profilin-1 (Epididymis tissue protein Li 184a) (Profilin I)	PFN1	5216	1	0.00013		0.00013	0.00013	307	1.78934e+08	301
UN45A_HUMAN	Q9H3U1	Protein unc-45 homolog A (Unc-45A) (GCUNC-45) (Smooth muscle cell-associated protein 1) (SMAP-1)	UNC45A	55898	1	0.00013		0.00013	0.00013	308	5.01506e+06	666
ISK1_HUMAN	P00995	Serine protease inhibitor Kazal-type 1 (Pancreatic secretory trypsin inhibitor) (Tumor-associated trypsin inhibitor) (TATI)	SPINK1	6690	2	0.0001255	0.000147785	2.1e-05	0.00023	309
ACTN1_HUMAN	P12814	Alpha-actinin-1 (Alpha-actinin cytoskeletal isoform) (F-actin cross-linking protein) (Non-muscle alpha-actinin-1)	ACTN1	87	1	0.00012		0.00012	0.00012	310	1.10044e+09	145
ACTN4_HUMAN	O43707	Alpha-actinin-4 (Non-muscle alpha-actinin 4)	ACTN4	81	1	0.00012		0.00012	0.00012	311	1.52582e+08	321
AL1A1_HUMAN	P00352	Retinal dehydrogenase 1 (RALDH 1) (RalDH1) (EC 1.2.1.-) (EC 1.2.1.36) (ALDH-E1) (ALHDII) (Aldehyde dehydrogenase family 1 member A1) (Aldehyde dehydrogenase, cytosolic)	ALDH1A1	216	1	0.00012		0.00012	0.00012	312	3.97509e+07	470
CAD13_HUMAN	P55290	Cadherin-13 (Heart cadherin) (H-cadherin) (P105) (Truncated cadherin) (T-cad) (T-cadherin)	CDH13	1012	1	0.00012		0.00012	0.00012	313
PCSK1_HUMAN	Q9UHG2	ProSAAS (Proprotein convertase subtilisin/kexin type 1 inhibitor) (Proprotein convertase 1 inhibitor) (pro-SAAS) [Cleaved into: KEP; Big SAAS (b-SAAS); Little SAAS (l-SAAS) (N-proSAAS); Big PEN-LEN (b-PEN-LEN) (SAAS CT(1-49)); PEN; Little LEN (l-LEN); Big LEN (b-LEN) (SAAS CT(25-40))]	PCSK1N	27344	1	0.00012		0.00012	0.00012	314	3.32128e+08	250
PGBM_HUMAN	P98160	Basement membrane-specific heparan sulfate proteoglycan core protein (HSPG) (Perlecan) (PLC) [Cleaved into: Endorepellin; LG3 peptide]	HSPG2	3339	1	0.00012		0.00012	0.00012	315	2.41025e+08	275
TAGL2_HUMAN	P37802	Transgelin-2 (Epididymis tissue protein Li 7e) (SM22-alpha homolog)	TAGLN2	8407	1	0.00012		0.00012	0.00012	316	9.10865e+07	376
SODE_HUMAN	P08294	Extracellular superoxide dismutase [Cu-Zn] (EC-SOD) (EC 1.15.1.1)	SOD3	6649	2	0.000118	2.82843e-06	0.000116	0.00012	317	1.16941e+09	140
TPM1_HUMAN	P09493	Tropomyosin alpha-1 chain (Alpha-tropomyosin) (Tropomyosin-1)	TPM1	7168	3	0.000114667	0.000195144	2e-06	0.00034	318	3.72811e+08	240
FA8_HUMAN	P00451	Coagulation factor VIII (Antihemophilic factor) (AHF) (Procoagulant component) [Cleaved into: Factor VIIIa heavy chain, 200 kDa isoform; Factor VIIIa heavy chain, 92 kDa isoform; Factor VIII B chain; Factor VIIIa light chain]	F8	2157	4	0.000112707	0.000102776	8.3e-07	0.0002	319	2.89553e+06	697
EPCR_HUMAN	Q9UNN8	Endothelial protein C receptor (Activated protein C receptor) (APC receptor) (Endothelial cell protein C receptor) (CD antigen CD201)	PROCR	10544	6	0.000111233	2.36239e-05	7.6e-05	0.000138	320
SCF_HUMAN	P21583	Kit ligand (Mast cell growth factor) (MGF) (Stem cell factor) (SCF) (c-Kit ligand) [Cleaved into: Soluble KIT ligand (sKITLG)]	KITLG	4254	3	0.000110381	0.000190197	5.9e-08	0.00033	321
DOPO_HUMAN	P09172	Dopamine beta-hydroxylase (EC 1.14.17.1) (Dopamine beta-monooxygenase) [Cleaved into: Soluble dopamine beta-hydroxylase]	DBH	1621	1	0.00011		0.00011	0.00011	322
K1468_HUMAN	Q9P260	LisH domain and HEAT repeat-containing protein KIAA1468	KIAA1468	57614	1	0.00011		0.00011	0.00011	323
PCOC1_HUMAN	Q15113	Procollagen C-endopeptidase enhancer 1 (Procollagen COOH-terminal proteinase enhancer 1) (PCPE-1) (Procollagen C-proteinase enhancer 1) (Type 1 procollagen C-proteinase enhancer protein) (Type I procollagen COOH-terminal proteinase enhancer)	PCOLCE	5118	1	0.00011		0.00011	0.00011	324	1.89449e+09	106
PLEK_HUMAN	P08567	Pleckstrin (Platelet 47 kDa protein) (p47)	PLEK	5341	1	0.00011		0.00011	0.00011	325
SLUR1_HUMAN	P55000	Secreted Ly-6/uPAR-related protein 1 (SLURP-1) (ARS component B) (ARS(component B)-81/S) (Anti-neoplastic urinary protein) (ANUP)	SLURP1	57152	1	0.00011		0.00011	0.00011	326	1.32757e+07	580
HGFL_HUMAN	P26927	Hepatocyte growth factor-like protein (Macrophage stimulatory protein) (Macrophage-stimulating protein) (MSP) [Cleaved into: Hepatocyte growth factor-like protein alpha chain; Hepatocyte growth factor-like protein beta chain]	MST1	4485	3	0.000109667	0.000123087	2e-05	0.00025	327	6.34016e+07	422
K1C19_HUMAN	P08727	Keratin, type I cytoskeletal 19 (Cytokeratin-19) (CK-19) (Keratin-19) (K19)	KRT19	3880	2	0.0001062	0.000146795	2.4e-06	0.00021	328	5.09097e+09	55
ICAM3_HUMAN	P32942	Intercellular adhesion molecule 3 (ICAM-3) (CDw50) (ICAM-R) (CD antigen CD50)	ICAM3	3385	3	0.000104867	9.83435e-05	3.6e-06	0.0002	329
PERM_HUMAN	P05164	Myeloperoxidase (MPO) (EC 1.11.2.2) [Cleaved into: Myeloperoxidase; 89 kDa myeloperoxidase; 84 kDa myeloperoxidase; Myeloperoxidase light chain; Myeloperoxidase heavy chain]	MPO	4353	2	0.0001035	0.000108187	2.7e-05	0.00018	330	2.86209e+07	503
ALDOB_HUMAN	P05062	Fructose-bisphosphate aldolase B (EC 4.1.2.13) (Liver-type aldolase)	ALDOB	229	3	0.0001	0.000121655	2e-05	0.00024	331
CALR_HUMAN	P27797	Calreticulin (CRP55) (Calregulin) (Endoplasmic reticulum resident protein 60) (ERp60) (HACBP) (grp60)	CALR	811	1	0.0001		0.0001	0.0001	332	6.08372e+08	190
CO6A3_HUMAN	P12111	Collagen alpha-3(VI) chain	COL6A3	1293	1	0.0001		0.0001	0.0001	333	1.88785e+09	107
FBN1_HUMAN	P35555	Fibrillin-1 [Cleaved into: Asprosin]	FBN1	2200	1	0.0001		0.0001	0.0001	334	1.37855e+09	126
GRP78_HUMAN	P11021	78 kDa glucose-regulated protein (GRP-78) (Endoplasmic reticulum lumenal Ca(2+)-binding protein grp78) (Heat shock 70 kDa protein 5) (Immunoglobulin heavy chain-binding protein) (BiP)	HSPA5	3309	1	0.0001		0.0001	0.0001	335	3.9363e+08	238
HS71A_HUMAN	P0DMV8	Heat shock 70 kDa protein 1A (Heat shock 70 kDa protein 1) (HSP70-1) (HSP70.1)	HSPA1A	3303	1	0.0001		0.0001	0.0001	336	3.96415e+08	234
HSP7C_HUMAN	P11142	Heat shock cognate 71 kDa protein (Heat shock 70 kDa protein 8) (Lipopolysaccharide-associated protein 1) (LAP-1) (LPS-associated protein 1)	HSPA8	3312	1	0.0001		0.0001	0.0001	337	3.71012e+08	242
PGK1_HUMAN	P00558	Phosphoglycerate kinase 1 (EC 2.7.2.3) (Cell migration-inducing gene 10 protein) (Primer recognition protein 2) (PRP 2)	PGK1	5230	1	9.9e-05		9.9e-05	9.9e-05	338	2.3252e+07	520
WISP2_HUMAN	O76076	WNT1-inducible-signaling pathway protein 2 (WISP-2) (CCN family member 5) (Connective tissue growth factor-like protein) (CTGF-L) (Connective tissue growth factor-related protein 58)	WISP2	8839	1	9.9e-05		9.9e-05	9.9e-05	339	1.30627e+09	128
CCL16_HUMAN	O15467	C-C motif chemokine 16 (Chemokine CC-4) (HCC-4) (Chemokine LEC) (IL-10-inducible chemokine) (LCC-1) (Liver-expressed chemokine) (Lymphocyte and monocyte chemoattractant) (LMC) (Monotactin-1) (MTN-1) (NCC-4) (Small-inducible cytokine A16)	CCL16	6360	3	9.89167e-05	0.000148182	1.1e-05	0.00027	340	1.34893e+07	576
LYAM3_HUMAN	P16109	P-selectin (CD62 antigen-like family member P) (Granule membrane protein 140) (GMP-140) (Leukocyte-endothelial cell adhesion molecule 3) (LECAM3) (Platelet activation dependent granule-external membrane protein) (PADGEM) (CD antigen CD62P)	SELP	6403	7	9.81286e-05	9.03569e-05	9.5e-07	0.0002	341
CD44_HUMAN	P16070	CD44 antigen (CDw44) (Epican) (Extracellular matrix receptor III) (ECMR-III) (GP90 lymphocyte homing/adhesion receptor) (HUTCH-I) (Heparan sulfate proteoglycan) (Hermes antigen) (Hyaluronate receptor) (Phagocytic glycoprotein 1) (PGP-1) (Phagocytic glycoprotein I) (PGP-I) (CD antigen CD44)	CD44	960	3	9.6e-05	0.000107392	3.3e-05	0.00022	342
C163A_HUMAN	Q86VB7	Scavenger receptor cysteine-rich type 1 protein M130 (Hemoglobin scavenger receptor) (CD antigen CD163) [Cleaved into: Soluble CD163 (sCD163)]	CD163	9332	1	9.4e-05		9.4e-05	9.4e-05	343	2.92646e+07	495
MYG_HUMAN	P02144	Myoglobin	MB	4151	4	9.37e-05	8.14884e-05	3.28e-05	0.00021	344	7.50254e+07	398
GAPR1_HUMAN	Q9H4G4	Golgi-associated plant pathogenesis-related protein 1 (GAPR-1) (Golgi-associated PR-1 protein) (Glioma pathogenesis-related protein 2) (GliPR 2)	GLIPR2	152007	1	9.2e-05		9.2e-05	9.2e-05	345
MGP_HUMAN	P08493	Matrix Gla protein (MGP) (Cell growth-inhibiting gene 36 protein)	MGP	4256	1	9.2e-05		9.2e-05	9.2e-05	346	7.02573e+09	42
TSP4_HUMAN	P35443	Thrombospondin-4	THBS4	7060	1	9.2e-05		9.2e-05	9.2e-05	347	1.19728e+09	137
ALDOC_HUMAN	P09972	Fructose-bisphosphate aldolase C (EC 4.1.2.13) (Brain-type aldolase)	ALDOC	230	3	9.13333e-05	0.000137642	4e-06	0.00025	348
G3P_HUMAN	P04406	Glyceraldehyde-3-phosphate dehydrogenase (GAPDH) (EC 1.2.1.12) (Peptidyl-cysteine S-nitrosylase GAPDH) (EC 2.6.99.-)	GAPDH	2597	1	9.1e-05		9.1e-05	9.1e-05	349	1.38078e+09	124
TBA1C_HUMAN	Q9BQE3	Tubulin alpha-1C chain (Alpha-tubulin 6) (Tubulin alpha-6 chain) [Cleaved into: Detyrosinated tubulin alpha-1C chain]	TUBA1C	84790	1	9.1e-05		9.1e-05	9.1e-05	350	1.15946e+09	141
TBA4A_HUMAN	P68366	Tubulin alpha-4A chain (Alpha-tubulin 1) (Testis-specific alpha-tubulin) (Tubulin H2-alpha) (Tubulin alpha-1 chain)	TUBA4A	7277	1	9.1e-05		9.1e-05	9.1e-05	351	1.1553e+09	142
TIMP1_HUMAN	P01033	Metalloproteinase inhibitor 1 (Erythroid-potentiating activity) (EPA) (Fibroblast collagenase inhibitor) (Collagenase inhibitor) (Tissue inhibitor of metalloproteinases 1) (TIMP-1)	TIMP1	7076	10	9.0979e-05	7.70521e-05	1.4e-05	0.00027	352	1.80147e+08	297
MMP13_HUMAN	P45452	Collagenase 3 (EC 3.4.24.-) (Matrix metalloproteinase-13) (MMP-13)	MMP13	4322	1	9.036e-05		9.036e-05	9.036e-05	353
APOA5_HUMAN	Q6Q788	Apolipoprotein A-V (Apo-AV) (ApoA-V) (Apolipoprotein A5) (Regeneration-associated protein 3)	APOA5	116519	2	9.025e-05	0.000125794	1.3e-06	0.0001792	354	1.29315e+07	582
SAP3_HUMAN	P17900	Ganglioside GM2 activator (Cerebroside sulfate activator protein) (GM2-AP) (Sphingolipid activator protein 3) (SAP-3) [Cleaved into: Ganglioside GM2 activator isoform short]	GM2A	2760	1	9e-05		9e-05	9e-05	355	4.10316e+08	230
VINC_HUMAN	P18206	Vinculin (Metavinculin) (MV)	VCL	7414	1	9e-05		9e-05	9e-05	356	1.35496e+08	336
WDR1_HUMAN	O75083	WD repeat-containing protein 1 (Actin-interacting protein 1) (AIP1) (NORI-1)	WDR1	9948	1	9e-05		9e-05	9e-05	357	8.65641e+06	620
TKT_HUMAN	P29401	Transketolase (TK) (EC 2.2.1.1)	TKT	7086	1	8.9e-05		8.9e-05	8.9e-05	358	1.79249e+06	726
ENPL_HUMAN	P14625	Endoplasmin (94 kDa glucose-regulated protein) (GRP-94) (Heat shock protein 90 kDa beta member 1) (Tumor rejection antigen 1) (gp96 homolog)	HSP90B1	7184	1	8.8e-05		8.8e-05	8.8e-05	359	5.99517e+08	195
HS90A_HUMAN	P07900	Heat shock protein HSP 90-alpha (Heat shock 86 kDa) (HSP 86) (HSP86) (Lipopolysaccharide-associated protein 2) (LAP-2) (LPS-associated protein 2) (Renal carcinoma antigen NY-REN-38)	HSP90AA1	3320	1	8.8e-05		8.8e-05	8.8e-05	360	7.24866e+08	170
HS90B_HUMAN	P08238	Heat shock protein HSP 90-beta (HSP 90) (Heat shock 84 kDa) (HSP 84) (HSP84)	HSP90AB1	3326	1	8.8e-05		8.8e-05	8.8e-05	361	7.43656e+08	168
SBP1_HUMAN	Q13228	Selenium-binding protein 1 (56 kDa selenium-binding protein) (SBP56) (SP56)	SELENBP1	8991	1	8.7e-05		8.7e-05	8.7e-05	362
CMGA_HUMAN	P10645	Chromogranin-A (CgA) (Pituitary secretory protein I) (SP-I) [Cleaved into: Vasostatin-1 (Vasostatin I); Vasostatin-2 (Vasostatin II); EA-92; ES-43; Pancreastatin; SS-18; WA-8; WE-14; LF-19; Catestatin (SL21); AL-11; GV-19; GR-44; ER-37; GE-25; Serpinin-RRG; Serpinin; p-Glu serpinin precursor]	CHGA	1113	3	8.63333e-05	2.25906e-05	6.5e-05	0.00011	363	3.56537e+09	73
LDHA_HUMAN	P00338	L-lactate dehydrogenase A chain (LDH-A) (EC 1.1.1.27) (Cell proliferation-inducing gene 19 protein) (LDH muscle subunit) (LDH-M) (Renal carcinoma antigen NY-REN-59)	LDHA	3939	1	8.6e-05		8.6e-05	8.6e-05	364	3.45265e+07	483
LDHB_HUMAN	P07195	L-lactate dehydrogenase B chain (LDH-B) (EC 1.1.1.27) (LDH heart subunit) (LDH-H) (Renal carcinoma antigen NY-REN-46)	LDHB	3945	1	8.6e-05		8.6e-05	8.6e-05	365
KCRM_HUMAN	P06732	Creatine kinase M-type (EC 2.7.3.2) (Creatine kinase M chain) (M-CK) [Cleaved into: Creatine kinase M-type, N-terminally processed]	CKM	1158	2	8.5e-05	2.82843e-05	6.5e-05	0.000105	366
AOC3_HUMAN	Q16853	Membrane primary amine oxidase (EC 1.4.3.21) (Copper amine oxidase) (HPAO) (Semicarbazide-sensitive amine oxidase) (SSAO) (Vascular adhesion protein 1) (VAP-1)	AOC3	8639	3	8.23333e-05	6.52406e-05	7e-06	0.00012	367
PCSK9_HUMAN	Q8NBP7	Proprotein convertase subtilisin/kexin type 9 (EC 3.4.21.-) (Neural apoptosis-regulated convertase 1) (NARC-1) (Proprotein convertase 9) (PC9) (Subtilisin/kexin-like protease PC9)	PCSK9	255738	1	8.2e-05		8.2e-05	8.2e-05	368	7.6743e+07	393
LEG1_HUMAN	P09382	Galectin-1 (Gal-1) (14 kDa laminin-binding protein) (HLBP14) (14 kDa lectin) (Beta-galactoside-binding lectin L-14-I) (Galaptin) (HBL) (HPL) (Lactose-binding lectin 1) (Lectin galactoside-binding soluble 1) (Putative MAPK-activating protein PM12) (S-Lac lectin 1)	LGALS1	3956	1	8.1e-05		8.1e-05	8.1e-05	369	9.52307e+08	155
TPO_HUMAN	P40225	Thrombopoietin (C-mpl ligand) (ML) (Megakaryocyte colony-stimulating factor) (Megakaryocyte growth and development factor) (MGDF) (Myeloproliferative leukemia virus oncogene ligand)	THPO	7066	1	7.8e-05		7.8e-05	7.8e-05	370
PLF4_HUMAN	P02776	Platelet factor 4 (PF-4) (C-X-C motif chemokine 4) (Iroplact) (Oncostatin-A) [Cleaved into: Platelet factor 4, short form]	PF4	5196	6	7.6375e-05	0.000168351	5.6e-06	0.00042	371
ADEC1_HUMAN	O15204	ADAM DEC1 (EC 3.4.24.-) (A disintegrin and metalloproteinase domain-like protein decysin-1) (ADAM-like protein decysin-1)	ADAMDEC1	27299	1	7.6e-05		7.6e-05	7.6e-05	372	3.86659e+07	472
H2B1K_HUMAN	O60814	Histone H2B type 1-K (H2B K) (HIRA-interacting protein 1)	HIST1H2BK	85236	1	7.5e-05		7.5e-05	7.5e-05	373	1.68816e+09	116
ADH1A_HUMAN	P07327	Alcohol dehydrogenase 1A (EC 1.1.1.1) (Alcohol dehydrogenase subunit alpha)	ADH1A	124	1	7.4e-05		7.4e-05	7.4e-05	374	2.78286e+07	505
ADH1B_HUMAN	P00325	Alcohol dehydrogenase 1B (EC 1.1.1.1) (Alcohol dehydrogenase subunit beta)	ADH1B	125	1	7.4e-05		7.4e-05	7.4e-05	375	2.90115e+07	499
ADH1G_HUMAN	P00326	Alcohol dehydrogenase 1C (EC 1.1.1.1) (Alcohol dehydrogenase subunit gamma)	ADH1C	126	1	7.4e-05		7.4e-05	7.4e-05	376	2.65583e+07	509
CCL15_HUMAN	Q16663	C-C motif chemokine 15 (Chemokine CC-2) (HCC-2) (Leukotactin-1) (LKN-1) (MIP-1 delta) (Macrophage inflammatory protein 5) (MIP-5) (Mrp-2b) (NCC-3) (Small-inducible cytokine A15) [Cleaved into: CCL15(22-92); CCL15(25-92); CCL15(29-92)]	CCL15	6359	1	7.4e-05		7.4e-05	7.4e-05	377
CADH2_HUMAN	P19022	Cadherin-2 (CDw325) (Neural cadherin) (N-cadherin) (CD antigen CD325)	CDH2	1000	1	7.3e-05		7.3e-05	7.3e-05	378	4.9129e+07	448
CD80_HUMAN	P33681	T-lymphocyte activation antigen CD80 (Activation B7-1 antigen) (BB1) (CTLA-4 counter-receptor B7.1) (B7) (CD antigen CD80)	CD80	941	1	7e-05		7e-05	7e-05	379
NBL1_HUMAN	P41271	Neuroblastoma suppressor of tumorigenicity 1 (DAN domain family member 1) (Protein N03) (Zinc finger protein DAN)	NBL1	4681	1	7e-05		7e-05	7e-05	380	2.99028e+08	260
PEPD_HUMAN	P12955	Xaa-Pro dipeptidase (X-Pro dipeptidase) (EC 3.4.13.9) (Imidodipeptidase) (Peptidase D) (Proline dipeptidase) (Prolidase)	PEPD	5184	1	7e-05		7e-05	7e-05	381
LEP_HUMAN	P41159	Leptin (Obese protein) (Obesity factor)	LEP	3952	8	6.98888e-05	0.000173832	4.8e-06	0.0005	382	1.86815e+08	294
ELAF_HUMAN	P19957	Elafin (Elastase-specific inhibitor) (ESI) (Peptidase inhibitor 3) (PI-3) (Protease inhibitor WAP3) (Skin-derived antileukoproteinase) (SKALP) (WAP four-disulfide core domain protein 14)	PI3	5266	1	6.8e-05		6.8e-05	6.8e-05	383	10796592	603
SH3L3_HUMAN	Q9H299	SH3 domain-binding glutamic acid-rich-like protein 3 (SH3 domain-binding protein 1) (SH3BP-1)	SH3BGRL3	83442	1	6.8e-05		6.8e-05	6.8e-05	384	1.49747e+07	566
SPRC_HUMAN	P09486	SPARC (Basement-membrane protein 40) (BM-40) (Osteonectin) (ON) (Secreted protein acidic and rich in cysteine)	SPARC	6678	1	6.6e-05		6.6e-05	6.6e-05	385	1.63822e+09	119
CATD_HUMAN	P07339	Cathepsin D (EC 3.4.23.5) [Cleaved into: Cathepsin D light chain; Cathepsin D heavy chain]	CTSD	1509	3	6.59667e-05	9.87558e-05	8.9e-06	0.00018	386	1.03045e+08	362
CH3L1_HUMAN	P36222	Chitinase-3-like protein 1 (39 kDa synovial protein) (Cartilage glycoprotein 39) (CGP-39) (GP-39) (hCGP-39) (YKL-40)	CHI3L1	1116	4	6.56025e-05	3.34666e-05	2.8e-05	9.691e-05	387
KCRB_HUMAN	P12277	Creatine kinase B-type (EC 2.7.3.2) (B-CK) (Creatine kinase B chain)	CKB	1152	1	6.5e-05		6.5e-05	6.5e-05	388	5.17471e+07	443
LTBP2_HUMAN	Q14767	Latent-transforming growth factor beta-binding protein 2 (LTBP-2)	LTBP2	4053	1	6.4e-05		6.4e-05	6.4e-05	389	2.3927e+08	276
PLTP_HUMAN	P55058	Phospholipid transfer protein (Lipid transfer protein II)	PLTP	5360	1	6.4e-05		6.4e-05	6.4e-05	390	1.14381e+10	25
SCTM1_HUMAN	Q8WVN6	Secreted and transmembrane protein 1 (Protein K-12)	SECTM1	6398	1	6.4e-05		6.4e-05	6.4e-05	391
ACE_HUMAN	P12821	Angiotensin-converting enzyme (ACE) (EC 3.2.1.-) (EC 3.4.15.1) (Dipeptidyl carboxypeptidase I) (Kininase II) (CD antigen CD143) [Cleaved into: Angiotensin-converting enzyme, soluble form]	ACE	1636	2	6.37e-05	7.96202e-05	7.4e-06	0.00012	392
TIMP2_HUMAN	P16035	Metalloproteinase inhibitor 2 (CSC-21K) (Tissue inhibitor of metalloproteinases 2) (TIMP-2)	TIMP2	7077	4	6.335e-05	5.77704e-05	3.4e-05	0.00015	393	1.19127e+09	138
CBPB1_HUMAN	P15086	Carboxypeptidase B (EC 3.4.17.2) (Pancreas-specific protein) (PASP)	CPB1	1360	1	6.3e-05		6.3e-05	6.3e-05	394
FCG3A_HUMAN	P08637	Low affinity immunoglobulin gamma Fc region receptor III-A (CD16a antigen) (Fc-gamma RIII-alpha) (Fc-gamma RIII) (Fc-gamma RIIIa) (FcRIII) (FcRIIIa) (FcR-10) (IgG Fc receptor III-2) (CD antigen CD16a)	FCGR3A	2214	1	6.3e-05		6.3e-05	6.3e-05	395
FCG3B_HUMAN	O75015	Low affinity immunoglobulin gamma Fc region receptor III-B (Fc-gamma RIII-beta) (Fc-gamma RIII) (Fc-gamma RIIIb) (FcRIII) (FcRIIIb) (FcR-10) (IgG Fc receptor III-1) (CD antigen CD16b)	FCGR3B	2215	1	6.3e-05		6.3e-05	6.3e-05	396
ITM2B_HUMAN	Q9Y287	Integral membrane protein 2B (Immature BRI2) (imBRI2) (Protein E25B) (Transmembrane protein BRI) (Bri) [Cleaved into: BRI2, membrane form (Mature BRI2) (mBRI2); BRI2 intracellular domain (BRI2 ICD); BRI2C, soluble form; Bri23 peptide (Bri2-23) (ABri23) (C-terminal peptide) (P23 peptide)]	ITM2B	9445	1	6.3e-05		6.3e-05	6.3e-05	397	4.36967e+07	457
LEAP2_HUMAN	Q969E1	Liver-expressed antimicrobial peptide 2 (LEAP-2)	LEAP2	116842	1	6.2e-05		6.2e-05	6.2e-05	398
EF1A1_HUMAN	P68104	Elongation factor 1-alpha 1 (EF-1-alpha-1) (Elongation factor Tu) (EF-Tu) (Eukaryotic elongation factor 1 A-1) (eEF1A-1) (Leukocyte receptor cluster member 7)	EEF1A1	1915	1	6.1e-05		6.1e-05	6.1e-05	399	8.09275e+08	161
PRDX1_HUMAN	Q06830	Peroxiredoxin-1 (EC 1.11.1.15) (Natural killer cell-enhancing factor A) (NKEF-A) (Proliferation-associated gene protein) (PAG) (Thioredoxin peroxidase 2) (Thioredoxin-dependent peroxide reductase 2)	PRDX1	5052	1	6e-05		6e-05	6e-05	400	8.90179e+07	379
FHR4_HUMAN	Q92496	Complement factor H-related protein 4 (FHR-4)	CFHR4	10877	1	5.9e-05		5.9e-05	5.9e-05	401	1.30317e+09	129
NOV_HUMAN	P48745	Protein NOV homolog (NovH) (CCN family member 3) (Insulin-like growth factor-binding protein 9) (IBP-9) (IGF-binding protein 9) (IGFBP-9) (Nephroblastoma-overexpressed gene protein homolog)	NOV	4856	1	5.9e-05		5.9e-05	5.9e-05	402
PDLI1_HUMAN	O00151	PDZ and LIM domain protein 1 (C-terminal LIM domain protein 1) (Elfin) (LIM domain protein CLP-36)	PDLIM1	9124	1	5.9e-05		5.9e-05	5.9e-05	403
IBP1_HUMAN	P08833	Insulin-like growth factor-binding protein 1 (IBP-1) (IGF-binding protein 1) (IGFBP-1) (Placental protein 12) (PP12)	IGFBP1	3484	6	5.83617e-05	4.31152e-05	1e-05	0.00011	404	417028389	225
MYH2_HUMAN	Q9UKX2	Myosin-2 (Myosin heavy chain 2) (Myosin heavy chain 2a) (MyHC-2a) (Myosin heavy chain IIa) (MyHC-IIa) (Myosin heavy chain, skeletal muscle, adult 2)	MYH2	4620	1	5.7e-05		5.7e-05	5.7e-05	405
MYH7_HUMAN	P12883	Myosin-7 (Myosin heavy chain 7) (Myosin heavy chain slow isoform) (MyHC-slow) (Myosin heavy chain, cardiac muscle beta isoform) (MyHC-beta)	MYH7	4625	1	5.7e-05		5.7e-05	5.7e-05	406	1.35787e+07	574
MYH9_HUMAN	P35579	Myosin-9 (Cellular myosin heavy chain, type A) (Myosin heavy chain 9) (Myosin heavy chain, non-muscle IIa) (Non-muscle myosin heavy chain A) (NMMHC-A) (Non-muscle myosin heavy chain IIa) (NMMHC II-a) (NMMHC-IIA)	MYH9	4627	1	5.7e-05		5.7e-05	5.7e-05	407	1.91493e+09	105
MMP9_HUMAN	P14780	Matrix metalloproteinase-9 (MMP-9) (EC 3.4.24.35) (92 kDa gelatinase) (92 kDa type IV collagenase) (Gelatinase B) (GELB) [Cleaved into: 67 kDa matrix metalloproteinase-9; 82 kDa matrix metalloproteinase-9]	MMP9	4318	11	5.66e-05	6.76917e-05	8.9e-06	0.00019	408
AATC_HUMAN	P17174	Aspartate aminotransferase, cytoplasmic (cAspAT) (EC 2.6.1.1) (EC 2.6.1.3) (Cysteine aminotransferase, cytoplasmic) (Cysteine transaminase, cytoplasmic) (cCAT) (Glutamate oxaloacetate transaminase 1) (Transaminase A)	GOT1	2805	1	5.6e-05		5.6e-05	5.6e-05	409
FAAA_HUMAN	P16930	Fumarylacetoacetase (FAA) (EC 3.7.1.2) (Beta-diketonase) (Fumarylacetoacetate hydrolase)	FAH	2184	1	5.6e-05		5.6e-05	5.6e-05	410
NOE1_HUMAN	Q99784	Noelin (Neuronal olfactomedin-related ER localized protein) (Olfactomedin-1)	OLFM1	10439	1	5.6e-05		5.6e-05	5.6e-05	411
UTER_HUMAN	P11684	Uteroglobin (Clara cell phospholipid-binding protein) (CCPBP) (Clara cells 10 kDa secretory protein) (CC10) (Secretoglobin family 1A member 1) (Urinary protein 1) (UP-1) (UP1) (Urine protein 1)	SCGB1A1	7356	1	5.6e-05		5.6e-05	5.6e-05	412	1.03627e+08	360
VNN1_HUMAN	O95497	Pantetheinase (EC 3.5.1.92) (Pantetheine hydrolase) (Tiff66) (Vascular non-inflammatory molecule 1) (Vanin-1)	VNN1	8876	1	5.6e-05		5.6e-05	5.6e-05	413
DHE3_HUMAN	P00367	Glutamate dehydrogenase 1, mitochondrial (GDH 1) (EC 1.4.1.3)	GLUD1	2746	1	5.5e-05		5.5e-05	5.5e-05	414	2.06273e+06	716
ENOA_HUMAN	P06733	Alpha-enolase (EC 4.2.1.11) (2-phospho-D-glycerate hydro-lyase) (C-myc promoter-binding protein) (Enolase 1) (MBP-1) (MPB-1) (Non-neural enolase) (NNE) (Phosphopyruvate hydratase) (Plasminogen-binding protein)	ENO1	2023	1	5.5e-05		5.5e-05	5.5e-05	415	8.42937e+08	158
ENOB_HUMAN	P13929	Beta-enolase (EC 4.2.1.11) (2-phospho-D-glycerate hydro-lyase) (Enolase 3) (Muscle-specific enolase) (MSE) (Skeletal muscle enolase)	ENO3	2027	1	5.5e-05		5.5e-05	5.5e-05	416	1.25832e+08	342
PCYOX_HUMAN	Q9UHG3	Prenylcysteine oxidase 1 (EC 1.8.3.5) (Prenylcysteine lyase)	PCYOX1	51449	1	5.4e-05		5.4e-05	5.4e-05	417	1.14122e+08	353
SPRL1_HUMAN	Q14515	SPARC-like protein 1 (High endothelial venule protein) (Hevin) (MAST 9)	SPARCL1	8404	1	5.3e-05		5.3e-05	5.3e-05	418	1.00249e+09	152
PYGB_HUMAN	P11216	Glycogen phosphorylase, brain form (EC 2.4.1.1)	PYGB	5834	3	5.24667e-05	8.44692e-05	3e-06	0.00015	419	5.3085e+06	662
IL18R_HUMAN	Q13478	Interleukin-18 receptor 1 (IL-18R-1) (IL-18R1) (CD218 antigen-like family member A) (CDw218a) (IL1 receptor-related protein) (IL-1Rrp) (IL1R-rp) (CD antigen CD218a)	IL18R1	8809	1	5.23e-05		5.23e-05	5.23e-05	420
DSC1_HUMAN	Q08554	Desmocollin-1 (Cadherin family member 1) (Desmosomal glycoprotein 2/3) (DG2/DG3)	DSC1	1823	1	5.2e-05		5.2e-05	5.2e-05	421	6.71602e+07	414
IL6RA_HUMAN	P08887	Interleukin-6 receptor subunit alpha (IL-6 receptor subunit alpha) (IL-6R subunit alpha) (IL-6R-alpha) (IL-6RA) (IL-6R 1) (Membrane glycoprotein 80) (gp80) (CD antigen CD126)	IL6R	3570	10	5.11593e-05	3.93784e-05	4.5e-07	0.0001234	422
CYTN_HUMAN	P01037	Cystatin-SN (Cystain-SA-I) (Cystatin-1) (Salivary cystatin-SA-1)	CST1	1469	1	5.1e-05		5.1e-05	5.1e-05	423
LYSC_HUMAN	P61626	Lysozyme C (EC 3.2.1.17) (1,4-beta-N-acetylmuramidase C)	LYZ	4069	1	5.1e-05		5.1e-05	5.1e-05	424	14481189656	21
UK114_HUMAN	P52758	Ribonuclease UK114 (EC 3.1.-.-) (14.5 kDa translational inhibitor protein) (p14.5) (Heat-responsive protein 12) (UK114 antigen homolog)	HRSP12	10247	1	5.1e-05		5.1e-05	5.1e-05	425
EPO_HUMAN	P01588	Erythropoietin (Epoetin)	EPO	2056	2	5.013e-05	7.05268e-05	2.6e-07	0.0001	426
ACBP_HUMAN	P07108	Acyl-CoA-binding protein (ACBP) (Diazepam-binding inhibitor) (DBI) (Endozepine) (EP)	DBI	1622	2	5.00005e-05	7.071e-05	1e-09	0.0001	427	7.62179e+06	632
LAMC1_HUMAN	P11047	Laminin subunit gamma-1 (Laminin B2 chain) (Laminin-1 subunit gamma) (Laminin-10 subunit gamma) (Laminin-11 subunit gamma) (Laminin-2 subunit gamma) (Laminin-3 subunit gamma) (Laminin-4 subunit gamma) (Laminin-6 subunit gamma) (Laminin-7 subunit gamma) (Laminin-8 subunit gamma) (Laminin-9 subunit gamma) (S-laminin subunit gamma) (S-LAM gamma)	LAMC1	3915	1	5e-05		5e-05	5e-05	428	1.5906e+08	319
CATK_HUMAN	P43235	Cathepsin K (EC 3.4.22.38) (Cathepsin O) (Cathepsin O2) (Cathepsin X)	CTSK	1513	2	4.9006e-05	6.92879e-05	1.205e-08	9.8e-05	429	1.49641e+07	567
SYUA_HUMAN	P37840	Alpha-synuclein (Non-A beta component of AD amyloid) (Non-A4 component of amyloid precursor) (NACP)	SNCA	6622	1	4.9e-05		4.9e-05	4.9e-05	430	1.32027e+06	736
THY1_HUMAN	P04216	Thy-1 membrane glycoprotein (CDw90) (Thy-1 antigen) (CD antigen CD90)	THY1	7070	1	4.9e-05		4.9e-05	4.9e-05	431
HINT1_HUMAN	P49773	Histidine triad nucleotide-binding protein 1 (EC 3.-.-.-) (Adenosine 5'-monophosphoramidase) (Protein kinase C inhibitor 1) (Protein kinase C-interacting protein 1) (PKCI-1)	HINT1	3094	1	4.8e-05		4.8e-05	4.8e-05	432	4.33451e+07	458
PGAM1_HUMAN	P18669	Phosphoglycerate mutase 1 (EC 5.4.2.11) (EC 5.4.2.4) (BPG-dependent PGAM 1) (Phosphoglycerate mutase isozyme B) (PGAM-B)	PGAM1	5223	1	4.8e-05		4.8e-05	4.8e-05	433	2.25685e+07	524
PGAM2_HUMAN	P15259	Phosphoglycerate mutase 2 (EC 5.4.2.11) (EC 5.4.2.4) (BPG-dependent PGAM 2) (Muscle-specific phosphoglycerate mutase) (Phosphoglycerate mutase isozyme M) (PGAM-M)	PGAM2	5224	1	4.8e-05		4.8e-05	4.8e-05	434
VGF_HUMAN	O15240	Neurosecretory protein VGF [Cleaved into: Neuroendocrine regulatory peptide-1 (NERP-1); Neuroendocrine regulatory peptide-2 (NERP-2); Antimicrobial peptide VGF[554-577]]	VGF	7425	1	4.8e-05		4.8e-05	4.8e-05	435	2.74422e+08	266
EZRI_HUMAN	P15311	Ezrin (Cytovillin) (Villin-2) (p81)	EZR	7430	1	4.7e-05		4.7e-05	4.7e-05	436	1.38546e+08	333
F16P1_HUMAN	P09467	Fructose-1,6-bisphosphatase 1 (FBPase 1) (EC 3.1.3.11) (D-fructose-1,6-bisphosphate 1-phosphohydrolase 1) (Liver FBPase)	FBP1	2203	1	4.7e-05		4.7e-05	4.7e-05	437	840217	750
F16P2_HUMAN	O00757	Fructose-1,6-bisphosphatase isozyme 2 (FBPase 2) (EC 3.1.3.11) (D-fructose-1,6-bisphosphate 1-phosphohydrolase 2) (Muscle FBPase)	FBP2	8789	1	4.7e-05		4.7e-05	4.7e-05	438
MOES_HUMAN	P26038	Moesin (Membrane-organizing extension spike protein)	MSN	4478	1	4.7e-05		4.7e-05	4.7e-05	439	7.23513e+07	406
PTPRM_HUMAN	P28827	Receptor-type tyrosine-protein phosphatase mu (Protein-tyrosine phosphatase mu) (R-PTP-mu) (EC 3.1.3.48)	PTPRM	5797	1	4.7e-05		4.7e-05	4.7e-05	440
TFF3_HUMAN	Q07654	Trefoil factor 3 (Intestinal trefoil factor) (hITF) (Polypeptide P1.B) (hP1.B)	TFF3	7033	1	4.7e-05		4.7e-05	4.7e-05	441
CADH5_HUMAN	P33151	Cadherin-5 (7B4 antigen) (Vascular endothelial cadherin) (VE-cadherin) (CD antigen CD144)	CDH5	1003	5	4.6e-05	3.57771e-05	3e-05	0.00011	442
EST1_HUMAN	P23141	Liver carboxylesterase 1 (Acyl-coenzyme A:cholesterol acyltransferase) (ACAT) (Brain carboxylesterase hBr1) (Carboxylesterase 1) (CE-1) (hCE-1) (EC 3.1.1.1) (Cocaine carboxylesterase) (Egasyn) (HMSE) (Methylumbelliferyl-acetate deacetylase 1) (EC 3.1.1.56) (Monocyte/macrophage serine esterase) (Retinyl ester hydrolase) (REH) (Serine esterase 1) (Triacylglycerol hydrolase) (TGH)	CES1	1066	1	4.6e-05		4.6e-05	4.6e-05	443
LTBP1_HUMAN	Q14766	Latent-transforming growth factor beta-binding protein 1 (LTBP-1) (Transforming growth factor beta-1-binding protein 1) (TGF-beta1-BP-1)	LTBP1	4052	1	4.6e-05		4.6e-05	4.6e-05	444	2.12853e+08	283
HMGB1_HUMAN	P09429	High mobility group protein B1 (High mobility group protein 1) (HMG-1)	HMGB1	3146	1	4.5e-05		4.5e-05	4.5e-05	445	1.38487e+07	573
FOLR3_HUMAN	P41439	Folate receptor gamma (FR-gamma) (Folate receptor 3)	FOLR3	2352	1	4.3e-05		4.3e-05	4.3e-05	446
RINI_HUMAN	P13489	Ribonuclease inhibitor (Placental ribonuclease inhibitor) (Placental RNase inhibitor) (Ribonuclease/angiogenin inhibitor 1) (RAI)	RNH1	6050	1	4.3e-05		4.3e-05	4.3e-05	447	8.347e+07	385
CAH2_HUMAN	P00918	Carbonic anhydrase 2 (EC 4.2.1.1) (Carbonate dehydratase II) (Carbonic anhydrase C) (CAC) (Carbonic anhydrase II) (CA-II)	CA2	760	1	4.2e-05		4.2e-05	4.2e-05	448
NID1_HUMAN	P14543	Nidogen-1 (NID-1) (Entactin)	NID1	4811	1	4.2e-05		4.2e-05	4.2e-05	449	1.607e+08	316
NID2_HUMAN	Q14112	Nidogen-2 (NID-2) (Osteonidogen)	NID2	22795	1	4.2e-05		4.2e-05	4.2e-05	450	1.37455e+08	334
COR1A_HUMAN	P31146	Coronin-1A (Coronin-like protein A) (Clipin-A) (Coronin-like protein p57) (Tryptophan aspartate-containing coat protein) (TACO)	CORO1A	11151	1	4.1e-05		4.1e-05	4.1e-05	451	3.90042e+07	471
FRIL_HUMAN	P02792	Ferritin light chain (Ferritin L subunit)	FTL	2512	4	4.1e-05	3.18538e-05	1.2e-05	8.2e-05	452	3.44243e+07	484
PPBT_HUMAN	P05186	Alkaline phosphatase, tissue-nonspecific isozyme (AP-TNAP) (TNSALP) (EC 3.1.3.1) (Alkaline phosphatase liver/bone/kidney isozyme)	ALPL	249	1	4.1e-05		4.1e-05	4.1e-05	453
FABP5_HUMAN	Q01469	Fatty acid-binding protein, epidermal (Epidermal-type fatty acid-binding protein) (E-FABP) (Fatty acid-binding protein 5) (Psoriasis-associated fatty acid-binding protein homolog) (PA-FABP)	FABP5	2171	1	4e-05		4e-05	4e-05	454	6.87182e+07	412
CYTB_HUMAN	P04080	Cystatin-B (CPI-B) (Liver thiol proteinase inhibitor) (Stefin-B)	CSTB	1476	2	3.985e-05	5.39522e-05	1.7e-06	7.8e-05	455	2.51251e+07	513
ENPP2_HUMAN	Q13822	Ectonucleotide pyrophosphatase/phosphodiesterase family member 2 (E-NPP 2) (EC 3.1.4.39) (Autotaxin) (Extracellular lysophospholipase D) (LysoPLD)	ENPP2	5168	1	3.9e-05		3.9e-05	3.9e-05	456
IF5A1_HUMAN	P63241	Eukaryotic translation initiation factor 5A-1 (eIF-5A-1) (eIF-5A1) (Eukaryotic initiation factor 5A isoform 1) (eIF-5A) (Rev-binding factor) (eIF-4D)	EIF5A	1984	1	3.9e-05		3.9e-05	3.9e-05	457	6.39153e+07	421
MDHC_HUMAN	P40925	Malate dehydrogenase, cytoplasmic (EC 1.1.1.37) (Cytosolic malate dehydrogenase) (Diiodophenylpyruvate reductase) (EC 1.1.1.96)	MDH1	4190	1	3.9e-05		3.9e-05	3.9e-05	458	2.91019e+07	496
ARP3_HUMAN	P61158	Actin-related protein 3 (Actin-like protein 3)	ACTR3	10096	1	3.8e-05		3.8e-05	3.8e-05	459	1.34632e+07	577
CTGF_HUMAN	P29279	Connective tissue growth factor (CCN family member 2) (Hypertrophic chondrocyte-specific protein 24) (Insulin-like growth factor-binding protein 8) (IBP-8) (IGF-binding protein 8) (IGFBP-8)	CTGF	1490	1	3.8e-05		3.8e-05	3.8e-05	460	3.42217e+07	486
ELN_HUMAN	P15502	Elastin (Tropoelastin)	ELN	2006	1	3.8e-05		3.8e-05	3.8e-05	461	1.99005e+07	540
SDC1_HUMAN	P18827	Syndecan-1 (SYND1) (CD antigen CD138)	SDC1	6382	3	3.78333e-05	1.48689e-05	2.2e-05	5.15e-05	462
ICAM2_HUMAN	P13598	Intercellular adhesion molecule 2 (ICAM-2) (CD antigen CD102)	ICAM2	3384	1	3.7e-05		3.7e-05	3.7e-05	463
UCHL1_HUMAN	P09936	Ubiquitin carboxyl-terminal hydrolase isozyme L1 (UCH-L1) (EC 3.4.19.12) (EC 6.-.-.-) (Neuron cytoplasmic protein 9.5) (PGP 9.5) (PGP9.5) (Ubiquitin thioesterase L1)	UCHL1	7345	1	3.7e-05		3.7e-05	3.7e-05	464
AMPN_HUMAN	P15144	Aminopeptidase N (AP-N) (hAPN) (EC 3.4.11.2) (Alanyl aminopeptidase) (Aminopeptidase M) (AP-M) (Microsomal aminopeptidase) (Myeloid plasma membrane glycoprotein CD13) (gp150) (CD antigen CD13)	ANPEP	290	1	3.6e-05		3.6e-05	3.6e-05	465
BHMT1_HUMAN	Q93088	Betaine--homocysteine S-methyltransferase 1 (EC 2.1.1.5)	BHMT	635	1	3.6e-05		3.6e-05	3.6e-05	466
TFPI1_HUMAN	P10646	Tissue factor pathway inhibitor (TFPI) (Extrinsic pathway inhibitor) (EPI) (Lipoprotein-associated coagulation inhibitor) (LACI)	TFPI	7035	4	3.5e-05	2.8856e-05	1.6e-05	7.8e-05	467	1.76429e+07	556
COIA1_HUMAN	P39060	Collagen alpha-1(XVIII) chain [Cleaved into: Endostatin]	COL18A1	80781	1	3.5e-05		3.5e-05	3.5e-05	468	4.10534e+08	228
MCP_HUMAN	P15529	Membrane cofactor protein (TLX) (Trophoblast leukocyte common antigen) (CD antigen CD46)	CD46	4179	2	3.5e-05	0	3.5e-05	3.5e-05	469
NEU1_HUMAN	P01178	Oxytocin-neurophysin 1 (OT-NPI) [Cleaved into: Oxytocin (Ocytocin); Neurophysin 1]	OXT	5020	1	3.5e-05		3.5e-05	3.5e-05	470
PTPRF_HUMAN	P10586	Receptor-type tyrosine-protein phosphatase F (EC 3.1.3.48) (Leukocyte common antigen related) (LAR)	PTPRF	5792	1	3.5e-05		3.5e-05	3.5e-05	471	5.6849e+06	655
ITLN1_HUMAN	Q8WWA0	Intelectin-1 (ITLN-1) (Endothelial lectin HL-1) (Galactofuranose-binding lectin) (Intestinal lactoferrin receptor) (Omentin)	ITLN1	55600	1	3.458e-05		3.458e-05	3.458e-05	472	6.72763e+09	45
DAG1_HUMAN	Q14118	Dystroglycan (Dystrophin-associated glycoprotein 1) [Cleaved into: Alpha-dystroglycan (Alpha-DG); Beta-dystroglycan (Beta-DG)]	DAG1	1605	1	3.4e-05		3.4e-05	3.4e-05	473	1.9216e+08	290
DEF6_HUMAN	Q01524	Defensin-6 (Defensin, alpha 6)	DEFA6	1671	1	3.4e-05		3.4e-05	3.4e-05	474	1.15365e+07	596
GLRX1_HUMAN	P35754	Glutaredoxin-1 (Thioltransferase-1) (TTase-1)	GLRX	2745	1	3.4e-05		3.4e-05	3.4e-05	475
GSTO1_HUMAN	P78417	Glutathione S-transferase omega-1 (GSTO-1) (EC 2.5.1.18) (Glutathione S-transferase omega 1-1) (GSTO 1-1) (Glutathione-dependent dehydroascorbate reductase) (EC 1.8.5.1) (Monomethylarsonic acid reductase) (MMA(V) reductase) (EC 1.20.4.2) (S-(Phenacyl)glutathione reductase) (SPG-R)	GSTO1	9446	1	3.3e-05		3.3e-05	3.3e-05	476	1.78732e+07	551
NCAM1_HUMAN	P13591	Neural cell adhesion molecule 1 (N-CAM-1) (NCAM-1) (CD antigen CD56)	NCAM1	4684	1	3.3e-05		3.3e-05	3.3e-05	477	9.79487e+07	364
SAP_HUMAN	P07602	Prosaposin (Proactivator polypeptide) [Cleaved into: Saposin-A (Protein A); Saposin-B-Val; Saposin-B (Cerebroside sulfate activator) (CSAct) (Dispersin) (Sphingolipid activator protein 1) (SAP-1) (Sulfatide/GM1 activator); Saposin-C (A1 activator) (Co-beta-glucosidase) (Glucosylceramidase activator) (Sphingolipid activator protein 2) (SAP-2); Saposin-D (Component C) (Protein C)]	PSAP	5660	1	3.3e-05		3.3e-05	3.3e-05	478	8.89195e+08	157
ZYX_HUMAN	Q15942	Zyxin (Zyxin-2)	ZYX	7791	1	3.3e-05		3.3e-05	3.3e-05	479	1.24249e+07	586
ABRAL_HUMAN	Q9P1F3	Costars family protein ABRACL (ABRA C-terminal-like protein)	ABRACL	58527	1	3.2e-05		3.2e-05	3.2e-05	480
CADM1_HUMAN	Q9BY67	Cell adhesion molecule 1 (Immunoglobulin superfamily member 4) (IgSF4) (Nectin-like protein 2) (NECL-2) (Spermatogenic immunoglobulin superfamily) (SgIgSF) (Synaptic cell adhesion molecule) (SynCAM) (Tumor suppressor in lung cancer 1) (TSLC-1)	CADM1	23705	1	3.2e-05		3.2e-05	3.2e-05	481
GSTP1_HUMAN	P09211	Glutathione S-transferase P (EC 2.5.1.18) (GST class-pi) (GSTP1-1)	GSTP1	2950	1	3.2e-05		3.2e-05	3.2e-05	482	5.86737e+07	429
PDIA3_HUMAN	P30101	Protein disulfide-isomerase A3 (EC 5.3.4.1) (58 kDa glucose-regulated protein) (58 kDa microsomal protein) (p58) (Disulfide isomerase ER-60) (Endoplasmic reticulum resident protein 57) (ER protein 57) (ERp57) (Endoplasmic reticulum resident protein 60) (ER protein 60) (ERp60)	PDIA3	2923	1	3.2e-05		3.2e-05	3.2e-05	483	5.18032e+07	442
URP2_HUMAN	Q86UX7	Fermitin family homolog 3 (Kindlin-3) (MIG2-like protein) (Unc-112-related protein 2)	FERMT3	83706	1	3.2e-05		3.2e-05	3.2e-05	484	8.9199e+06	614
CCL18_HUMAN	P55774	C-C motif chemokine 18 (Alternative macrophage activation-associated CC chemokine 1) (AMAC-1) (CC chemokine PARC) (Dendritic cell chemokine 1) (DC-CK1) (Macrophage inflammatory protein 4) (MIP-4) (Pulmonary and activation-regulated chemokine) (Small-inducible cytokine A18) [Cleaved into: CCL18(1-68); CCL18(3-69); CCL18(4-69)]	CCL18	6362	2	3.095e-05	7.07107e-08	3.09e-05	3.1e-05	485	3.14941e+08	256
ACY1_HUMAN	Q03154	Aminoacylase-1 (ACY-1) (EC 3.5.1.14) (N-acyl-L-amino-acid amidohydrolase)	ACY1	95	1	3e-05		3e-05	3e-05	486
EF2_HUMAN	P13639	Elongation factor 2 (EF-2)	EEF2	1938	1	3e-05		3e-05	3e-05	487	3.00477e+08	259
H12_HUMAN	P16403	Histone H1.2 (Histone H1c) (Histone H1d) (Histone H1s-1)	HIST1H1C	3006	1	3e-05		3e-05	3e-05	488	6.07464e+08	193
H14_HUMAN	P10412	Histone H1.4 (Histone H1b) (Histone H1s-4)	HIST1H1E	3008	1	3e-05		3e-05	3e-05	489	6.07464e+08	194
NAR3_HUMAN	Q13508	Ecto-ADP-ribosyltransferase 3 (EC 2.4.2.31) (ADP-ribosyltransferase C2 and C3 toxin-like 3) (ARTC3) (Mono(ADP-ribosyl)transferase 3) (NAD(P)(+)--arginine ADP-ribosyltransferase 3)	ART3	419	1	3e-05		3e-05	3e-05	490
CATB_HUMAN	P07858	Cathepsin B (EC 3.4.22.1) (APP secretase) (APPS) (Cathepsin B1) [Cleaved into: Cathepsin B light chain; Cathepsin B heavy chain]	CTSB	1508	4	2.94875e-05	4.32448e-05	2.1e-06	9.3e-05	491	311280054	258
6PGD_HUMAN	P52209	6-phosphogluconate dehydrogenase, decarboxylating (EC 1.1.1.44)	PGD	5226	1	2.9e-05		2.9e-05	2.9e-05	492	4.54655e+07	453
APMAP_HUMAN	Q9HDC9	Adipocyte plasma membrane-associated protein (Protein BSCv)	APMAP	57136	1	2.9e-05		2.9e-05	2.9e-05	493	7.89543e+07	391
EMIL2_HUMAN	Q9BXX0	EMILIN-2 (Elastin microfibril interface-located protein 2) (Elastin microfibril interfacer 2) (Protein FOAP-10)	EMILIN2	84034	1	2.9e-05		2.9e-05	2.9e-05	494	2.1334e+07	528
GDIA_HUMAN	P31150	Rab GDP dissociation inhibitor alpha (Rab GDI alpha) (Guanosine diphosphate dissociation inhibitor 1) (GDI-1) (Oligophrenin-2) (Protein XAP-4)	GDI1	2664	1	2.9e-05		2.9e-05	2.9e-05	495	3.80762e+06	684
GDIB_HUMAN	P50395	Rab GDP dissociation inhibitor beta (Rab GDI beta) (Guanosine diphosphate dissociation inhibitor 2) (GDI-2)	GDI2	2665	1	2.9e-05		2.9e-05	2.9e-05	496	3.69006e+06	686
P3IP1_HUMAN	Q96FE7	Phosphoinositide-3-kinase-interacting protein 1 (Kringle domain-containing protein HGFL)	PIK3IP1	113791	1	2.9e-05		2.9e-05	2.9e-05	497
TGFB1_HUMAN	P01137	Transforming growth factor beta-1 (TGF-beta-1) [Cleaved into: Latency-associated peptide (LAP)]	TGFB1	7040	11	2.84482e-05	2.9194e-05	1.4e-06	7.5e-05	498	3675582	687
1A03_HUMAN	P04439	HLA class I histocompatibility antigen, A-3 alpha chain (MHC class I antigen A*3)	HLA-A	3105	1	2.8e-05		2.8e-05	2.8e-05	499	9.30798e+07	374
1B07_HUMAN	P01889	HLA class I histocompatibility antigen, B-7 alpha chain (MHC class I antigen B*7)	HLA-B	3106	1	2.8e-05		2.8e-05	2.8e-05	500	7.65816e+07	394
1C07_HUMAN	P10321	HLA class I histocompatibility antigen, Cw-7 alpha chain (MHC class I antigen Cw*7)	HLA-C	3107	1	2.8e-05		2.8e-05	2.8e-05	501	1.20634e+08	347
CRDL1_HUMAN	Q9BU40	Chordin-like protein 1 (Neuralin-1) (Neurogenesin-1) (Ventroptin)	CHRDL1	91851	1	2.8e-05		2.8e-05	2.8e-05	502	4.34983e+08	222
CUTA_HUMAN	O60888	Protein CutA (Acetylcholinesterase-associated protein) (Brain acetylcholinesterase putative membrane anchor)	CUTA	51596	1	2.8e-05		2.8e-05	2.8e-05	503	2.61736e+06	703
LIPL_HUMAN	P06858	Lipoprotein lipase (LPL) (EC 3.1.1.34)	LPL	4023	1	2.8e-05		2.8e-05	2.8e-05	504	1.07521e+08	356
S10A6_HUMAN	P06703	Protein S100-A6 (Calcyclin) (Growth factor-inducible protein 2A9) (MLN 4) (Prolactin receptor-associated protein) (PRA) (S100 calcium-binding protein A6)	S100A6	6277	1	2.8e-05		2.8e-05	2.8e-05	505	1.5076e+08	324
TFF1_HUMAN	P04155	Trefoil factor 1 (Breast cancer estrogen-inducible protein) (PNR-2) (Polypeptide P1.A) (hP1.A) (Protein pS2)	TFF1	7031	1	2.8e-05		2.8e-05	2.8e-05	506	1.11136e+06	743
ARGI1_HUMAN	P05089	Arginase-1 (EC 3.5.3.1) (Liver-type arginase) (Type I arginase)	ARG1	383	1	2.72e-05		2.72e-05	2.72e-05	507	1.18233e+07	593
CAP1_HUMAN	Q01518	Adenylyl cyclase-associated protein 1 (CAP 1)	CAP1	10487	1	2.7e-05		2.7e-05	2.7e-05	508	1.17257e+08	351
CRAC1_HUMAN	Q9NQ79	Cartilage acidic protein 1 (68 kDa chondrocyte-expressed protein) (CEP-68) (ASPIC)	CRTAC1	55118	1	2.7e-05		2.7e-05	2.7e-05	509	4.3019e+07	459
DSC3_HUMAN	Q14574	Desmocollin-3 (Cadherin family member 3) (Desmocollin-4) (HT-CP)	DSC3	1825	1	2.7e-05		2.7e-05	2.7e-05	510	2.00842e+07	536
FCN2_HUMAN	Q15485	Ficolin-2 (37 kDa elastin-binding protein) (Collagen/fibrinogen domain-containing protein 2) (EBP-37) (Ficolin-B) (Ficolin-beta) (Hucolin) (L-ficolin) (Serum lectin p35)	FCN2	2220	1	2.7e-05		2.7e-05	2.7e-05	511	1.75859e+08	304
GUC2B_HUMAN	Q16661	Guanylate cyclase activator 2B [Cleaved into: Guanylate cyclase C-activating peptide 2 (Guanylate cyclase C-activating peptide II) (GCAP-II); Uroguanylin (UGN)]	GUCA2B	2981	1	2.7e-05		2.7e-05	2.7e-05	512
S10A7_HUMAN	P31151	Protein S100-A7 (Psoriasin) (S100 calcium-binding protein A7)	S100A7	6278	1	2.7e-05		2.7e-05	2.7e-05	513	4.22982e+07	462
TBB1_HUMAN	Q9H4B7	Tubulin beta-1 chain	TUBB1	81027	1	2.7e-05		2.7e-05	2.7e-05	514	5.47178e+08	203
TBB3_HUMAN	Q13509	Tubulin beta-3 chain (Tubulin beta-4 chain) (Tubulin beta-III)	TUBB3	10381	1	2.7e-05		2.7e-05	2.7e-05	515	5.25123e+08	206
TBB8_HUMAN	Q3ZCM7	Tubulin beta-8 chain (Tubulin beta 8 class VIII)	TUBB8	347688	1	2.7e-05		2.7e-05	2.7e-05	516
FABP4_HUMAN	P15090	Fatty acid-binding protein, adipocyte (Adipocyte lipid-binding protein) (ALBP) (Adipocyte-type fatty acid-binding protein) (A-FABP) (AFABP) (Fatty acid-binding protein 4)	FABP4	2167	3	2.69633e-05	1.35066e-05	1.586e-05	4.2e-05	517	5.2024e+07	441
SLPI_HUMAN	P03973	Antileukoproteinase (ALP) (BLPI) (HUSI-1) (Mucus proteinase inhibitor) (MPI) (Protease inhibitor WAP4) (Secretory leukocyte protease inhibitor) (Seminal proteinase inhibitor) (WAP four-disulfide core domain protein 4)	SLPI	6590	3	2.63333e-05	1.15902e-05	1.3e-05	3.4e-05	518	2.22727e+09	94
MMP8_HUMAN	P22894	Neutrophil collagenase (EC 3.4.24.34) (Matrix metalloproteinase-8) (MMP-8) (PMNL collagenase) (PMNL-CL)	MMP8	4317	4	2.61525e-05	3.34458e-05	9e-07	7.539e-05	519
FRIH_HUMAN	P02794	Ferritin heavy chain (Ferritin H subunit) (EC 1.16.3.1) (Cell proliferation-inducing gene 15 protein) [Cleaved into: Ferritin heavy chain, N-terminally processed]	FTH1	2495	2	2.61e-05	3.37997e-05	2.2e-06	5e-05	520	5.17448e+06	664
ADIRF_HUMAN	Q15847	Adipogenesis regulatory factor (Adipogenesis factor rich in obesity) (Adipose most abundant gene transcript 2 protein) (Adipose-specific protein 2) (apM-2)	ADIRF	10974	1	2.6e-05		2.6e-05	2.6e-05	521
CO6A1_HUMAN	P12109	Collagen alpha-1(VI) chain	COL6A1	1291	1	2.6e-05		2.6e-05	2.6e-05	522	528775552	205
MPRI_HUMAN	P11717	Cation-independent mannose-6-phosphate receptor (CI Man-6-P receptor) (CI-MPR) (M6PR) (300 kDa mannose 6-phosphate receptor) (MPR 300) (Insulin-like growth factor 2 receptor) (Insulin-like growth factor II receptor) (IGF-II receptor) (M6P/IGF2 receptor) (M6P/IGF2R) (CD antigen CD222)	IGF2R	3482	1	2.6e-05		2.6e-05	2.6e-05	523	1.32794e+07	579
PGRP1_HUMAN	O75594	Peptidoglycan recognition protein 1 (Peptidoglycan recognition protein short) (PGRP-S)	PGLYRP1	8993	1	2.6e-05		2.6e-05	2.6e-05	524
THIK_HUMAN	P09110	3-ketoacyl-CoA thiolase, peroxisomal (EC 2.3.1.16) (Acetyl-CoA acyltransferase) (Beta-ketothiolase) (Peroxisomal 3-oxoacyl-CoA thiolase)	ACAA1	30	1	2.6e-05		2.6e-05	2.6e-05	525
THIM_HUMAN	P42765	3-ketoacyl-CoA thiolase, mitochondrial (EC 2.3.1.16) (Acetyl-CoA acyltransferase) (Beta-ketothiolase) (Mitochondrial 3-oxoacyl-CoA thiolase) (T1)	ACAA2	10449	1	2.6e-05		2.6e-05	2.6e-05	526	1.11257e+07	599
CCL5_HUMAN	P13501	C-C motif chemokine 5 (EoCP) (Eosinophil chemotactic cytokine) (SIS-delta) (Small-inducible cytokine A5) (T cell-specific protein P228) (TCP228) (T-cell-specific protein RANTES) [Cleaved into: RANTES(3-68); RANTES(4-68)]	CCL5	6352	3	2.50998e-05	2.07851e-05	1.0995e-06	3.72e-05	527
LIRA3_HUMAN	Q8N6C8	Leukocyte immunoglobulin-like receptor subfamily A member 3 (CD85 antigen-like family member E) (Immunoglobulin-like transcript 6) (ILT-6) (Leukocyte immunoglobulin-like receptor 4) (LIR-4) (Monocyte inhibitory receptor HM43/HM31) (CD antigen CD85e)	LILRA3	11026	1	2.5e-05		2.5e-05	2.5e-05	528
LKHA4_HUMAN	P09960	Leukotriene A-4 hydrolase (LTA-4 hydrolase) (EC 3.3.2.6) (Leukotriene A(4) hydrolase)	LTA4H	4048	1	2.5e-05		2.5e-05	2.5e-05	529
MUC18_HUMAN	P43121	Cell surface glycoprotein MUC18 (Cell surface glycoprotein P1H12) (Melanoma cell adhesion molecule) (Melanoma-associated antigen A32) (Melanoma-associated antigen MUC18) (S-endo 1 endothelial-associated antigen) (CD antigen CD146)	MCAM	4162	1	2.5e-05		2.5e-05	2.5e-05	530
PIGR_HUMAN	P01833	Polymeric immunoglobulin receptor (PIgR) (Poly-Ig receptor) (Hepatocellular carcinoma-associated protein TB6) [Cleaved into: Secretory component]	PIGR	5284	1	2.5e-05		2.5e-05	2.5e-05	531	6.14569e+07	424
PRDX6_HUMAN	P30041	Peroxiredoxin-6 (EC 1.11.1.15) (1-Cys peroxiredoxin) (1-Cys PRX) (24 kDa protein) (Acidic calcium-independent phospholipase A2) (aiPLA2) (EC 3.1.1.-) (Antioxidant protein 2) (Liver 2D page spot 40) (Non-selenium glutathione peroxidase) (NSGPx) (EC 1.11.1.9) (Red blood cells page spot 12)	PRDX6	9588	1	2.5e-05		2.5e-05	2.5e-05	532	4.20142e+08	224
EGLN_HUMAN	P17813	Endoglin (CD antigen CD105)	ENG	2022	5	2.435e-05	1.666e-05	5.85e-06	4.1e-05	533	1.4738e+06	732
CD166_HUMAN	Q13740	CD166 antigen (Activated leukocyte cell adhesion molecule) (CD antigen CD166)	ALCAM	214	5	2.42e-05	1.83358e-05	1.6e-05	5.7e-05	534
MMP3_HUMAN	P08254	Stromelysin-1 (SL-1) (EC 3.4.24.17) (Matrix metalloproteinase-3) (MMP-3) (Transin-1)	MMP3	4314	6	2.4155e-05	2.98171e-05	3.7e-06	7.96e-05	535
CSF1R_HUMAN	P07333	Macrophage colony-stimulating factor 1 receptor (CSF-1 receptor) (CSF-1-R) (CSF-1R) (M-CSF-R) (EC 2.7.10.1) (Proto-oncogene c-Fms) (CD antigen CD115)	CSF1R	1436	4	2.4e-05	4e-06	1.8e-05	2.6e-05	536
PRS23_HUMAN	O95084	Serine protease 23 (EC 3.4.21.-) (Putative secreted protein Zsig13)	PRSS23	11098	1	2.4e-05		2.4e-05	2.4e-05	537	1.48831e+07	568
TFF2_HUMAN	Q03403	Trefoil factor 2 (Spasmolysin) (Spasmolytic polypeptide) (SP)	TFF2	7032	1	2.4e-05		2.4e-05	2.4e-05	538
PAI1_HUMAN	P05121	Plasminogen activator inhibitor 1 (PAI) (PAI-1) (Endothelial plasminogen activator inhibitor) (Serpin E1)	SERPINE1	5054	6	2.32833e-05	1.52521e-05	8e-06	4.24e-05	539	9.09219e+07	377
BRSK1_HUMAN	Q8TDC3	Serine/threonine-protein kinase BRSK1 (EC 2.7.11.1) (Brain-selective kinase 1) (EC 2.7.11.26) (Brain-specific serine/threonine-protein kinase 1) (BR serine/threonine-protein kinase 1) (Serine/threonine-protein kinase SAD-B) (Synapses of Amphids Defective homolog 1) (SAD1 homolog) (hSAD1)	BRSK1	84446	1	2.3e-05		2.3e-05	2.3e-05	540
PARK7_HUMAN	Q99497	Protein deglycase DJ-1 (DJ-1) (EC 3.1.2.-) (EC 3.5.1.-) (Oncogene DJ1) (Parkinson disease protein 7)	PARK7	11315	1	2.3e-05		2.3e-05	2.3e-05	541	4.06685e+06	679
PDIA1_HUMAN	P07237	Protein disulfide-isomerase (PDI) (EC 5.3.4.1) (Cellular thyroid hormone-binding protein) (Prolyl 4-hydroxylase subunit beta) (p55)	P4HB	5034	1	2.3e-05		2.3e-05	2.3e-05	542	3.2488e+08	252
PVR_HUMAN	P15151	Poliovirus receptor (Nectin-like protein 5) (NECL-5) (CD antigen CD155)	PVR	5817	1	2.3e-05		2.3e-05	2.3e-05	543
RNT2_HUMAN	O00584	Ribonuclease T2 (EC 3.1.27.-) (Ribonuclease 6)	RNASET2	8635	1	2.3e-05		2.3e-05	2.3e-05	544
LEPR_HUMAN	P48357	Leptin receptor (LEP-R) (HuB219) (OB receptor) (OB-R) (CD antigen CD295)	LEPR	3953	4	2.2195e-05	9.43804e-07	2.1e-05	2.3e-05	545
CLIC1_HUMAN	O00299	Chloride intracellular channel protein 1 (Chloride channel ABP) (Nuclear chloride ion channel 27) (NCC27) (Regulatory nuclear chloride ion channel protein) (hRNCC)	CLIC1	1192	1	2.2e-05		2.2e-05	2.2e-05	546	1.14633e+08	352
HMGN2_HUMAN	P05204	Non-histone chromosomal protein HMG-17 (High mobility group nucleosome-binding domain-containing protein 2)	HMGN2	3151	1	2.2e-05		2.2e-05	2.2e-05	547	6.99053e+06	642
PIP_HUMAN	P12273	Prolactin-inducible protein (Gross cystic disease fluid protein 15) (GCDFP-15) (Prolactin-induced protein) (Secretory actin-binding protein) (SABP) (gp17)	PIP	5304	1	2.2e-05		2.2e-05	2.2e-05	548	7.00869e+06	641
PRTN3_HUMAN	P24158	Myeloblastin (EC 3.4.21.76) (AGP7) (C-ANCA antigen) (Leukocyte proteinase 3) (PR-3) (PR3) (Neutrophil proteinase 4) (NP-4) (P29) (Wegener autoantigen)	PRTN3	5657	2	2.2e-05	1.41421e-06	2.1e-05	2.3e-05	549
CHSP1_HUMAN	Q9Y2V2	Calcium-regulated heat-stable protein 1 (Calcium-regulated heat-stable protein of 24 kDa) (CRHSP-24)	CARHSP1	23589	1	2.1e-05		2.1e-05	2.1e-05	550
COR1C_HUMAN	Q9ULV4	Coronin-1C (Coronin-3) (hCRNN4)	CORO1C	23603	1	2.1e-05		2.1e-05	2.1e-05	551	1.46079e+07	569
MMP14_HUMAN	P50281	Matrix metalloproteinase-14 (MMP-14) (EC 3.4.24.80) (MMP-X1) (Membrane-type matrix metalloproteinase 1) (MT-MMP 1) (MTMMP1) (Membrane-type-1 matrix metalloproteinase) (MT1-MMP) (MT1MMP)	MMP14	4323	1	2.1e-05		2.1e-05	2.1e-05	552	4.2862e+07	461
PPIB_HUMAN	P23284	Peptidyl-prolyl cis-trans isomerase B (PPIase B) (EC 5.2.1.8) (CYP-S1) (Cyclophilin B) (Rotamase B) (S-cyclophilin) (SCYLP)	PPIB	5479	1	2.1e-05		2.1e-05	2.1e-05	553	4.29567e+07	460
SPYA_HUMAN	P21549	Serine--pyruvate aminotransferase (SPT) (EC 2.6.1.51) (Alanine--glyoxylate aminotransferase) (AGT) (EC 2.6.1.44)	AGXT	189	1	2.1e-05		2.1e-05	2.1e-05	554
UGPA_HUMAN	Q16851	UTP--glucose-1-phosphate uridylyltransferase (EC 2.7.7.9) (UDP-glucose pyrophosphorylase) (UDPGP) (UGPase)	UGP2	7360	1	2.1e-05		2.1e-05	2.1e-05	555	74243806	401
BST1_HUMAN	Q10588	ADP-ribosyl cyclase/cyclic ADP-ribose hydrolase 2 (EC 3.2.2.6) (ADP-ribosyl cyclase 2) (Bone marrow stromal antigen 1) (BST-1) (Cyclic ADP-ribose hydrolase 2) (cADPr hydrolase 2) (CD antigen CD157)	BST1	683	1	2e-05		2e-05	2e-05	556
CAPZB_HUMAN	P47756	F-actin-capping protein subunit beta (CapZ beta)	CAPZB	832	1	2e-05		2e-05	2e-05	557	7.24356e+07	405
DESP_HUMAN	P15924	Desmoplakin (DP) (250/210 kDa paraneoplastic pemphigus antigen)	DSP	1832	1	2e-05		2e-05	2e-05	558	1.21286e+08	346
DMKN_HUMAN	Q6E0U4	Dermokine (Epidermis-specific secreted protein SK30/SK89)	DMKN	93099	1	2e-05		2e-05	2e-05	559	1.76805e+08	303
LALBA_HUMAN	P00709	Alpha-lactalbumin (Lactose synthase B protein) (Lysozyme-like protein 7)	LALBA	3906	1	2e-05		2e-05	2e-05	560
PRG2_HUMAN	P13727	Bone marrow proteoglycan (BMPG) (Proteoglycan 2) [Cleaved into: Eosinophil granule major basic protein (EMBP) (MBP) (Pregnancy-associated major basic protein)]	PRG2	5553	1	2e-05		2e-05	2e-05	561	9.39417e+06	610
PSA2_HUMAN	P25787	Proteasome subunit alpha type-2 (EC 3.4.25.1) (Macropain subunit C3) (Multicatalytic endopeptidase complex subunit C3) (Proteasome component C3)	PSMA2	5683	1	2e-05		2e-05	2e-05	562	1.93006e+06	721
REG3A_HUMAN	Q06141	Regenerating islet-derived protein 3-alpha (REG-3-alpha) (Hepatointestinal pancreatic protein) (HIP/PAP) (Human proislet peptide) (Pancreatitis-associated protein 1) (Regenerating islet-derived protein III-alpha) (Reg III-alpha) [Cleaved into: Regenerating islet-derived protein 3-alpha 16.5 kDa form; Regenerating islet-derived protein 3-alpha 15 kDa form]	REG3A	5068	1	2e-05		2e-05	2e-05	563	1.83325e+07	549
SCG1_HUMAN	P05060	Secretogranin-1 (Chromogranin-B) (CgB) (Secretogranin I) (SgI) [Cleaved into: PE-11; GAWK peptide; CCB peptide]	CHGB	1114	1	2e-05		2e-05	2e-05	564	1018837666	150
LYAM2_HUMAN	P16581	E-selectin (CD62 antigen-like family member E) (Endothelial leukocyte adhesion molecule 1) (ELAM-1) (Leukocyte-endothelial cell adhesion molecule 2) (LECAM2) (CD antigen CD62E)	SELE	6401	8	1.96437e-05	1.77618e-05	9.2e-07	4.74e-05	565
CD109_HUMAN	Q6YHK3	CD109 antigen (150 kDa TGF-beta-1-binding protein) (C3 and PZP-like alpha-2-macroglobulin domain-containing protein 7) (Platelet-specific Gov antigen) (p180) (r150) (CD antigen CD109)	CD109	135228	1	1.9e-05		1.9e-05	1.9e-05	566	2.82995e+07	504
LAMA2_HUMAN	P24043	Laminin subunit alpha-2 (Laminin M chain) (Laminin-12 subunit alpha) (Laminin-2 subunit alpha) (Laminin-4 subunit alpha) (Merosin heavy chain)	LAMA2	3908	1	1.9e-05		1.9e-05	1.9e-05	567	1.2907e+08	339
MMP1_HUMAN	P03956	Interstitial collagenase (EC 3.4.24.7) (Fibroblast collagenase) (Matrix metalloproteinase-1) (MMP-1) [Cleaved into: 22 kDa interstitial collagenase; 27 kDa interstitial collagenase]	MMP1	4312	3	1.88083e-05	2.69431e-05	2.59e-06	4.991e-05	568
A4_HUMAN	P05067	Amyloid beta A4 protein (ABPP) (APPI) (APP) (Alzheimer disease amyloid protein) (Amyloid precursor protein) (Beta-amyloid precursor protein) (Cerebral vascular amyloid peptide) (CVAP) (PreA4) (Protease nexin-II) (PN-II) [Cleaved into: N-APP; Soluble APP-alpha (S-APP-alpha); Soluble APP-beta (S-APP-beta); C99; Beta-amyloid protein 42 (Beta-APP42); Beta-amyloid protein 40 (Beta-APP40); C83; P3(42);…	APP	351	1	1.8e-05		1.8e-05	1.8e-05	569	5.51674e+07	434
APLP1_HUMAN	P51693	Amyloid-like protein 1 (APLP) (APLP-1) [Cleaved into: C30]	APLP1	333	1	1.8e-05		1.8e-05	1.8e-05	570	7.0684e+06	637
BRD1_HUMAN	O95696	Bromodomain-containing protein 1 (BR140-like protein) (Bromodomain and PHD finger-containing protein 2)	BRD1	23774	1	1.8e-05		1.8e-05	1.8e-05	571
CC126_HUMAN	Q96EE4	Coiled-coil domain-containing protein 126	CCDC126	90693	1	1.8e-05		1.8e-05	1.8e-05	572
GP1BA_HUMAN	P07359	Platelet glycoprotein Ib alpha chain (GP-Ib alpha) (GPIb-alpha) (GPIbA) (Glycoprotein Ibalpha) (Antigen CD42b-alpha) (CD antigen CD42b) [Cleaved into: Glycocalicin]	GP1BA	2811	1	1.8e-05		1.8e-05	1.8e-05	573
LOXL1_HUMAN	Q08397	Lysyl oxidase homolog 1 (EC 1.4.3.-) (Lysyl oxidase-like protein 1) (LOL)	LOXL1	4016	1	1.8e-05		1.8e-05	1.8e-05	574	2.07836e+08	285
MEP1A_HUMAN	Q16819	Meprin A subunit alpha (EC 3.4.24.18) (Endopeptidase-2) (N-benzoyl-L-tyrosyl-P-amino-benzoic acid hydrolase subunit alpha) (PABA peptide hydrolase) (PPH alpha)	MEP1A	4224	1	1.8e-05		1.8e-05	1.8e-05	575
MTPN_HUMAN	P58546	Myotrophin (Protein V-1)	MTPN	136319	1	1.8e-05		1.8e-05	1.8e-05	576
NUCB1_HUMAN	Q02818	Nucleobindin-1 (CALNUC)	NUCB1	4924	1	1.8e-05		1.8e-05	1.8e-05	577	6.19449e+08	186
S10AB_HUMAN	P31949	Protein S100-A11 (Calgizzarin) (Metastatic lymph node gene 70 protein) (MLN 70) (Protein S100-C) (S100 calcium-binding protein A11) [Cleaved into: Protein S100-A11, N-terminally processed]	S100A11	6282	1	1.8e-05		1.8e-05	1.8e-05	578	7.38788e+07	402
TRXR1_HUMAN	Q16881	Thioredoxin reductase 1, cytoplasmic (TR) (EC 1.8.1.9) (Gene associated with retinoic and interferon-induced mortality 12 protein) (GRIM-12) (Gene associated with retinoic and IFN-induced mortality 12 protein) (KM-102-derived reductase-like factor) (Thioredoxin reductase TR1)	TXNRD1	7296	1	1.8e-05		1.8e-05	1.8e-05	579
RETN_HUMAN	Q9HD89	Resistin (Adipose tissue-specific secretory factor) (ADSF) (C/EBP-epsilon-regulated myeloid-specific secreted cysteine-rich protein) (Cysteine-rich secreted protein A12-alpha-like 2) (Cysteine-rich secreted protein FIZZ3)	RETN	56729	3	1.73667e-05	1.23217e-05	6.4e-06	3.07e-05	580
BMP1_HUMAN	P13497	Bone morphogenetic protein 1 (BMP-1) (EC 3.4.24.19) (Mammalian tolloid protein) (mTld) (Procollagen C-proteinase) (PCP)	BMP1	649	1	1.7e-05		1.7e-05	1.7e-05	581	8.04947e+07	389
CCD25_HUMAN	Q86WR0	Coiled-coil domain-containing protein 25	CCDC25	55246	1	1.7e-05		1.7e-05	1.7e-05	582
DOPD_HUMAN	P30046	D-dopachrome decarboxylase (EC 4.1.1.84) (D-dopachrome tautomerase) (Phenylpyruvate tautomerase II)	DDT	1652	1	1.7e-05		1.7e-05	1.7e-05	583
ILK_HUMAN	Q13418	Integrin-linked protein kinase (EC 2.7.11.1) (59 kDa serine/threonine-protein kinase) (ILK-1) (ILK-2) (p59ILK)	ILK	3611	1	1.7e-05		1.7e-05	1.7e-05	584	2.67293e+06	702
PGM1_HUMAN	P36871	Phosphoglucomutase-1 (PGM 1) (EC 5.4.2.2) (Glucose phosphomutase 1)	PGM1	5236	1	1.7e-05		1.7e-05	1.7e-05	585	1.73689e+08	307
PSA6_HUMAN	P60900	Proteasome subunit alpha type-6 (EC 3.4.25.1) (27 kDa prosomal protein) (PROS-27) (p27K) (Macropain iota chain) (Multicatalytic endopeptidase complex iota chain) (Proteasome iota chain)	PSMA6	5687	1	1.7e-05		1.7e-05	1.7e-05	586	1.19543e+07	591
RS28_HUMAN	P62857	40S ribosomal protein S28	RPS28	6234	1	1.7e-05		1.7e-05	1.7e-05	587	5.51084e+06	661
TERA_HUMAN	P55072	Transitional endoplasmic reticulum ATPase (TER ATPase) (EC 3.6.4.6) (15S Mg(2+)-ATPase p97 subunit) (Valosin-containing protein) (VCP)	VCP	7415	1	1.7e-05		1.7e-05	1.7e-05	588	9.95689e+07	363
ALAT1_HUMAN	P24298	Alanine aminotransferase 1 (ALT1) (EC 2.6.1.2) (Glutamate pyruvate transaminase 1) (GPT 1) (Glutamic--alanine transaminase 1) (Glutamic--pyruvic transaminase 1)	GPT	2875	1	1.6e-05		1.6e-05	1.6e-05	589
K2C5_HUMAN	P13647	Keratin, type II cytoskeletal 5 (58 kDa cytokeratin) (Cytokeratin-5) (CK-5) (Keratin-5) (K5) (Type-II keratin Kb5)	KRT5	3852	1	1.6e-05		1.6e-05	1.6e-05	590	3.35321e+09	77
LIMS1_HUMAN	P48059	LIM and senescent cell antigen-like-containing domain protein 1 (Particularly interesting new Cys-His protein 1) (PINCH-1) (Renal carcinoma antigen NY-REN-48)	LIMS1	3987	1	1.6e-05		1.6e-05	1.6e-05	591
LSAMP_HUMAN	Q13449	Limbic system-associated membrane protein (LSAMP) (IgLON family member 3)	LSAMP	4045	1	1.6e-05		1.6e-05	1.6e-05	592
MIME_HUMAN	P20774	Mimecan (Osteoglycin) (Osteoinductive factor) (OIF)	OGN	4969	1	1.6e-05		1.6e-05	1.6e-05	593	4.0156e+09	70
MINP1_HUMAN	Q9UNW1	Multiple inositol polyphosphate phosphatase 1 (EC 3.1.3.62) (2,3-bisphosphoglycerate 3-phosphatase) (2,3-BPG phosphatase) (EC 3.1.3.80) (Inositol (1,3,4,5)-tetrakisphosphate 3-phosphatase) (Ins(1,3,4,5)P(4) 3-phosphatase)	MINPP1	9562	1	1.6e-05		1.6e-05	1.6e-05	594	8.368e+07	384
NRCAM_HUMAN	Q92823	Neuronal cell adhesion molecule (Nr-CAM) (Neuronal surface protein Bravo) (hBravo) (NgCAM-related cell adhesion molecule) (Ng-CAM-related)	NRCAM	4897	1	1.6e-05		1.6e-05	1.6e-05	595
POSTN_HUMAN	Q15063	Periostin (PN) (Osteoblast-specific factor 2) (OSF-2)	POSTN	10631	1	1.6e-05		1.6e-05	1.6e-05	596	2.8799e+09	83
PRL_HUMAN	P01236	Prolactin (PRL)	PRL	5617	1	1.6e-05		1.6e-05	1.6e-05	597	7.77226e+06	630
SHPS1_HUMAN	P78324	Tyrosine-protein phosphatase non-receptor type substrate 1 (SHP substrate 1) (SHPS-1) (Brain Ig-like molecule with tyrosine-based activation motifs) (Bit) (CD172 antigen-like family member A) (Inhibitory receptor SHPS-1) (Macrophage fusion receptor) (MyD-1 antigen) (Signal-regulatory protein alpha-1) (Sirp-alpha-1) (Signal-regulatory protein alpha-2) (Sirp-alpha-2) (Signal-regulatory protein alph…	SIRPA	140885	1	1.6e-05		1.6e-05	1.6e-05	598
AMPL_HUMAN	P28838	Cytosol aminopeptidase (EC 3.4.11.1) (Leucine aminopeptidase 3) (LAP-3) (Leucyl aminopeptidase) (Peptidase S) (Proline aminopeptidase) (EC 3.4.11.5) (Prolyl aminopeptidase)	LAP3	51056	1	1.5e-05		1.5e-05	1.5e-05	599	3.01095e+06	694
ANXA2_HUMAN	P07355	Annexin A2 (Annexin II) (Annexin-2) (Calpactin I heavy chain) (Calpactin-1 heavy chain) (Chromobindin-8) (Lipocortin II) (Placental anticoagulant protein IV) (PAP-IV) (Protein I) (p36)	ANXA2	302	1	1.5e-05		1.5e-05	1.5e-05	600	393683753	237
CA2D1_HUMAN	P54289	Voltage-dependent calcium channel subunit alpha-2/delta-1 (Voltage-gated calcium channel subunit alpha-2/delta-1) [Cleaved into: Voltage-dependent calcium channel subunit alpha-2-1; Voltage-dependent calcium channel subunit delta-1]	CACNA2D1	781	1	1.5e-05		1.5e-05	1.5e-05	601
CO1A2_HUMAN	P08123	Collagen alpha-2(I) chain (Alpha-2 type I collagen)	COL1A2	1278	1	1.5e-05		1.5e-05	1.5e-05	602	1.22788e+08	345
CO5A1_HUMAN	P20908	Collagen alpha-1(V) chain	COL5A1	1289	1	1.5e-05		1.5e-05	1.5e-05	603	2.33313e+08	278
DKK3_HUMAN	Q9UBP4	Dickkopf-related protein 3 (Dickkopf-3) (Dkk-3) (hDkk-3)	DKK3	27122	1	1.5e-05		1.5e-05	1.5e-05	604	4.67466e+08	218
GALT2_HUMAN	Q10471	Polypeptide N-acetylgalactosaminyltransferase 2 (EC 2.4.1.41) (Polypeptide GalNAc transferase 2) (GalNAc-T2) (pp-GaNTase 2) (Protein-UDP acetylgalactosaminyltransferase 2) (UDP-GalNAc:polypeptide N-acetylgalactosaminyltransferase 2) [Cleaved into: Polypeptide N-acetylgalactosaminyltransferase 2 soluble form]	GALNT2	2590	1	1.5e-05		1.5e-05	1.5e-05	605	3.34539e+06	692
GLU2B_HUMAN	P14314	Glucosidase 2 subunit beta (80K-H protein) (Glucosidase II subunit beta) (Protein kinase C substrate 60.1 kDa protein heavy chain) (PKCSH)	PRKCSH	5589	1	1.5e-05		1.5e-05	1.5e-05	606	5.43567e+07	436
LTBP4_HUMAN	Q8N2S1	Latent-transforming growth factor beta-binding protein 4 (LTBP-4)	LTBP4	8425	1	1.5e-05		1.5e-05	1.5e-05	607	2.448e+08	271
MDHM_HUMAN	P40926	Malate dehydrogenase, mitochondrial (EC 1.1.1.37)	MDH2	4191	1	1.5e-05		1.5e-05	1.5e-05	608	6.62019e+06	645
NEDD8_HUMAN	Q15843	NEDD8 (Neddylin) (Neural precursor cell expressed developmentally down-regulated protein 8) (NEDD-8) (Ubiquitin-like protein Nedd8)	NEDD8	4738	1	1.5e-05		1.5e-05	1.5e-05	609	7.04534e+06	639
TALDO_HUMAN	P37837	Transaldolase (EC 2.2.1.2)	TALDO1	6888	1	1.5e-05		1.5e-05	1.5e-05	610	4.311e+06	674
VASP_HUMAN	P50552	Vasodilator-stimulated phosphoprotein (VASP)	VASP	7408	1	1.5e-05		1.5e-05	1.5e-05	611	2.86119e+06	698
KLK3_HUMAN	P07288	Prostate-specific antigen (PSA) (EC 3.4.21.77) (Gamma-seminoprotein) (Seminin) (Kallikrein-3) (P-30 antigen) (Semenogelase)	KLK3	354	2	1.40225e-05	1.71438e-05	1.9e-06	2.6145e-05	612
ALDR_HUMAN	P15121	Aldose reductase (AR) (EC 1.1.1.21) (Aldehyde reductase) (Aldo-keto reductase family 1 member B1)	AKR1B1	231	1	1.4e-05		1.4e-05	1.4e-05	613
CDD_HUMAN	P32320	Cytidine deaminase (EC 3.5.4.5) (Cytidine aminohydrolase)	CDA	978	1	1.4e-05		1.4e-05	1.4e-05	614
CNTN1_HUMAN	Q12860	Contactin-1 (Glycoprotein gp135) (Neural cell surface protein F3)	CNTN1	1272	1	1.4e-05		1.4e-05	1.4e-05	615
DCXR_HUMAN	Q7Z4W1	L-xylulose reductase (XR) (EC 1.1.1.10) (Carbonyl reductase II) (Dicarbonyl/L-xylulose reductase) (Kidney dicarbonyl reductase) (kiDCR) (Short chain dehydrogenase/reductase family 20C member 1) (Sperm surface protein P34H)	DCXR	51181	1	1.4e-05		1.4e-05	1.4e-05	616
DSG1_HUMAN	Q02413	Desmoglein-1 (Cadherin family member 4) (Desmosomal glycoprotein 1) (DG1) (DGI) (Pemphigus foliaceus antigen)	DSG1	1828	1	1.4e-05		1.4e-05	1.4e-05	617	1.39081e+08	332
FKB1A_HUMAN	P62942	Peptidyl-prolyl cis-trans isomerase FKBP1A (PPIase FKBP1A) (EC 5.2.1.8) (12 kDa FK506-binding protein) (12 kDa FKBP) (FKBP-12) (Calstabin-1) (FK506-binding protein 1A) (FKBP-1A) (Immunophilin FKBP12) (Rotamase)	FKBP1A	2280	1	1.4e-05		1.4e-05	1.4e-05	618	2.74559e+07	506
GKN1_HUMAN	Q9NS71	Gastrokine-1 (18 kDa antrum mucosa protein) (AMP-18) (Protein CA11)	GKN1	56287	1	1.4e-05		1.4e-05	1.4e-05	619	1.69757e+08	310
ILEU_HUMAN	P30740	Leukocyte elastase inhibitor (LEI) (Monocyte/neutrophil elastase inhibitor) (EI) (M/NEI) (Peptidase inhibitor 2) (PI-2) (Serpin B1)	SERPINB1	1992	1	1.4e-05		1.4e-05	1.4e-05	620	3.81749e+06	682
MYL6_HUMAN	P60660	Myosin light polypeptide 6 (17 kDa myosin light chain) (LC17) (Myosin light chain 3) (MLC-3) (Myosin light chain alkali 3) (Myosin light chain A3) (Smooth muscle and nonmuscle myosin light chain alkali 6)	MYL6	4637	1	1.4e-05		1.4e-05	1.4e-05	621	1.59899e+08	317
NCHL1_HUMAN	O00533	Neural cell adhesion molecule L1-like protein (Close homolog of L1) [Cleaved into: Processed neural cell adhesion molecule L1-like protein]	CHL1	10752	1	1.4e-05		1.4e-05	1.4e-05	622
NLTP_HUMAN	P22307	Non-specific lipid-transfer protein (NSL-TP) (EC 2.3.1.176) (Propanoyl-CoA C-acyltransferase) (SCP-chi) (SCPX) (Sterol carrier protein 2) (SCP-2) (Sterol carrier protein X) (SCP-X)	SCP2	6342	1	1.4e-05		1.4e-05	1.4e-05	623
SCG3_HUMAN	Q8WXD2	Secretogranin-3 (Secretogranin III) (SgIII)	SCG3	29106	1	1.4e-05		1.4e-05	1.4e-05	624	2.33672e+07	519
SPB8_HUMAN	P50452	Serpin B8 (Cytoplasmic antiproteinase 2) (CAP-2) (CAP2) (Peptidase inhibitor 8) (PI-8)	SERPINB8	5271	1	1.4e-05		1.4e-05	1.4e-05	625
HSPB1_HUMAN	P04792	Heat shock protein beta-1 (HspB1) (28 kDa heat shock protein) (Estrogen-regulated 24 kDa protein) (Heat shock 27 kDa protein) (HSP 27) (Stress-responsive protein 27) (SRP27)	HSPB1	3315	2	1.386e-05	1.21057e-05	5.3e-06	2.242e-05	626	1.39729e+08	331
CCL2_HUMAN	P13500	C-C motif chemokine 2 (HC11) (Monocyte chemoattractant protein 1) (Monocyte chemotactic and activating factor) (MCAF) (Monocyte chemotactic protein 1) (MCP-1) (Monocyte secretory protein JE) (Small-inducible cytokine A2)	CCL2	6347	8	1.33057e-05	3.6369e-05	3.47e-08	0.0001033	627
ENOG_HUMAN	P09104	Gamma-enolase (EC 4.2.1.11) (2-phospho-D-glycerate hydro-lyase) (Enolase 2) (Neural enolase) (Neuron-specific enolase) (NSE)	ENO2	2026	6	1.31936e-05	2.11835e-05	8e-08	5.5e-05	628	6.6799e+07	416
ARP2_HUMAN	P61160	Actin-related protein 2 (Actin-like protein 2)	ACTR2	10097	1	1.3e-05		1.3e-05	1.3e-05	629	1.7415e+09	113
CLC11_HUMAN	Q9Y240	C-type lectin domain family 11 member A (C-type lectin superfamily member 3) (Lymphocyte secreted C-type lectin) (Stem cell growth factor) (p47)	CLEC11A	6320	1	1.3e-05		1.3e-05	1.3e-05	630	3.19234e+08	255
CRBB1_HUMAN	P53674	Beta-crystallin B1 (Beta-B1 crystallin)	CRYBB1	1414	1	1.3e-05		1.3e-05	1.3e-05	631
ESTD_HUMAN	P10768	S-formylglutathione hydrolase (FGH) (EC 3.1.2.12) (Esterase D) (Methylumbelliferyl-acetate deacetylase) (EC 3.1.1.56)	ESD	2098	1	1.3e-05		1.3e-05	1.3e-05	632	4.3294e+06	673
HP1B3_HUMAN	Q5SSJ5	Heterochromatin protein 1-binding protein 3 (Protein HP1-BP74)	HP1BP3	50809	1	1.3e-05		1.3e-05	1.3e-05	633	1.99714e+07	539
HPPD_HUMAN	P32754	4-hydroxyphenylpyruvate dioxygenase (EC 1.13.11.27) (4-hydroxyphenylpyruvic acid oxidase) (4HPPD) (HPD) (HPPDase)	HPD	3242	1	1.3e-05		1.3e-05	1.3e-05	634
INHBC_HUMAN	P55103	Inhibin beta C chain (Activin beta-C chain)	INHBC	3626	1	1.3e-05		1.3e-05	1.3e-05	635	1.67196e+08	312
ITA2B_HUMAN	P08514	Integrin alpha-IIb (GPalpha IIb) (GPIIb) (Platelet membrane glycoprotein IIb) (CD antigen CD41) [Cleaved into: Integrin alpha-IIb heavy chain; Integrin alpha-IIb light chain, form 1; Integrin alpha-IIb light chain, form 2]	ITGA2B	3674	1	1.3e-05		1.3e-05	1.3e-05	636
NADC_HUMAN	Q15274	Nicotinate-nucleotide pyrophosphorylase [carboxylating] (EC 2.4.2.19) (Quinolinate phosphoribosyltransferase [decarboxylating]) (QAPRTase) (QPRTase)	QPRT	23475	1	1.3e-05		1.3e-05	1.3e-05	637
NRP1_HUMAN	O14786	Neuropilin-1 (Vascular endothelial cell growth factor 165 receptor) (CD antigen CD304)	NRP1	8829	1	1.3e-05		1.3e-05	1.3e-05	638
VGFR2_HUMAN	P35968	Vascular endothelial growth factor receptor 2 (VEGFR-2) (EC 2.7.10.1) (Fetal liver kinase 1) (FLK-1) (Kinase insert domain receptor) (KDR) (Protein-tyrosine kinase receptor flk-1) (CD antigen CD309)	KDR	3791	4	1.23156e-05	4.55852e-06	8.45e-06	1.735e-05	639
BDNF_HUMAN	P23560	Brain-derived neurotrophic factor (BDNF) (Abrineurin)	BDNF	627	2	1.215e-05	1.67584e-05	3e-07	2.4e-05	640
4F2_HUMAN	P08195	4F2 cell-surface antigen heavy chain (4F2hc) (4F2 heavy chain antigen) (Lymphocyte activation antigen 4F2 large subunit) (Solute carrier family 3 member 2) (CD antigen CD98)	SLC3A2	6520	1	1.2e-05		1.2e-05	1.2e-05	641	661541	756
ADH4_HUMAN	P08319	Alcohol dehydrogenase 4 (EC 1.1.1.1) (Alcohol dehydrogenase class II pi chain)	ADH4	127	1	1.2e-05		1.2e-05	1.2e-05	642	2.30614e+06	710
AGRF5_HUMAN	Q8IZF2	Adhesion G protein-coupled receptor F5 (G-protein coupled receptor 116)	GPR116	221395	1	1.2e-05		1.2e-05	1.2e-05	643
ANGL3_HUMAN	Q9Y5C1	Angiopoietin-related protein 3 (Angiopoietin-5) (ANG-5) (Angiopoietin-like protein 3) [Cleaved into: ANGPTL3(17-221); ANGPTL3(17-224)]	ANGPTL3	27329	1	1.2e-05		1.2e-05	1.2e-05	644	1.71153e+07	560
CATZ_HUMAN	Q9UBR2	Cathepsin Z (EC 3.4.18.1) (Cathepsin P) (Cathepsin X)	CTSZ	1522	1	1.2e-05		1.2e-05	1.2e-05	645	3.78519e+07	476
CCD80_HUMAN	Q76M96	Coiled-coil domain-containing protein 80 (Down-regulated by oncogenes protein 1) (Up-regulated in BRS-3 deficient mouse homolog)	CCDC80	151887	1	1.2e-05		1.2e-05	1.2e-05	646	1.90408e+08	291
CHIT1_HUMAN	Q13231	Chitotriosidase-1 (EC 3.2.1.14) (Chitinase-1)	CHIT1	1118	1	1.2e-05		1.2e-05	1.2e-05	647
FSTL3_HUMAN	O95633	Follistatin-related protein 3 (Follistatin-like protein 3) (Follistatin-related gene protein)	FSTL3	10272	1	1.2e-05		1.2e-05	1.2e-05	648	7.22808e+06	634
GIP_HUMAN	P09681	Gastric inhibitory polypeptide (GIP) (Glucose-dependent insulinotropic polypeptide) (Incretin hormone)	GIP	2695	1	1.2e-05		1.2e-05	1.2e-05	649	1.97708e+07	542
GULP1_HUMAN	Q9UBP9	PTB domain-containing engulfment adapter protein 1 (Cell death protein 6 homolog) (PTB domain adapter protein CED-6) (Protein GULP)	GULP1	51454	1	1.2e-05		1.2e-05	1.2e-05	650
RNAS6_HUMAN	Q93091	Ribonuclease K6 (RNase K6) (EC 3.1.27.-)	RNASE6	6039	1	1.2e-05		1.2e-05	1.2e-05	651	7.78193e+06	629
ANGP1_HUMAN	Q15389	Angiopoietin-1 (ANG-1)	ANGPT1	284	4	1.14859e-05	1.06399e-05	4.2335e-06	2.696e-05	652
SPIT1_HUMAN	O43278	Kunitz-type protease inhibitor 1 (Hepatocyte growth factor activator inhibitor type 1) (HAI-1)	SPINT1	6692	1	1.109e-05		1.109e-05	1.109e-05	653
AATM_HUMAN	P00505	Aspartate aminotransferase, mitochondrial (mAspAT) (EC 2.6.1.1) (EC 2.6.1.7) (Fatty acid-binding protein) (FABP-1) (Glutamate oxaloacetate transaminase 2) (Kynurenine aminotransferase 4) (Kynurenine aminotransferase IV) (Kynurenine--oxoglutarate transaminase 4) (Kynurenine--oxoglutarate transaminase IV) (Plasma membrane-associated fatty acid-binding protein) (FABPpm) (Transaminase A)	GOT2	2806	1	1.1e-05		1.1e-05	1.1e-05	654	2399947	709
ADHX_HUMAN	P11766	Alcohol dehydrogenase class-3 (EC 1.1.1.1) (Alcohol dehydrogenase 5) (Alcohol dehydrogenase class chi chain) (Alcohol dehydrogenase class-III) (Glutathione-dependent formaldehyde dehydrogenase) (FALDH) (FDH) (GSH-FDH) (EC 1.1.1.-) (S-(hydroxymethyl)glutathione dehydrogenase) (EC 1.1.1.284)	ADH5	128	1	1.1e-05		1.1e-05	1.1e-05	655	7.5139e+07	397
CPSM_HUMAN	P31327	Carbamoyl-phosphate synthase [ammonia], mitochondrial (EC 6.3.4.16) (Carbamoyl-phosphate synthetase I) (CPSase I)	CPS1	1373	1	1.1e-05		1.1e-05	1.1e-05	656
ERBB2_HUMAN	P04626	Receptor tyrosine-protein kinase erbB-2 (EC 2.7.10.1) (Metastatic lymph node gene 19 protein) (MLN 19) (Proto-oncogene Neu) (Proto-oncogene c-ErbB-2) (Tyrosine kinase-type cell surface receptor HER2) (p185erbB2) (CD antigen CD340)	ERBB2	2064	1	1.1e-05		1.1e-05	1.1e-05	657
FHR5_HUMAN	Q9BXR6	Complement factor H-related protein 5 (FHR-5)	CFHR5	81494	1	1.1e-05		1.1e-05	1.1e-05	658	2.77732e+09	84
GDIR1_HUMAN	P52565	Rho GDP-dissociation inhibitor 1 (Rho GDI 1) (Rho-GDI alpha)	ARHGDIA	396	1	1.1e-05		1.1e-05	1.1e-05	659	6.79048e+07	413
GSHB_HUMAN	P48637	Glutathione synthetase (GSH synthetase) (GSH-S) (EC 6.3.2.3) (Glutathione synthase)	GSS	2937	1	1.1e-05		1.1e-05	1.1e-05	660
HSP74_HUMAN	P34932	Heat shock 70 kDa protein 4 (HSP70RY) (Heat shock 70-related protein APG-2)	HSPA4	3308	1	1.1e-05		1.1e-05	1.1e-05	661	3.42778e+07	485
ICAL_HUMAN	P20810	Calpastatin (Calpain inhibitor) (Sperm BS-17 component)	CAST	831	1	1.1e-05		1.1e-05	1.1e-05	662	1.12548e+07	598
INHBE_HUMAN	P58166	Inhibin beta E chain (Activin beta-E chain)	INHBE	83729	1	1.1e-05		1.1e-05	1.1e-05	663	3.37211e+07	488
LMAN2_HUMAN	Q12907	Vesicular integral-membrane protein VIP36 (Glycoprotein GP36b) (Lectin mannose-binding 2) (Vesicular integral-membrane protein 36) (VIP36)	LMAN2	10960	1	1.1e-05		1.1e-05	1.1e-05	664	2.35382e+07	518
NDKB_HUMAN	P22392	Nucleoside diphosphate kinase B (NDK B) (NDP kinase B) (EC 2.7.4.6) (C-myc purine-binding transcription factor PUF) (Histidine protein kinase NDKB) (EC 2.7.13.3) (nm23-H2)	NME2	4831	1	1.1e-05		1.1e-05	1.1e-05	665	1.1569e+07	595
PLOD1_HUMAN	Q02809	Procollagen-lysine,2-oxoglutarate 5-dioxygenase 1 (EC 1.14.11.4) (Lysyl hydroxylase 1) (LH1)	PLOD1	5351	1	1.1e-05		1.1e-05	1.1e-05	666	2.00361e+07	537
PSA3_HUMAN	P25788	Proteasome subunit alpha type-3 (EC 3.4.25.1) (Macropain subunit C8) (Multicatalytic endopeptidase complex subunit C8) (Proteasome component C8)	PSMA3	5684	1	1.1e-05		1.1e-05	1.1e-05	667	12118771	589
PSA4_HUMAN	P25789	Proteasome subunit alpha type-4 (EC 3.4.25.1) (Macropain subunit C9) (Multicatalytic endopeptidase complex subunit C9) (Proteasome component C9) (Proteasome subunit L)	PSMA4	5685	1	1.1e-05		1.1e-05	1.1e-05	668	7.15967e+06	636
QOR_HUMAN	Q08257	Quinone oxidoreductase (EC 1.6.5.5) (NADPH:quinone reductase) (Zeta-crystallin)	CRYZ	1429	1	1.1e-05		1.1e-05	1.1e-05	669
TARSH_HUMAN	Q7Z7G0	Target of Nesh-SH3 (Tarsh) (ABI gene family member 3-binding protein) (Nesh-binding protein) (NeshBP)	ABI3BP	25890	1	1.1e-05		1.1e-05	1.1e-05	670	1.71429e+07	559
CALD1_HUMAN	Q05682	Caldesmon (CDM)	CALD1	800	1	1e-05		1e-05	1e-05	671	8.32611e+06	621
DCUP_HUMAN	P06132	Uroporphyrinogen decarboxylase (UPD) (URO-D) (EC 4.1.1.37)	UROD	7389	1	1e-05		1e-05	1e-05	672
G0S2_HUMAN	P27469	G0/G1 switch protein 2 (G0/G1 switch regulatory protein 2) (Putative lymphocyte G0/G1 switch gene)	G0S2	50486	1	1e-05		1e-05	1e-05	673
GDIR2_HUMAN	P52566	Rho GDP-dissociation inhibitor 2 (Rho GDI 2) (Ly-GDI) (Rho-GDI beta)	ARHGDIB	397	1	1e-05		1e-05	1e-05	674	2.07106e+07	533
RD23B_HUMAN	P54727	UV excision repair protein RAD23 homolog B (HR23B) (hHR23B) (XP-C repair-complementing complex 58 kDa protein) (p58)	RAD23B	5887	1	1e-05		1e-05	1e-05	675	1.39533e+07	572
TNNC1_HUMAN	P63316	Troponin C, slow skeletal and cardiac muscles (TN-C)	TNNC1	7134	1	1e-05		1e-05	1e-05	676
TXND5_HUMAN	Q8NBS9	Thioredoxin domain-containing protein 5 (Endoplasmic reticulum resident protein 46) (ER protein 46) (ERp46) (Thioredoxin-like protein p46)	TXNDC5	81567	1	1e-05		1e-05	1e-05	677	6.71249e+07	415
EGFR_HUMAN	P00533	Epidermal growth factor receptor (EC 2.7.10.1) (Proto-oncogene c-ErbB-1) (Receptor tyrosine-protein kinase erbB-1)	EGFR	1956	3	9.96667e-06	2.70247e-06	6.9e-06	1.2e-05	678
MIF_HUMAN	P14174	Macrophage migration inhibitory factor (MIF) (EC 5.3.2.1) (Glycosylation-inhibiting factor) (GIF) (L-dopachrome isomerase) (L-dopachrome tautomerase) (EC 5.3.3.12) (Phenylpyruvate tautomerase)	MIF	4282	1	9.9e-06		9.9e-06	9.9e-06	679
PTPRJ_HUMAN	Q12913	Receptor-type tyrosine-protein phosphatase eta (Protein-tyrosine phosphatase eta) (R-PTP-eta) (EC 3.1.3.48) (Density-enhanced phosphatase 1) (DEP-1) (HPTP eta) (Protein-tyrosine phosphatase receptor type J) (R-PTP-J) (CD antigen CD148)	PTPRJ	5795	1	9.9e-06		9.9e-06	9.9e-06	680
LASP1_HUMAN	Q14847	LIM and SH3 domain protein 1 (LASP-1) (Metastatic lymph node gene 50 protein) (MLN 50)	LASP1	3927	1	9.8e-06		9.8e-06	9.8e-06	681	1.272e+07	583
PMGE_HUMAN	P07738	Bisphosphoglycerate mutase (BPGM) (EC 5.4.2.4) (2,3-bisphosphoglycerate mutase, erythrocyte) (2,3-bisphosphoglycerate synthase) (EC 5.4.2.11) (2,3-diphosphoglycerate mutase) (DPGM) (BPG-dependent PGAM)	BPGM	669	1	9.8e-06		9.8e-06	9.8e-06	682
ZN671_HUMAN	Q8TAW3	Zinc finger protein 671	ZNF671	79891	1	9.8e-06		9.8e-06	9.8e-06	683
HN1_HUMAN	Q9UK76	Hematological and neurological expressed 1 protein (Androgen-regulated protein 2) [Cleaved into: Hematological and neurological expressed 1 protein, N-terminally processed]	HN1	51155	1	9.7e-06		9.7e-06	9.7e-06	684
ISK7_HUMAN	P58062	Serine protease inhibitor Kazal-type 7 (Esophagus cancer-related gene 2 protein) (ECRG-2)	SPINK7	84651	1	9.7e-06		9.7e-06	9.7e-06	685
ASPG_HUMAN	P20933	N(4)-(beta-N-acetylglucosaminyl)-L-asparaginase (EC 3.5.1.26) (Aspartylglucosaminidase) (Glycosylasparaginase) (N4-(N-acetyl-beta-glucosaminyl)-L-asparagine amidase) [Cleaved into: Glycosylasparaginase alpha chain; Glycosylasparaginase beta chain]	AGA	175	1	9.6e-06		9.6e-06	9.6e-06	686
CYTA_HUMAN	P01040	Cystatin-A (Cystatin-AS) (Stefin-A) [Cleaved into: Cystatin-A, N-terminally processed]	CSTA	1475	2	9.6e-06	9.05097e-06	3.2e-06	1.6e-05	687	7.76731e+06	631
PRDX5_HUMAN	P30044	Peroxiredoxin-5, mitochondrial (EC 1.11.1.15) (Alu corepressor 1) (Antioxidant enzyme B166) (AOEB166) (Liver tissue 2D-page spot 71B) (PLP) (Peroxiredoxin V) (Prx-V) (Peroxisomal antioxidant enzyme) (TPx type VI) (Thioredoxin peroxidase PMP20) (Thioredoxin reductase)	PRDX5	25824	1	9.6e-06		9.6e-06	9.6e-06	688	1.76738e+07	555
WFDC2_HUMAN	Q14508	WAP four-disulfide core domain protein 2 (Epididymal secretory protein E4) (Major epididymis-specific protein E4) (Putative protease inhibitor WAP5)	WFDC2	10406	1	9.5e-06		9.5e-06	9.5e-06	689
PSA7_HUMAN	O14818	Proteasome subunit alpha type-7 (EC 3.4.25.1) (Proteasome subunit RC6-1) (Proteasome subunit XAPC7)	PSMA7	5688	1	9.4e-06		9.4e-06	9.4e-06	690	6.06887e+06	648
GOLM1_HUMAN	Q8NBJ4	Golgi membrane protein 1 (Golgi membrane protein GP73) (Golgi phosphoprotein 2)	GOLM1	51280	1	9.2e-06		9.2e-06	9.2e-06	691	6.14183e+07	425
PNPH_HUMAN	P00491	Purine nucleoside phosphorylase (PNP) (EC 2.4.2.1) (Inosine phosphorylase) (Inosine-guanosine phosphorylase)	PNP	4860	1	9.2e-06		9.2e-06	9.2e-06	692	3.88913e+06	680
FLNB_HUMAN	O75369	Filamin-B (FLN-B) (ABP-278) (ABP-280 homolog) (Actin-binding-like protein) (Beta-filamin) (Filamin homolog 1) (Fh1) (Filamin-3) (Thyroid autoantigen) (Truncated actin-binding protein) (Truncated ABP)	FLNB	2317	1	9.1e-06		9.1e-06	9.1e-06	693	1.51399e+08	322
CCL21_HUMAN	O00585	C-C motif chemokine 21 (6Ckine) (Beta-chemokine exodus-2) (Secondary lymphoid-tissue chemokine) (SLC) (Small-inducible cytokine A21)	CCL21	6366	2	9.085e-06	1.26077e-05	1.7e-07	1.8e-05	694
FST_HUMAN	P19883	Follistatin (FS) (Activin-binding protein)	FST	10468	4	9.0725e-06	1.59648e-05	6e-07	3.3e-05	695	6.43183e+07	420
COL12_HUMAN	Q5KU26	Collectin-12 (Collectin placenta protein 1) (CL-P1) (hCL-P1) (Nurse cell scavenger receptor 2) (Scavenger receptor class A member 4) (Scavenger receptor with C-type lectin)	COLEC12	81035	1	9e-06		9e-06	9e-06	696
GABT_HUMAN	P80404	4-aminobutyrate aminotransferase, mitochondrial (EC 2.6.1.19) ((S)-3-amino-2-methylpropionate transaminase) (EC 2.6.1.22) (GABA aminotransferase) (GABA-AT) (Gamma-amino-N-butyrate transaminase) (GABA transaminase) (GABA-T) (L-AIBAT)	ABAT	18	1	9e-06		9e-06	9e-06	697
RSU1_HUMAN	Q15404	Ras suppressor protein 1 (RSP-1) (Rsu-1)	RSU1	6251	1	8.9e-06		8.9e-06	8.9e-06	698	506380	761
VGFR1_HUMAN	P17948	Vascular endothelial growth factor receptor 1 (VEGFR-1) (EC 2.7.10.1) (Fms-like tyrosine kinase 1) (FLT-1) (Tyrosine-protein kinase FRT) (Tyrosine-protein kinase receptor FLT) (FLT) (Vascular permeability factor receptor)	FLT1	2321	7	8.82987e-06	1.15964e-05	4e-08	3e-05	699
COFA1_HUMAN	P39059	Collagen alpha-1(XV) chain [Cleaved into: Restin (Endostatin-XV) (Related to endostatin) (Restin-I); Restin-2 (Restin-II); Restin-3 (Restin-III); Restin-4 (Restin-IV)]	COL15A1	1306	1	8.8e-06		8.8e-06	8.8e-06	700	1.62617e+07	562
MIA_HUMAN	Q16674	Melanoma-derived growth regulatory protein (Melanoma inhibitory activity protein)	MIA	8190	1	8.8e-06		8.8e-06	8.8e-06	701
PDLI3_HUMAN	Q53GG5	PDZ and LIM domain protein 3 (Actinin-associated LIM protein) (Alpha-actinin-2-associated LIM protein)	PDLIM3	27295	1	8.5e-06		8.5e-06	8.5e-06	702
UB2D3_HUMAN	P61077	Ubiquitin-conjugating enzyme E2 D3 (EC 2.3.2.23) ((E3-independent) E2 ubiquitin-conjugating enzyme D3) (EC 2.3.2.24) (E2 ubiquitin-conjugating enzyme D3) (Ubiquitin carrier protein D3) (Ubiquitin-conjugating enzyme E2(17)KB 3) (Ubiquitin-conjugating enzyme E2-17 kDa 3) (Ubiquitin-protein ligase D3)	UBE2D3	7323	1	8.5e-06		8.5e-06	8.5e-06	703	3.77454e+06	685
UBA1_HUMAN	P22314	Ubiquitin-like modifier-activating enzyme 1 (EC 6.2.1.45) (Protein A1S9) (Ubiquitin-activating enzyme E1)	UBA1	7317	1	8.5e-06		8.5e-06	8.5e-06	704	9.78192e+07	367
PSA1_HUMAN	P25786	Proteasome subunit alpha type-1 (EC 3.4.25.1) (30 kDa prosomal protein) (PROS-30) (Macropain subunit C2) (Multicatalytic endopeptidase complex subunit C2) (Proteasome component C2) (Proteasome nu chain)	PSMA1	5682	1	8.4e-06		8.4e-06	8.4e-06	705	8.71087e+06	616
THIO_HUMAN	P10599	Thioredoxin (Trx) (ATL-derived factor) (ADF) (Surface-associated sulphydryl protein) (SASP)	TXN	7295	2	8.4e-06	1.0748e-05	8e-07	1.6e-05	706	1.12779e+07	597
RS12_HUMAN	P25398	40S ribosomal protein S12	RPS12	6206	1	8.3e-06		8.3e-06	8.3e-06	707	1.67699e+07	561
RS3_HUMAN	P23396	40S ribosomal protein S3 (EC 4.2.99.18)	RPS3	6188	1	8.3e-06		8.3e-06	8.3e-06	708	4.04729e+07	469
TGBR3_HUMAN	Q03167	Transforming growth factor beta receptor type 3 (TGF-beta receptor type 3) (TGFR-3) (Betaglycan) (Transforming growth factor beta receptor III) (TGF-beta receptor type III)	TGFBR3	7049	1	8.3e-06		8.3e-06	8.3e-06	709	1.49006e+08	325
KLK6_HUMAN	Q92876	Kallikrein-6 (EC 3.4.21.-) (Neurosin) (Protease M) (SP59) (Serine protease 18) (Serine protease 9) (Zyme)	KLK6	5653	3	8.21167e-06	8.48722e-06	2.9e-06	1.8e-05	710	1.44726e+06	735
CACB4_HUMAN	O00305	Voltage-dependent L-type calcium channel subunit beta-4 (CAB4) (Calcium channel voltage-dependent subunit beta 4)	CACNB4	785	1	8.2e-06		8.2e-06	8.2e-06	711
APRIO_HUMAN	F7VJQ1	Alternative prion protein (AltPrP)	PRNP	5621	1	8.1e-06		8.1e-06	8.1e-06	712
ARC1B_HUMAN	O15143	Actin-related protein 2/3 complex subunit 1B (Arp2/3 complex 41 kDa subunit) (p41-ARC)	ARPC1B	10095	1	8.1e-06		8.1e-06	8.1e-06	713	1.81097e+06	725
CALL5_HUMAN	Q9NZT1	Calmodulin-like protein 5 (Calmodulin-like skin protein)	CALML5	51806	1	8.1e-06		8.1e-06	8.1e-06	714	4.43782e+07	456
TM223_HUMAN	A0PJW6	Transmembrane protein 223	TMEM223	79064	1	8.1e-06		8.1e-06	8.1e-06	715
CYC_HUMAN	P99999	Cytochrome c	CYCS	54205	1	8e-06		8e-06	8e-06	716
EFNB2_HUMAN	P52799	Ephrin-B2 (EPH-related receptor tyrosine kinase ligand 5) (LERK-5) (HTK ligand) (HTK-L)	EFNB2	1948	1	8e-06		8e-06	8e-06	717
TKFC_HUMAN	Q3LXA3	Triokinase/FMN cyclase (Bifunctional ATP-dependent dihydroxyacetone kinase/FAD-AMP lyase (cyclizing)) [Includes: ATP-dependent dihydroxyacetone kinase (DHA kinase) (EC 2.7.1.28) (EC 2.7.1.29) (Glycerone kinase) (Triokinase) (Triose kinase); FAD-AMP lyase (cyclizing) (EC 4.6.1.15) (FAD-AMP lyase (cyclic FMN forming)) (FMN cyclase)]	DAK	26007	1	8e-06		8e-06	8e-06	718	2.80488e+06	699
ANXA5_HUMAN	P08758	Annexin A5 (Anchorin CII) (Annexin V) (Annexin-5) (Calphobindin I) (CBP-I) (Endonexin II) (Lipocortin V) (Placental anticoagulant protein 4) (PP4) (Placental anticoagulant protein I) (PAP-I) (Thromboplastin inhibitor) (Vascular anticoagulant-alpha) (VAC-alpha)	ANXA5	308	1	7.9e-06		7.9e-06	7.9e-06	719	5.64536e+07	431
CSTN1_HUMAN	O94985	Calsyntenin-1 (Alcadein-alpha) (Alc-alpha) (Alzheimer-related cadherin-like protein) (Non-classical cadherin XB31alpha) [Cleaved into: Soluble Alc-alpha (SAlc-alpha); CTF1-alpha (C-terminal fragment 1-alpha)]	CLSTN1	22883	1	7.9e-06		7.9e-06	7.9e-06	720	5.10777e+08	210
SDPR_HUMAN	O95810	Serum deprivation-response protein (Cavin-2) (PS-p68) (Phosphatidylserine-binding protein)	SDPR	8436	1	7.9e-06		7.9e-06	7.9e-06	721	4.97851e+08	212
STAT_HUMAN	P02808	Statherin	STATH	6779	1	7.9e-06		7.9e-06	7.9e-06	722
SUMO3_HUMAN	P55854	Small ubiquitin-related modifier 3 (SUMO-3) (SMT3 homolog 1) (SUMO-2) (Ubiquitin-like protein SMT3A) (Smt3A)	SUMO3	6612	1	7.9e-06		7.9e-06	7.9e-06	723
TIE2_HUMAN	Q02763	Angiopoietin-1 receptor (EC 2.7.10.1) (Endothelial tyrosine kinase) (Tunica interna endothelial cell kinase) (Tyrosine kinase with Ig and EGF homology domains-2) (Tyrosine-protein kinase receptor TEK) (Tyrosine-protein kinase receptor TIE-2) (hTIE2) (p140 TEK) (CD antigen CD202b)	TEK	7010	4	7.8125e-06	5.70636e-07	7.25e-06	8.5e-06	724
CECR1_HUMAN	Q9NZK5	Adenosine deaminase CECR1 (EC 3.5.4.4) (Cat eye syndrome critical region protein 1)	CECR1	51816	1	7.7e-06		7.7e-06	7.7e-06	725
PSA5_HUMAN	P28066	Proteasome subunit alpha type-5 (EC 3.4.25.1) (Macropain zeta chain) (Multicatalytic endopeptidase complex zeta chain) (Proteasome zeta chain)	PSMA5	5686	1	7.7e-06		7.7e-06	7.7e-06	726	2.54101e+06	707
7B2_HUMAN	P05408	Neuroendocrine protein 7B2 (Pituitary polypeptide) (Secretogranin V) (Secretogranin-5) (Secretory granule endocrine protein I) [Cleaved into: N-terminal peptide; C-terminal peptide]	SCG5	6447	1	7.6e-06		7.6e-06	7.6e-06	727	1.05701e+08	358
CSRP1_HUMAN	P21291	Cysteine and glycine-rich protein 1 (Cysteine-rich protein 1) (CRP) (CRP1) (Epididymis luminal protein 141) (HEL-141)	CSRP1	1465	1	7.6e-06		7.6e-06	7.6e-06	728
MYDGF_HUMAN	Q969H8	Myeloid-derived growth factor (MYDGF) (Interleukin-25) (IL-25) (Stromal cell-derived growth factor SF20)	C19orf10	56005	1	7.6e-06		7.6e-06	7.6e-06	729
THIC_HUMAN	Q9BWD1	Acetyl-CoA acetyltransferase, cytosolic (EC 2.3.1.9) (Acetyl-CoA transferase-like protein) (Cytosolic acetoacetyl-CoA thiolase)	ACAT2	39	1	7.6e-06		7.6e-06	7.6e-06	730
FGL2_HUMAN	Q14314	Fibroleukin (Fibrinogen-like protein 2) (pT49)	FGL2	10875	1	7.5e-06		7.5e-06	7.5e-06	731	2.31002e+07	523
LMNA_HUMAN	P02545	Prelamin-A/C [Cleaved into: Lamin-A/C (70 kDa lamin) (Renal carcinoma antigen NY-REN-32)]	LMNA	4000	1	7.5e-06		7.5e-06	7.5e-06	732	1.79046e+08	299
NP1L4_HUMAN	Q99733	Nucleosome assembly protein 1-like 4 (Nucleosome assembly protein 2) (NAP-2)	NAP1L4	4676	1	7.5e-06		7.5e-06	7.5e-06	733	1.76793e+07	554
PLEC_HUMAN	Q15149	Plectin (PCN) (PLTN) (Hemidesmosomal protein 1) (HD1) (Plectin-1)	PLEC	5339	1	7.5e-06		7.5e-06	7.5e-06	734	4.02614e+09	69
PDLI5_HUMAN	Q96HC4	PDZ and LIM domain protein 5 (Enigma homolog) (Enigma-like PDZ and LIM domains protein)	PDLIM5	10611	1	7.4e-06		7.4e-06	7.4e-06	735	1.21424e+07	587
PPCS_HUMAN	Q9HAB8	Phosphopantothenate--cysteine ligase (EC 6.3.2.5) (Phosphopantothenoylcysteine synthetase) (PPC synthetase)	PPCS	79717	1	7.4e-06		7.4e-06	7.4e-06	736	2.00863e+06	718
TBCA_HUMAN	O75347	Tubulin-specific chaperone A (TCP1-chaperonin cofactor A) (Tubulin-folding cofactor A) (CFA)	TBCA	6902	1	7.4e-06		7.4e-06	7.4e-06	737
TPA_HUMAN	P00750	Tissue-type plasminogen activator (t-PA) (t-plasminogen activator) (tPA) (EC 3.4.21.68) (Alteplase) (Reteplase) [Cleaved into: Tissue-type plasminogen activator chain A; Tissue-type plasminogen activator chain B]	PLAT	5327	4	7.35e-06	1e-07	7.3e-06	7.5e-06	738	1.56905e+08	320
ANR26_HUMAN	Q9UPS8	Ankyrin repeat domain-containing protein 26	ANKRD26	22852	1	7.3e-06		7.3e-06	7.3e-06	739
BASP1_HUMAN	P80723	Brain acid soluble protein 1 (22 kDa neuronal tissue-enriched acidic protein) (Neuronal axonal membrane protein NAP-22)	BASP1	10409	1	7.3e-06		7.3e-06	7.3e-06	740
DNPEP_HUMAN	Q9ULA0	Aspartyl aminopeptidase (EC 3.4.11.21)	DNPEP	23549	1	7.3e-06		7.3e-06	7.3e-06	741
LAMP2_HUMAN	P13473	Lysosome-associated membrane glycoprotein 2 (LAMP-2) (Lysosome-associated membrane protein 2) (CD107 antigen-like family member B) (CD antigen CD107b)	LAMP2	3920	1	7.3e-06		7.3e-06	7.3e-06	742
S100P_HUMAN	P25815	Protein S100-P (Migration-inducing gene 9 protein) (MIG9) (Protein S100-E) (S100 calcium-binding protein P)	S100P	6286	1	7.3e-06		7.3e-06	7.3e-06	743
MMRN1_HUMAN	Q13201	Multimerin-1 (EMILIN-4) (Elastin microfibril interface located protein 4) (Elastin microfibril interfacer 4) (Endothelial cell multimerin) [Cleaved into: Platelet glycoprotein Ia*; 155 kDa platelet multimerin (p-155) (p155)]	MMRN1	22915	1	7.2e-06		7.2e-06	7.2e-06	744	790193	752
PSB2_HUMAN	P49721	Proteasome subunit beta type-2 (EC 3.4.25.1) (Macropain subunit C7-I) (Multicatalytic endopeptidase complex subunit C7-I) (Proteasome component C7-I)	PSMB2	5690	1	7.2e-06		7.2e-06	7.2e-06	745	4.54388e+06	672
PTMA_HUMAN	P06454	Prothymosin alpha [Cleaved into: Prothymosin alpha, N-terminally processed; Thymosin alpha-1]	PTMA	5757	1	7.2e-06		7.2e-06	7.2e-06	746	2.57306e+07	512
E7ENV9_HUMAN	E7ENV9	Aggrecan core protein	ACAN	176	1	7.1e-06		7.1e-06	7.1e-06	747
IL1R2_HUMAN	P27930	Interleukin-1 receptor type 2 (IL-1R-2) (IL-1RT-2) (IL-1RT2) (CD121 antigen-like family member B) (CDw121b) (IL-1 type II receptor) (Interleukin-1 receptor beta) (IL-1R-beta) (Interleukin-1 receptor type II) (CD antigen CD121b) [Cleaved into: Interleukin-1 receptor type 2, membrane form (mIL-1R2) (mIL-1RII); Interleukin-1 receptor type 2, soluble form (sIL-1R2) (sIL-1RII)]	IL1R2	7850	1	7.1e-06		7.1e-06	7.1e-06	748
SODM_HUMAN	P04179	Superoxide dismutase [Mn], mitochondrial (EC 1.15.1.1)	SOD2	6648	1	7.1e-06		7.1e-06	7.1e-06	749	12041639	590
ERN1_HUMAN	O75460	Serine/threonine-protein kinase/endoribonuclease IRE1 (Endoplasmic reticulum-to-nucleus signaling 1) (Inositol-requiring protein 1) (hIRE1p) (Ire1-alpha) (IRE1a) [Includes: Serine/threonine-protein kinase (EC 2.7.11.1); Endoribonuclease (EC 3.1.26.-)]	ERN1	2081	1	7e-06		7e-06	7e-06	750
NIT2_HUMAN	Q9NQR4	Omega-amidase NIT2 (EC 3.5.1.3) (Nitrilase homolog 2)	NIT2	56954	1	7e-06		7e-06	7e-06	751
PSB1_HUMAN	P20618	Proteasome subunit beta type-1 (EC 3.4.25.1) (Macropain subunit C5) (Multicatalytic endopeptidase complex subunit C5) (Proteasome component C5) (Proteasome gamma chain)	PSMB1	5689	1	7e-06		7e-06	7e-06	752	1.33554e+07	578
G6PD_HUMAN	P11413	Glucose-6-phosphate 1-dehydrogenase (G6PD) (EC 1.1.1.49)	G6PD	2539	1	6.9e-06		6.9e-06	6.9e-06	753	1.26629e+07	584
GRAM_HUMAN	P51124	Granzyme M (EC 3.4.21.-) (Met-1 serine protease) (Hu-Met-1) (Met-ase) (Natural killer cell granular protease)	GZMM	3004	1	6.9e-06		6.9e-06	6.9e-06	754
TNFL6_HUMAN	P48023	Tumor necrosis factor ligand superfamily member 6 (Apoptosis antigen ligand) (APTL) (CD95 ligand) (CD95-L) (Fas antigen ligand) (Fas ligand) (FasL) (CD antigen CD178) [Cleaved into: Tumor necrosis factor ligand superfamily member 6, membrane form; Tumor necrosis factor ligand superfamily member 6, soluble form (Receptor-binding FasL ectodomain) (Soluble Fas ligand) (sFasL); ADAM10-processed FasL …	FASLG	356	4	6.81399e-06	1.21379e-05	8.596e-08	2.5e-05	755
GATM_HUMAN	P50440	Glycine amidinotransferase, mitochondrial (EC 2.1.4.1) (L-arginine:glycine amidinotransferase) (Transamidinase)	GATM	2628	1	6.8e-06		6.8e-06	6.8e-06	756
GNPTG_HUMAN	Q9UJJ9	N-acetylglucosamine-1-phosphotransferase subunit gamma (GlcNAc-1-phosphotransferase subunit gamma) (UDP-N-acetylglucosamine-1-phosphotransferase subunit gamma)	GNPTG	84572	1	6.8e-06		6.8e-06	6.8e-06	757	2.18193e+07	525
RL22_HUMAN	P35268	60S ribosomal protein L22 (EBER-associated protein) (EAP) (Epstein-Barr virus small RNA-associated protein) (Heparin-binding protein HBp15)	RPL22	6146	1	6.8e-06		6.8e-06	6.8e-06	758	4.17379e+07	465
PSMD5_HUMAN	Q16401	26S proteasome non-ATPase regulatory subunit 5 (26S protease subunit S5 basic) (26S proteasome subunit S5B)	PSMD5	5711	1	6.7e-06		6.7e-06	6.7e-06	759	4.16278e+06	677
SPA11_HUMAN	Q86U17	Serpin A11	SERPINA11	256394	1	6.7e-06		6.7e-06	6.7e-06	760	5.65255e+06	658
CSPG2_HUMAN	P13611	Versican core protein (Chondroitin sulfate proteoglycan core protein 2) (Chondroitin sulfate proteoglycan 2) (Glial hyaluronate-binding protein) (GHAP) (Large fibroblast proteoglycan) (PG-M)	VCAN	1462	1	6.6e-06		6.6e-06	6.6e-06	761	2549507	706
HEG1_HUMAN	Q9ULI3	Protein HEG homolog 1	HEG1	57493	1	6.6e-06		6.6e-06	6.6e-06	762
HYOU1_HUMAN	Q9Y4L1	Hypoxia up-regulated protein 1 (150 kDa oxygen-regulated protein) (ORP-150) (170 kDa glucose-regulated protein) (GRP-170)	HYOU1	10525	1	6.6e-06		6.6e-06	6.6e-06	763	3.58892e+08	246
IDHC_HUMAN	O75874	Isocitrate dehydrogenase [NADP] cytoplasmic (IDH) (EC 1.1.1.42) (Cytosolic NADP-isocitrate dehydrogenase) (IDP) (NADP(+)-specific ICDH) (Oxalosuccinate decarboxylase)	IDH1	3417	1	6.6e-06		6.6e-06	6.6e-06	764
MAOX_HUMAN	P48163	NADP-dependent malic enzyme (NADP-ME) (EC 1.1.1.40) (Malic enzyme 1)	ME1	4199	1	6.6e-06		6.6e-06	6.6e-06	765	5.71485e+06	653
PECA1_HUMAN	P16284	Platelet endothelial cell adhesion molecule (PECAM-1) (EndoCAM) (GPIIA') (PECA1) (CD antigen CD31)	PECAM1	5175	2	6.6e-06	0	6.6e-06	6.6e-06	766
PRDX3_HUMAN	P30048	Thioredoxin-dependent peroxide reductase, mitochondrial (EC 1.11.1.15) (Antioxidant protein 1) (AOP-1) (HBC189) (Peroxiredoxin III) (Prx-III) (Peroxiredoxin-3) (Protein MER5 homolog)	PRDX3	10935	1	6.6e-06		6.6e-06	6.6e-06	767	4.68384e+06	670
TEBP_HUMAN	Q15185	Prostaglandin E synthase 3 (EC 5.3.99.3) (Cytosolic prostaglandin E2 synthase) (cPGES) (Hsp90 co-chaperone) (Progesterone receptor complex p23) (Telomerase-binding protein p23)	PTGES3	10728	1	6.6e-06		6.6e-06	6.6e-06	768	2.69944e+06	701
CDSN_HUMAN	Q15517	Corneodesmosin (S protein)	CDSN	1041	1	6.5e-06		6.5e-06	6.5e-06	769	3.12403e+06	693
DPEP2_HUMAN	Q9H4A9	Dipeptidase 2 (EC 3.4.13.19)	DPEP2	64174	1	6.5e-06		6.5e-06	6.5e-06	770
MANF_HUMAN	P55145	Mesencephalic astrocyte-derived neurotrophic factor (Arginine-rich protein) (Protein ARMET)	MANF	7873	1	6.5e-06		6.5e-06	6.5e-06	771
SERC_HUMAN	Q9Y617	Phosphoserine aminotransferase (EC 2.6.1.52) (Phosphohydroxythreonine aminotransferase) (PSAT)	PSAT1	29968	1	6.5e-06		6.5e-06	6.5e-06	772
CH10_HUMAN	P61604	10 kDa heat shock protein, mitochondrial (Hsp10) (10 kDa chaperonin) (Chaperonin 10) (CPN10) (Early-pregnancy factor) (EPF)	HSPE1	3336	1	6.4e-06		6.4e-06	6.4e-06	773	1.2142e+07	588
DHPR_HUMAN	P09417	Dihydropteridine reductase (EC 1.5.1.34) (HDHPR) (Quinoid dihydropteridine reductase) (Short chain dehydrogenase/reductase family 33C member 1)	QDPR	5860	1	6.4e-06		6.4e-06	6.4e-06	774
GANAB_HUMAN	Q14697	Neutral alpha-glucosidase AB (EC 3.2.1.84) (Alpha-glucosidase 2) (Glucosidase II subunit alpha)	GANAB	23193	1	6.4e-06		6.4e-06	6.4e-06	775	9.40378e+07	369
LAIR1_HUMAN	Q6GTX8	Leukocyte-associated immunoglobulin-like receptor 1 (LAIR-1) (hLAIR1) (CD antigen CD305)	LAIR1	3903	1	6.4e-06		6.4e-06	6.4e-06	776
MLXPL_HUMAN	Q9NP71	Carbohydrate-responsive element-binding protein (ChREBP) (Class D basic helix-loop-helix protein 14) (bHLHd14) (MLX interactor) (MLX-interacting protein-like) (WS basic-helix-loop-helix leucine zipper protein) (WS-bHLH) (Williams-Beuren syndrome chromosomal region 14 protein)	MLXIPL	51085	1	6.4e-06		6.4e-06	6.4e-06	777
OIT3_HUMAN	Q8WWZ8	Oncoprotein-induced transcript 3 protein (Liver-specific zona pellucida domain-containing protein)	OIT3	170392	1	6.4e-06		6.4e-06	6.4e-06	778	1.2444e+08	343
PDIA4_HUMAN	P13667	Protein disulfide-isomerase A4 (EC 5.3.4.1) (Endoplasmic reticulum resident protein 70) (ER protein 70) (ERp70) (Endoplasmic reticulum resident protein 72) (ER protein 72) (ERp-72) (ERp72)	PDIA4	9601	1	6.4e-06		6.4e-06	6.4e-06	779	8.74165e+07	380
PTPRS_HUMAN	Q13332	Receptor-type tyrosine-protein phosphatase S (R-PTP-S) (EC 3.1.3.48) (Receptor-type tyrosine-protein phosphatase sigma) (R-PTP-sigma)	PTPRS	5802	1	6.4e-06		6.4e-06	6.4e-06	780	1.50056e+06	730
ACOC_HUMAN	P21399	Cytoplasmic aconitate hydratase (Aconitase) (EC 4.2.1.3) (Citrate hydro-lyase) (Ferritin repressor protein) (Iron regulatory protein 1) (IRP1) (Iron-responsive element-binding protein 1) (IRE-BP 1)	ACO1	48	1	6.3e-06		6.3e-06	6.3e-06	781	1.17722e+06	739
ANXA1_HUMAN	P04083	Annexin A1 (Annexin I) (Annexin-1) (Calpactin II) (Calpactin-2) (Chromobindin-9) (Lipocortin I) (Phospholipase A2 inhibitory protein) (p35)	ANXA1	301	1	6.2e-06		6.2e-06	6.2e-06	782	1.05978e+08	357
ATPB_HUMAN	P06576	ATP synthase subunit beta, mitochondrial (EC 3.6.3.14)	ATP5B	506	1	6.2e-06		6.2e-06	6.2e-06	783	4.7922e+07	449
BIN2_HUMAN	Q9UBW5	Bridging integrator 2 (Breast cancer-associated protein 1)	BIN2	51411	1	6.2e-06		6.2e-06	6.2e-06	784
CI040_HUMAN	Q8IXQ3	Uncharacterized protein C9orf40	C9orf40	55071	1	6.2e-06		6.2e-06	6.2e-06	785
HCD2_HUMAN	Q99714	3-hydroxyacyl-CoA dehydrogenase type-2 (EC 1.1.1.35) (17-beta-hydroxysteroid dehydrogenase 10) (17-beta-HSD 10) (EC 1.1.1.51) (3-hydroxy-2-methylbutyryl-CoA dehydrogenase) (EC 1.1.1.178) (3-hydroxyacyl-CoA dehydrogenase type II) (Endoplasmic reticulum-associated amyloid beta-peptide-binding protein) (Mitochondrial ribonuclease P protein 2) (Mitochondrial RNase P protein 2) (Short chain dehydrogen…	HSD17B10	3028	1	6.2e-06		6.2e-06	6.2e-06	786	5.69434e+06	654
LYVE1_HUMAN	Q9Y5Y7	Lymphatic vessel endothelial hyaluronic acid receptor 1 (LYVE-1) (Cell surface retention sequence-binding protein 1) (CRSBP-1) (Extracellular link domain-containing protein 1) (Hyaluronic acid receptor)	LYVE1	10894	1	6.2e-06		6.2e-06	6.2e-06	787
RHOC_HUMAN	P08134	Rho-related GTP-binding protein RhoC (Rho cDNA clone 9) (h9)	RHOC	389	1	6.2e-06		6.2e-06	6.2e-06	788	2.87607e+07	501
DPP3_HUMAN	Q9NY33	Dipeptidyl peptidase 3 (EC 3.4.14.4) (Dipeptidyl aminopeptidase III) (Dipeptidyl arylamidase III) (Dipeptidyl peptidase III) (DPP III) (Enkephalinase B)	DPP3	10072	1	6.1e-06		6.1e-06	6.1e-06	789
DPYL2_HUMAN	Q16555	Dihydropyrimidinase-related protein 2 (DRP-2) (Collapsin response mediator protein 2) (CRMP-2) (N2A3) (Unc-33-like phosphoprotein 2) (ULIP-2)	DPYSL2	1808	1	6.1e-06		6.1e-06	6.1e-06	790	3.85117e+07	473
HEM2_HUMAN	P13716	Delta-aminolevulinic acid dehydratase (ALADH) (EC 4.2.1.24) (Porphobilinogen synthase)	ALAD	210	1	6.1e-06		6.1e-06	6.1e-06	791
LMNB2_HUMAN	Q03252	Lamin-B2	LMNB2	84823	1	6.1e-06		6.1e-06	6.1e-06	792	1.17819e+08	350
NDKA_HUMAN	P15531	Nucleoside diphosphate kinase A (NDK A) (NDP kinase A) (EC 2.7.4.6) (Granzyme A-activated DNase) (GAAD) (Metastasis inhibition factor nm23) (NM23-H1) (Tumor metastatic process-associated protein)	NME1	4830	1	6.1e-06		6.1e-06	6.1e-06	793
PUR9_HUMAN	P31939	Bifunctional purine biosynthesis protein PURH [Cleaved into: Bifunctional purine biosynthesis protein PURH, N-terminally processed] [Includes: Phosphoribosylaminoimidazolecarboxamide formyltransferase (EC 2.1.2.3) (5-aminoimidazole-4-carboxamide ribonucleotide formyltransferase) (AICAR transformylase); IMP cyclohydrolase (EC 3.5.4.10) (ATIC) (IMP synthase) (Inosinicase)]	ATIC	471	1	6.1e-06		6.1e-06	6.1e-06	794	2.89234e+07	500
ERP29_HUMAN	P30040	Endoplasmic reticulum resident protein 29 (ERp29) (Endoplasmic reticulum resident protein 28) (ERp28) (Endoplasmic reticulum resident protein 31) (ERp31)	ERP29	10961	1	6e-06		6e-06	6e-06	795	1.29643e+06	737
NEUG_HUMAN	Q92686	Neurogranin (Ng) (RC3) [Cleaved into: NEUG(55-78)]	NRGN	4900	1	6e-06		6e-06	6e-06	796
SYWC_HUMAN	P23381	Tryptophan--tRNA ligase, cytoplasmic (EC 6.1.1.2) (Interferon-induced protein 53) (IFP53) (Tryptophanyl-tRNA synthetase) (TrpRS) (hWRS) [Cleaved into: T1-TrpRS; T2-TrpRS]	WARS	7453	1	6e-06		6e-06	6e-06	797	2.63566e+07	510
ANGL1_HUMAN	O95841	Angiopoietin-related protein 1 (Angiopoietin-3) (ANG-3) (Angiopoietin-like protein 1)	ANGPTL1	9068	1	5.9e-06		5.9e-06	5.9e-06	798	2.08403e+07	532
ARLY_HUMAN	P04424	Argininosuccinate lyase (ASAL) (EC 4.3.2.1) (Arginosuccinase)	ASL	435	1	5.9e-06		5.9e-06	5.9e-06	799
HNRPC_HUMAN	P07910	Heterogeneous nuclear ribonucleoproteins C1/C2 (hnRNP C1/C2)	HNRNPC	3183	1	5.9e-06		5.9e-06	5.9e-06	800	6.93302e+07	411
LGUL_HUMAN	Q04760	Lactoylglutathione lyase (EC 4.4.1.5) (Aldoketomutase) (Glyoxalase I) (Glx I) (Ketone-aldehyde mutase) (Methylglyoxalase) (S-D-lactoylglutathione methylglyoxal lyase)	GLO1	2739	1	5.9e-06		5.9e-06	5.9e-06	801
MFAP4_HUMAN	P55083	Microfibril-associated glycoprotein 4	MFAP4	4239	1	5.9e-06		5.9e-06	5.9e-06	802	5.00603e+09	58
PRELP_HUMAN	P51888	Prolargin (Proline-arginine-rich end leucine-rich repeat protein)	PRELP	5549	1	5.9e-06		5.9e-06	5.9e-06	803	1.46607e+08	327
RAP1B_HUMAN	P61224	Ras-related protein Rap-1b (GTP-binding protein smg p21B)	RAP1B	5908	1	5.9e-06		5.9e-06	5.9e-06	804	1.41016e+08	329
SEMG1_HUMAN	P04279	Semenogelin-1 (Cancer/testis antigen 103) (Semenogelin I) (SGI) [Cleaved into: Alpha-inhibin-92; Alpha-inhibin-31; Seminal basic protein]	SEMG1	6406	1	5.9e-06		5.9e-06	5.9e-06	805	7886740	628
SEMG2_HUMAN	Q02383	Semenogelin-2 (Semenogelin II) (SGII)	SEMG2	6407	1	5.9e-06		5.9e-06	5.9e-06	806	4.72324e+06	669
SERPH_HUMAN	P50454	Serpin H1 (47 kDa heat shock protein) (Arsenic-transactivated protein 3) (AsTP3) (Cell proliferation-inducing gene 14 protein) (Collagen-binding protein) (Colligin) (Rheumatoid arthritis-related antigen RA-A47)	SERPINH1	871	1	5.9e-06		5.9e-06	5.9e-06	807	3.82933e+07	474
GHRL_HUMAN	Q9UBU3	Appetite-regulating hormone (Growth hormone secretagogue) (Growth hormone-releasing peptide) (Motilin-related peptide) (Protein M46) [Cleaved into: Ghrelin-27; Ghrelin-28 (Ghrelin); Obestatin]	GHRL	51738	2	5.895e-06	5.80535e-06	1.79e-06	1e-05	808	1.26024e+09	131
B3GN2_HUMAN	Q9NY97	N-acetyllactosaminide beta-1,3-N-acetylglucosaminyltransferase 2 (EC 2.4.1.149) (Beta-1,3-N-acetylglucosaminyltransferase 1) (BGnT-1) (Beta-1,3-Gn-T1) (Beta3Gn-T1) (Beta-1,3-galactosyltransferase 7) (Beta-1,3-GalTase 7) (Beta3Gal-T7) (Beta3GalT7) (b3Gal-T7) (Beta-3-Gx-T7) (UDP-Gal:beta-GlcNAc beta-1,3-galactosyltransferase 7) (UDP-GlcNAc:betaGal beta-1,3-N-acetylglucosaminyltransferase 2) (BGnT-2…	B3GNT2	10678	1	5.8e-06		5.8e-06	5.8e-06	809	4.66125e+06	671
BTF3_HUMAN	P20290	Transcription factor BTF3 (Nascent polypeptide-associated complex subunit beta) (NAC-beta) (RNA polymerase B transcription factor 3)	BTF3	689	1	5.8e-06		5.8e-06	5.8e-06	810	9.31007e+06	611
EFNB1_HUMAN	P98172	Ephrin-B1 (EFL-3) (ELK ligand) (ELK-L) (EPH-related receptor tyrosine kinase ligand 2) (LERK-2)	EFNB1	1947	1	5.8e-06		5.8e-06	5.8e-06	811
INS_HUMAN	P01308	Insulin [Cleaved into: Insulin B chain; Insulin A chain]	INS	3630	2	5.7725e-06	5.69575e-06	1.745e-06	9.8e-06	812
CNOT1_HUMAN	A5YKK6	CCR4-NOT transcription complex subunit 1 (CCR4-associated factor 1) (Negative regulator of transcription subunit 1 homolog) (NOT1H) (hNOT1)	CNOT1	23019	1	5.7e-06		5.7e-06	5.7e-06	813	10936747	601
FSHB_HUMAN	P01225	Follitropin subunit beta (Follicle-stimulating hormone beta subunit) (FSH-B) (FSH-beta) (Follitropin beta chain)	FSHB	2488	1	5.7e-06		5.7e-06	5.7e-06	814
THYG_HUMAN	P01266	Thyroglobulin (Tg)	TG	7038	2	5.675e-06	6.61145e-06	1e-06	1.035e-05	815
COL_HUMAN	P04118	Colipase	CLPS	1208	1	5.6e-06		5.6e-06	5.6e-06	816
FHL1_HUMAN	Q13642	Four and a half LIM domains protein 1 (FHL-1) (Skeletal muscle LIM-protein 1) (SLIM) (SLIM-1)	FHL1	2273	1	5.6e-06		5.6e-06	5.6e-06	817
HMGB2_HUMAN	P26583	High mobility group protein B2 (High mobility group protein 2) (HMG-2)	HMGB2	3148	1	5.6e-06		5.6e-06	5.6e-06	818	8.75872e+06	615
MA1A1_HUMAN	P33908	Mannosyl-oligosaccharide 1,2-alpha-mannosidase IA (EC 3.2.1.113) (Man(9)-alpha-mannosidase) (Man9-mannosidase) (Mannosidase alpha class 1A member 1) (Processing alpha-1,2-mannosidase IA) (Alpha-1,2-mannosidase IA)	MAN1A1	4121	1	5.6e-06		5.6e-06	5.6e-06	819	1.86913e+08	293
MRC1_HUMAN	P22897	Macrophage mannose receptor 1 (MMR) (C-type lectin domain family 13 member D) (C-type lectin domain family 13 member D-like) (Human mannose receptor) (hMR) (Macrophage mannose receptor 1-like protein 1) (CD antigen CD206)	MRC1	4360	1	5.6e-06		5.6e-06	5.6e-06	820	906231	748
RS23_HUMAN	P62266	40S ribosomal protein S23	RPS23	6228	1	5.6e-06		5.6e-06	5.6e-06	821	1.5477e+07	565
H15_HUMAN	P16401	Histone H1.5 (Histone H1a) (Histone H1b) (Histone H1s-3)	HIST1H1B	3009	1	5.5e-06		5.5e-06	5.5e-06	822	5.62405e+08	199
NTRI_HUMAN	Q9P121	Neurotrimin (hNT) (IgLON family member 2)	NTM	50863	1	5.5e-06		5.5e-06	5.5e-06	823
PNCB_HUMAN	Q6XQN6	Nicotinate phosphoribosyltransferase (NAPRTase) (EC 6.3.4.21) (FHA-HIT-interacting protein) (Nicotinate phosphoribosyltransferase domain-containing protein 1)	NAPRT1	93100	1	5.5e-06		5.5e-06	5.5e-06	824	1.06485e+06	745
RNAS4_HUMAN	P34096	Ribonuclease 4 (RNase 4) (EC 3.1.27.-)	RNASE4	6038	1	5.5e-06		5.5e-06	5.5e-06	825	4.87678e+09	61
PYGL_HUMAN	P06737	Glycogen phosphorylase, liver form (EC 2.4.1.1)	PYGL	5836	1	5.4e-06		5.4e-06	5.4e-06	826
LYNX1_HUMAN	Q9BZG9	Ly-6/neurotoxin-like protein 1 (Secreted Ly-6/uPAR domain-containing protein 2) (Secreted Ly-6/uPAR-related protein 2) (SLURP-2)	LYNX1	66004	1	5.3e-06		5.3e-06	5.3e-06	827
NUP88_HUMAN	Q99567	Nuclear pore complex protein Nup88 (88 kDa nucleoporin) (Nucleoporin Nup88)	NUP88	4927	1	5.3e-06		5.3e-06	5.3e-06	828	815310	751
RS19_HUMAN	P39019	40S ribosomal protein S19	RPS19	6223	1	5.3e-06		5.3e-06	5.3e-06	829	20976037	530
SPB3_HUMAN	P29508	Serpin B3 (Protein T4-A) (Squamous cell carcinoma antigen 1) (SCCA-1)	SERPINB3	6317	2	5.15e-06	1.3435e-06	4.2e-06	6.1e-06	830	9.78204e+07	365
CSF1_HUMAN	P09603	Macrophage colony-stimulating factor 1 (CSF-1) (M-CSF) (MCSF) (Lanimostim) [Cleaved into: Processed macrophage colony-stimulating factor 1]	CSF1	1435	5	5.1264e-06	1.05543e-05	7e-08	2.4e-05	831
CATS_HUMAN	P25774	Cathepsin S (EC 3.4.22.27)	CTSS	1520	1	5.1e-06		5.1e-06	5.1e-06	832	2.61355e+06	704
CH60_HUMAN	P10809	60 kDa heat shock protein, mitochondrial (60 kDa chaperonin) (Chaperonin 60) (CPN60) (Heat shock protein 60) (HSP-60) (Hsp60) (HuCHA60) (Mitochondrial matrix protein P1) (P60 lymphocyte protein)	HSPD1	3329	1	5.1e-06		5.1e-06	5.1e-06	833	3.6024e+07	478
CPEB3_HUMAN	Q8NE35	Cytoplasmic polyadenylation element-binding protein 3 (CPE-BP3) (CPE-binding protein 3) (hCPEB-3)	CPEB3	22849	1	5.1e-06		5.1e-06	5.1e-06	834
CYB5_HUMAN	P00167	Cytochrome b5 (Microsomal cytochrome b5 type A) (MCB5)	CYB5A	1528	1	5.1e-06		5.1e-06	5.1e-06	835	7.96476e+06	626
ERAP1_HUMAN	Q9NZ08	Endoplasmic reticulum aminopeptidase 1 (EC 3.4.11.-) (ARTS-1) (Adipocyte-derived leucine aminopeptidase) (A-LAP) (Aminopeptidase PILS) (Puromycin-insensitive leucyl-specific aminopeptidase) (PILS-AP) (Type 1 tumor necrosis factor receptor shedding aminopeptidase regulator)	ERAP1	51752	1	5.1e-06		5.1e-06	5.1e-06	836
GPX1_HUMAN	P07203	Glutathione peroxidase 1 (GPx-1) (GSHPx-1) (EC 1.11.1.9) (Cellular glutathione peroxidase)	GPX1	2876	1	5.1e-06		5.1e-06	5.1e-06	837	680364	755
GRHPR_HUMAN	Q9UBQ7	Glyoxylate reductase/hydroxypyruvate reductase (EC 1.1.1.79) (EC 1.1.1.81)	GRHPR	9380	1	5.1e-06		5.1e-06	5.1e-06	838	9.8729e+06	607
PSB4_HUMAN	P28070	Proteasome subunit beta type-4 (EC 3.4.25.1) (26 kDa prosomal protein) (HsBPROS26) (PROS-26) (Macropain beta chain) (Multicatalytic endopeptidase complex beta chain) (Proteasome beta chain) (Proteasome chain 3) (HsN3)	PSMB4	5692	1	5.1e-06		5.1e-06	5.1e-06	839
ADML_HUMAN	P35318	ADM [Cleaved into: Adrenomedullin (AM); Proadrenomedullin N-20 terminal peptide (ProAM N-terminal 20 peptide) (PAMP) (ProAM-N20)]	ADM	133	2	5.037e-06	7.01874e-06	7.4e-08	1e-05	840
ADAM9_HUMAN	Q13443	Disintegrin and metalloproteinase domain-containing protein 9 (ADAM 9) (EC 3.4.24.-) (Cellular disintegrin-related protein) (Meltrin-gamma) (Metalloprotease/disintegrin/cysteine-rich protein 9) (Myeloma cell metalloproteinase)	ADAM9	8754	1	5e-06		5e-06	5e-06	841
CYTS_HUMAN	P01036	Cystatin-S (Cystatin-4) (Cystatin-SA-III) (Salivary acidic protein 1)	CST4	1472	1	5e-06		5e-06	5e-06	842	322071	763
LIFR_HUMAN	P42702	Leukemia inhibitory factor receptor (LIF receptor) (LIF-R) (CD antigen CD118)	LIFR	3977	1	5e-06		5e-06	5e-06	843
NPTXR_HUMAN	O95502	Neuronal pentraxin receptor	NPTXR	23467	1	5e-06		5e-06	5e-06	844
OTC_HUMAN	P00480	Ornithine carbamoyltransferase, mitochondrial (EC 2.1.3.3) (Ornithine transcarbamylase) (OTCase)	OTC	5009	1	5e-06		5e-06	5e-06	845
PSB5_HUMAN	P28074	Proteasome subunit beta type-5 (EC 3.4.25.1) (Macropain epsilon chain) (Multicatalytic endopeptidase complex epsilon chain) (Proteasome chain 6) (Proteasome epsilon chain) (Proteasome subunit MB1) (Proteasome subunit X)	PSMB5	5693	1	5e-06		5e-06	5e-06	846	1.01582e+06	746
RS25_HUMAN	P62851	40S ribosomal protein S25	RPS25	6230	1	5e-06		5e-06	5e-06	847	7.06456e+06	638
URB2_HUMAN	Q14146	Unhealthy ribosome biogenesis protein 2 homolog	URB2	9816	1	5e-06		5e-06	5e-06	848
B3AT_HUMAN	P02730	Band 3 anion transport protein (Anion exchange protein 1) (AE 1) (Anion exchanger 1) (Solute carrier family 4 member 1) (CD antigen CD233)	SLC4A1	6521	1	4.9e-06		4.9e-06	4.9e-06	849
FUMH_HUMAN	P07954	Fumarate hydratase, mitochondrial (Fumarase) (EC 4.2.1.2)	FH	2271	1	4.9e-06		4.9e-06	4.9e-06	850	549668	760
G6PE_HUMAN	O95479	GDH/6PGL endoplasmic bifunctional protein [Includes: Glucose 1-dehydrogenase (EC 1.1.1.47) (Hexose-6-phosphate dehydrogenase); 6-phosphogluconolactonase (6PGL) (EC 3.1.1.31)]	H6PD	9563	1	4.9e-06		4.9e-06	4.9e-06	851	233298	765
LEGL_HUMAN	Q3ZCW2	Galectin-related protein (Lectin galactoside-binding-like protein)	LGALSL	29094	1	4.9e-06		4.9e-06	4.9e-06	852	1.8881e+06	723
PTPRG_HUMAN	P23470	Receptor-type tyrosine-protein phosphatase gamma (Protein-tyrosine phosphatase gamma) (R-PTP-gamma) (EC 3.1.3.48)	PTPRG	5793	1	4.9e-06		4.9e-06	4.9e-06	853
U5S1_HUMAN	Q15029	116 kDa U5 small nuclear ribonucleoprotein component (Elongation factor Tu GTP-binding domain-containing protein 2) (SNU114 homolog) (hSNU114) (U5 snRNP-specific protein, 116 kDa) (U5-116 kDa)	EFTUD2	9343	1	4.9e-06		4.9e-06	4.9e-06	854
ASGR2_HUMAN	P07307	Asialoglycoprotein receptor 2 (ASGP-R 2) (ASGPR 2) (C-type lectin domain family 4 member H2) (Hepatic lectin H2) (HL-2)	ASGR2	433	1	4.8e-06		4.8e-06	4.8e-06	855	2.21639e+08	281
C1QR1_HUMAN	Q9NPY3	Complement component C1q receptor (C1q/MBL/SPA receptor) (C1qR) (C1qR(p)) (C1qRp) (CDw93) (Complement component 1 q subcomponent receptor 1) (Matrix-remodeling-associated protein 4) (CD antigen CD93)	CD93	22918	1	4.8e-06		4.8e-06	4.8e-06	856
CAH3_HUMAN	P07451	Carbonic anhydrase 3 (EC 4.2.1.1) (Carbonate dehydratase III) (Carbonic anhydrase III) (CA-III)	CA3	761	1	4.8e-06		4.8e-06	4.8e-06	857
FAS_HUMAN	P49327	Fatty acid synthase (EC 2.3.1.85) [Includes: [Acyl-carrier-protein] S-acetyltransferase (EC 2.3.1.38); [Acyl-carrier-protein] S-malonyltransferase (EC 2.3.1.39); 3-oxoacyl-[acyl-carrier-protein] synthase (EC 2.3.1.41); 3-oxoacyl-[acyl-carrier-protein] reductase (EC 1.1.1.100); 3-hydroxyacyl-[acyl-carrier-protein] dehydratase (EC 4.2.1.59); Enoyl-[acyl-carrier-protein] reductase (EC 1.3.1.39); Ole…	FASN	2194	1	4.8e-06		4.8e-06	4.8e-06	858	1.08903e+07	602
GUAD_HUMAN	Q9Y2T3	Guanine deaminase (Guanase) (Guanine aminase) (EC 3.5.4.3) (Guanine aminohydrolase) (GAH) (p51-nedasin)	GDA	9615	1	4.8e-06		4.8e-06	4.8e-06	859
PSB7_HUMAN	Q99436	Proteasome subunit beta type-7 (EC 3.4.25.1) (Macropain chain Z) (Multicatalytic endopeptidase complex chain Z) (Proteasome subunit Z)	PSMB7	5695	1	4.8e-06		4.8e-06	4.8e-06	860	8.1271e+06	623
RS14_HUMAN	P62263	40S ribosomal protein S14	RPS14	6208	1	4.8e-06		4.8e-06	4.8e-06	861	3.4719e+07	481
SMR3B_HUMAN	P02814	Submaxillary gland androgen-regulated protein 3B (Proline-rich peptide P-B) (Proline-rich protein 3) [Cleaved into: Peptide P-A; Peptide D1A]	SMR3B	10879	1	4.8e-06		4.8e-06	4.8e-06	862
CEAM8_HUMAN	P31997	Carcinoembryonic antigen-related cell adhesion molecule 8 (CD67 antigen) (Carcinoembryonic antigen CGM6) (Non-specific cross-reacting antigen NCA-95) (CD antigen CD66b)	CEACAM8	1088	1	4.7e-06		4.7e-06	4.7e-06	863
COL10_HUMAN	Q9Y6Z7	Collectin-10 (Collectin liver protein 1) (CL-L1) (Collectin-34) (CL-34)	COLEC10	10584	1	4.7e-06		4.7e-06	4.7e-06	864	3.13262e+07	494
IL1AP_HUMAN	Q9NPH3	Interleukin-1 receptor accessory protein (IL-1 receptor accessory protein) (IL-1RAcP) (Interleukin-1 receptor 3) (IL-1R-3) (IL-1R3)	IL1RAP	3556	1	4.7e-06		4.7e-06	4.7e-06	865
MCFD2_HUMAN	Q8NI22	Multiple coagulation factor deficiency protein 2 (Neural stem cell-derived neuronal survival protein)	MCFD2	90411	1	4.7e-06		4.7e-06	4.7e-06	866	6.1745e+06	647
MT2_HUMAN	P02795	Metallothionein-2 (MT-2) (Metallothionein-2A) (Metallothionein-II) (MT-II)	MT2A	4502	1	4.7e-06		4.7e-06	4.7e-06	867
PYGM_HUMAN	P11217	Glycogen phosphorylase, muscle form (EC 2.4.1.1) (Myophosphorylase)	PYGM	5837	1	4.7e-06		4.7e-06	4.7e-06	868
VTM2A_HUMAN	Q8TAG5	V-set and transmembrane domain-containing protein 2A	VSTM2A	222008	1	4.7e-06		4.7e-06	4.7e-06	869
41_HUMAN	P11171	Protein 4.1 (P4.1) (4.1R) (Band 4.1) (EPB4.1)	EPB41	2035	1	4.6e-06		4.6e-06	4.6e-06	870
BETAT_HUMAN			C19orf80	55908	1	4.6e-06		4.6e-06	4.6e-06	871
CAZA1_HUMAN	P52907	F-actin-capping protein subunit alpha-1 (CapZ alpha-1)	CAPZA1	829	1	4.6e-06		4.6e-06	4.6e-06	872	5.27615e+07	439
ESAM_HUMAN	Q96AP7	Endothelial cell-selective adhesion molecule	ESAM	90952	1	4.6e-06		4.6e-06	4.6e-06	873
FILA2_HUMAN	Q5D862	Filaggrin-2 (FLG-2) (Intermediate filament-associated and psoriasis-susceptibility protein) (Ifapsoriasin)	FLG2	388698	1	4.6e-06		4.6e-06	4.6e-06	874	2.38561e+07	516
GLGB_HUMAN	Q04446	1,4-alpha-glucan-branching enzyme (EC 2.4.1.18) (Brancher enzyme) (Glycogen-branching enzyme)	GBE1	2632	1	4.6e-06		4.6e-06	4.6e-06	875
PGFRA_HUMAN	P16234	Platelet-derived growth factor receptor alpha (PDGF-R-alpha) (PDGFR-alpha) (EC 2.7.10.1) (Alpha platelet-derived growth factor receptor) (Alpha-type platelet-derived growth factor receptor) (CD140 antigen-like family member A) (CD140a antigen) (Platelet-derived growth factor alpha receptor) (Platelet-derived growth factor receptor 2) (PDGFR-2) (CD antigen CD140a)	PDGFRA	5156	1	4.6e-06		4.6e-06	4.6e-06	876
RAN_HUMAN	P62826	GTP-binding nuclear protein Ran (Androgen receptor-associated protein 24) (GTPase Ran) (Ras-like protein TC4) (Ras-related nuclear protein)	RAN	5901	1	4.6e-06		4.6e-06	4.6e-06	877	5.94873e+07	427
ARPC2_HUMAN	O15144	Actin-related protein 2/3 complex subunit 2 (Arp2/3 complex 34 kDa subunit) (p34-ARC)	ARPC2	10109	1	4.5e-06		4.5e-06	4.5e-06	878	4.15586e+06	678
ERP44_HUMAN	Q9BS26	Endoplasmic reticulum resident protein 44 (ER protein 44) (ERp44) (Thioredoxin domain-containing protein 4)	ERP44	23071	1	4.5e-06		4.5e-06	4.5e-06	879	7.45149e+07	399
FBLN5_HUMAN	Q9UBX5	Fibulin-5 (FIBL-5) (Developmental arteries and neural crest EGF-like protein) (Dance) (Urine p50 protein) (UP50)	FBLN5	10516	1	4.5e-06		4.5e-06	4.5e-06	880	5.48042e+09	50
SBSN_HUMAN	Q6UWP8	Suprabasin	SBSN	374897	1	4.5e-06		4.5e-06	4.5e-06	881	3.46725e+07	482
TCPG_HUMAN	P49368	T-complex protein 1 subunit gamma (TCP-1-gamma) (CCT-gamma) (hTRiC5)	CCT3	7203	1	4.5e-06		4.5e-06	4.5e-06	882	2.6003e+07	511
ANGP2_HUMAN	O15123	Angiopoietin-2 (ANG-2)	ANGPT2	285	6	4.48242e-06	7.13716e-06	9.7e-08	1.8845e-05	883	2.78899e+06	700
CDHR5_HUMAN	Q9HBB8	Cadherin-related family member 5 (Mu-protocadherin) (Mucin and cadherin-like protein) (Mucin-like protocadherin) (MLPCDH)	CDHR5	53841	1	4.4e-06		4.4e-06	4.4e-06	884
ECI1_HUMAN	P42126	Enoyl-CoA delta isomerase 1, mitochondrial (EC 5.3.3.8) (3,2-trans-enoyl-CoA isomerase) (Delta(3),Delta(2)-enoyl-CoA isomerase) (D3,D2-enoyl-CoA isomerase) (Dodecenoyl-CoA isomerase)	ECI1	1632	1	4.4e-06		4.4e-06	4.4e-06	885
TSR2_HUMAN	Q969E8	Pre-rRNA-processing protein TSR2 homolog	TSR2	90121	1	4.4e-06		4.4e-06	4.4e-06	886
TWF2_HUMAN	Q6IBS0	Twinfilin-2 (A6-related protein) (hA6RP) (Protein tyrosine kinase 9-like) (Twinfilin-1-like protein)	TWF2	11344	1	4.4e-06		4.4e-06	4.4e-06	887	1.08124e+06	744
CYTL1_HUMAN	Q9NRR1	Cytokine-like protein 1 (Protein C17)	CYTL1	54360	1	4.3e-06		4.3e-06	4.3e-06	888	1.27588e+08	341
NP1L1_HUMAN	P55209	Nucleosome assembly protein 1-like 1 (NAP-1-related protein) (hNRP)	NAP1L1	4673	1	4.3e-06		4.3e-06	4.3e-06	889	1.79594e+07	550
FCG2A_HUMAN	P12318	Low affinity immunoglobulin gamma Fc region receptor II-a (IgG Fc receptor II-a) (CDw32) (Fc-gamma RII-a) (Fc-gamma-RIIa) (FcRII-a) (CD antigen CD32)	FCGR2A	2212	1	4.2e-06		4.2e-06	4.2e-06	890
HDGF_HUMAN	P51858	Hepatoma-derived growth factor (HDGF) (High mobility group protein 1-like 2) (HMG-1L2)	HDGF	3068	1	4.2e-06		4.2e-06	4.2e-06	891	1.94306e+07	547
NEO1_HUMAN	Q92859	Neogenin (Immunoglobulin superfamily DCC subclass member 2)	NEO1	4756	1	4.2e-06		4.2e-06	4.2e-06	892
RS5_HUMAN	P46782	40S ribosomal protein S5 [Cleaved into: 40S ribosomal protein S5, N-terminally processed]	RPS5	6193	1	4.2e-06		4.2e-06	4.2e-06	893	1.32651e+07	581
STX7_HUMAN	O15400	Syntaxin-7	STX7	8417	1	4.2e-06		4.2e-06	4.2e-06	894
ARK72_HUMAN	O43488	Aflatoxin B1 aldehyde reductase member 2 (EC 1.1.1.n11) (AFB1 aldehyde reductase 1) (AFB1-AR 1) (Aldoketoreductase 7) (Succinic semialdehyde reductase) (SSA reductase)	AKR7A2	8574	1	4.1e-06		4.1e-06	4.1e-06	895	2.49107e+07	514
LYOX_HUMAN	P28300	Protein-lysine 6-oxidase (EC 1.4.3.13) (Lysyl oxidase)	LOX	4015	1	4.1e-06		4.1e-06	4.1e-06	896	3.34988e+08	249
NNRE_HUMAN	Q8NCW5	NAD(P)H-hydrate epimerase (EC 5.1.99.6) (Apolipoprotein A-I-binding protein) (AI-BP) (NAD(P)HX epimerase) (YjeF N-terminal domain-containing protein 1) (YjeF_N1)	APOA1BP	128240	1	4.1e-06		4.1e-06	4.1e-06	897
ROA2_HUMAN	P22626	Heterogeneous nuclear ribonucleoproteins A2/B1 (hnRNP A2/B1)	HNRNPA2B1	3181	1	4.1e-06		4.1e-06	4.1e-06	898	6.6648e+07	417
TITIN_HUMAN	Q8WZ42	Titin (EC 2.7.11.1) (Connectin) (Rhabdomyosarcoma antigen MU-RMS-40.14)	TTN	7273	1	4.1e-06		4.1e-06	4.1e-06	899	6.63033e+08	179
UB2L3_HUMAN	P68036	Ubiquitin-conjugating enzyme E2 L3 (EC 2.3.2.23) (E2 ubiquitin-conjugating enzyme L3) (L-UBC) (UbcH7) (Ubiquitin carrier protein L3) (Ubiquitin-conjugating enzyme E2-F1) (Ubiquitin-protein ligase L3)	UBE2L3	7332	1	4.1e-06		4.1e-06	4.1e-06	900	6.41012e+09	47
VGFR3_HUMAN	P35916	Vascular endothelial growth factor receptor 3 (VEGFR-3) (EC 2.7.10.1) (Fms-like tyrosine kinase 4) (FLT-4) (Tyrosine-protein kinase receptor FLT4)	FLT4	2324	1	4.1e-06		4.1e-06	4.1e-06	901	9.83015e+06	608
SPB4_HUMAN	P48594	Serpin B4 (Leupin) (Peptidase inhibitor 11) (PI-11) (Squamous cell carcinoma antigen 2) (SCCA-2)	SERPINB4	6318	2	4.05e-06	2.89914e-06	2e-06	6.1e-06	902	9.78204e+07	366
CO4A2_HUMAN	P08572	Collagen alpha-2(IV) chain [Cleaved into: Canstatin]	COL4A2	1284	1	4e-06		4e-06	4e-06	903	3.42855e+06	691
CRKL_HUMAN	P46109	Crk-like protein	CRKL	1399	1	4e-06		4e-06	4e-06	904
IF4A1_HUMAN	P60842	Eukaryotic initiation factor 4A-I (eIF-4A-I) (eIF4A-I) (EC 3.6.4.13) (ATP-dependent RNA helicase eIF4A-1)	EIF4A1	1973	1	4e-06		4e-06	4e-06	905	7.33187e+07	403
IF4A2_HUMAN	Q14240	Eukaryotic initiation factor 4A-II (eIF-4A-II) (eIF4A-II) (EC 3.6.4.13) (ATP-dependent RNA helicase eIF4A-2)	EIF4A2	1974	1	4e-06		4e-06	4e-06	906	5.35186e+07	437
K1C18_HUMAN	P05783	Keratin, type I cytoskeletal 18 (Cell proliferation-inducing gene 46 protein) (Cytokeratin-18) (CK-18) (Keratin-18) (K18)	KRT18	3875	1	4e-06		4e-06	4e-06	907	3.47089e+09	76
LTOR3_HUMAN	Q9UHA4	Ragulator complex protein LAMTOR3 (Late endosomal/lysosomal adaptor and MAPK and MTOR activator 3) (MEK-binding partner 1) (Mp1) (Mitogen-activated protein kinase kinase 1-interacting protein 1) (Mitogen-activated protein kinase scaffold protein 1)	LAMTOR3	8649	1	4e-06		4e-06	4e-06	908
NEGR1_HUMAN	Q7Z3B1	Neuronal growth regulator 1 (IgLON family member 4)	NEGR1	257194	1	4e-06		4e-06	4e-06	909
PDIA6_HUMAN	Q15084	Protein disulfide-isomerase A6 (EC 5.3.4.1) (Endoplasmic reticulum protein 5) (ER protein 5) (ERp5) (Protein disulfide isomerase P5) (Thioredoxin domain-containing protein 7)	PDIA6	10130	1	4e-06		4e-06	4e-06	910	1.69357e+08	311
RL5_HUMAN	P46777	60S ribosomal protein L5	RPL5	6125	1	4e-06		4e-06	4e-06	911	4.20584e+07	464
AGRIN_HUMAN	O00468	Agrin [Cleaved into: Agrin N-terminal 110 kDa subunit; Agrin C-terminal 110 kDa subunit; Agrin C-terminal 90 kDa fragment (C90); Agrin C-terminal 22 kDa fragment (C22)]	AGRN	375790	1	3.9e-06		3.9e-06	3.9e-06	912	1.70525e+08	308
DLDH_HUMAN	P09622	Dihydrolipoyl dehydrogenase, mitochondrial (EC 1.8.1.4) (Dihydrolipoamide dehydrogenase) (Glycine cleavage system L protein)	DLD	1738	1	3.9e-06		3.9e-06	3.9e-06	913	4.30576e+06	675
FUCO_HUMAN	P04066	Tissue alpha-L-fucosidase (EC 3.2.1.51) (Alpha-L-fucosidase I) (Alpha-L-fucoside fucohydrolase 1) (Alpha-L-fucosidase 1)	FUCA1	2517	1	3.9e-06		3.9e-06	3.9e-06	914
GPDA_HUMAN	P21695	Glycerol-3-phosphate dehydrogenase [NAD(+)], cytoplasmic (GPD-C) (GPDH-C) (EC 1.1.1.8)	GPD1	2819	1	3.9e-06		3.9e-06	3.9e-06	915
HYES_HUMAN	P34913	Bifunctional epoxide hydrolase 2 [Includes: Cytosolic epoxide hydrolase 2 (CEH) (EC 3.3.2.10) (Epoxide hydratase) (Soluble epoxide hydrolase) (SEH); Lipid-phosphate phosphatase (EC 3.1.3.76)]	EPHX2	2053	1	3.9e-06		3.9e-06	3.9e-06	916	1.56156e+06	728
I18BP_HUMAN	O95998	Interleukin-18-binding protein (IL-18BP) (Tadekinig-alfa)	IL18BP	10068	1	3.9e-06		3.9e-06	3.9e-06	917
KRA22_HUMAN	Q9BYT5	Keratin-associated protein 2-2 (High sulfur keratin-associated protein 2.2) (Keratin-associated protein 2.2)	KRTAP2-2	728279	1	3.9e-06		3.9e-06	3.9e-06	918
MA2A1_HUMAN	Q16706	Alpha-mannosidase 2 (EC 3.2.1.114) (Golgi alpha-mannosidase II) (AMan II) (Man II) (Mannosidase alpha class 2A member 1) (Mannosyl-oligosaccharide 1,3-1,6-alpha-mannosidase)	MAN2A1	4124	1	3.9e-06		3.9e-06	3.9e-06	919	1.00496e+06	747
NPM_HUMAN	P06748	Nucleophosmin (NPM) (Nucleolar phosphoprotein B23) (Nucleolar protein NO38) (Numatrin)	NPM1	4869	1	3.9e-06		3.9e-06	3.9e-06	920	2.08911e+08	284
PIMT_HUMAN	P22061	Protein-L-isoaspartate(D-aspartate) O-methyltransferase (PIMT) (EC 2.1.1.77) (L-isoaspartyl protein carboxyl methyltransferase) (Protein L-isoaspartyl/D-aspartyl methyltransferase) (Protein-beta-aspartate methyltransferase)	PCMT1	5110	1	3.9e-06		3.9e-06	3.9e-06	921	3.80804e+07	475
UTRO_HUMAN	P46939	Utrophin (Dystrophin-related protein 1) (DRP-1)	UTRN	7402	1	3.9e-06		3.9e-06	3.9e-06	922	2.79386e+08	264
DDAH1_HUMAN	O94760	N(G),N(G)-dimethylarginine dimethylaminohydrolase 1 (DDAH-1) (Dimethylarginine dimethylaminohydrolase 1) (EC 3.5.3.18) (DDAHI) (Dimethylargininase-1)	DDAH1	23576	1	3.8e-06		3.8e-06	3.8e-06	923
TRXR2_HUMAN	Q9NNW7	Thioredoxin reductase 2, mitochondrial (EC 1.8.1.9) (Selenoprotein Z) (SelZ) (TR-beta) (Thioredoxin reductase TR3)	TXNRD2	10587	1	3.8e-06		3.8e-06	3.8e-06	924
ILRL1_HUMAN	Q01638	Interleukin-1 receptor-like 1 (Protein ST2)	IL1RL1	9173	2	3.7277e-06	4.62773e-06	4.554e-07	7e-06	925
CATG_HUMAN	P08311	Cathepsin G (CG) (EC 3.4.21.20)	CTSG	1511	1	3.7e-06		3.7e-06	3.7e-06	926	2.16129e+06	713
UBE2N_HUMAN	P61088	Ubiquitin-conjugating enzyme E2 N (EC 2.3.2.23) (Bendless-like ubiquitin-conjugating enzyme) (E2 ubiquitin-conjugating enzyme N) (Ubc13) (UbcH13) (Ubiquitin carrier protein N) (Ubiquitin-protein ligase N)	UBE2N	7334	1	3.7e-06		3.7e-06	3.7e-06	927	2.0894e+07	531
TNR1B_HUMAN	P20333	Tumor necrosis factor receptor superfamily member 1B (Tumor necrosis factor receptor 2) (TNF-R2) (Tumor necrosis factor receptor type II) (TNF-RII) (TNFR-II) (p75) (p80 TNF-alpha receptor) (CD antigen CD120b) (Etanercept) [Cleaved into: Tumor necrosis factor receptor superfamily member 1b, membrane form; Tumor necrosis factor-binding protein 2 (TBP-2) (TBPII)]	TNFRSF1B	7133	7	3.68484e-06	4.23944e-06	2.239e-07	1.28e-05	928
AK1A1_HUMAN	P14550	Alcohol dehydrogenase [NADP(+)] (EC 1.1.1.2) (Aldehyde reductase) (Aldo-keto reductase family 1 member A1)	AKR1A1	10327	1	3.6e-06		3.6e-06	3.6e-06	929	1.13332e+06	742
CD9_HUMAN	P21926	CD9 antigen (5H9 antigen) (Cell growth-inhibiting gene 2 protein) (Leukocyte antigen MIC3) (Motility-related protein) (MRP-1) (Tetraspanin-29) (Tspan-29) (p24) (CD antigen CD9)	CD9	928	1	3.6e-06		3.6e-06	3.6e-06	930	1.90141e+07	548
CPNS1_HUMAN	P04632	Calpain small subunit 1 (CSS1) (Calcium-activated neutral proteinase small subunit) (CANP small subunit) (Calcium-dependent protease small subunit) (CDPS) (Calcium-dependent protease small subunit 1) (Calpain regulatory subunit)	CAPNS1	826	1	3.6e-06		3.6e-06	3.6e-06	931	7.44996e+07	400
FSTL1_HUMAN	Q12841	Follistatin-related protein 1 (Follistatin-like protein 1)	FSTL1	11167	1	3.6e-06		3.6e-06	3.6e-06	932	4.12801e+08	227
PA21B_HUMAN	P04054	Phospholipase A2 (EC 3.1.1.4) (Group IB phospholipase A2) (Phosphatidylcholine 2-acylhydrolase 1B)	PLA2G1B	5319	2	3.6e-06	2.96985e-06	1.5e-06	5.7e-06	933
PCCA_HUMAN	P05165	Propionyl-CoA carboxylase alpha chain, mitochondrial (PCCase subunit alpha) (EC 6.4.1.3) (Propanoyl-CoA:carbon dioxide ligase subunit alpha)	PCCA	5095	1	3.6e-06		3.6e-06	3.6e-06	934
PKP1_HUMAN	Q13835	Plakophilin-1 (Band 6 protein) (B6P)	PKP1	5317	1	3.6e-06		3.6e-06	3.6e-06	935	7.0847e+07	410
SPB6_HUMAN	P35237	Serpin B6 (Cytoplasmic antiproteinase) (CAP) (Peptidase inhibitor 6) (PI-6) (Placental thrombin inhibitor)	SERPINB6	5269	1	3.6e-06		3.6e-06	3.6e-06	936
CAB45_HUMAN	Q9BRK5	45 kDa calcium-binding protein (Cab45) (Stromal cell-derived factor 4) (SDF-4)	SDF4	51150	1	3.5e-06		3.5e-06	3.5e-06	937	4.10364e+08	229
GSHR_HUMAN	P00390	Glutathione reductase, mitochondrial (GR) (GRase) (EC 1.8.1.7)	GSR	2936	1	3.5e-06		3.5e-06	3.5e-06	938
HBAZ_HUMAN	P02008	Hemoglobin subunit zeta (HBAZ) (Hemoglobin zeta chain) (Zeta-globin)	HBZ	3050	1	3.5e-06		3.5e-06	3.5e-06	939
HNRPU_HUMAN	Q00839	Heterogeneous nuclear ribonucleoprotein U (hnRNP U) (Scaffold attachment factor A) (SAF-A) (p120) (pp120)	HNRNPU	3192	1	3.5e-06		3.5e-06	3.5e-06	940	4.1652e+07	466
PCBP1_HUMAN	Q15365	Poly(rC)-binding protein 1 (Alpha-CP1) (Heterogeneous nuclear ribonucleoprotein E1) (hnRNP E1) (Nucleic acid-binding protein SUB2.3)	PCBP1	5093	1	3.5e-06		3.5e-06	3.5e-06	941	9.36286e+07	370
PCBP2_HUMAN	Q15366	Poly(rC)-binding protein 2 (Alpha-CP2) (Heterogeneous nuclear ribonucleoprotein E2) (hnRNP E2)	PCBP2	5094	1	3.5e-06		3.5e-06	3.5e-06	942	9.42433e+07	368
PCP_HUMAN	P42785	Lysosomal Pro-X carboxypeptidase (EC 3.4.16.2) (Angiotensinase C) (Lysosomal carboxypeptidase C) (Proline carboxypeptidase) (Prolylcarboxypeptidase) (PRCP)	PRCP	5547	1	3.5e-06		3.5e-06	3.5e-06	943
PLXB1_HUMAN	O43157	Plexin-B1 (Semaphorin receptor SEP)	PLXNB1	5364	1	3.5e-06		3.5e-06	3.5e-06	944
PPAP_HUMAN	P15309	Prostatic acid phosphatase (PAP) (EC 3.1.3.2) (5'-nucleotidase) (5'-NT) (EC 3.1.3.5) (Ecto-5'-nucleotidase) (Thiamine monophosphatase) (TMPase) [Cleaved into: PAPf39]	ACPP	55	1	3.5e-06		3.5e-06	3.5e-06	945	1815540	724
PSB6_HUMAN	P28072	Proteasome subunit beta type-6 (EC 3.4.25.1) (Macropain delta chain) (Multicatalytic endopeptidase complex delta chain) (Proteasome delta chain) (Proteasome subunit Y)	PSMB6	5694	1	3.5e-06		3.5e-06	3.5e-06	946	1.98291e+06	719
RL7A_HUMAN	P62424	60S ribosomal protein L7a (PLA-X polypeptide) (Surfeit locus protein 3)	RPL7A	6130	1	3.5e-06		3.5e-06	3.5e-06	947	2.5426e+08	268
SARNP_HUMAN	P82979	SAP domain-containing ribonucleoprotein (Cytokine-induced protein of 29 kDa) (Nuclear protein Hcc-1) (Proliferation-associated cytokine-inducible protein CIP29)	SARNP	84324	1	3.5e-06		3.5e-06	3.5e-06	948
STMN1_HUMAN	P16949	Stathmin (Leukemia-associated phosphoprotein p18) (Metablastin) (Oncoprotein 18) (Op18) (Phosphoprotein p19) (pp19) (Prosolin) (Protein Pr22) (pp17)	STMN1	3925	1	3.5e-06		3.5e-06	3.5e-06	949
STOM_HUMAN	P27105	Erythrocyte band 7 integral membrane protein (Protein 7.2b) (Stomatin)	STOM	2040	1	3.5e-06		3.5e-06	3.5e-06	950
VDAC1_HUMAN	P21796	Voltage-dependent anion-selective channel protein 1 (VDAC-1) (hVDAC1) (Outer mitochondrial membrane protein porin 1) (Plasmalemmal porin) (Porin 31HL) (Porin 31HM)	VDAC1	7416	1	3.5e-06		3.5e-06	3.5e-06	951	3.36832e+07	489
CLH1_HUMAN	Q00610	Clathrin heavy chain 1 (Clathrin heavy chain on chromosome 17) (CLH-17)	CLTC	1213	1	3.4e-06		3.4e-06	3.4e-06	952	7.63039e+07	395
CO3A1_HUMAN	P02461	Collagen alpha-1(III) chain	COL3A1	1281	1	3.4e-06		3.4e-06	3.4e-06	953	3.53365e+08	247
MYL1_HUMAN	P05976	Myosin light chain 1/3, skeletal muscle isoform (MLC1/MLC3) (MLC1F/MLC3F) (Myosin light chain alkali 1/2) (Myosin light chain A1/A2)	MYL1	4632	1	3.4e-06		3.4e-06	3.4e-06	954	8.52873e+07	381
PISD_HUMAN	Q9UG56	Phosphatidylserine decarboxylase proenzyme, mitochondrial (EC 4.1.1.65) [Cleaved into: Phosphatidylserine decarboxylase beta chain; Phosphatidylserine decarboxylase alpha chain]	PISD	23761	1	3.4e-06		3.4e-06	3.4e-06	955
RL11_HUMAN	P62913	60S ribosomal protein L11 (CLL-associated antigen KW-12)	RPL11	6135	1	3.4e-06		3.4e-06	3.4e-06	956
RS2_HUMAN	P15880	40S ribosomal protein S2 (40S ribosomal protein S4) (Protein LLRep3)	RPS2	6187	1	3.4e-06		3.4e-06	3.4e-06	957	8.26811e+07	386
SYMPK_HUMAN	Q92797	Symplekin	SYMPK	8189	1	3.4e-06		3.4e-06	3.4e-06	958
TR10C_HUMAN	O14798	Tumor necrosis factor receptor superfamily member 10C (Antagonist decoy receptor for TRAIL/Apo-2L) (Decoy TRAIL receptor without death domain) (Decoy receptor 1) (DcR1) (Lymphocyte inhibitor of TRAIL) (TNF-related apoptosis-inducing ligand receptor 3) (TRAIL receptor 3) (TRAIL-R3) (TRAIL receptor without an intracellular domain) (CD antigen CD263)	TNFRSF10C	8794	1	3.4e-06		3.4e-06	3.4e-06	959
TYW4_HUMAN	O60294	tRNA wybutosine-synthesizing protein 4 (tRNA yW-synthesizing protein 4) (EC 2.1.1.290) (EC 2.3.1.231) (Leucine carboxyl methyltransferase 2) (tRNA(Phe) (7-(3-amino-3-(methoxycarbonyl)propyl)wyosine(37)-N)-methoxycarbonyltransferase) (tRNA(Phe) (7-(3-amino-3-carboxypropyl)wyosine(37)-O)-methyltransferase)	LCMT2	9836	1	3.4e-06		3.4e-06	3.4e-06	960
AN32A_HUMAN	P39687	Acidic leucine-rich nuclear phosphoprotein 32 family member A (Acidic nuclear phosphoprotein pp32) (pp32) (Leucine-rich acidic nuclear protein) (LANP) (Mapmodulin) (Potent heat-stable protein phosphatase 2A inhibitor I1PP2A) (Putative HLA-DR-associated protein I) (PHAPI)	ANP32A	8125	1	3.3e-06		3.3e-06	3.3e-06	961
B4GA1_HUMAN	O43505	Beta-1,4-glucuronyltransferase 1 (EC 2.4.1.-) (I-beta-1,3-N-acetylglucosaminyltransferase) (iGnT) (N-acetyllactosaminide beta-1,3-N-acetylglucosaminyltransferase) (Poly-N-acetyllactosamine extension enzyme) (UDP-GlcNAc:betaGal beta-1,3-N-acetylglucosaminyltransferase 1)	B3GNT1	11041	1	3.3e-06		3.3e-06	3.3e-06	962	4.91857e+07	447
BLMH_HUMAN	Q13867	Bleomycin hydrolase (BH) (BLM hydrolase) (BMH) (EC 3.4.22.40)	BLMH	642	1	3.3e-06		3.3e-06	3.3e-06	963	1.35556e+07	575
BPIB1_HUMAN	Q8TDL5	BPI fold-containing family B member 1 (Long palate, lung and nasal epithelium carcinoma-associated protein 1) (Von Ebner minor salivary gland protein) (VEMSGP)	BPIFB1	92747	1	3.3e-06		3.3e-06	3.3e-06	964	8.52605e+07	382
FABPL_HUMAN	P07148	Fatty acid-binding protein, liver (Fatty acid-binding protein 1) (Liver-type fatty acid-binding protein) (L-FABP)	FABP1	2168	1	3.3e-06		3.3e-06	3.3e-06	965	3.65417e+06	688
MARE1_HUMAN	Q15691	Microtubule-associated protein RP/EB family member 1 (APC-binding protein EB1) (End-binding protein 1) (EB1)	MAPRE1	22919	1	3.3e-06		3.3e-06	3.3e-06	966	1.25371e+07	585
PTPA_HUMAN	Q15257	Serine/threonine-protein phosphatase 2A activator (EC 5.2.1.8) (PP2A, subunit B', PR53 isoform) (Phosphotyrosyl phosphatase activator) (PTPA) (Serine/threonine-protein phosphatase 2A regulatory subunit 4) (Serine/threonine-protein phosphatase 2A regulatory subunit B')	PPP2R4	5524	1	3.3e-06		3.3e-06	3.3e-06	967	563224	759
S38AA_HUMAN	Q9HBR0	Putative sodium-coupled neutral amino acid transporter 10 (Solute carrier family 38 member 10)	SLC38A10	124565	1	3.3e-06		3.3e-06	3.3e-06	968
S10A4_HUMAN	P26447	Protein S100-A4 (Calvasculin) (Metastasin) (Placental calcium-binding protein) (Protein Mts1) (S100 calcium-binding protein A4)	S100A4	6275	1	3.2e-06		3.2e-06	3.2e-06	969	1.40426e+07	571
CAN1_HUMAN	P07384	Calpain-1 catalytic subunit (EC 3.4.22.52) (Calcium-activated neutral proteinase 1) (CANP 1) (Calpain mu-type) (Calpain-1 large subunit) (Cell proliferation-inducing gene 30 protein) (Micromolar-calpain) (muCANP)	CAPN1	823	1	3.1e-06		3.1e-06	3.1e-06	970	2.02226e+07	534
CBS_HUMAN	P35520	Cystathionine beta-synthase (EC 4.2.1.22) (Beta-thionase) (Serine sulfhydrase)	CBS	875	1	3.1e-06		3.1e-06	3.1e-06	971
CDC5L_HUMAN	Q99459	Cell division cycle 5-like protein (Cdc5-like protein) (Pombe cdc5-related protein)	CDC5L	988	1	3.1e-06		3.1e-06	3.1e-06	972
CLIC4_HUMAN	Q9Y696	Chloride intracellular channel protein 4 (Intracellular chloride ion channel protein p64H1)	CLIC4	25932	1	3.1e-06		3.1e-06	3.1e-06	973	31537992	493
CNN2_HUMAN	Q99439	Calponin-2 (Calponin H2, smooth muscle) (Neutral calponin)	CNN2	1265	1	3.1e-06		3.1e-06	3.1e-06	974	6.9591e+06	643
CRYAA_HUMAN	P02489	Alpha-crystallin A chain (Heat shock protein beta-4) (HspB4) [Cleaved into: Alpha-crystallin A(1-172); Alpha-crystallin A(1-168); Alpha-crystallin A(1-162)]	CRYAA	1409	1	3.1e-06		3.1e-06	3.1e-06	975
ISOC2_HUMAN	Q96AB3	Isochorismatase domain-containing protein 2	ISOC2	79763	1	3.1e-06		3.1e-06	3.1e-06	976
NQO2_HUMAN	P16083	Ribosyldihydronicotinamide dehydrogenase [quinone] (EC 1.10.5.1) (NRH dehydrogenase [quinone] 2) (NRH:quinone oxidoreductase 2) (Quinone reductase 2) (QR2)	NQO2	4835	1	3.1e-06		3.1e-06	3.1e-06	977
PARVB_HUMAN	Q9HBI1	Beta-parvin (Affixin)	PARVB	29780	1	3.1e-06		3.1e-06	3.1e-06	978
PLXB2_HUMAN	O15031	Plexin-B2 (MM1)	PLXNB2	23654	1	3.1e-06		3.1e-06	3.1e-06	979	3.49508e+06	690
PUR2_HUMAN	P22102	Trifunctional purine biosynthetic protein adenosine-3 [Includes: Phosphoribosylamine--glycine ligase (EC 6.3.4.13) (Glycinamide ribonucleotide synthetase) (GARS) (Phosphoribosylglycinamide synthetase); Phosphoribosylformylglycinamidine cyclo-ligase (EC 6.3.3.1) (AIR synthase) (AIRS) (Phosphoribosyl-aminoimidazole synthetase); Phosphoribosylglycinamide formyltransferase (EC 2.1.2.2) (5'-phosphorib…	GART	2618	1	3.1e-06		3.1e-06	3.1e-06	980	2.26206e+06	711
S10AA_HUMAN	P60903	Protein S100-A10 (Calpactin I light chain) (Calpactin-1 light chain) (Cellular ligand of annexin II) (S100 calcium-binding protein A10) (p10 protein) (p11)	S100A10	6281	1	3.1e-06		3.1e-06	3.1e-06	981	1.98062e+08	289
BPIB2_HUMAN	Q8N4F0	BPI fold-containing family B member 2 (Bactericidal/permeability-increasing protein-like 1) (BPI-like 1) (Long palate, lung and nasal epithelium carcinoma-associated protein 2) (RYSR)	BPIFB2	80341	1	3e-06		3e-06	3e-06	982
TN13B_HUMAN	Q9Y275	Tumor necrosis factor ligand superfamily member 13B (B lymphocyte stimulator) (BLyS) (B-cell-activating factor) (BAFF) (Dendritic cell-derived TNF-like molecule) (TNF- and APOL-related leukocyte expressed ligand 1) (TALL-1) (CD antigen CD257) [Cleaved into: Tumor necrosis factor ligand superfamily member 13b, membrane form; Tumor necrosis factor ligand superfamily member 13b, soluble form]	TNFSF13B	10673	2	3e-06	7.07107e-07	2.5e-06	3.5e-06	983
TREM1_HUMAN	Q9NP99	Triggering receptor expressed on myeloid cells 1 (TREM-1) (Triggering receptor expressed on monocytes 1) (CD antigen CD354)	TREM1	54210	1	2.95e-06		2.95e-06	2.95e-06	984
CDHR2_HUMAN	Q9BYE9	Cadherin-related family member 2 (Protocadherin LKC) (PC-LKC) (Protocadherin-24)	CDHR2	54825	1	2.9e-06		2.9e-06	2.9e-06	985
GRB2_HUMAN	P62993	Growth factor receptor-bound protein 2 (Adapter protein GRB2) (Protein Ash) (SH2/SH3 adapter GRB2)	GRB2	2885	1	2.9e-06		2.9e-06	2.9e-06	986
NACAM_HUMAN	E9PAV3	Nascent polypeptide-associated complex subunit alpha, muscle-specific form (Alpha-NAC, muscle-specific form) (skNAC)	NACA	4666	1	2.9e-06		2.9e-06	2.9e-06	987	2552521	705
RS20_HUMAN	P60866	40S ribosomal protein S20	RPS20	6224	1	2.9e-06		2.9e-06	2.9e-06	988	5.26962e+07	440
6PGL_HUMAN	O95336	6-phosphogluconolactonase (6PGL) (EC 3.1.1.31)	PGLS	25796	1	2.8e-06		2.8e-06	2.8e-06	989	7.41912e+06	633
AGRL4_HUMAN	Q9HBW9	Adhesion G protein-coupled receptor L4 (EGF, latrophilin and seven transmembrane domain-containing protein 1) (EGF-TM7-latrophilin-related protein) (ETL protein)	ELTD1	64123	1	2.8e-06		2.8e-06	2.8e-06	990
EPIPL_HUMAN	P58107	Epiplakin (450 kDa epidermal antigen)	EPPK1	83481	1	2.8e-06		2.8e-06	2.8e-06	991	1.18328e+08	349
NOTC2_HUMAN	Q04721	Neurogenic locus notch homolog protein 2 (Notch 2) (hN2) [Cleaved into: Notch 2 extracellular truncation (N2ECD); Notch 2 intracellular domain (N2ICD)]	NOTCH2	4853	1	2.8e-06		2.8e-06	2.8e-06	992	4.32936e+08	223
PA2G4_HUMAN	Q9UQ80	Proliferation-associated protein 2G4 (Cell cycle protein p38-2G4 homolog) (hG4-1) (ErbB3-binding protein 1)	PA2G4	5036	1	2.8e-06		2.8e-06	2.8e-06	993	5.98296e+06	650
SUCA_HUMAN	P53597	Succinate--CoA ligase [ADP/GDP-forming] subunit alpha, mitochondrial (EC 6.2.1.4) (EC 6.2.1.5) (Succinyl-CoA synthetase subunit alpha) (SCS-alpha)	SUCLG1	8802	1	2.8e-06		2.8e-06	2.8e-06	994
AOXA_HUMAN	Q06278	Aldehyde oxidase (EC 1.2.3.1) (Aldehyde oxidase 1) (Azaheterocycle hydroxylase) (EC 1.17.3.-)	AOX1	316	1	2.7e-06		2.7e-06	2.7e-06	995	5.12988e+07	444
BUP1_HUMAN	Q9UBR1	Beta-ureidopropionase (EC 3.5.1.6) (BUP-1) (Beta-alanine synthase) (N-carbamoyl-beta-alanine amidohydrolase)	UPB1	51733	1	2.7e-06		2.7e-06	2.7e-06	996
CD177_HUMAN	Q8N6Q3	CD177 antigen (Human neutrophil alloantigen 2a) (HNA-2a) (NB1 glycoprotein) (NB1 GP) (Polycythemia rubra vera protein 1) (PRV-1) (CD antigen CD177)	CD177	57126	1	2.7e-06		2.7e-06	2.7e-06	997
DSC2_HUMAN	Q02487	Desmocollin-2 (Cadherin family member 2) (Desmocollin-3) (Desmosomal glycoprotein II) (Desmosomal glycoprotein III)	DSC2	1824	1	2.7e-06		2.7e-06	2.7e-06	998	3.81485e+06	683
DSG2_HUMAN	Q14126	Desmoglein-2 (Cadherin family member 5) (HDGC)	DSG2	1829	1	2.7e-06		2.7e-06	2.7e-06	999	257172	764
EPHA1_HUMAN	P21709	Ephrin type-A receptor 1 (hEpha1) (EC 2.7.10.1) (EPH tyrosine kinase) (EPH tyrosine kinase 1) (Erythropoietin-producing hepatoma receptor) (Tyrosine-protein kinase receptor EPH)	EPHA1	2041	1	2.7e-06		2.7e-06	2.7e-06	1000
LCN1_HUMAN	P31025	Lipocalin-1 (Tear lipocalin) (Tlc) (Tear prealbumin) (TP) (Von Ebner gland protein) (VEG protein)	LCN1	3933	1	2.7e-06		2.7e-06	2.7e-06	1001	4.73602e+07	451
PSB3_HUMAN	P49720	Proteasome subunit beta type-3 (EC 3.4.25.1) (Proteasome chain 13) (Proteasome component C10-II) (Proteasome theta chain)	PSMB3	5691	1	2.7e-06		2.7e-06	2.7e-06	1002
A16A1_HUMAN	Q8IZ83	Aldehyde dehydrogenase family 16 member A1	ALDH16A1	126133	1	2.6e-06		2.6e-06	2.6e-06	1003
AVIL_HUMAN	O75366	Advillin (p92)	AVIL	10677	1	2.6e-06		2.6e-06	2.6e-06	1004
HPRT_HUMAN	P00492	Hypoxanthine-guanine phosphoribosyltransferase (HGPRT) (HGPRTase) (EC 2.4.2.8)	HPRT1	3251	1	2.6e-06		2.6e-06	2.6e-06	1005
LAMB1_HUMAN	P07942	Laminin subunit beta-1 (Laminin B1 chain) (Laminin-1 subunit beta) (Laminin-10 subunit beta) (Laminin-12 subunit beta) (Laminin-2 subunit beta) (Laminin-6 subunit beta) (Laminin-8 subunit beta)	LAMB1	3912	1	2.6e-06		2.6e-06	2.6e-06	1006	1.37194e+08	335
MBP_HUMAN	P02686	Myelin basic protein (MBP) (Myelin A1 protein) (Myelin membrane encephalitogenic protein)	MBP	4155	2	2.6e-06	1.41421e-07	2.5e-06	2.7e-06	1007
PTGR1_HUMAN	Q14914	Prostaglandin reductase 1 (PRG-1) (EC 1.3.1.-) (15-oxoprostaglandin 13-reductase) (EC 1.3.1.48) (NADP-dependent leukotriene B4 12-hydroxydehydrogenase) (EC 1.3.1.74)	PTGR1	22949	1	2.6e-06		2.6e-06	2.6e-06	1008	1.19055e+07	592
ROA1_HUMAN	P09651	Heterogeneous nuclear ribonucleoprotein A1 (hnRNP A1) (Helix-destabilizing protein) (Single-strand RNA-binding protein) (hnRNP core protein A1) [Cleaved into: Heterogeneous nuclear ribonucleoprotein A1, N-terminally processed]	HNRNPA1	3178	1	2.6e-06		2.6e-06	2.6e-06	1009	4.54424e+07	454
RSSA_HUMAN	P08865	40S ribosomal protein SA (37 kDa laminin receptor precursor) (37LRP) (37/67 kDa laminin receptor) (LRP/LR) (67 kDa laminin receptor) (67LR) (Colon carcinoma laminin-binding protein) (Laminin receptor 1) (LamR) (Laminin-binding protein precursor p40) (LBP/p40) (Multidrug resistance-associated protein MGr1-Ag) (NEM/1CHD4)	RPSA	3921	1	2.6e-06		2.6e-06	2.6e-06	1010	1.7972e+08	298
SH3L2_HUMAN	Q9UJC5	SH3 domain-binding glutamic acid-rich-like protein 2 (Fovea-associated SH3 domain-binding protein)	SH3BGRL2	83699	1	2.6e-06		2.6e-06	2.6e-06	1011
TCTP_HUMAN	P13693	Translationally-controlled tumor protein (TCTP) (Fortilin) (Histamine-releasing factor) (HRF) (p23)	TPT1	7178	1	2.6e-06		2.6e-06	2.6e-06	1012	5.66506e+06	657
ARPC4_HUMAN	P59998	Actin-related protein 2/3 complex subunit 4 (Arp2/3 complex 20 kDa subunit) (p20-ARC)	ARPC4	10093	1	2.5e-06		2.5e-06	2.5e-06	1013	3829982	681
ATPA_HUMAN	P25705	ATP synthase subunit alpha, mitochondrial	ATP5A1	498	1	2.5e-06		2.5e-06	2.5e-06	1014	1.51205e+08	323
FKBP5_HUMAN	Q13451	Peptidyl-prolyl cis-trans isomerase FKBP5 (PPIase FKBP5) (EC 5.2.1.8) (51 kDa FK506-binding protein) (51 kDa FKBP) (FKBP-51) (54 kDa progesterone receptor-associated immunophilin) (Androgen-regulated protein 6) (FF1 antigen) (FK506-binding protein 5) (FKBP-5) (FKBP54) (p54) (HSP90-binding immunophilin) (Rotamase)	FKBP5	2289	1	2.5e-06		2.5e-06	2.5e-06	1015
GBB1_HUMAN	P62873	Guanine nucleotide-binding protein G(I)/G(S)/G(T) subunit beta-1 (Transducin beta chain 1)	GNB1	2782	1	2.5e-06		2.5e-06	2.5e-06	1016	7.28629e+07	404
GRP75_HUMAN	P38646	Stress-70 protein, mitochondrial (75 kDa glucose-regulated protein) (GRP-75) (Heat shock 70 kDa protein 9) (Mortalin) (MOT) (Peptide-binding protein 74) (PBP74)	HSPA9	3313	1	2.5e-06		2.5e-06	2.5e-06	1017	170405685	309
KPYR_HUMAN	P30613	Pyruvate kinase PKLR (EC 2.7.1.40) (Pyruvate kinase 1) (Pyruvate kinase isozymes L/R) (R-type/L-type pyruvate kinase) (Red cell/liver pyruvate kinase)	PKLR	5313	1	2.5e-06		2.5e-06	2.5e-06	1018
LAMB2_HUMAN	P55268	Laminin subunit beta-2 (Laminin B1s chain) (Laminin-11 subunit beta) (Laminin-14 subunit beta) (Laminin-15 subunit beta) (Laminin-3 subunit beta) (Laminin-4 subunit beta) (Laminin-7 subunit beta) (Laminin-9 subunit beta) (S-laminin subunit beta) (S-LAM beta)	LAMB2	3913	1	2.5e-06		2.5e-06	2.5e-06	1019	3.76157e+07	477
OSCAR_HUMAN	Q8IYS5	Osteoclast-associated immunoglobulin-like receptor (Osteoclast-associated receptor) (hOSCAR) (Polymeric immunoglobulin receptor 3) (PIgR-3) (PIgR3) (Poly-Ig receptor 3)	OSCAR	126014	1	2.5e-06		2.5e-06	2.5e-06	1020
UFO_HUMAN	P30530	Tyrosine-protein kinase receptor UFO (EC 2.7.10.1) (AXL oncogene)	AXL	558	1	2.5e-06		2.5e-06	2.5e-06	1021	8.32245e+06	622
SMS_HUMAN	P61278	Somatostatin (Growth hormone release-inhibiting factor) [Cleaved into: Somatostatin-28; Somatostatin-14]	SST	6750	2	2.46e-06	3.45068e-06	2e-08	4.9e-06	1022
GSTA1_HUMAN	P08263	Glutathione S-transferase A1 (EC 2.5.1.18) (GST HA subunit 1) (GST class-alpha member 1) (GST-epsilon) (GSTA1-1) (GTH1) [Cleaved into: Glutathione S-transferase A1, N-terminally processed]	GSTA1	2938	1	2.4e-06		2.4e-06	2.4e-06	1023
SRC8_HUMAN	Q14247	Src substrate cortactin (Amplaxin) (Oncogene EMS1)	CTTN	2017	1	2.4e-06		2.4e-06	2.4e-06	1024	2.17689e+07	526
TGM3_HUMAN	Q08188	Protein-glutamine gamma-glutamyltransferase E (EC 2.3.2.13) (Transglutaminase E) (TG(E)) (TGE) (TGase E) (Transglutaminase-3) (TGase-3) [Cleaved into: Protein-glutamine gamma-glutamyltransferase E 50 kDa catalytic chain; Protein-glutamine gamma-glutamyltransferase E 27 kDa non-catalytic chain]	TGM3	7053	1	2.4e-06		2.4e-06	2.4e-06	1025	5.06594e+07	445
THTM_HUMAN	P25325	3-mercaptopyruvate sulfurtransferase (MST) (EC 2.8.1.2)	MPST	4357	1	2.4e-06		2.4e-06	2.4e-06	1026	1.72723e+07	558
VSIG4_HUMAN	Q9Y279	V-set and immunoglobulin domain-containing protein 4 (Protein Z39Ig)	VSIG4	11326	1	2.4e-06		2.4e-06	2.4e-06	1027	8.0647e+06	624
CDV3_HUMAN	Q9UKY7	Protein CDV3 homolog	CDV3	55573	1	2.3e-06		2.3e-06	2.3e-06	1028
CPNE3_HUMAN	O75131	Copine-3 (Copine III)	CPNE3	8895	1	2.3e-06		2.3e-06	2.3e-06	1029
CSRP3_HUMAN	P50461	Cysteine and glycine-rich protein 3 (Cardiac LIM protein) (Cysteine-rich protein 3) (CRP3) (LIM domain protein, cardiac) (Muscle LIM protein)	CSRP3	8048	1	2.3e-06		2.3e-06	2.3e-06	1030
EIF3I_HUMAN	Q13347	Eukaryotic translation initiation factor 3 subunit I (eIF3i) (Eukaryotic translation initiation factor 3 subunit 2) (TGF-beta receptor-interacting protein 1) (TRIP-1) (eIF-3-beta) (eIF3 p36)	EIF3I	8668	1	2.3e-06		2.3e-06	2.3e-06	1031	7.98009e+06	625
FGL1_HUMAN	Q08830	Fibrinogen-like protein 1 (HP-041) (Hepassocin) (Hepatocyte-derived fibrinogen-related protein 1) (HFREP-1) (Liver fibrinogen-related protein 1) (LFIRE-1)	FGL1	2267	1	2.3e-06		2.3e-06	2.3e-06	1032
NEB1_HUMAN	Q9ULJ8	Neurabin-1 (Neurabin-I) (Neural tissue-specific F-actin-binding protein I) (Protein phosphatase 1 regulatory subunit 9A)	PPP1R9A	55607	1	2.3e-06		2.3e-06	2.3e-06	1033
NTRK2_HUMAN	Q16620	BDNF/NT-3 growth factors receptor (EC 2.7.10.1) (GP145-TrkB) (Trk-B) (Neurotrophic tyrosine kinase receptor type 2) (TrkB tyrosine kinase) (Tropomyosin-related kinase B)	NTRK2	4915	1	2.3e-06		2.3e-06	2.3e-06	1034
PAIRB_HUMAN	Q8NC51	Plasminogen activator inhibitor 1 RNA-binding protein (PAI1 RNA-binding protein 1) (PAI-RBP1) (SERPINE1 mRNA-binding protein 1)	SERBP1	26135	1	2.3e-06		2.3e-06	2.3e-06	1035	3586601	689
YBOX1_HUMAN	P67809	Nuclease-sensitive element-binding protein 1 (CCAAT-binding transcription factor I subunit A) (CBF-A) (DNA-binding protein B) (DBPB) (Enhancer factor I subunit A) (EFI-A) (Y-box transcription factor) (Y-box-binding protein 1) (YB-1)	YBX1	4904	1	2.3e-06		2.3e-06	2.3e-06	1036	1.49128e+06	731
DHSO_HUMAN	Q00796	Sorbitol dehydrogenase (EC 1.1.1.14) (L-iditol 2-dehydrogenase)	SORD	6652	1	2.2e-06		2.2e-06	2.2e-06	1037
GLYC_HUMAN	P34896	Serine hydroxymethyltransferase, cytosolic (SHMT) (EC 2.1.2.1) (Glycine hydroxymethyltransferase) (Serine methylase)	SHMT1	6470	1	2.2e-06		2.2e-06	2.2e-06	1038
ICOSL_HUMAN	O75144	ICOS ligand (B7 homolog 2) (B7-H2) (B7-like protein Gl50) (B7-related protein 1) (B7RP-1) (CD antigen CD275)	ICOSLG	23308	1	2.2e-06		2.2e-06	2.2e-06	1039
MYL3_HUMAN	P08590	Myosin light chain 3 (Cardiac myosin light chain 1) (CMLC1) (Myosin light chain 1, slow-twitch muscle B/ventricular isoform) (MLC1SB) (Ventricular myosin alkali light chain) (Ventricular myosin light chain 1) (VLCl) (Ventricular/slow twitch myosin alkali light chain) (MLC-lV/sb)	MYL3	4634	2	2.2e-06	1.69706e-06	1e-06	3.4e-06	1040	4.81266e+08	217
SIG14_HUMAN	Q08ET2	Sialic acid-binding Ig-like lectin 14 (Siglec-14)	SIGLEC14	100049587	1	2.2e-06		2.2e-06	2.2e-06	1041
AK1C3_HUMAN	P42330	Aldo-keto reductase family 1 member C3 (EC 1.-.-.-) (17-beta-hydroxysteroid dehydrogenase type 5) (17-beta-HSD 5) (3-alpha-HSD type II, brain) (3-alpha-hydroxysteroid dehydrogenase type 2) (3-alpha-HSD type 2) (EC 1.1.1.357) (Chlordecone reductase homolog HAKRb) (Dihydrodiol dehydrogenase 3) (DD-3) (DD3) (Dihydrodiol dehydrogenase type I) (HA1753) (Indanol dehydrogenase) (EC 1.1.1.112) (Prostagla…	AKR1C3	8644	1	2.1e-06		2.1e-06	2.1e-06	1042
ALDH2_HUMAN	P05091	Aldehyde dehydrogenase, mitochondrial (EC 1.2.1.3) (ALDH class 2) (ALDH-E2) (ALDHI)	ALDH2	217	1	2.1e-06		2.1e-06	2.1e-06	1043	1.99171e+08	288
AMPE_HUMAN	Q07075	Glutamyl aminopeptidase (EAP) (EC 3.4.11.7) (Aminopeptidase A) (AP-A) (Differentiation antigen gp160) (CD antigen CD249)	ENPEP	2028	1	2.1e-06		2.1e-06	2.1e-06	1044
ARP19_HUMAN	P56211	cAMP-regulated phosphoprotein 19 (ARPP-19)	ARPP19	10776	1	2.1e-06		2.1e-06	2.1e-06	1045
ELOB_HUMAN	Q15370	Transcription elongation factor B polypeptide 2 (Elongin 18 kDa subunit) (Elongin-B) (EloB) (RNA polymerase II transcription factor SIII subunit B) (SIII p18)	TCEB2	6923	1	2.1e-06		2.1e-06	2.1e-06	1046	2.10792e+06	715
ENSA_HUMAN	O43768	Alpha-endosulfine (ARPP-19e)	ENSA	2029	1	2.1e-06		2.1e-06	2.1e-06	1047
TRAP1_HUMAN	Q12931	Heat shock protein 75 kDa, mitochondrial (HSP 75) (TNFR-associated protein 1) (Tumor necrosis factor type 1 receptor-associated protein) (TRAP-1)	TRAP1	10131	1	2.1e-06		2.1e-06	2.1e-06	1048	586454520	197
AL9A1_HUMAN	P49189	4-trimethylaminobutyraldehyde dehydrogenase (TMABADH) (EC 1.2.1.47) (Aldehyde dehydrogenase E3 isozyme) (Aldehyde dehydrogenase family 9 member A1) (EC 1.2.1.3) (Gamma-aminobutyraldehyde dehydrogenase) (EC 1.2.1.19) (R-aminobutyraldehyde dehydrogenase) [Cleaved into: 4-trimethylaminobutyraldehyde dehydrogenase, N-terminally processed]	ALDH9A1	223	1	2e-06		2e-06	2e-06	1049	4.1576e+07	467
ASSY_HUMAN	P00966	Argininosuccinate synthase (EC 6.3.4.5) (Citrulline--aspartate ligase)	ASS1	445	1	2e-06		2e-06	2e-06	1050
CAN2_HUMAN	P17655	Calpain-2 catalytic subunit (EC 3.4.22.53) (Calcium-activated neutral proteinase 2) (CANP 2) (Calpain M-type) (Calpain large polypeptide L2) (Calpain-2 large subunit) (Millimolar-calpain) (M-calpain)	CAPN2	824	1	2e-06		2e-06	2e-06	1051	8.92422e+07	378
CENPF_HUMAN	P49454	Centromere protein F (CENP-F) (AH antigen) (Kinetochore protein CENPF) (Mitosin)	CENPF	1063	1	2e-06		2e-06	2e-06	1052	1.98182e+07	541
CR2_HUMAN	P20023	Complement receptor type 2 (Cr2) (Complement C3d receptor) (Epstein-Barr virus receptor) (EBV receptor) (CD antigen CD21)	CR2	1380	1	2e-06		2e-06	2e-06	1053
DEMA_HUMAN	Q08495	Dematin (Dematin actin-binding protein) (Erythrocyte membrane protein band 4.9)	DMTN	2039	1	2e-06		2e-06	2e-06	1054
EPCAM_HUMAN	P16422	Epithelial cell adhesion molecule (Ep-CAM) (Adenocarcinoma-associated antigen) (Cell surface glycoprotein Trop-1) (Epithelial cell surface antigen) (Epithelial glycoprotein) (EGP) (Epithelial glycoprotein 314) (EGP314) (hEGP314) (KS 1/4 antigen) (KSA) (Major gastrointestinal tumor-associated protein GA733-2) (Tumor-associated calcium signal transducer 1) (CD antigen CD326)	EPCAM	4072	1	2e-06		2e-06	2e-06	1055
FGFR1_HUMAN	P11362	Fibroblast growth factor receptor 1 (FGFR-1) (EC 2.7.10.1) (Basic fibroblast growth factor receptor 1) (BFGFR) (bFGF-R-1) (Fms-like tyrosine kinase 2) (FLT-2) (N-sam) (Proto-oncogene c-Fgr) (CD antigen CD331)	FGFR1	2260	1	2e-06		2e-06	2e-06	1056
FGFR4_HUMAN	P22455	Fibroblast growth factor receptor 4 (FGFR-4) (EC 2.7.10.1) (CD antigen CD334)	FGFR4	2264	1	2e-06		2e-06	2e-06	1057
LIPP_HUMAN	P16233	Pancreatic triacylglycerol lipase (PL) (PTL) (Pancreatic lipase) (EC 3.1.1.3)	PNLIP	5406	1	2e-06		2e-06	2e-06	1058
ML12B_HUMAN	O14950	Myosin regulatory light chain 12B (MLC-2A) (MLC-2) (Myosin regulatory light chain 2-B, smooth muscle isoform) (Myosin regulatory light chain 20 kDa) (MLC20) (Myosin regulatory light chain MRLC2) (SHUJUN-1)	MYL12B	103910	1	2e-06		2e-06	2e-06	1059	1.66088e+08	313
NTF2_HUMAN	P61970	Nuclear transport factor 2 (NTF-2) (Placental protein 15) (PP15)	NUTF2	10204	1	2e-06		2e-06	2e-06	1060	8.6803e+06	617
NUP98_HUMAN	P52948	Nuclear pore complex protein Nup98-Nup96 [Cleaved into: Nuclear pore complex protein Nup98 (98 kDa nucleoporin) (Nucleoporin Nup98) (Nup98); Nuclear pore complex protein Nup96 (96 kDa nucleoporin) (Nucleoporin Nup96) (Nup96)]	NUP98	4928	1	2e-06		2e-06	2e-06	1061
PPGB_HUMAN	P10619	Lysosomal protective protein (EC 3.4.16.5) (Carboxypeptidase C) (Carboxypeptidase L) (Cathepsin A) (Protective protein cathepsin A) (PPCA) (Protective protein for beta-galactosidase) [Cleaved into: Lysosomal protective protein 32 kDa chain; Lysosomal protective protein 20 kDa chain]	CTSA	5476	1	2e-06		2e-06	2e-06	1062	2.16396e+07	527
PTPRC_HUMAN	P08575	Receptor-type tyrosine-protein phosphatase C (EC 3.1.3.48) (Leukocyte common antigen) (L-CA) (T200) (CD antigen CD45)	PTPRC	5788	1	2e-06		2e-06	2e-06	1063
SAMN1_HUMAN	Q9NSI8	SAM domain-containing protein SAMSN-1 (Hematopoietic adaptor containing SH3 and SAM domains 1) (Nash1) (SAM domain, SH3 domain and nuclear localization signals protein 1) (SH3-SAM adaptor protein)	SAMSN1	64092	1	2e-06		2e-06	2e-06	1064
SEPR_HUMAN	Q12884	Prolyl endopeptidase FAP (EC 3.4.21.26) (170 kDa melanoma membrane-bound gelatinase) (Dipeptidyl peptidase FAP) (EC 3.4.14.5) (Fibroblast activation protein alpha) (FAPalpha) (Gelatine degradation protease FAP) (EC 3.4.21.-) (Integral membrane serine protease) (Post-proline cleaving enzyme) (Serine integral membrane protease) (SIMP) (Surface-expressed protease) (Seprase) [Cleaved into: Antiplasmi…	FAP	2191	1	2e-06		2e-06	2e-06	1065	3.60111e+07	479
OSMR_HUMAN	Q99650	Oncostatin-M-specific receptor subunit beta (Interleukin-31 receptor subunit beta) (IL-31 receptor subunit beta) (IL-31R subunit beta) (IL-31R-beta) (IL-31RB)	OSMR	9180	2	1.95e-06	1.20208e-06	1.1e-06	2.8e-06	1066
FABPH_HUMAN	P05413	Fatty acid-binding protein, heart (Fatty acid-binding protein 3) (Heart-type fatty acid-binding protein) (H-FABP) (Mammary-derived growth inhibitor) (MDGI) (Muscle fatty acid-binding protein) (M-FABP)	FABP3	2170	3	1.92333e-06	2.25019e-07	1.67e-06	2.1e-06	1067	3.57479e+07	480
CASPE_HUMAN	P31944	Caspase-14 (CASP-14) (EC 3.4.22.-) [Cleaved into: Caspase-14 subunit p17, mature form; Caspase-14 subunit p10, mature form; Caspase-14 subunit p20, intermediate form; Caspase-14 subunit p8, intermediate form]	CASP14	23581	1	1.9e-06		1.9e-06	1.9e-06	1068	1.97217e+07	543
CCD58_HUMAN	Q4VC31	Coiled-coil domain-containing protein 58	CCDC58	131076	1	1.9e-06		1.9e-06	1.9e-06	1069
FPPS_HUMAN	P14324	Farnesyl pyrophosphate synthase (FPP synthase) (FPS) (EC 2.5.1.10) ((2E,6E)-farnesyl diphosphate synthase) (Dimethylallyltranstransferase) (EC 2.5.1.1) (Farnesyl diphosphate synthase) (Geranyltranstransferase)	FDPS	2224	1	1.9e-06		1.9e-06	1.9e-06	1070
HUTU_HUMAN	Q96N76	Urocanate hydratase (Urocanase) (EC 4.2.1.49) (Imidazolonepropionate hydrolase)	UROC1	131669	1	1.9e-06		1.9e-06	1.9e-06	1071
PABP1_HUMAN	P11940	Polyadenylate-binding protein 1 (PABP-1) (Poly(A)-binding protein 1)	PABPC1	26986	1	1.9e-06		1.9e-06	1.9e-06	1072	3.25188e+07	491
PGCB_HUMAN	Q96GW7	Brevican core protein (Brain-enriched hyaluronan-binding protein) (BEHAB) (Chondroitin sulfate proteoglycan 7)	BCAN	63827	1	1.9e-06		1.9e-06	1.9e-06	1073
RAGP1_HUMAN	P46060	Ran GTPase-activating protein 1 (RanGAP1)	RANGAP1	5905	1	1.9e-06		1.9e-06	1.9e-06	1074
RL12_HUMAN	P30050	60S ribosomal protein L12	RPL12	6136	1	1.9e-06		1.9e-06	1.9e-06	1075	4.21018e+07	463
SCG2_HUMAN	P13521	Secretogranin-2 (Chromogranin-C) (Secretogranin II) (SgII) [Cleaved into: Secretoneurin (SN); Manserin]	SCG2	7857	1	1.9e-06		1.9e-06	1.9e-06	1076	7.67959e+08	165
5NT3A_HUMAN	Q9H0P0	Cytosolic 5'-nucleotidase 3A (EC 3.1.3.5) (7-methylguanosine phosphate-specific 5'-nucleotidase) (7-methylguanosine nucleotidase) (EC 3.1.3.91) (Cytosolic 5'-nucleotidase 3) (Cytosolic 5'-nucleotidase III) (cN-III) (Pyrimidine 5'-nucleotidase 1) (P5'N-1) (P5N-1) (PN-I) (Uridine 5'-monophosphate hydrolase 1) (p36)	NT5C3A	51251	1	1.8e-06		1.8e-06	1.8e-06	1077	1.20089e+06	738
ANK1_HUMAN	P16157	Ankyrin-1 (ANK-1) (Ankyrin-R) (Erythrocyte ankyrin)	ANK1	286	1	1.8e-06		1.8e-06	1.8e-06	1078	898191	749
APLP2_HUMAN	Q06481	Amyloid-like protein 2 (APLP-2) (APPH) (Amyloid protein homolog) (CDEI box-binding protein) (CDEBP)	APLP2	334	1	1.8e-06		1.8e-06	1.8e-06	1079	6.81008e+08	175
ARPC3_HUMAN	O15145	Actin-related protein 2/3 complex subunit 3 (Arp2/3 complex 21 kDa subunit) (p21-ARC)	ARPC3	10094	1	1.8e-06		1.8e-06	1.8e-06	1080
COR1B_HUMAN	Q9BR76	Coronin-1B (Coronin-2)	CORO1B	57175	1	1.8e-06		1.8e-06	1.8e-06	1081	1.05433e+07	606
EHD1_HUMAN	Q9H4M9	EH domain-containing protein 1 (PAST homolog 1) (hPAST1) (Testilin)	EHD1	10938	1	1.8e-06		1.8e-06	1.8e-06	1082	1.35082e+08	337
FKBP3_HUMAN	Q00688	Peptidyl-prolyl cis-trans isomerase FKBP3 (PPIase FKBP3) (EC 5.2.1.8) (25 kDa FK506-binding protein) (25 kDa FKBP) (FKBP-25) (FK506-binding protein 3) (FKBP-3) (Immunophilin FKBP25) (Rapamycin-selective 25 kDa immunophilin) (Rotamase)	FKBP3	2287	1	1.8e-06		1.8e-06	1.8e-06	1083
FSCN1_HUMAN	Q16658	Fascin (55 kDa actin-bundling protein) (Singed-like protein) (p55)	FSCN1	6624	1	1.8e-06		1.8e-06	1.8e-06	1084	1.77256e+07	553
LAP2A_HUMAN	P42166	Lamina-associated polypeptide 2, isoform alpha (Thymopoietin isoform alpha) (TP alpha) (Thymopoietin-related peptide isoform alpha) (TPRP isoform alpha) [Cleaved into: Thymopoietin (TP) (Splenin); Thymopentin (TP5)]	TMPO	7112	1	1.8e-06		1.8e-06	1.8e-06	1085
RECK_HUMAN	O95980	Reversion-inducing cysteine-rich protein with Kazal motifs (hRECK) (Suppressor of tumorigenicity 15 protein)	RECK	8434	1	1.8e-06		1.8e-06	1.8e-06	1086	1.07374e+07	605
STIP1_HUMAN	P31948	Stress-induced-phosphoprotein 1 (STI1) (Hsc70/Hsp90-organizing protein) (Hop) (Renal carcinoma antigen NY-REN-11) (Transformation-sensitive protein IEF SSP 3521)	STIP1	10963	1	1.8e-06		1.8e-06	1.8e-06	1087	1.07712e+07	604
STXB2_HUMAN	Q15833	Syntaxin-binding protein 2 (Protein unc-18 homolog 2) (Unc18-2) (Protein unc-18 homolog B) (Unc-18B)	STXBP2	6813	1	1.8e-06		1.8e-06	1.8e-06	1088	5.00963e+06	667
ATPO_HUMAN	P48047	ATP synthase subunit O, mitochondrial (Oligomycin sensitivity conferral protein) (OSCP)	ATP5O	539	1	1.7e-06		1.7e-06	1.7e-06	1089	2.93309e+06	696
GLO2_HUMAN	Q16775	Hydroxyacylglutathione hydrolase, mitochondrial (EC 3.1.2.6) (Glyoxalase II) (Glx II)	HAGH	3029	1	1.7e-06		1.7e-06	1.7e-06	1090
LDB3_HUMAN	O75112	LIM domain-binding protein 3 (Protein cypher) (Z-band alternatively spliced PDZ-motif protein)	LDB3	11155	1	1.7e-06		1.7e-06	1.7e-06	1091
MANBA_HUMAN	O00462	Beta-mannosidase (EC 3.2.1.25) (Lysosomal beta A mannosidase) (Mannanase) (Mannase)	MANBA	4126	1	1.7e-06		1.7e-06	1.7e-06	1092
PTPRK_HUMAN	Q15262	Receptor-type tyrosine-protein phosphatase kappa (Protein-tyrosine phosphatase kappa) (R-PTP-kappa) (EC 3.1.3.48)	PTPRK	5796	1	1.7e-06		1.7e-06	1.7e-06	1093
RS10_HUMAN	P46783	40S ribosomal protein S10	RPS10	6204	1	1.7e-06		1.7e-06	1.7e-06	1094	1.96982e+07	544
RS18_HUMAN	P62269	40S ribosomal protein S18 (Ke-3) (Ke3)	RPS18	6222	1	1.7e-06		1.7e-06	1.7e-06	1095	1.96138e+07	546
TCPH_HUMAN	Q99832	T-complex protein 1 subunit eta (TCP-1-eta) (CCT-eta) (HIV-1 Nef-interacting protein) [Cleaved into: T-complex protein 1 subunit eta, N-terminally processed]	CCT7	10574	1	1.7e-06		1.7e-06	1.7e-06	1096	2.87532e+07	502
TPP1_HUMAN	O14773	Tripeptidyl-peptidase 1 (TPP-1) (EC 3.4.14.9) (Cell growth-inhibiting gene 1 protein) (Lysosomal pepstatin-insensitive protease) (LPIC) (Tripeptidyl aminopeptidase) (Tripeptidyl-peptidase I) (TPP-I)	TPP1	1200	1	1.7e-06		1.7e-06	1.7e-06	1097	4.73795e+07	450
UN13D_HUMAN	Q70J99	Protein unc-13 homolog D (Munc13-4)	UNC13D	201294	1	1.7e-06		1.7e-06	1.7e-06	1098
SPIT2_HUMAN	O43291	Kunitz-type protease inhibitor 2 (Hepatocyte growth factor activator inhibitor type 2) (HAI-2) (Placental bikunin)	SPINT2	10653	1	1.69e-06		1.69e-06	1.69e-06	1099
ANXA3_HUMAN	P12429	Annexin A3 (35-alpha calcimedin) (Annexin III) (Annexin-3) (Inositol 1,2-cyclic phosphate 2-phosphohydrolase) (Lipocortin III) (Placental anticoagulant protein III) (PAP-III)	ANXA3	306	1	1.6e-06		1.6e-06	1.6e-06	1100	9.06337e+06	613
CD27_HUMAN	P26842	CD27 antigen (CD27L receptor) (T-cell activation antigen CD27) (T14) (Tumor necrosis factor receptor superfamily member 7) (CD antigen CD27)	CD27	939	1	1.6e-06		1.6e-06	1.6e-06	1101
CNPY2_HUMAN	Q9Y2B0	Protein canopy homolog 2 (MIR-interacting saposin-like protein) (Putative secreted protein Zsig9) (Transmembrane protein 4)	CNPY2	10330	1	1.6e-06		1.6e-06	1.6e-06	1102	8.67692e+06	618
IGSF8_HUMAN	Q969P0	Immunoglobulin superfamily member 8 (IgSF8) (CD81 partner 3) (Glu-Trp-Ile EWI motif-containing protein 2) (EWI-2) (Keratinocytes-associated transmembrane protein 4) (KCT-4) (LIR-D1) (Prostaglandin regulatory-like protein) (PGRL) (CD antigen CD316)	IGSF8	93185	1	1.6e-06		1.6e-06	1.6e-06	1103
LAMP1_HUMAN	P11279	Lysosome-associated membrane glycoprotein 1 (LAMP-1) (Lysosome-associated membrane protein 1) (CD107 antigen-like family member A) (CD antigen CD107a)	LAMP1	3916	1	1.6e-06		1.6e-06	1.6e-06	1104	5.53735e+06	659
M2GD_HUMAN	Q9UI17	Dimethylglycine dehydrogenase, mitochondrial (EC 1.5.8.4) (ME2GLYDH)	DMGDH	29958	1	1.6e-06		1.6e-06	1.6e-06	1105
PSA_HUMAN	P55786	Puromycin-sensitive aminopeptidase (PSA) (EC 3.4.11.14) (Cytosol alanyl aminopeptidase) (AAP-S)	NPEPPS	9520	1	1.6e-06		1.6e-06	1.6e-06	1106	494688	762
PXDC2_HUMAN	Q6UX71	Plexin domain-containing protein 2 (Tumor endothelial marker 7-related protein)	PLXDC2	84898	1	1.6e-06		1.6e-06	1.6e-06	1107	1.62423e+07	563
ROA3_HUMAN	P51991	Heterogeneous nuclear ribonucleoprotein A3 (hnRNP A3)	HNRNPA3	220988	1	1.6e-06		1.6e-06	1.6e-06	1108	8.16973e+07	387
TPPP3_HUMAN	Q9BW30	Tubulin polymerization-promoting protein family member 3 (TPPP/p20)	TPPP3	51673	1	1.6e-06		1.6e-06	1.6e-06	1109
UGGG1_HUMAN	Q9NYU2	UDP-glucose:glycoprotein glucosyltransferase 1 (UGT1) (hUGT1) (EC 2.4.1.-) (UDP--Glc:glycoprotein glucosyltransferase) (UDP-glucose ceramide glucosyltransferase-like 1)	UGGT1	56886	1	1.6e-06		1.6e-06	1.6e-06	1110	9755904	609
TNR1A_HUMAN	P19438	Tumor necrosis factor receptor superfamily member 1A (Tumor necrosis factor receptor 1) (TNF-R1) (Tumor necrosis factor receptor type I) (TNF-RI) (TNFR-I) (p55) (p60) (CD antigen CD120a) [Cleaved into: Tumor necrosis factor receptor superfamily member 1A, membrane form; Tumor necrosis factor-binding protein 1 (TBPI)]	TNFRSF1A	7132	6	1.55833e-06	1.6403e-06	3.5e-08	4.68e-06	1111
CD276_HUMAN	Q5ZPR3	CD276 antigen (4Ig-B7-H3) (B7 homolog 3) (B7-H3) (Costimulatory molecule) (CD antigen CD276)	CD276	80381	1	1.5e-06		1.5e-06	1.5e-06	1112
DEST_HUMAN	P60981	Destrin (Actin-depolymerizing factor) (ADF)	DSTN	11034	1	1.5e-06		1.5e-06	1.5e-06	1113	2.48786e+07	515
GDF15_HUMAN	Q99988	Growth/differentiation factor 15 (GDF-15) (Macrophage inhibitory cytokine 1) (MIC-1) (NSAID-activated gene 1 protein) (NAG-1) (NSAID-regulated gene 1 protein) (NRG-1) (Placental TGF-beta) (Placental bone morphogenetic protein) (Prostate differentiation factor)	GDF15	9518	1	1.5e-06		1.5e-06	1.5e-06	1114	7.6747e+07	392
GSH1_HUMAN	P48506	Glutamate--cysteine ligase catalytic subunit (EC 6.3.2.2) (GCS heavy chain) (Gamma-ECS) (Gamma-glutamylcysteine synthetase)	GCLC	2729	1	1.5e-06		1.5e-06	1.5e-06	1115
HEXB_HUMAN	P07686	Beta-hexosaminidase subunit beta (EC 3.2.1.52) (Beta-N-acetylhexosaminidase subunit beta) (Hexosaminidase subunit B) (Cervical cancer proto-oncogene 7 protein) (HCC-7) (N-acetyl-beta-glucosaminidase subunit beta) [Cleaved into: Beta-hexosaminidase subunit beta chain B; Beta-hexosaminidase subunit beta chain A]	HEXB	3074	1	1.5e-06		1.5e-06	1.5e-06	1116	2.73625e+07	507
HNRL2_HUMAN	Q1KMD3	Heterogeneous nuclear ribonucleoprotein U-like protein 2 (Scaffold-attachment factor A2) (SAF-A2)	HNRNPUL2	221092	1	1.5e-06		1.5e-06	1.5e-06	1117	1.74852e+08	305
KCC2D_HUMAN	Q13557	Calcium/calmodulin-dependent protein kinase type II subunit delta (CaM kinase II subunit delta) (CaMK-II subunit delta) (EC 2.7.11.17)	CAMK2D	817	1	1.5e-06		1.5e-06	1.5e-06	1118	7.8977e+06	627
PSME1_HUMAN	Q06323	Proteasome activator complex subunit 1 (11S regulator complex subunit alpha) (REG-alpha) (Activator of multicatalytic protease subunit 1) (Interferon gamma up-regulated I-5111 protein) (IGUP I-5111) (Proteasome activator 28 subunit alpha) (PA28a) (PA28alpha)	PSME1	5720	1	1.5e-06		1.5e-06	1.5e-06	1119	4.71694e+07	452
UBP14_HUMAN	P54578	Ubiquitin carboxyl-terminal hydrolase 14 (EC 3.4.19.12) (Deubiquitinating enzyme 14) (Ubiquitin thioesterase 14) (Ubiquitin-specific-processing protease 14)	USP14	9097	1	1.5e-06		1.5e-06	1.5e-06	1120	5.09423e+06	665
AIFM1_HUMAN	O95831	Apoptosis-inducing factor 1, mitochondrial (EC 1.1.1.-) (Programmed cell death protein 8)	AIFM1	9131	1	1.4e-06		1.4e-06	1.4e-06	1121	6.02965e+06	649
ANAG_HUMAN	P54802	Alpha-N-acetylglucosaminidase (EC 3.2.1.50) (N-acetyl-alpha-glucosaminidase) (NAG) [Cleaved into: Alpha-N-acetylglucosaminidase 82 kDa form; Alpha-N-acetylglucosaminidase 77 kDa form]	NAGLU	4669	1	1.4e-06		1.4e-06	1.4e-06	1122	2.41468e+06	708
CP089_HUMAN	Q6UX73	UPF0764 protein C16orf89	C16orf89	146556	1	1.4e-06		1.4e-06	1.4e-06	1123	6.71778e+06	644
HNRPK_HUMAN	P61978	Heterogeneous nuclear ribonucleoprotein K (hnRNP K) (Transformation up-regulated nuclear protein) (TUNP)	HNRNPK	3190	1	1.4e-06		1.4e-06	1.4e-06	1124	1.77144e+08	302
NDK3_HUMAN	Q13232	Nucleoside diphosphate kinase 3 (NDK 3) (NDP kinase 3) (EC 2.7.4.6) (DR-nm23) (Nucleoside diphosphate kinase C) (NDPKC) (nm23-H3)	NME3	4832	1	1.4e-06		1.4e-06	1.4e-06	1125
SPTB1_HUMAN	P11277	Spectrin beta chain, erythrocytic (Beta-I spectrin)	SPTB	6710	1	1.4e-06		1.4e-06	1.4e-06	1126
SPTB2_HUMAN	Q01082	Spectrin beta chain, non-erythrocytic 1 (Beta-II spectrin) (Fodrin beta chain) (Spectrin, non-erythroid beta chain 1)	SPTBN1	6711	1	1.4e-06		1.4e-06	1.4e-06	1127	738212377	169
TNNI3_HUMAN	P19429	Troponin I, cardiac muscle (Cardiac troponin I)	TNNI3	7137	3	1.4e-06	7.81025e-07	9e-07	2.3e-06	1128
TXD12_HUMAN	O95881	Thioredoxin domain-containing protein 12 (EC 1.8.4.2) (Endoplasmic reticulum resident protein 18) (ER protein 18) (ERp18) (Endoplasmic reticulum resident protein 19) (ER protein 19) (ERp19) (Thioredoxin-like protein p19) (hTLP19)	TXNDC12	51060	1	1.4e-06		1.4e-06	1.4e-06	1129
UROM_HUMAN	P07911	Uromodulin (Tamm-Horsfall urinary glycoprotein) (THP) [Cleaved into: Uromodulin, secreted form]	UMOD	7369	1	1.4e-06		1.4e-06	1.4e-06	1130
EHD3_HUMAN	Q9NZN3	EH domain-containing protein 3 (PAST homolog 3)	EHD3	30845	1	1.3e-06		1.3e-06	1.3e-06	1131	1.31737e+08	338
FUCO2_HUMAN	Q9BTY2	Plasma alpha-L-fucosidase (EC 3.2.1.51) (Alpha-L-fucoside fucohydrolase 2) (Alpha-L-fucosidase 2)	FUCA2	2519	1	1.3e-06		1.3e-06	1.3e-06	1132	1.46262e+06	734
PLIN3_HUMAN	O60664	Perilipin-3 (47 kDa mannose 6-phosphate receptor-binding protein) (47 kDa MPR-binding protein) (Cargo selection protein TIP47) (Mannose-6-phosphate receptor-binding protein 1) (Placental protein 17) (PP17)	PLIN3	10226	1	1.3e-06		1.3e-06	1.3e-06	1133	2.32212e+07	522
TGFR2_HUMAN	P37173	TGF-beta receptor type-2 (TGFR-2) (EC 2.7.11.30) (TGF-beta type II receptor) (Transforming growth factor-beta receptor type II) (TGF-beta receptor type II) (TbetaR-II)	TGFBR2	7048	1	1.3e-06		1.3e-06	1.3e-06	1134
PTX3_HUMAN	P26022	Pentraxin-related protein PTX3 (Pentaxin-related protein PTX3) (Tumor necrosis factor alpha-induced protein 5) (TNF alpha-induced protein 5) (Tumor necrosis factor-inducible gene 14 protein) (TSG-14)	PTX3	5806	2	1.2e-06	5.65685e-07	8e-07	1.6e-06	1135	1.78444e+06	727
ATS13_HUMAN	Q76LX8	A disintegrin and metalloproteinase with thrombospondin motifs 13 (ADAM-TS 13) (ADAM-TS13) (ADAMTS-13) (EC 3.4.24.87) (von Willebrand factor-cleaving protease) (vWF-CP) (vWF-cleaving protease)	ADAMTS13	11093	1	1.2e-06		1.2e-06	1.2e-06	1136	1.73779e+07	557
ELP6_HUMAN	Q0PNE2	Elongator complex protein 6 (Angiotonin-transactivated protein 1) (Protein TMEM103)	ELP6	54859	1	1.2e-06		1.2e-06	1.2e-06	1137
HPCL1_HUMAN	P37235	Hippocalcin-like protein 1 (Calcium-binding protein BDR-1) (HLP2) (Visinin-like protein 3) (VILIP-3)	HPCAL1	3241	1	1.2e-06		1.2e-06	1.2e-06	1138
LMNB1_HUMAN	P20700	Lamin-B1	LMNB1	4001	1	1.2e-06		1.2e-06	1.2e-06	1139	9.17836e+07	375
MSH6_HUMAN	P52701	DNA mismatch repair protein Msh6 (hMSH6) (G/T mismatch-binding protein) (GTBP) (GTMBP) (MutS protein homolog 6) (MutS-alpha 160 kDa subunit) (p160)	MSH6	2956	1	1.2e-06		1.2e-06	1.2e-06	1140
PCKGM_HUMAN	Q16822	Phosphoenolpyruvate carboxykinase [GTP], mitochondrial (PEPCK-M) (EC 4.1.1.32)	PCK2	5106	1	1.2e-06		1.2e-06	1.2e-06	1141
SPTA1_HUMAN	P02549	Spectrin alpha chain, erythrocytic 1 (Erythroid alpha-spectrin)	SPTA1	6708	1	1.2e-06		1.2e-06	1.2e-06	1142
SYDM_HUMAN	Q6PI48	Aspartate--tRNA ligase, mitochondrial (EC 6.1.1.12) (Aspartyl-tRNA synthetase) (AspRS)	DARS2	55157	1	1.2e-06		1.2e-06	1.2e-06	1143
TCPD_HUMAN	P50991	T-complex protein 1 subunit delta (TCP-1-delta) (CCT-delta) (Stimulator of TAR RNA-binding)	CCT4	10575	1	1.2e-06		1.2e-06	1.2e-06	1144	1.57069e+07	564
THOP1_HUMAN	P52888	Thimet oligopeptidase (EC 3.4.24.15) (Endopeptidase 24.15) (MP78)	THOP1	7064	1	1.2e-06		1.2e-06	1.2e-06	1145
ACLY_HUMAN	P53396	ATP-citrate synthase (EC 2.3.3.8) (ATP-citrate (pro-S-)-lyase) (ACL) (Citrate cleavage enzyme)	ACLY	47	1	1.1e-06		1.1e-06	1.1e-06	1146	9.19031e+06	612
BTK_HUMAN	Q06187	Tyrosine-protein kinase BTK (EC 2.7.10.2) (Agammaglobulinemia tyrosine kinase) (ATK) (B-cell progenitor kinase) (BPK) (Bruton tyrosine kinase)	BTK	695	1	1.1e-06		1.1e-06	1.1e-06	1147
SYTC_HUMAN	P26639	Threonine--tRNA ligase, cytoplasmic (EC 6.1.1.3) (Threonyl-tRNA synthetase) (ThrRS)	TARS	6897	1	1.1e-06		1.1e-06	1.1e-06	1148
CEAM5_HUMAN	P06731	Carcinoembryonic antigen-related cell adhesion molecule 5 (Carcinoembryonic antigen) (CEA) (Meconium antigen 100) (CD antigen CD66e)	CEACAM5	1048	1	1e-06		1e-06	1e-06	1149
PAPP1_HUMAN	Q13219	Pappalysin-1 (EC 3.4.24.79) (Insulin-like growth factor-dependent IGF-binding protein 4 protease) (IGF-dependent IGFBP-4 protease) (IGFBP-4ase) (Pregnancy-associated plasma protein A) (PAPP-A)	PAPPA	5069	1	1e-06		1e-06	1e-06	1150
PPCE_HUMAN	P48147	Prolyl endopeptidase (PE) (EC 3.4.21.26) (Post-proline cleaving enzyme)	PREP	5550	1	1e-06		1e-06	1e-06	1151	1.1611e+06	741
ERAP2_HUMAN	Q6P179	Endoplasmic reticulum aminopeptidase 2 (EC 3.4.11.-) (Leukocyte-derived arginine aminopeptidase) (L-RAP)	ERAP2	64167	1	9.8e-07		9.8e-07	9.8e-07	1152
PVRL1_HUMAN			PVRL1	5818	1	9.2e-07		9.2e-07	9.2e-07	1153
EGF_HUMAN	P01133	Pro-epidermal growth factor (EGF) [Cleaved into: Epidermal growth factor (Urogastrone)]	EGF	1950	2	8.4e-07	1.16673e-06	1.5e-08	1.665e-06	1154	7.10557e+07	409
IL2RA_HUMAN	P01589	Interleukin-2 receptor subunit alpha (IL-2 receptor subunit alpha) (IL-2-RA) (IL-2R subunit alpha) (IL2-RA) (TAC antigen) (p55) (CD antigen CD25)	IL2RA	3559	2	8.2675e-07	8.10698e-07	2.535e-07	1.4e-06	1155
FILA_HUMAN	P20930	Filaggrin	FLG	2312	1	8.2e-07		8.2e-07	8.2e-07	1156	5.34487e+07	438
AHNK_HUMAN	Q09666	Neuroblast differentiation-associated protein AHNAK (Desmoyokin)	AHNAK	79026	1	8e-07		8e-07	8e-07	1157	120077368	348
UROK_HUMAN	P00749	Urokinase-type plasminogen activator (U-plasminogen activator) (uPA) (EC 3.4.21.73) [Cleaved into: Urokinase-type plasminogen activator long chain A; Urokinase-type plasminogen activator short chain A; Urokinase-type plasminogen activator chain B]	PLAU	5328	1	7.9e-07		7.9e-07	7.9e-07	1158
RAGE_HUMAN	Q15109	Advanced glycosylation end product-specific receptor (Receptor for advanced glycosylation end products)	AGER	177	2	7.6965e-07	5.08622e-07	4.1e-07	1.1293e-06	1159
TNR4_HUMAN	P43489	Tumor necrosis factor receptor superfamily member 4 (ACT35 antigen) (OX40L receptor) (TAX transcriptionally-activated glycoprotein 1 receptor) (CD antigen CD134)	TNFRSF4	7293	1	7.5e-07		7.5e-07	7.5e-07	1160
NGF_HUMAN	P01138	Beta-nerve growth factor (Beta-NGF)	NGF	4803	2	7e-07	0	7e-07	7e-07	1161
GAST_HUMAN	P01350	Gastrin [Cleaved into: Gastrin-71 (Gastrin component I); Gastrin-52 (G52); Big gastrin (Gastrin component II) (Gastrin-34) (G34); Gastrin (Gastrin component III) (Gastrin-17) (G17); Gastrin-14 (G14); Gastrin-6 (G6)]	GAST	2520	1	6.9e-07		6.9e-07	6.9e-07	1162
IL1RA_HUMAN	P18510	Interleukin-1 receptor antagonist protein (IL-1RN) (IL-1ra) (IRAP) (ICIL-1RA) (IL1 inhibitor) (Anakinra)	IL1RN	3557	4	6.39225e-07	6.54747e-07	2.105e-07	1.6e-06	1163
INHBA_HUMAN	P08476	Inhibin beta A chain (Activin beta-A chain) (Erythroid differentiation protein) (EDF)	INHBA	3624	1	6e-07		6e-07	6e-07	1164	1.17516e+07	594
IFNA1_HUMAN	P01562	Interferon alpha-1/13 (IFN-alpha-1/13) (Interferon alpha-D) (LeIF D)	IFNA1	3439	2	5.74e-07	7.43876e-07	4.8e-08	1.1e-06	1165
SVEP1_HUMAN	Q4LDE5	Sushi, von Willebrand factor type A, EGF and pentraxin domain-containing protein 1 (CCP module-containing protein 22) (Polydom) (Selectin-like osteoblast-derived protein) (SEL-OB) (Serologically defined breast cancer antigen NY-BR-38)	SVEP1	79987	1	5.4e-07		5.4e-07	5.4e-07	1166	3.42985e+08	248
IL12B_HUMAN	P29460	Interleukin-12 subunit beta (IL-12B) (Cytotoxic lymphocyte maturation factor 40 kDa subunit) (CLMF p40) (IL-12 subunit p40) (NK cell stimulatory factor chain 2) (NKSF2)	IL12B	3593	2	5.135e-07	6.17304e-07	7.7e-08	9.5e-07	1167
VEGFD_HUMAN	O43915	Vascular endothelial growth factor D (VEGF-D) (c-Fos-induced growth factor) (FIGF)	FIGF	2277	1	5e-07		5e-07	5e-07	1168	591920	758
KLK10_HUMAN	O43240	Kallikrein-10 (EC 3.4.21.-) (Normal epithelial cell-specific 1) (Protease serine-like 1)	KLK10	5655	2	4.925e-07	7.42462e-08	4.4e-07	5.45e-07	1169	2.90842e+07	497
HGF_HUMAN	P14210	Hepatocyte growth factor (Hepatopoietin-A) (Scatter factor) (SF) [Cleaved into: Hepatocyte growth factor alpha chain; Hepatocyte growth factor beta chain]	HGF	3082	8	4.15062e-07	2.87168e-07	2e-07	9.07e-07	1170
FLT3L_HUMAN	P49771	Fms-related tyrosine kinase 3 ligand (Flt3 ligand) (Flt3L) (SL cytokine)	FLT3LG	2323	1	4e-07		4e-07	4e-07	1171
EDN1_HUMAN	P05305	Endothelin-1 (Preproendothelin-1) (PPET1) [Cleaved into: Endothelin-1 (ET-1); Big endothelin-1]	EDN1	1906	4	3.79275e-07	7.47164e-07	1.5e-09	1.5e-06	1172
CXCL5_HUMAN	P42830	C-X-C motif chemokine 5 (ENA-78(1-78)) (Epithelial-derived neutrophil-activating protein 78) (Neutrophil-activating peptide ENA-78) (Small-inducible cytokine B5) [Cleaved into: ENA-78(8-78); ENA-78(9-78)]	CXCL5	6374	3	3.6e-07	3.4641e-08	3.4e-07	4e-07	1173	1.5378e+06	729
TNR8_HUMAN	P28908	Tumor necrosis factor receptor superfamily member 8 (CD30L receptor) (Ki-1 antigen) (Lymphocyte activation antigen CD30) (CD antigen CD30)	TNFRSF8	943	1	3.3e-07		3.3e-07	3.3e-07	1174
NNMT_HUMAN	P40261	Nicotinamide N-methyltransferase (EC 2.1.1.1)	NNMT	4837	1	3.21e-07		3.21e-07	3.21e-07	1175	1.87636e+08	292
PDGFB_HUMAN	P01127	Platelet-derived growth factor subunit B (PDGF subunit B) (PDGF-2) (Platelet-derived growth factor B chain) (Platelet-derived growth factor beta polypeptide) (Proto-oncogene c-Sis) (Becaplermin)	PDGFB	5155	1	3.2e-07		3.2e-07	3.2e-07	1176	8.37024e+07	383
CXCL2_HUMAN	P19875	C-X-C motif chemokine 2 (Growth-regulated protein beta) (Gro-beta) (Macrophage inflammatory protein 2-alpha) (MIP2-alpha) [Cleaved into: GRO-beta(5-73) (GRO-beta-T) (Hematopoietic synergistic factor) (HSF) (SB-251353)]	CXCL2	2920	1	3e-07		3e-07	3e-07	1177
SOMA_HUMAN	P01241	Somatotropin (Growth hormone) (GH) (GH-N) (Growth hormone 1) (Pituitary growth hormone)	GH1	2688	2	3e-07	1.41421e-07	2e-07	4e-07	1178
CXL10_HUMAN	P02778	C-X-C motif chemokine 10 (10 kDa interferon gamma-induced protein) (Gamma-IP10) (IP-10) (Small-inducible cytokine B10) [Cleaved into: CXCL10(1-73)]	CXCL10	3627	3	2.90667e-07	3.81445e-07	5.05e-08	7.305e-07	1179	4.22117e+06	676
ADAM8_HUMAN	P78325	Disintegrin and metalloproteinase domain-containing protein 8 (ADAM 8) (EC 3.4.24.-) (Cell surface antigen MS2) (CD antigen CD156a)	ADAM8	101	1	2.67e-07		2.67e-07	2.67e-07	1180
DBLOH_HUMAN	Q9NR28	Diablo homolog, mitochondrial (Direct IAP-binding protein with low pI) (Second mitochondria-derived activator of caspase) (Smac)	DIABLO	56616	1	2.57e-07		2.57e-07	2.57e-07	1181
NEP_HUMAN	P08473	Neprilysin (EC 3.4.24.11) (Atriopeptidase) (Common acute lymphocytic leukemia antigen) (CALLA) (Enkephalinase) (Neutral endopeptidase 24.11) (NEP) (Neutral endopeptidase) (Skin fibroblast elastase) (SFE) (CD antigen CD10)	MME	4311	2	2.5e-07	0	2.5e-07	2.5e-07	1182
IL2_HUMAN	P60568	Interleukin-2 (IL-2) (T-cell growth factor) (TCGF) (Aldesleukin)	IL2	3558	5	2.4871e-07	5.0586e-07	5e-10	1.153e-06	1183
IL32_HUMAN	P24001	Interleukin-32 (IL-32) (Natural killer cells protein 4) (Tumor necrosis factor alpha-inducing factor)	IL32	9235	1	2.4845e-07		2.4845e-07	2.4845e-07	1184
IGF1R_HUMAN	P08069	Insulin-like growth factor 1 receptor (EC 2.7.10.1) (Insulin-like growth factor I receptor) (IGF-I receptor) (CD antigen CD221) [Cleaved into: Insulin-like growth factor 1 receptor alpha chain; Insulin-like growth factor 1 receptor beta chain]	IGF1R	3480	1	2.4e-07		2.4e-07	2.4e-07	1185	4.84507e+06	668
IL13_HUMAN	P35225	Interleukin-13 (IL-13)	IL13	3596	2	2.0945e-07	2.04354e-08	1.95e-07	2.239e-07	1186
CCL23_HUMAN	P55773	C-C motif chemokine 23 (CK-beta-8) (CKB-8) (Macrophage inflammatory protein 3) (MIP-3) (Myeloid progenitor inhibitory factor 1) (MPIF-1) (Small-inducible cytokine A23) [Cleaved into: CCL23(19-99); CCL23(22-99); CCL23(27-99); CCL23(30-99)]	CCL23	6368	2	2.0705e-07	1.59735e-07	9.41e-08	3.2e-07	1187
TF_HUMAN	P13726	Tissue factor (TF) (Coagulation factor III) (Thromboplastin) (CD antigen CD142)	F3	2152	3	2.00167e-07	6.91381e-08	1.6e-07	2.8e-07	1188
IL1B_HUMAN	P01584	Interleukin-1 beta (IL-1 beta) (Catabolin)	IL1B	3553	6	1.93728e-07	4.5631e-07	1.2e-09	1.125e-06	1189
CALRL_HUMAN	Q16602	Calcitonin gene-related peptide type 1 receptor (CGRP type 1 receptor) (Calcitonin receptor-like receptor)	CALCRL	10203	1	1.9e-07		1.9e-07	1.9e-07	1190
IL1A_HUMAN	P01583	Interleukin-1 alpha (IL-1 alpha) (Hematopoietin-1)	IL1A	3552	3	1.8205e-07	2.74555e-07	3e-09	4.9815e-07	1191
RASK_HUMAN	P01116	GTPase KRas (K-Ras 2) (Ki-Ras) (c-K-ras) (c-Ki-ras) [Cleaved into: GTPase KRas, N-terminally processed]	KRAS	3845	1	1.7e-07		1.7e-07	1.7e-07	1192
FGF20_HUMAN	Q9NP95	Fibroblast growth factor 20 (FGF-20)	FGF20	26281	1	1.6e-07		1.6e-07	1.6e-07	1193
KLK14_HUMAN	Q9P0G3	Kallikrein-14 (hK14) (EC 3.4.21.-) (Kallikrein-like protein 6) (KLK-L6)	KLK14	43847	1	1.6e-07		1.6e-07	1.6e-07	1194	2108059	714
I10R2_HUMAN	Q08334	Interleukin-10 receptor subunit beta (IL-10 receptor subunit beta) (IL-10R subunit beta) (IL-10RB) (Cytokine receptor class-II member 4) (Cytokine receptor family 2 member 4) (CRF2-4) (Interleukin-10 receptor subunit 2) (IL-10R subunit 2) (IL-10R2) (CD antigen CDw210b)	IL10RB	3588	1	1.5e-07		1.5e-07	1.5e-07	1195
MK_HUMAN	P21741	Midkine (MK) (Amphiregulin-associated protein) (ARAP) (Midgestation and kidney protein) (Neurite outgrowth-promoting factor 2) (Neurite outgrowth-promoting protein)	MDK	4192	1	1.5e-07		1.5e-07	1.5e-07	1196	7.21928e+06	635
TR11B_HUMAN	O00300	Tumor necrosis factor receptor superfamily member 11B (Osteoclastogenesis inhibitory factor) (Osteoprotegerin)	TNFRSF11B	4982	2	1.41e-07	1.25865e-07	5.2e-08	2.3e-07	1197	7.04167e+06	640
VEGFA_HUMAN	P15692	Vascular endothelial growth factor A (VEGF-A) (Vascular permeability factor) (VPF)	VEGFA	7422	16	1.26478e-07	1.54538e-07	1.35e-09	5.75e-07	1198
CXCL9_HUMAN	Q07325	C-X-C motif chemokine 9 (Gamma-interferon-induced monokine) (Monokine induced by interferon-gamma) (HuMIG) (MIG) (Small-inducible cytokine B9)	CXCL9	4283	2	1.2375e-07	1.14198e-07	4.3e-08	2.045e-07	1199
TNFA_HUMAN	P01375	Tumor necrosis factor (Cachectin) (TNF-alpha) (Tumor necrosis factor ligand superfamily member 2) (TNF-a) [Cleaved into: Tumor necrosis factor, membrane form (N-terminal fragment) (NTF); Intracellular domain 1 (ICD1); Intracellular domain 2 (ICD2); C-domain 1; C-domain 2; Tumor necrosis factor, soluble form]	TNF	7124	18	1.21054e-07	4.50425e-07	1.32e-09	1.925e-06	1200
BIRC5_HUMAN	O15392	Baculoviral IAP repeat-containing protein 5 (Apoptosis inhibitor 4) (Apoptosis inhibitor survivin)	BIRC5	332	1	1.2e-07		1.2e-07	1.2e-07	1201
IL18_HUMAN	Q14116	Interleukin-18 (IL-18) (Iboctadekin) (Interferon gamma-inducing factor) (IFN-gamma-inducing factor) (Interleukin-1 gamma) (IL-1 gamma)	IL18	3606	5	1.17262e-07	6.95443e-08	5.87e-08	2.1741e-07	1202	1.174e+06	740
KLK2_HUMAN	P20151	Kallikrein-2 (EC 3.4.21.35) (Glandular kallikrein-1) (hGK-1) (Tissue kallikrein-2)	KLK2	3817	2	1.03875e-07	1.15789e-07	2.2e-08	1.8575e-07	1203
CSF3_HUMAN	P09919	Granulocyte colony-stimulating factor (G-CSF) (Pluripoietin) (Filgrastim) (Lenograstim)	CSF3	1440	2	1.0225e-07	1.19147e-07	1.8e-08	1.865e-07	1204
ANFB_HUMAN	P16860	Natriuretic peptides B (Gamma-brain natriuretic peptide) [Cleaved into: Brain natriuretic peptide 32 (BNP(1-32)) (BNP-32); BNP(1-30); BNP(1-29); BNP(1-28); BNP(2-31); BNP(3-32); BNP(3-30); BNP(3-29); BNP(4-32); BNP(4-31); BNP(4-30); BNP(4-29); BNP(4-27); BNP(5-32); BNP(5-31); BNP(5-29)]	NPPB	4879	2	1.016e-07	1.25016e-07	1.32e-08	1.9e-07	1205
IL16_HUMAN	Q14005	Pro-interleukin-16 [Cleaved into: Interleukin-16 (IL-16) (Lymphocyte chemoattractant factor) (LCF)]	IL16	3603	1	1e-07		1e-07	1e-07	1206
IL33_HUMAN	O95760	Interleukin-33 (IL-33) (Interleukin-1 family member 11) (IL-1F11) (Nuclear factor from high endothelial venules) (NF-HEV) [Cleaved into: Interleukin-33 (95-270); Interleukin-33 (99-270); Interleukin-33 (109-270)]	IL33	90865	1	9.59e-08		9.59e-08	9.59e-08	1207
S10A1_HUMAN	P23297	Protein S100-A1 (S-100 protein alpha chain) (S-100 protein subunit alpha) (S100 calcium-binding protein A1)	S100A1	6271	1	9e-08		9e-08	9e-08	1208
IL6_HUMAN	P05231	Interleukin-6 (IL-6) (B-cell stimulatory factor 2) (BSF-2) (CTL differentiation factor) (CDF) (Hybridoma growth factor) (Interferon beta-2) (IFN-beta-2)	IL6	3569	16	7.94269e-08	2.98829e-07	1.04e-09	1.2e-06	1209
S100B_HUMAN	P04271	Protein S100-B (S-100 protein beta chain) (S-100 protein subunit beta) (S100 calcium-binding protein B)	S100B	6285	2	7.1e-08	2.68701e-08	5.2e-08	9e-08	1210
CALC_HUMAN	P01258	Calcitonin [Cleaved into: Calcitonin; Katacalcin (Calcitonin carboxyl-terminal peptide) (CCP) (PDN-21)]	CALCA	796	3	7.03333e-08	1.03636e-07	1e-08	1.9e-07	1211
ANF_HUMAN	P01160	Natriuretic peptides A (CDD-ANF) (Cardiodilatin) (CDD) (Cardiodilatin-related peptide) (CDP) (Prepronatriodilatin) [Cleaved into: Atrial natriuretic factor (ANF) (Atrial natriuretic peptide) (ANP)]	NPPA	4878	1	5.6e-08		5.6e-08	5.6e-08	1212	7.21118e+07	407
MMP7_HUMAN	P09237	Matrilysin (EC 3.4.24.23) (Matrin) (Matrix metalloproteinase-7) (MMP-7) (Pump-1 protease) (Uterine metalloproteinase)	MMP7	4316	1	5.5e-08		5.5e-08	5.5e-08	1213
RENI_HUMAN	P00797	Renin (EC 3.4.23.15) (Angiotensinogenase)	REN	5972	1	3.7e-08		3.7e-08	3.7e-08	1214
IL8_HUMAN	P10145	Interleukin-8 (IL-8) (C-X-C motif chemokine 8) (Chemokine (C-X-C motif) ligand 8) (Emoctakin) (Granulocyte chemotactic protein 1) (GCP-1) (Monocyte-derived neutrophil chemotactic factor) (MDNCF) (Monocyte-derived neutrophil-activating peptide) (MONAP) (Neutrophil-activating protein 1) (NAP-1) (Protein 3-10C) (T-cell chemotactic factor) [Cleaved into: MDNCF-a (GCP/IL-8 protein IV) (IL8/NAP1 form I…	IL8	3576	10	2.8889e-08	3.79557e-08	1.69e-09	1.09e-07	1215
FGF23_HUMAN	Q9GZV9	Fibroblast growth factor 23 (FGF-23) (Phosphatonin) (Tumor-derived hypophosphatemia-inducing factor) [Cleaved into: Fibroblast growth factor 23 N-terminal peptide; Fibroblast growth factor 23 C-terminal peptide]	FGF23	8074	1	2.72e-08		2.72e-08	2.72e-08	1216
ANDR_HUMAN	P10275	Androgen receptor (Dihydrotestosterone receptor) (Nuclear receptor subfamily 3 group C member 4)	AR	367	1	2.6e-08		2.6e-08	2.6e-08	1217
IL17_HUMAN	Q16552	Interleukin-17A (IL-17) (IL-17A) (Cytotoxic T-lymphocyte-associated antigen 8) (CTLA-8)	IL17A	3605	3	2.406e-08	3.83618e-08	6e-10	6.833e-08	1218
FGF12_HUMAN	P61328	Fibroblast growth factor 12 (FGF-12) (Fibroblast growth factor homologous factor 1) (FHF-1) (Myocyte-activating factor)	FGF12	2257	1	2e-08		2e-08	2e-08	1219
CGHB_HUMAN			CGB	1082	1	1.9e-08		1.9e-08	1.9e-08	1220
PLGF_HUMAN	P49763	Placenta growth factor (PlGF)	PGF	5228	2	1.5775e-08	3.18198e-10	1.555e-08	1.6e-08	1221
TGFA_HUMAN	P01135	Protransforming growth factor alpha [Cleaved into: Transforming growth factor alpha (TGF-alpha) (EGF-like TGF) (ETGF) (TGF type 1)]	TGFA	7039	2	1.5e-08	0	1.5e-08	1.5e-08	1222
IFNG_HUMAN	P01579	Interferon gamma (IFN-gamma) (Immune interferon)	IFNG	3458	8	1.42594e-08	1.70999e-08	1.55e-09	5.4e-08	1223
ONCM_HUMAN	P13725	Oncostatin-M (OSM)	OSM	5008	4	1.36625e-08	2.29923e-08	5.5e-10	4.8e-08	1224
IMDH2_HUMAN	P12268	Inosine-5'-monophosphate dehydrogenase 2 (IMP dehydrogenase 2) (IMPD 2) (IMPDH 2) (EC 1.1.1.205) (IMPDH-II)	IMPDH2	3615	1	1.13e-08		1.13e-08	1.13e-08	1225	1.97328e+06	720
COLI_HUMAN	P01189	Pro-opiomelanocortin (POMC) (Corticotropin-lipotropin) [Cleaved into: NPP; Melanotropin gamma (Gamma-MSH); Potential peptide; Corticotropin (Adrenocorticotropic hormone) (ACTH); Melanotropin alpha (Alpha-MSH); Corticotropin-like intermediary peptide (CLIP); Lipotropin beta (Beta-LPH); Lipotropin gamma (Gamma-LPH); Melanotropin beta (Beta-MSH); Beta-endorphin; Met-enkephalin]	POMC	5443	1	1.1e-08		1.1e-08	1.1e-08	1226
CSF2_HUMAN	P04141	Granulocyte-macrophage colony-stimulating factor (GM-CSF) (Colony-stimulating factor) (CSF) (Molgramostin) (Sargramostim)	CSF2	1437	1	1e-08		1e-08	1e-08	1227
KITH_HUMAN	P04183	Thymidine kinase, cytosolic (EC 2.7.1.21)	TK1	7083	1	1e-08		1e-08	1e-08	1228
IL10_HUMAN	P22301	Interleukin-10 (IL-10) (Cytokine synthesis inhibitory factor) (CSIF)	IL10	3586	5	9.892e-09	9.47186e-09	3.5e-09	2.665e-08	1229
IL7_HUMAN	P13232	Interleukin-7 (IL-7)	IL7	3574	2	9e-09	2.82843e-09	7e-09	1.1e-08	1230
CNTF_HUMAN	P26441	Ciliary neurotrophic factor (CNTF)	CNTF	1270	4	6.375e-09	4.8333e-09	3.4e-09	1.36e-08	1231
CRIS3_HUMAN	P54108	Cysteine-rich secretory protein 3 (CRISP-3) (Specific granule protein of 28 kDa) (SGP28)	CRISP3	10321	1	6.3e-09		6.3e-09	6.3e-09	1232
MEGF8_HUMAN	Q7Z7M0	Multiple epidermal growth factor-like domains protein 8 (Multiple EGF-like domains protein 8) (Epidermal growth factor-like protein 4) (EGF-like protein 4)	MEGF8	1954	1	4.3e-09		4.3e-09	4.3e-09	1233
IL12A_HUMAN	P29459	Interleukin-12 subunit alpha (IL-12A) (Cytotoxic lymphocyte maturation factor 35 kDa subunit) (CLMF p35) (IL-12 subunit p35) (NK cell stimulatory factor chain 1) (NKSF1)	IL12A	3592	1	3.9e-09		3.9e-09	3.9e-09	1234
TNNT2_HUMAN	P45379	Troponin T, cardiac muscle (TnTc) (Cardiac muscle troponin T) (cTnT)	TNNT2	7139	1	3e-09		3e-09	3e-09	1235	6.65063e+07	418
LIF_HUMAN	P15018	Leukemia inhibitory factor (LIF) (Differentiation-stimulating factor) (D factor) (Melanoma-derived LPL inhibitor) (MLPLI) (Emfilermin)	LIF	3976	2	2.875e-09	3.28805e-09	5.5e-10	5.2e-09	1236
IL4_HUMAN	P05112	Interleukin-4 (IL-4) (B-cell stimulatory factor 1) (BSF-1) (Binetrakin) (Lymphocyte stimulatory factor 1) (Pitrakinra)	IL4	3565	1	1.25e-09		1.25e-09	1.25e-09	1237

## Sheet: Column Header Definitions
Column	Definition
Uniprot_Entry_Name	Uniprot entry name
Uniprot_Accession	Uniprot accession number
Uniprot_Protein_Name	Full Uniprot protein name
Gene_Symbol	Official HGNC gene symbol
Gene_ID	Entrez Gene ID
N_Conc	Number of concentration values in literature
Mean_Conc	The mean concentration value over all literature entries in HPPDB
SD_Conc	Standard deviation over all literature entries (for N_Conc >1)
Min_Conc	Minimum concentration value
Max_Conc	Maximum concentration value
HPPDB_Rank	Rank based on the mean concentration value in HPPDB
Glob_Top3	Global Top3 value (over all 7x 6Plex TMT runs)
Top3_Rank	Rank based on the global Top3 value
