# Supplementary material for: Effects of Alanyl-Glutamine Treatment on the Peritoneal Dialysis Effluent Proteome Reveal Pathomechanism-Associated Molecular Signatures
Source: Mol Cell Proteomics. 2017 Dec 4;17(3):516–32. doi: 10.1074/mcp.RA117.000186 (PMC5836375; doi:10.1074/mcp.RA117.000186)
Supplement: Supplemental Data [file supp_RA117.000186_4744_1_supp_5324_wzj4bv.xlsx]

## Sheet: Supplemental Table
GO biological process complete - Top 100 higher ranked in PDE vs. HPPDB	Homo sapiens - REFLIST (20972)	#	expected	fold Enrichment	P-value
supramolecular fiber organization (GO:0097435)	374	12	1.78	6.73	0.00216
tissue development (GO:0009888)	1643	24	7.83	3.06	0.00527
anatomical structure development (GO:0048856)	5073	46	24.19	1.9	0.0138
developmental process (GO:0032502)	5436	48	25.92	1.85	0.0149
macromolecule catabolic process (GO:0009057)	962	18	4.59	3.92	0.00563
regulation of cellular component organization (GO:0051128)	2321	29	11.07	2.62	0.00678
system development (GO:0048731)	4156	41	19.82	2.07	0.00856
multicellular organism development (GO:0007275)	4745	43	22.63	1.9	0.0406
single-multicellular organism process (GO:0044707)	5539	49	26.41	1.86	0.00982
protein targeting to membrane (GO:0006612)	162	8	0.77	10.36	0.0107
macromolecule localization (GO:0033036)	2214	28	10.56	2.65	0.00882
transport (GO:0006810)	4368	42	20.83	2.02	0.0116
establishment of localization (GO:0051234)	4499	43	21.45	2	0.00936
establishment of protein localization to membrane (GO:0090150)	282	10	1.34	7.44	0.00944
protein localization to membrane (GO:0072657)	401	11	1.91	5.75	0.0314
vesicle-mediated transport (GO:0016192)	1748	24	8.33	2.88	0.0158
regulation of biological quality (GO:0065008)	3487	36	16.63	2.17	0.0199
cellular developmental process (GO:0048869)	3534	36	16.85	2.14	0.0274
single-organism developmental process (GO:0044767)	5350	48	25.51	1.88	0.00914
symbiosis, encompassing mutualism through parasitism (GO:0044403)	789	15	3.76	3.99	0.0444
interspecies interaction between organisms (GO:0044419)	791	15	3.77	3.98	0.0458
organonitrogen compound metabolic process (GO:1901564)	5458	47	26.03	1.81	0.0444
elastic fiber assembly (GO:0048251)	7	3	0.03	89.88	0.0498
extracellular matrix organization (GO:0030198)	306	11	1.46	7.54	0.00233
extracellular structure organization (GO:0043062)	307	11	1.46	7.51	0.0024
cellular component organization or biogenesis (GO:0071840)	5457	48	26.02	1.84	0.0168
regulation of hyaluronan biosynthetic process (GO:1900125)	7	3	0.03	89.88	0.0498
regulation of biological process (GO:0050789)	11142	77	53.13	1.45	0.00598
biological regulation (GO:0065007)	11745	80	56	1.43	0.00349
biological_process (GO:0008150)	17272	98	82.36	1.19	0.00788
GO biological process complete - Top 100 lower ranked in PDE vs. HPPDB	Homo sapiens - REFLIST (20972)	#	expected	fold Enrichment	P-value
neutrophil degranulation (GO:0043312)	483	24	2.3	10.42	6.16e-14
neutrophil mediated immunity (GO:0002446)	497	25	2.37	10.55	8.55e-15
myeloid leukocyte mediated immunity (GO:0002444)	518	25	2.47	10.12	2.23e-14
leukocyte mediated immunity (GO:0002443)	725	27	3.46	7.81	4.83e-13
immune effector process (GO:0002252)	1003	29	4.78	6.06	1.89e-11
leukocyte degranulation (GO:0043299)	505	24	2.41	9.97	1.66e-13
neutrophil activation involved in immune response (GO:0002283)	484	24	2.31	10.4	6.45e-14
myeloid cell activation involved in immune response (GO:0002275)	514	24	2.45	9.79	2.45e-13
leukocyte activation involved in immune response (GO:0002366)	606	24	2.89	8.31	9.21e-12
leukocyte activation (GO:0045321)	879	29	4.19	6.92	6.28e-13
cell activation (GO:0001775)	1026	35	4.89	7.15	5.34e-17
cell activation involved in immune response (GO:0002263)	610	24	2.91	8.25	1.06e-11
myeloid leukocyte activation (GO:0002274)	565	26	2.69	9.65	1.32e-14
neutrophil activation (GO:0042119)	490	24	2.34	10.27	8.48e-14
granulocyte activation (GO:0036230)	494	24	2.36	10.19	1.02e-13
platelet degranulation (GO:0002576)	127	15	0.61	24.77	7.16e-13
regulated exocytosis (GO:0045055)	686	35	3.27	10.7	1.18e-22
exocytosis (GO:0006887)	774	35	3.69	9.48	6.12e-21
secretion by cell (GO:0032940)	963	36	4.59	7.84	6.13e-19
single-organism cellular process (GO:0044763)	9841	79	46.92	1.68	4.12e-07
single-organism process (GO:0044699)	12686	91	60.49	1.5	6.04e-08
secretion (GO:0046903)	1068	36	5.09	7.07	1.84e-17
single-organism transport (GO:0044765)	2521	49	12.02	4.08	1.17e-15
single-organism localization (GO:1902578)	2646	49	12.62	3.88	8.96e-15
localization (GO:0051179)	5375	63	25.63	2.46	3.55e-11
transport (GO:0006810)	4368	56	20.83	2.69	1.26e-10
establishment of localization (GO:0051234)	4499	56	21.45	2.61	4.71e-10
vesicle-mediated transport (GO:0016192)	1748	40	8.33	4.8	4.98e-14
oxidation-reduction process (GO:0055114)	951	19	4.53	4.19	0.000964
killing of cells of other organism (GO:0031640)	48	6	0.23	26.21	0.00121
cell killing (GO:0001906)	75	8	0.36	22.37	3.16e-05
disruption of cells of other organism (GO:0044364)	48	6	0.23	26.21	0.00121
modification of morphology or physiology of other organism (GO:0035821)	133	8	0.63	12.61	0.00246
negative regulation of endopeptidase activity (GO:0010951)	239	10	1.14	8.77	0.00214
negative regulation of peptidase activity (GO:0010466)	250	10	1.19	8.39	0.00321
regulation of catalytic activity (GO:0050790)	2447	29	11.67	2.49	0.0199
regulation of hydrolase activity (GO:0051336)	1386	22	6.61	3.33	0.00434
regulation of peptidase activity (GO:0052547)	407	12	1.94	6.18	0.00523
regulation of proteolysis (GO:0030162)	803	19	3.83	4.96	6.78e-05
negative regulation of proteolysis (GO:0045861)	327	11	1.56	7.05	0.00445
regulation of endopeptidase activity (GO:0052548)	380	12	1.81	6.62	0.00255
monosaccharide biosynthetic process (GO:0046364)	54	6	0.26	23.3	0.0024
single-organism metabolic process (GO:0044710)	3572	44	17.03	2.58	2.42e-06
carbohydrate metabolic process (GO:0005975)	472	12	2.25	5.33	0.024
antimicrobial humoral response (GO:0019730)	95	7	0.45	15.45	0.00368
humoral immune response (GO:0006959)	301	11	1.44	7.66	0.00198
immune response (GO:0006955)	1650	36	7.87	4.58	1.85e-11
immune system process (GO:0002376)	2512	45	11.98	3.76	1.88e-12
response to metal ion (GO:0010038)	321	11	1.53	7.19	0.00372
response to inorganic substance (GO:0010035)	466	15	2.22	6.75	5.75e-05
defense response to fungus (GO:0050832)	33	5	0.16	31.78	0.00545
response to fungus (GO:0009620)	48	5	0.23	21.85	0.0335
response to other organism (GO:0051707)	806	16	3.84	4.16	0.0119
response to external biotic stimulus (GO:0043207)	809	16	3.86	4.15	0.0125
response to external stimulus (GO:0009605)	1808	25	8.62	2.9	0.00797
response to stimulus (GO:0050896)	7844	76	37.4	2.03	3.77e-11
response to biotic stimulus (GO:0009607)	842	16	4.01	3.99	0.0209
defense response (GO:0006952)	1189	24	5.67	4.23	1.19e-05
response to stress (GO:0006950)	3263	45	15.56	2.89	2.65e-08
cellular aldehyde metabolic process (GO:0006081)	65	6	0.31	19.36	0.00699
positive regulation of immune system process (GO:0002684)	1005	18	4.79	3.76	0.0105
regulation of immune system process (GO:0002682)	1448	24	6.9	3.48	0.000522
blood coagulation (GO:0007596)	294	10	1.4	7.13	0.0137
coagulation (GO:0050817)	296	10	1.41	7.09	0.0145
hemostasis (GO:0007599)	299	11	1.43	7.72	0.00185
regulation of body fluid levels (GO:0050878)	496	12	2.37	5.07	0.0396
regulation of biological quality (GO:0065008)	3487	46	16.63	2.77	6.3e-08
wound healing (GO:0042060)	466	16	2.22	7.2	6.88e-06
response to wounding (GO:0009611)	554	16	2.64	6.06	7.82e-05
acute-phase response (GO:0006953)	40	5	0.19	26.21	0.0139
acute inflammatory response (GO:0002526)	68	6	0.32	18.5	0.00906
inflammatory response (GO:0006954)	454	13	2.16	6.01	0.00239
cellular response to tumor necrosis factor (GO:0071356)	235	9	1.12	8.03	0.018
response to tumor necrosis factor (GO:0034612)	256	9	1.22	7.37	0.0358
response to organic substance (GO:0010033)	2612	30	12.45	2.41	0.0239
response to chemical (GO:0042221)	3897	38	18.58	2.04	0.0366
regulation of cell proliferation (GO:0042127)	1558	22	7.43	2.96	0.0298
ossification (GO:0001503)	251	9	1.2	7.52	0.0305
single-multicellular organism process (GO:0044707)	5539	52	26.41	1.97	0.000403
positive regulation of response to stimulus (GO:0048584)	2088	26	9.96	2.61	0.0321
regulation of response to stimulus (GO:0048583)	3761	37	17.93	2.06	0.0428
regulation of generation of precursor metabolites and energy (GO:0043467)	89	6	0.42	14.14	0.042
biological regulation (GO:0065007)	11745	79	56	1.41	0.0107
aging (GO:0007568)	262	9	1.25	7.2	0.043
glucose 6-phosphate metabolic process (GO:0051156)	23	4	0.11	36.47	0.0443
organonitrogen compound metabolic process (GO:1901564)	5458	47	26.03	1.81	0.0444
