# Supplementary material for: Effects of Alanyl-Glutamine Treatment on the Peritoneal Dialysis Effluent Proteome Reveal Pathomechanism-Associated Molecular Signatures
Source: Mol Cell Proteomics. 2017 Dec 4;17(3):516–32. doi: 10.1074/mcp.RA117.000186 (PMC5836375; doi:10.1074/mcp.RA117.000186)
Supplement: Supplemental Data [file supp_RA117.000186_4744_1_supp_5332_fzj5x5.xlsx]

## Sheet: IDs and Isobar-Ratios
Uniprot_Accession	Uniprot_Entry_Name	Uniprot_Protein_Name	Uniprot_Status	Uniprot_Protein_Existence	Uniprot_Gene_Primary	Uniprot_Organism	Uniprot_Length	Uniprot_Mass	Glob_Top3	Log10_Glob_Top3	Run1_Reporter_Pc	Run1_Group_Pc	Run1_Total_Pc	Run1_Seqcov	Run2_Reporter_Pc	Run2_Group_Pc	Run2_Total_Pc	Run2_Seqcov	Run3_Reporter_Pc	Run3_Group_Pc	Run3_Total_Pc	Run3_Seqcov	Run4_Reporter_Pc	Run4_Group_Pc	Run4_Total_Pc	Run4_Seqcov	Run5_Reporter_Pc	Run5_Group_Pc	Run5_Total_Pc	Run5_Seqcov	Run6_Reporter_Pc	Run6_Group_Pc	Run6_Total_Pc	Run6_Seqcov	Run7_Reporter_Pc	Run7_Group_Pc	Run7_Total_Pc	Run7_Seqcov	Log2_Ratio_Pat5	Log2_Ratio_Pat15	Log2_Ratio_Pat17	Log2_Ratio_Pat1	Log2_Ratio_Pat2	Log2_Ratio_Pat3	Log2_Ratio_Pat4	Log2_Ratio_Pat6	Log2_Ratio_Pat7	Log2_Ratio_Pat8	Log2_Ratio_Pat9
Q9UNP4	SIAT9_HUMAN	Lactosylceramide alpha-2,3-sialyltransferase (EC 2.4.99.9) (CMP-NeuAc:lactosylceramide alpha-2,3-sialyltransferase) (Ganglioside GM3 synthase) (ST3Gal V) (ST3GalV) (Sialyltransferase 9)	reviewed	Evidence at protein level	ST3GAL5	Homo sapiens (Human)	418	47990	8.61845e+07	7.93543													1	0	1	0.0144																						0.688968	-0.930804
P02545	LMNA_HUMAN	Prelamin-A/C [Cleaved into: Lamin-A/C (70 kDa lamin) (Renal carcinoma antigen NY-REN-32)]	reviewed	Evidence at protein level	LMNA	Homo sapiens (Human)	664	74139	1.79046e+08	8.25296	7	12	19	0.0136	8	18	26	0.0151	9	0	9	0.0166	9	19	28	0.012	1	7	7	0.0166	1	6	6	0.0105	0	22	22	0.0151	2.15294	1.0205	0.110288	-0.397303	-1.93569	-0.755739	0.572609	0.495003	0.174114	0.697605	-0.148822
Q02809	PLOD1_HUMAN	Procollagen-lysine,2-oxoglutarate 5-dioxygenase 1 (EC 1.14.11.4) (Lysyl hydroxylase 1) (LH1)	reviewed	Evidence at protein level	PLOD1	Homo sapiens (Human)	727	83550	2.00361e+07	7.30181	4	0	4	0.011	4	0	4	0.0151	5	0	5	0.0124	8	0	8	0.0083	4	0	4	0.022	2	0	2	0.0151	2	0	2	0.0083	-0.369398	-0.0119589	-0.317909	-0.593629	0.376042	0.0491645	-0.788626	-0.11361	-0.149819	0.118261	1.3982
O95980	RECK_HUMAN	Reversion-inducing cysteine-rich protein with Kazal motifs (hRECK) (Suppressor of tumorigenicity 15 protein)	reviewed	Evidence at protein level	RECK	Homo sapiens (Human)	971	106457	1.07374e+07	7.0309	2	0	2	0.0154									1	0	1	0.0082	2	0	2	0.0072									0.405607	0.911537	-0.243165							-0.415905	1.55566
P16401	H15_HUMAN	Histone H1.5 (Histone H1a) (Histone H1b) (Histone H1s-3)	reviewed	Evidence at protein level	HIST1H1B	Homo sapiens (Human)	226	22580	5.62405e+08	8.75005	8	0	8	0.0398	4	0	4	0.0398	5	0	5	0.0398	7	0	7	0.0398	8	0	8	0.0398	4	0	4	0.0398	4	0	4	0.0398	2.19314	-1.28193	-0.638807	-0.688968	-2.75786	-1.81311	0.741122	1.44537	0.442149	0.981962	-0.437498
Q9BXR6	FHR5_HUMAN	Complement factor H-related protein 5 (FHR-5)	reviewed	Evidence at protein level	CFHR5	Homo sapiens (Human)	569	64419	2.77732e+09	9.44363	20	0	20	0.0369	21	0	21	0.0369	19	0	19	0.0123	21	0	21	0.0369	21	0	21	0.0123	16	0	16	0.0123	22	0	22	0.0105	-0.590307	-0.337176	0.00664386	-0.956715	1.33508	0.768694	-0.0544796	-0.339833	0.465402	0.223234	-0.556423
Q9Y287	ITM2B_HUMAN	Integral membrane protein 2B (Immature BRI2) (imBRI2) (Protein E25B) (Transmembrane protein BRI) (Bri) [Cleaved into: BRI2, membrane form (Mature BRI2) (mBRI2); BRI2 intracellular domain (BRI2 ICD); BRI2C, soluble form; Bri23 peptide (Bri2-23) (ABri23) (C-terminal peptide) (P23 peptide)]	reviewed	Evidence at protein level	ITM2B	Homo sapiens (Human)	266	30338	4.36967e+07	7.64045	2	0	2	0.0489	2	0	2	0.0338	2	0	2	0.0338	2	0	2	0.0752													-0.698934	0.13786	0.504269	-0.862705	0.51058	0.488323	-0.722187	-0.219912	-0.472046	0.544796	0.693951
P48960	CD97_HUMAN	CD97 antigen (Leukocyte antigen CD97) (CD antigen CD97) [Cleaved into: CD97 antigen subunit alpha; CD97 antigen subunit beta]	reviewed	Evidence at protein level	CD97	Homo sapiens (Human)	835	91869	1.81265e+07	7.25831	4	0	4	0.0156	2	4	6	0.0251	6	0	6	0.0168	3	0	3	0.0156									4	0	4	0.0168	-0.109624	-0.299306	-0.027572	0.200644	0.102648	0.306282	-0.466731	-0.347806	-0.0870345	0.260771	0.156463
P62851	RS25_HUMAN	40S ribosomal protein S25	reviewed	Evidence at protein level	RPS25	Homo sapiens (Human)	125	13742	7.06456e+06	6.84909													2	0	2	0.056					2	0	2	0.048	2	0	2	0.048										0.458426	-0.169086
Q8TE77	SSH3_HUMAN	Protein phosphatase Slingshot homolog 3 (EC 3.1.3.16) (EC 3.1.3.48) (SSH-like protein 3) (SSH-3L) (hSSH-3L)	reviewed	Evidence at protein level	SSH3	Homo sapiens (Human)	659	72996	1.10575e+06	6.04366																	2	0	2	0.0106
Q9HAS3	S28A3_HUMAN	Solute carrier family 28 member 3 (Concentrative Na(+)-nucleoside cotransporter 3) (CNT 3) (hCNT3)	reviewed	Evidence at protein level	SLC28A3	Homo sapiens (Human)	691	76930	9.26724e+07	7.96695					3	0	3	0.0159					3	0	3	0.0188					2	0	2	0.0217								-0.0368734	0.829153	1.07464				-0.671694	0.28336
Q03923	ZNF85_HUMAN	Zinc finger protein 85 (Zinc finger protein HPF4) (Zinc finger protein HTF1)	reviewed	Evidence at protein level	ZNF85	Homo sapiens (Human)	595	68736	4.59984e+08	8.66274	2	0	2	0.0151					4	0	4	0.0202					2	0	2	0.0151					3	0	3	0.0303	-0.134206	0.164435	0.100322				-0.935455	-0.365744	0.690629
O00170	AIP_HUMAN	AH receptor-interacting protein (AIP) (Aryl-hydrocarbon receptor-interacting protein) (HBV X-associated protein 2) (XAP-2) (Immunophilin homolog ARA9)	reviewed	Evidence at protein level	AIP	Homo sapiens (Human)	330	37636	4.13792e+07	7.61678																	3	0	3	0.0576
P06276	CHLE_HUMAN	Cholinesterase (EC 3.1.1.8) (Acylcholine acylhydrolase) (Butyrylcholine esterase) (Choline esterase II) (Pseudocholinesterase)	reviewed	Evidence at protein level	BCHE	Homo sapiens (Human)	602	68418	5.53573e+07	7.74317	6	0	6	0.0116	7	0	7	0.0299	2	0	2	0.0116	5	0	5	0.0116	6	0	6	0.015					3	0	3	0.0299	0.291997	0.44082	-0.201641	-0.536824	0.231206	0.0953393	-0.688304	0.143507	-0.509916	-0.319237	0.439159
P04003	C4BPA_HUMAN	C4b-binding protein alpha chain (C4bp) (Proline-rich protein) (PRP)	reviewed	Evidence at protein level	C4BPA	Homo sapiens (Human)	597	67033	1.25494e+10	10.0986	33	0	33	0.0151	34	0	34	0.0101	32	0	32	0.0117	33	0	33	0.0117	31	0	31	0.0268	31	0	31	0.0151	31	0	31	0.0201	-1.25104	-1.12779	0.200312	-1.32445	0.967345	1.01252	-0.168422	-0.945089	0.605587	-0.285686	2.38315
P62191	PRS4_HUMAN	26S protease regulatory subunit 4 (P26s4) (26S proteasome AAA-ATPase subunit RPT2) (Proteasome 26S subunit ATPase 1)	reviewed	Evidence at protein level	PSMC1	Homo sapiens (Human)	440	49185	9791876	6.99087					2	0	2	0.0159	1	3	4	0.0295	1	2	3	0.025	1	0	1	0.0159												-0.514924	-1.77249		1.20088	0.718201	0.174733	0.326878	-0.0435173
P26373	RL13_HUMAN	60S ribosomal protein L13 (Breast basic conserved protein 1)	reviewed	Evidence at protein level	RPL13	Homo sapiens (Human)	211	24261	1.75948e+07	7.24538	2	0	2	0.0427	1	0	1	0.0427	1	4	5	0.0332	3	0	3	0.0379	1	2	3	0.0284					2	0	2	0.0474	2.95585	0.60293	-0.341826	-0.176394	-3.21729	-1.94565	0.609242	0.39996	0.170083	1.00322	-0.0182706
Q8N474	SFRP1_HUMAN	Secreted frizzled-related protein 1 (FRP-1) (sFRP-1) (Secreted apoptosis-related protein 2) (SARP-2)	reviewed	Evidence at protein level	SFRP1	Homo sapiens (Human)	314	35386	5.15981e+07	7.71263	2	0	2	0.0255	2	0	2	0.0223	5	0	5	0.051	3	0	3	0.051	3	0	3	0.051					4	0	4	0.0223	1.05006	0.739461	-0.0169418	-1.28658	0.628177	0.102648	-0.208949	-0.112281	-0.582666	0.837126	0.511577
P21796	VDAC1_HUMAN	Voltage-dependent anion-selective channel protein 1 (VDAC-1) (hVDAC1) (Outer mitochondrial membrane protein porin 1) (Plasmalemmal porin) (Porin 31HL) (Porin 31HM)	reviewed	Evidence at protein level	VDAC1	Homo sapiens (Human)	283	30773	3.36832e+07	7.52741	2	0	2	0.0459	2	0	2	0.0389	2	0	2	0.0389	2	0	2	0.0283	2	0	2	0.0389	2	0	2	0.0389					3.57539	0.25446	-0.488323	-0.0209281	-1.73371	-4.46002	2.1649	0.703917	0.198319	0.994585	-0.584327
O95747	OXSR1_HUMAN	Serine/threonine-protein kinase OSR1 (EC 2.7.11.1) (Oxidative stress-responsive 1 protein)	reviewed	Evidence at protein level	OXSR1	Homo sapiens (Human)	527	58022	3.78705e+06	6.5783													2	0	2	0.0114	6	0	6	0.0114																		0.567718	0.236189
Q16610	ECM1_HUMAN	Extracellular matrix protein 1 (Secretory component p85)	reviewed	Evidence at protein level	ECM1	Homo sapiens (Human)	540	60674	3.92102e+08	8.5934	8	13	21	0.0185	9	16	25	0.0148	9	14	23	0.0167	8	15	23	0.0296	8	14	22	0.0185	8	13	21	0.0185	5	11	16	0.0148	1.27728	0.358104	0.056805	-0.629505	-0.415241	-0.357772	-0.585988	-0.235193	0.274059	-0.0106302	-1.34206
P60981	DEST_HUMAN	Destrin (Actin-depolymerizing factor) (ADF)	reviewed	Evidence at protein level	DSTN	Homo sapiens (Human)	165	18506	2.48786e+07	7.39583	4	0	4	0.0485	1	4	5	0.0364	4	0	4	0.0667	4	0	4	0.0424	5	0	5	0.0788	2	0	2	0.0545	4	0	4	0.0545	0.669369	0.840448	0.020596	-0.505597	-1.14042	0.236521	0.720526	0.616218	0.25911	0.131548	-0.082716
O60884	DNJA2_HUMAN	DnaJ homolog subfamily A member 2 (Cell cycle progression restoration gene 3 protein) (Dnj3) (Dj3) (HIRA-interacting protein 4) (Renal carcinoma antigen NY-REN-14)	reviewed	Evidence at protein level	DNAJA2	Homo sapiens (Human)	412	45746	57986443	7.76333	2	0	2	0.0194					5	0	5	0.017	4	0	4	0.0146	3	0	3	0.0194	2	0	2	0.0194					0.523204	-0.575358	0.336511				0.43019	0.743115	0.407601	0.673355	-0.572368
Q96AQ6	PBIP1_HUMAN	Pre-B-cell leukemia transcription factor-interacting protein 1 (Hematopoietic PBX-interacting protein)	reviewed	Evidence at protein level	PBXIP1	Homo sapiens (Human)	731	80643	5.44566e+07	7.73605	3	0	3	0.015	3	0	3	0.0096	1	4	5	0.0137	2	2	4	0.0082	2	0	2	0.0178	1	0	1	0.0178	2	0	2	0.0178	0.413912	0.780985	-0.120586	-0.67568	0.874331	0.286682	-1.20353	-0.268744	-0.262765	0.55742	0.517889
P22352	GPX3_HUMAN	Glutathione peroxidase 3 (GPx-3) (GSHPx-3) (EC 1.11.1.9) (Extracellular glutathione peroxidase) (Plasma glutathione peroxidase) (GPx-P) (GSHPx-P)	reviewed	Evidence at protein level	GPX3	Homo sapiens (Human)	226	25552	5.23108e+08	8.71859	8	0	8	0.031	9	0	9	0.0664	9	0	9	0.031	10	0	10	0.0664	9	0	9	0.031	6	0	6	0.031	8	0	8	0.031	-0.717536	0.449457	-0.193668	-0.652427	0.542139	0.601269	-0.545793	0.0239179	0.150483	0.408597	0.204963
O75339	CILP1_HUMAN	Cartilage intermediate layer protein 1 (CILP-1) (Cartilage intermediate-layer protein) [Cleaved into: Cartilage intermediate layer protein 1 C1; Cartilage intermediate layer protein 1 C2]	reviewed	Evidence at protein level	CILP	Homo sapiens (Human)	1184	132565	7.88943e+08	8.89705	48	0	48	0.0076	46	0	46	0.0051	50	0	50	0.0059	51	0	51	0.0051	43	0	43	0.0076	41	0	41	0.0084	42	0	42	0.0084	-0.00863701	0.695612	-0.162442	-0.867355	1.22579	0.687971	-0.837458	-0.0867023	-0.0847092	0.81952	-0.387337
Q2V2M9	FHOD3_HUMAN	FH1/FH2 domain-containing protein 3 (Formactin-2) (Formin homolog overexpressed in spleen 2) (hFHOS2)	reviewed	Evidence at protein level	FHOD3	Homo sapiens (Human)	1422	158613	862798	5.93591																									3	0	3	0.0042
P61129	ZC3H6_HUMAN	Zinc finger CCCH domain-containing protein 6	reviewed	Evidence at protein level	ZC3H6	Homo sapiens (Human)	1189	131670	2.67206e+09	9.42685													2	0	2	0.0177																						-0.494967	0.550443
P29692	EF1D_HUMAN	Elongation factor 1-delta (EF-1-delta) (Antigen NY-CO-4)	reviewed	Evidence at protein level	EEF1D	Homo sapiens (Human)	281	31122	3.93803e+07	7.59528	1	2	3	0.0427	3	0	3	0.0214	1	4	5	0.0427	1	2	3	0.0427	2	6	8	0.0463	2	0	2	0.0249	1	5	6	0.0249	0.192672	-0.0195994	0.241172	-0.727502	-0.0488323	0.129555	0.145833	1.01684	0.461084	0.538817	-0.704249
O94769	ECM2_HUMAN	Extracellular matrix protein 2 (Matrix glycoprotein SC1/ECM2)	reviewed	Evidence at transcript level	ECM2	Homo sapiens (Human)	699	79789	3.19967e+08	8.5051	3	0	3	0.0143	1	0	1	0.0114	2	0	2	0.0143	2	21	23	0.0114	2	16	18	0.0114	2	0	2	0.01	2	0	2	0.0143	-0.796598	0.0214264	-0.0501611	-0.408099	0.749593	0.706574	-0.637312	-0.0805568	-0.17955	-0.0335515	0.38933
P23142	FBLN1_HUMAN	Fibulin-1 (FIBL-1)	reviewed	Evidence at protein level	FBLN1	Homo sapiens (Human)	703	77214	1.64302e+10	10.2156	9	0	9	0.0128	8	0	8	0.0142	10	0	10	0.0156	10	0	10	0.0327	9	0	9	0.0085	8	0	8	0.0398	11	0	11	0.0228	-0.0554217	0.0723661	-0.119789	-0.422771	0.468281	0.151923	-0.136199	-0.0747434	0.232535	0.0535938	-0.438052
Q9NQ79	CRAC1_HUMAN	Cartilage acidic protein 1 (68 kDa chondrocyte-expressed protein) (CEP-68) (ASPIC)	reviewed	Evidence at protein level	CRTAC1	Homo sapiens (Human)	661	71421	4.3019e+07	7.63366	4	0	4	0.0136	1	0	1	0.0151	1	5	6	0.0151	1	5	6	0.0333	3	0	3	0.0151	3	0	3	0.0106	5	0	5	0.0091	-0.152476	-0.0116267	0.103976	-0.0318905	0.614557	0.380361	-0.147826	0.0322227	-0.0833804	-0.298641	-0.207953
P11766	ADHX_HUMAN	Alcohol dehydrogenase class-3 (EC 1.1.1.1) (Alcohol dehydrogenase 5) (Alcohol dehydrogenase class chi chain) (Alcohol dehydrogenase class-III) (Glutathione-dependent formaldehyde dehydrogenase) (FALDH) (FDH) (GSH-FDH) (EC 1.1.1.-) (S-(hydroxymethyl)glutathione dehydrogenase) (EC 1.1.1.284)	reviewed	Evidence at protein level	ADH5	Homo sapiens (Human)	374	39724	7.5139e+07	7.87587	8	0	8	0.0241	9	0	9	0.0241	9	0	9	0.0241	9	0	9	0.0214	12	0	12	0.0187	5	0	5	0.0241	9	0	9	0.0241	-0.578015	-1.18859	0.154802	-0.14849	0.0790619	0.722187	0.398631	0.978972	0.80291	1.06501	-0.378035
P01857	IGHG1_HUMAN	Ig gamma-1 chain C region	reviewed	Evidence at protein level	IGHG1	Homo sapiens (Human)	330	36106	2.03391e+10	10.3083	6	0	6	0.0485	7	0	7	0.0212	7	0	7	0.0788	7	0	7	0.0212	6	0	6	0.0212	6	0	6	0.0242	6	0	6	0.0242	-0.791283	0.945421	-0.065442	-0.159785	0.500947	0.655749	-0.236189	-0.0840448	-0.203966	-0.119922	-0.623526
O76027	ANXA9_HUMAN	Annexin A9 (Annexin XXXI) (Annexin-31) (Annexin-9) (Pemphaxin)	reviewed	Evidence at protein level	ANXA9	Homo sapiens (Human)	345	38364	1.14353e+07	7.05825													1	0	1	0.0377	4	0	4	0.0377																		1.64668	-1.27994
Q5VSP4	LC1L1_HUMAN	Putative lipocalin 1-like protein 1 (Lipocalin 1-like pseudogene 1)	reviewed	Uncertain	LCN1P1	Homo sapiens (Human)	162	17918											2	0	2	0.0652																							-0.198983	0.694947	-0.483673
P02144	MYG_HUMAN	Myoglobin	reviewed	Evidence at protein level	MB	Homo sapiens (Human)	154	17184	7.50254e+07	7.87521	6	0	6	0.039	7	0	7	0.0974	7	0	7	0.0519	7	0	7	0.039	5	0	5	0.0974	7	0	7	0.039	5	0	5	0.039	0.668704	-1.52045	0.483341	-0.759393	1.45102	0.779324	-0.249809	0.816198	0.153805	0.489984	0.991263
Q9H2X0	CHRD_HUMAN	Chordin	reviewed	Evidence at protein level	CHRD	Homo sapiens (Human)	955	102032	31102411	7.49279	3	2	5	0.0105	4	2	6	0.0073	8	3	11	0.0063	10	6	16	0.0105	3	3	6	0.0105	1	2	3	0.0105	4	3	7	0.0147	0.829153	1.19025	-0.0222569	-0.987609	0.987609	0.991596	-0.787297	-0.357772	-0.382354	0.246155	1.14208
Q14152	EIF3A_HUMAN	Eukaryotic translation initiation factor 3 subunit A (eIF3a) (Eukaryotic translation initiation factor 3 subunit 10) (eIF-3-theta) (eIF3 p167) (eIF3 p180) (eIF3 p185)	reviewed	Evidence at protein level	EIF3A	Homo sapiens (Human)	1382	166569	3.39299e+07	7.53058	7	0	7	0.0043	2	0	2	0.0058	7	0	7	0.0065	3	0	3	0.0051	18	0	18	0.0058					7	0	7	0.0065	-0.154137	-0.490317	0.168754	-0.358768	-1.22048	-0.181377	0.392984	1.09823	0.329203	-0.161778	0.901571
P07951	TPM2_HUMAN	Tropomyosin beta chain (Beta-tropomyosin) (Tropomyosin-2)	reviewed	Evidence at protein level	TPM2	Homo sapiens (Human)	284	32851	4.16304e+08	8.61941	3	5	5	0.0317	4	4	4	0.0211	3	4	4	0.0317	3	4	4	0.0387	1	5	5	0.0352	1	3	3	0.0352	0	4	4	0.0282	-0.763379	0.367405	0.407601	-0.527356	1.69219	0.0842109	-1.17978	0.290503	0.292164	0.999738	0.928646
Q9UBP4	DKK3_HUMAN	Dickkopf-related protein 3 (Dickkopf-3) (Dkk-3) (hDkk-3)	reviewed	Evidence at protein level	DKK3	Homo sapiens (Human)	350	38390	4.67466e+08	8.66975	10	0	10	0.0629	8	0	8	0.0629	8	0	8	0.0629	10	0	10	0.0343	8	0	8	0.04	7	0	7	0.0229	7	0	7	0.0629	-0.823838	-0.0564728	0.261436	-1.1949	0.74843	0.70292	-1.29688	-0.308275	-0.222237	0.504269	0.23486
P62937	PPIA_HUMAN	Peptidyl-prolyl cis-trans isomerase A (PPIase A) (EC 5.2.1.8) (Cyclophilin A) (Cyclosporin A-binding protein) (Rotamase A) [Cleaved into: Peptidyl-prolyl cis-trans isomerase A, N-terminally processed]	reviewed	Evidence at protein level	PPIA	Homo sapiens (Human)	165	18012	1.5911e+08	8.2017	1	4	5	0.0424	2	7	9	0.0545	1	9	10	0.0545	2	5	7	0.0848	2	3	5	0.0424	4	3	7	0.0848	1	6	7	0.0545	1.63804	-0.0644454	0.339169	-0.947082	-1.05936	-0.074079	0.566389	0.0262432	0.170083	0.537156	0.690297
P21246	PTN_HUMAN	Pleiotrophin (PTN) (Heparin-binding brain mitogen) (HBBM) (Heparin-binding growth factor 8) (HBGF-8) (Heparin-binding growth-associated molecule) (HB-GAM) (Heparin-binding neurite outgrowth-promoting factor 1) (HBNF-1) (Osteoblast-specific factor 1) (OSF-1)	reviewed	Evidence at protein level	PTN	Homo sapiens (Human)	168	18942	6.30603e+06	6.79976	2	0	2	0.0536					2	0	2	0.0536	2	0	2	0.0417	2	0	2	0.0536	2	0	2	0.0714					-0.587649	0.488323	0.0441816				-0.503604	-0.522207	0.0222569	0.695944	0.484337
Q16627	CCL14_HUMAN	C-C motif chemokine 14 (Chemokine CC-1/CC-3) (HCC-1/HCC-3) (HCC-1(1-74)) (NCC-2) (Small-inducible cytokine A14) [Cleaved into: HCC-1(3-74); HCC-1(4-74); HCC-1(9-74)]	reviewed	Evidence at protein level	CCL14	Homo sapiens (Human)	93	10678	2.00272e+07	7.30162	1	3	4	0.129	2	2	4	0.0645	1	2	3	0.1183	2	3	5	0.129	3	0	3	0.0753	1	2	3	0.129	2	2	4	0.0645	1.11783	1.61844	0.0857057	1.14573	0.597283	0.415241	-1.68189	-0.45145	-1.07896	1.01884	0.859051
Q96JQ0	PCD16_HUMAN	Protocadherin-16 (Cadherin-19) (Cadherin-25) (Fibroblast cadherin-1) (Protein dachsous homolog 1)	reviewed	Evidence at protein level	DCHS1	Homo sapiens (Human)	3298	346181	4.76709e+06	6.67825					4	0	4	0.0027	2	0	2	0.0021																				-0.531841	0.156131	0.769691	-0.377703	0.23021	-0.214264
P00746	CFAD_HUMAN	Complement factor D (EC 3.4.21.46) (Adipsin) (C3 convertase activator) (Properdin factor D)	reviewed	Evidence at protein level	CFD	Homo sapiens (Human)	253	27033	2.23181e+09	9.34866	15	0	15	0.0435	16	0	16	0.083	17	0	17	0.0949	17	0	17	0.0237	16	0	16	0.0356	15	0	15	0.0316	16	0	16	0.0435	0.0903564	-0.494635	0.0156131	0.838122	-0.500615	0.017274	0.917184	0.376042	-0.348802	-0.417899	0.503272
Q5CZC0	FSIP2_HUMAN	Fibrous sheath-interacting protein 2	reviewed	Evidence at transcript level	FSIP2	Homo sapiens (Human)	6907	780607	2.09826e+07	7.32186																					9	0	9	0.0012
P08670	VIME_HUMAN	Vimentin	reviewed	Evidence at protein level	VIM	Homo sapiens (Human)	466	53652	2.95634e+09	9.47075	27	1	28	0.0193	28	0	28	0.0215	23	0	23	0.0172	26	0	26	0.0279	25	0	25	0.0279	24	1	25	0.0193	25	1	26	0.0215	0.992592	-0.639803	-0.0136199	-0.552437	0.437166	-0.55443	-0.73481	1.19257	0.548783	1.40219	-0.873667
O15240	VGF_HUMAN	Neurosecretory protein VGF [Cleaved into: Neuroendocrine regulatory peptide-1 (NERP-1); Neuroendocrine regulatory peptide-2 (NERP-2); Antimicrobial peptide VGF[554-577]]	reviewed	Evidence at protein level	VGF	Homo sapiens (Human)	615	67258	2.74422e+08	8.43842	7	0	7	0.0211	10	0	10	0.013	11	0	11	0.0276	13	0	13	0.0146	10	0	10	0.0276	5	0	5	0.0098	11	0	11	0.0211	-2.15294	0.725841	0.32123	-0.345481	0.513238	0.380029	-0.754078	-0.225891	-0.261436	0.261436	1.05837
O14672	ADA10_HUMAN	Disintegrin and metalloproteinase domain-containing protein 10 (ADAM 10) (EC 3.4.24.81) (CDw156) (Kuzbanian protein homolog) (Mammalian disintegrin-metalloprotease) (CD antigen CD156c)	reviewed	Evidence at protein level	ADAM10	Homo sapiens (Human)	748	84142	4.07761e+08	8.61041	5	0	5	0.016	8	0	8	0.0107	10	0	10	0.0201	10	0	10	0.0134	10	0	10	0.0147	8	0	8	0.012	10	0	10	0.008	-1.54835	0.314587	0.0093014	-0.19998	1.24074	0.416238	-0.940106	-0.364083	-0.17274	0.703584	0.595622
P01714	LV319_HUMAN	Immunoglobulin lambda variable 3-19 (Ig lambda chain V-III region SH)	reviewed	Evidence at protein level	IGLV3-19	Homo sapiens (Human)	112	12042	6.22359e+07	7.79404									2	0	2	0.0804	2	0	2	0.0893					2	0	2	0.0893	2	0	2	0.0804							-0.344816	-0.379032	-0.437166	0.0531508	-0.0797263
Q15654	TRIP6_HUMAN	Thyroid receptor-interacting protein 6 (TR-interacting protein 6) (TRIP-6) (Opa-interacting protein 1) (OIP-1) (Zyxin-related protein 1) (ZRP-1)	reviewed	Evidence at protein level	TRIP6	Homo sapiens (Human)	476	50288	4.17534e+06	6.62069									2	0	2	0.0126	1	0	1	0.042									1	0	1	0.0126							-0.352124	1.13776	0.630834	0.135202	-0.419227
O14657	TOR1B_HUMAN	Torsin-1B (Torsin ATPase-1B) (EC 3.6.4.-) (Torsin family 1 member B)	reviewed	Evidence at protein level	TOR1B	Homo sapiens (Human)	336	37979	1.78333e+06	6.25123													1	0	1	0.0327																						-0.426203	0.50294
P16615	AT2A2_HUMAN	Sarcoplasmic/endoplasmic reticulum calcium ATPase 2 (SERCA2) (SR Ca(2+)-ATPase 2) (EC 3.6.3.8) (Calcium pump 2) (Calcium-transporting ATPase sarcoplasmic reticulum type, slow twitch skeletal muscle isoform) (Endoplasmic reticulum class 1/2 Ca(2+) ATPase)	reviewed	Evidence at protein level	ATP2A2	Homo sapiens (Human)	1042	114757	8.4319e+06	6.92593					1	1	2	0.0077	1	5	6	0.0058	1	0	1	0.0077	1	2	3	0.0058												0.411255	-1.83736	-1.47062	1.52842	0.439491	0.259775	0.191675	0.34847
P62258	1433E_HUMAN	14-3-3 protein epsilon (14-3-3E)	reviewed	Evidence at protein level	YWHAE	Homo sapiens (Human)	255	29174	5.9699e+08	8.77597	3	9	12	0.0235	1	8	9	0.0275	2	9	11	0.0431	3	6	9	0.0314	2	11	13	0.0431	2	4	6	0.0353	3	9	12	0.0431	-1.49753	-0.0890277	0.169751	-0.799256	0.09999	0.436501	-0.716872	0.664718	0.0867023	1.19855	-0.55742
Q99996	AKAP9_HUMAN	A-kinase anchor protein 9 (AKAP-9) (A-kinase anchor protein 350 kDa) (AKAP 350) (hgAKAP 350) (A-kinase anchor protein 450 kDa) (AKAP 450) (AKAP 120-like protein) (Centrosome- and Golgi-localized PKN-associated protein) (CG-NAP) (Protein hyperion) (Protein kinase A-anchoring protein 9) (PRKA9) (Protein yotiao)	reviewed	Evidence at protein level	AKAP9	Homo sapiens (Human)	3911	453667	1.15414e+07	7.06226																					3	0	3	0.0015
P07919	QCR6_HUMAN	Cytochrome b-c1 complex subunit 6, mitochondrial (Complex III subunit 6) (Complex III subunit VIII) (Cytochrome c1 non-heme 11 kDa protein) (Mitochondrial hinge protein) (Ubiquinol-cytochrome c reductase complex 11 kDa protein)	reviewed	Evidence at protein level	UQCRH	Homo sapiens (Human)	91	10739	1.1185e+07	7.04864	1	2	3	0.0769	2	0	2	0.0989	2	0	2	0.0989	2	0	2	0.0989	2	0	2	0.0769									2.00146	0.790619	-0.275056	-0.408597	0.565724	-2.76052	-0.804571	0.222237	-0.0169418	0.902236	0.398299
P07237	PDIA1_HUMAN	Protein disulfide-isomerase (PDI) (EC 5.3.4.1) (Cellular thyroid hormone-binding protein) (Prolyl 4-hydroxylase subunit beta) (p55)	reviewed	Evidence at protein level	P4HB	Homo sapiens (Human)	508	57116	3.2488e+08	8.51172	23	0	23	0.0236	27	0	27	0.0157	26	0	26	0.0157	26	0	26	0.0177	29	0	29	0.0177	20	0	20	0.0118	25	0	25	0.0335	0.779324	-0.125901	0.0215925	-0.581005	0.0395309	-1.0866	0.0790619	0.0989935	0.21061	0.777996	-0.567718
Q96BY6	DOC10_HUMAN	Dedicator of cytokinesis protein 10 (Zizimin-3)	reviewed	Evidence at protein level	DOCK10	Homo sapiens (Human)	2186	249531	9.38162e+09	9.97228					1	0	1	0.0032					1	1	2	0.0073																-0.0501611	-0.807893	1.49686				-0.670365	0.0694283
P36873	PP1G_HUMAN	Serine/threonine-protein phosphatase PP1-gamma catalytic subunit (PP-1G) (EC 3.1.3.16) (Protein phosphatase 1C catalytic subunit)	reviewed	Evidence at protein level	PPP1CC	Homo sapiens (Human)	323	36984							5	0	5	0.0316	3	0	3	0.0337	3	0	3	0.0335																-0.588646	-1.23941	0.0607913	0.0850414	1.0969	0.575358	0.372388	-0.606252
P62136	PP1A_HUMAN	Serine/threonine-protein phosphatase PP1-alpha catalytic subunit (PP-1A) (EC 3.1.3.16)	reviewed	Evidence at protein level	PPP1CA	Homo sapiens (Human)	330	37512							5	0	5	0.0316	3	0	3	0.0337	3	0	3	0.0335																-0.588646	-1.23941	0.0607913	0.0850414	1.0969	0.575358	0.372388	-0.606252
P02760	AMBP_HUMAN	Protein AMBP [Cleaved into: Alpha-1-microglobulin (Protein HC) (Alpha-1 microglycoprotein) (Complex-forming glycoprotein heterogeneous in charge); Inter-alpha-trypsin inhibitor light chain (ITI-LC) (Bikunin) (EDC1) (HI-30) (Uronic-acid-rich protein); Trypstatin]	reviewed	Evidence at protein level	AMBP	Homo sapiens (Human)	352	38999	6.97179e+09	9.84334	15	0	15	0.0341	15	0	15	0.0199	16	0	16	0.0199	14	0	14	0.0256	14	0	14	0.054	14	0	14	0.0369	13	0	13	0.0199	-0.906886	-0.415905	0.0813872	0.513238	-0.27871	0.529183	0.505597	0.132213	-0.406604	-1.05604	1.24174
O94788	AL1A2_HUMAN	Retinal dehydrogenase 2 (RALDH 2) (RalDH2) (EC 1.2.1.36) (Aldehyde dehydrogenase family 1 member A2) (Retinaldehyde-specific dehydrogenase type 2) (RALDH(II))	reviewed	Evidence at protein level	ALDH1A2	Homo sapiens (Human)	518	56724	7.23455e+07	7.85941	0	4	4	0.0154	0	6	6	0.0174	0	7	7	0.0212	0	7	7	0.0367	0	7	7	0.0154					0	4	4	0.027	-0.166429	-0.956383	-0.0358768	0.187025	0.291997	0.575358	-0.322559	1.25137	0.855396	0.966681	-0.494303
Q99972	MYOC_HUMAN	Myocilin (Myocilin 55 kDa subunit) (Trabecular meshwork-induced glucocorticoid response protein) [Cleaved into: Myocilin, N-terminal fragment (Myocilin 20 kDa N-terminal fragment); Myocilin, C-terminal fragment (Myocilin 35 kDa N-terminal fragment)]	reviewed	Evidence at protein level	MYOC	Homo sapiens (Human)	504	56972	6.50635e+07	7.81334	12	0	12	0.0159	11	0	11	0.0139	16	0	16	0.0159	16	0	16	0.0139	17	0	17	0.0159	6	0	6	0.0179	14	0	14	0.0139	-0.741787	0.406936	-0.117596	-0.151148	0.45145	0.879979	-0.19998	0.38634	-0.225227	-0.0976647	0.487659
Q96HF1	SFRP2_HUMAN	Secreted frizzled-related protein 2 (FRP-2) (sFRP-2) (Secreted apoptosis-related protein 1) (SARP-1)	reviewed	Evidence at protein level	SFRP2	Homo sapiens (Human)	295	33490	7.62559e+08	8.88227	11	0	11	0.0237	11	0	11	0.0237	12	0	12	0.0746	11	0	11	0.078	10	0	10	0.0203	11	0	11	0.0203	11	0	11	0.0373	-1.0773	0.45145	-0.210942	0.00166096	0.51656	0.514234	-0.483673	-0.100654	0.233532	0.719197	0.522207
P03973	SLPI_HUMAN	Antileukoproteinase (ALP) (BLPI) (HUSI-1) (Mucus proteinase inhibitor) (MPI) (Protease inhibitor WAP4) (Secretory leukocyte protease inhibitor) (Seminal proteinase inhibitor) (WAP four-disulfide core domain protein 4)	reviewed	Evidence at protein level	SLPI	Homo sapiens (Human)	132	14326	2.22727e+09	9.34777	14	0	14	0.0682	15	0	15	0.0606	15	0	15	0.0606	14	0	14	0.053	15	0	15	0.0606	12	0	12	0.053	13	0	13	0.0606	-0.0431851	1.13444	-0.109956	-0.970335	1.04076	0.761386	-0.872338	-0.933794	-0.356111	0.7863	2.50938
Q6DKJ4	NXN_HUMAN	Nucleoredoxin (EC 1.8.1.8)	reviewed	Evidence at protein level	NXN	Homo sapiens (Human)	435	48392	1.45437e+07	7.16268													1	0	1	0.023																						0.284025	-0.576022
P20618	PSB1_HUMAN	Proteasome subunit beta type-1 (EC 3.4.25.1) (Macropain subunit C5) (Multicatalytic endopeptidase complex subunit C5) (Proteasome component C5) (Proteasome gamma chain)	reviewed	Evidence at protein level	PSMB1	Homo sapiens (Human)	241	26489	1.33554e+07	7.12566	2	0	2	0.0456	1	0	1	0.0581	2	0	2	0.0581	2	0	2	0.0332									2	0	2	0.0581	0.139189	-0.238847	-0.0657742	-0.361758	-0.280039	-0.074079	0.102648	0.135202	0.475368	0.0401953	0.154137
P01861	IGHG4_HUMAN	Ig gamma-4 chain C region	reviewed	Evidence at protein level	IGHG4	Homo sapiens (Human)	327	35941	9.72391e+09	9.98784	4	0	4	0.0489	5	0	5	0.0306	4	0	4	0.0367	4	0	4	0.0306	4	0	4	0.0306	5	0	5	0.0428	2	0	2	0.0245	-0.639803	0.853071	0.0900243	-0.0634488	-0.46806	0.267083	0.130552	0.217254	-0.261436	-0.54845	-0.444806
P11226	MBL2_HUMAN	Mannose-binding protein C (MBP-C) (Collectin-1) (MBP1) (Mannan-binding protein) (Mannose-binding lectin)	reviewed	Evidence at protein level	MBL2	Homo sapiens (Human)	248	26144	5.98208e+06	6.77685					4	0	4	0.0323					1	0	1	0.0524					2	0	2	0.0524								0.0680995	0.362422	0.300302				-0.245158	-0.928147
A8K0R7	ZN839_HUMAN	Zinc finger protein 839 (Renal carcinoma antigen NY-REN-50)	reviewed	Evidence at transcript level	ZNF839	Homo sapiens (Human)	811	87484	1.11657e+08	8.04788																					3	0	3	0.0074
P62277	RS13_HUMAN	40S ribosomal protein S13	reviewed	Evidence at protein level	RPS13	Homo sapiens (Human)	151	17222	1.3745e+07	7.13814	4	0	4	0.0993	1	0	1	0.0993	4	0	4	0.0596					3	0	3	0.0397									2.07986	0.641464	0.0720858	0.198319	-2.87745	-0.918513	0.824835	0.73481	-0.0282364
Q8NBJ4	GOLM1_HUMAN	Golgi membrane protein 1 (Golgi membrane protein GP73) (Golgi phosphoprotein 2)	reviewed	Evidence at protein level	GOLM1	Homo sapiens (Human)	401	45333	6.14183e+07	7.7883	9	0	9	0.015	1	8	9	0.015	6	0	6	0.0499	14	0	14	0.0449	8	0	8	0.0474	5	0	5	0.02	8	0	8	0.0449	-0.626848	0.383683	0.132213	-0.66505	-0.205295	0.193004	-1.47228	-0.534166	0.00332193	0.509252	0.797927
P32456	GBP2_HUMAN	Guanylate-binding protein 2 (EC 3.6.5.-) (GTP-binding protein 2) (GBP-2) (HuGBP-2) (Guanine nucleotide-binding protein 2) (Interferon-induced guanylate-binding protein 2)	reviewed	Evidence at protein level	GBP2	Homo sapiens (Human)	591	67209	3.17133e+06	6.50124									3	0	3	0.0135					2	0	2	0.0203															0.457097	0.367073	0.347806
P11142	HSP7C_HUMAN	Heat shock cognate 71 kDa protein (Heat shock 70 kDa protein 8) (Lipopolysaccharide-associated protein 1) (LAP-1) (LPS-associated protein 1)	reviewed	Evidence at protein level	HSPA8	Homo sapiens (Human)	646	70898	3.71012e+08	8.56939	4	6	10	0.017	5	4	9	0.0124	6	8	14	0.0108	3	9	12	0.0217	6	8	14	0.017	3	4	7	0.0108	4	8	12	0.0124	0.588313	-0.860712	-0.0269076	-0.151148	-1.30585	-0.18935	1.35169	0.802578	0.645783	0.803574	-0.599608
P04211	LV743_HUMAN	Immunoglobulin lambda variable 7-43 (Ig lambda chain V region 4A)	reviewed	Inferred from homology	IGLV7-43	Homo sapiens (Human)	117	12451	7.80701e+07	7.89248	2	0	2	0.0769	2	0	2	0.0769	3	0	3	0.0769	2	0	2	0.0598	2	0	2	0.0598	2	0	2	0.0598	2	0	2	0.0598	-0.325881	0.923496	0.168422	-0.618211	0.71056	0.636481	-0.0720858	-0.12723	-0.249477	-0.309272	-0.198983
Q96TA1	NIBL1_HUMAN	Niban-like protein 1 (Meg-3) (Melanoma invasion by ERK) (MINERVA) (Protein FAM129B)	reviewed	Evidence at protein level	FAM129B	Homo sapiens (Human)	746	84138	9.75449e+07	7.9892					1	7	8	0.0094	7	0	7	0.0094					1	10	11	0.0188												0.302628	-1.07996	0.366076	0.67867	0.562735	-0.170083
Q02383	SEMG2_HUMAN	Semenogelin-2 (Semenogelin II) (SGII)	reviewed	Evidence at protein level	SEMG2	Homo sapiens (Human)	582	65444	4.72324e+06	6.67424	6	0	6	0.0172																									-2.24529	0.88164	1.38989
P15924	DESP_HUMAN	Desmoplakin (DP) (250/210 kDa paraneoplastic pemphigus antigen)	reviewed	Evidence at protein level	DSP	Homo sapiens (Human)	2871	331774	1.21286e+08	8.08381	1	11	12	0.0024	27	104	131	0.0031	34	92	126	0.0031	6	23	29	0.0028	6	26	32	0.0028									1.99249	0.113278	1.46563	-0.969339	-3.57439	-0.697273	1.32944	-0.219579	0.103312	-0.5242	1.4075
P05198	IF2A_HUMAN	Eukaryotic translation initiation factor 2 subunit 1 (Eukaryotic translation initiation factor 2 subunit alpha) (eIF-2-alpha) (eIF-2A) (eIF-2alpha)	reviewed	Evidence at protein level	EIF2S1	Homo sapiens (Human)	315	36112	2.28636e+07	7.35914	3	0	3	0.0349	3	0	3	0.0381	5	0	5	0.0254	2	0	2	0.0381	2	0	2	0.0381					3	0	3	0.0254	-0.549779	-0.762715	-0.0129555	0.439491	-0.859715	0.0368734	0.219912	0.884629	0.337508	0.392652	-0.537156
P01599	KV117_HUMAN	Immunoglobulin kappa variable 1-17 (Ig kappa chain V-I region Gal) (Ig kappa chain V-I region WEA)	reviewed	Evidence at protein level	IGKV1-17	Homo sapiens (Human)	117	12779	1.73788e+09	9.24002	2	0	2	0.0513	2	0	2	0.1026	2	0	2	0.1026	2	0	2	0.1026	2	0	2	0.0513	1	0	1	0.0513	2	0	2	0.0513	-0.198651	1.03179	-0.216258	-0.323556	1.068	0.731156	-0.465402	-0.262765	-0.213932	0.118593	-0.387337
P45877	PPIC_HUMAN	Peptidyl-prolyl cis-trans isomerase C (PPIase C) (EC 5.2.1.8) (Cyclophilin C) (Rotamase C)	reviewed	Evidence at protein level	PPIC	Homo sapiens (Human)	212	22763	9901862	6.99572					1	0	1	0.0377																								0.258778	-0.384679	0.153805
P49767	VEGFC_HUMAN	Vascular endothelial growth factor C (VEGF-C) (Flt4 ligand) (Flt4-L) (Vascular endothelial growth factor-related protein) (VRP)	reviewed	Evidence at protein level	VEGFC	Homo sapiens (Human)	419	46883	1.96417e+08	8.29318	15	0	15	0.0286	17	0	17	0.0191	17	0	17	0.0286	17	0	17	0.0191	14	0	14	0.031	12	0	12	0.0191	12	0	12	0.0286	-0.558748	0.423214	-0.135535	-0.702256	1.02681	0.471382	-0.752417	-0.261768	-0.249477	0.579012	0.833804
P13611	CSPG2_HUMAN	Versican core protein (Chondroitin sulfate proteoglycan core protein 2) (Chondroitin sulfate proteoglycan 2) (Glial hyaluronate-binding protein) (GHAP) (Large fibroblast proteoglycan) (PG-M)	reviewed	Evidence at protein level	VCAN	Homo sapiens (Human)	3396	372820	2549507	6.40646	5	0	5	0.0068					3	0	3	0.0021																	-0.135867	-0.34083	0.0730824				0.293991	-0.118593	0.172408
P59665	DEF1_HUMAN	Neutrophil defensin 1 (Defensin, alpha 1) (HNP-1) (HP-1) (HP1) [Cleaved into: HP 1-56; Neutrophil defensin 2 (HNP-2) (HP-2) (HP2)]	reviewed	Evidence at protein level	DEFA1; DEFA1B	Homo sapiens (Human)	94	10201	3.21824e+08	8.50762	2	0	2	0.0745	2	0	2	0.0957	2	0	2	0.0957	2	0	2	0.0638	1	0	1	0.0957	2	0	2	0.0638	2	0	2	0.0638	2.01143	0.249809	-0.554762	0.0950071	0.664386	0.506594	-0.501943	0.557087	-0.923164	0.984619	-0.349467
P17844	DDX5_HUMAN	Probable ATP-dependent RNA helicase DDX5 (EC 3.6.4.13) (DEAD box protein 5) (RNA helicase p68)	reviewed	Evidence at protein level	DDX5	Homo sapiens (Human)	614	69148	1.88939e+07	7.27632	6	0	6	0.0147	2	2	4	0.0147	2	0	2	0.0147	1	0	1	0.0147	6	0	6	0.0147					1	0	1	0.0147	0.0289008	-1.42544	0.0674351	-0.0876989	-1.29755	0.0644454	1.24174	1.41647	0.639803	0.256453	0.732485
Q92954	PRG4_HUMAN	Proteoglycan 4 (Lubricin) (Megakaryocyte-stimulating factor) (Superficial zone proteoglycan) [Cleaved into: Proteoglycan 4 C-terminal part]	reviewed	Evidence at protein level	PRG4	Homo sapiens (Human)	1404	151077	3.17901e+09	9.50229	0	2	2	0.0057	0	3	3	0.0057	1	3	4	0.0057	2	3	5	0.0057	1	3	4	0.0043	0	3	3	0.005	1	3	4	0.0071	-0.556755	0.0832143	-0.0702588	-0.511909	-0.748763	0.0249145	0.307278	0.559413	0.0569711	-0.87184	3.0688
P04156	PRIO_HUMAN	Major prion protein (PrP) (ASCR) (PrP27-30) (PrP33-35C) (CD antigen CD230)	reviewed	Evidence at protein level	PRNP	Homo sapiens (Human)	253	27661	2.93861e+07	7.46814	4	0	4	0.0395	3	0	3	0.0356	4	0	4	0.0435	3	0	3	0.0395	3	0	3	0.0356	1	0	1	0.0435	3	0	3	0.0435	-0.29997	0.860379	-0.0867023	0.538485	0.45444	0.439159	-0.787961	-0.146829	-0.340165	0.749095	1.78055
Q14257	RCN2_HUMAN	Reticulocalbin-2 (Calcium-binding protein ERC-55) (E6-binding protein) (E6BP)	reviewed	Evidence at protein level	RCN2	Homo sapiens (Human)	317	36876	1.3744e+06	6.13811																									1	0	1	0.0252
O95319	CELF2_HUMAN	CUGBP Elav-like family member 2 (CELF-2) (Bruno-like protein 3) (CUG triplet repeat RNA-binding protein 2) (CUG-BP2) (CUG-BP- and ETR-3-like factor 2) (ELAV-type RNA-binding protein 3) (ETR-3) (Neuroblastoma apoptosis-related RNA-binding protein) (hNAPOR) (RNA-binding protein BRUNOL-3)	reviewed	Evidence at protein level	CELF2	Homo sapiens (Human)	508	54285	6.23522e+06	6.79485	2	0	2	0.0139					1	2	3	0.0118	2	0	2	0.0138	2	4	6	0.0118					2	0	2	0.0157	-0.251138	-1.7563	-0.056805				0.173405	1.51314	0.86204	0.864698	-0.393648
B9A064	IGLL5_HUMAN	Immunoglobulin lambda-like polypeptide 5 (G lambda-1) (Germline immunoglobulin lambda 1)	reviewed	Evidence at transcript level	IGLL5	Homo sapiens (Human)	214	23063	9.94743e+09	9.99771	2	0	2	0.0822	1	2	3	0.0374	1	2	3	0.0374	1	2	3	0.0467	2	2	4	0.0374	2	2	4	0.0701	1	2	3	0.0467	-0.437166	1.16002	-0.15447	-0.673687	0.634156	0.944092	-0.406936	-0.156463	-0.223234	-0.152144	-0.598279
Q9GZM7	TINAL_HUMAN	Tubulointerstitial nephritis antigen-like (Glucocorticoid-inducible protein 5) (Oxidized LDL-responsive gene 2 protein) (OLRG-2) (Tubulointerstitial nephritis antigen-related protein) (TIN Ag-related protein) (TIN-Ag-RP)	reviewed	Evidence at protein level	TINAGL1	Homo sapiens (Human)	467	52387	3.6982e+07	7.56799	3	0	3	0.0278	1	3	4	0.0214	1	3	4	0.015	2	4	6	0.0214	1	3	4	0.0278					1	4	5	0.0193	0.655749	0.323888	-0.0631166	-0.610238	0.412916	0.665714	-0.702588	-0.20596	-0.0720858	-0.0587981	1.16068
Q9Y305	ACOT9_HUMAN	Acyl-coenzyme A thioesterase 9, mitochondrial (Acyl-CoA thioesterase 9) (EC 3.1.2.-) (Acyl-CoA thioester hydrolase 9)	reviewed	Evidence at protein level	ACOT9	Homo sapiens (Human)	439	49902	388388	5.58927																	2	0	2	0.0205
P47756	CAPZB_HUMAN	F-actin-capping protein subunit beta (CapZ beta)	reviewed	Evidence at protein level	CAPZB	Homo sapiens (Human)	277	31350	7.24356e+07	7.85995	1	5	6	0.0361	1	4	5	0.0361	1	6	7	0.0217	1	2	3	0.0289	6	0	6	0.0325	3	0	3	0.0217	4	0	4	0.0505	0.298974	-0.653091	0.0116267	-0.450121	-0.674684	0.335515	0.866691	1.24539	0.259775	0.332525	-0.592632
A0A0C4DH33	HV124_HUMAN	Immunoglobulin heavy variable 1-24	reviewed	Inferred from homology	IGHV1-24	Homo sapiens (Human)	117	12824	7.78533e+08	8.89128	2	0	2		1	0	1		1	0	1		1	0	1										1	0	1		0.269741	0.312926	0.222237	-0.194665	0.438162	-0.748098	-0.866691	-0.0445138	0.104641	0.300634	-0.750424
Q09666	AHNK_HUMAN	Neuroblast differentiation-associated protein AHNAK (Desmoyokin)	reviewed	Evidence at protein level	AHNAK	Homo sapiens (Human)	5890	629101	120077368	8.07946	30	0	30	0.002	26	2	28	0.001	28	0	28	0.0015	33	2	35	0.0015	18	2	20	0.0015	15	1	16	0.0012	15	1	16	0.0029	2.35558	0.432847	-0.223234	-0.223566	-2.5054	-0.962695	1.51347	0.947746	0.409262	0.818855	-0.351128
O60279	SUSD5_HUMAN	Sushi domain-containing protein 5	reviewed	Evidence at protein level	SUSD5	Homo sapiens (Human)	629	68021	5.36581e+07	7.72964	4	0	4	0.0143	4	0	4	0.0111	7	0	7	0.0111	5	0	5	0.0175	4	0	4	0.0111	2	0	2	0.0143	4	0	4	0.0175	-0.908547	0.133874	0.260771	-0.461084	0.507923	0.223234	-0.764708	-0.318241	-0.0594625	0.453443	0.462412
Q15126	PMVK_HUMAN	Phosphomevalonate kinase (PMKase) (hPMK) (EC 2.7.4.2)	reviewed	Evidence at protein level	PMVK	Homo sapiens (Human)	192	21995	3.69072e+06	6.56711									2	0	2	0.0573					3	0	3	0.0417															0.387337	0.70591	0.259775
P19883	FST_HUMAN	Follistatin (FS) (Activin-binding protein)	reviewed	Evidence at protein level	FST	Homo sapiens (Human)	344	38007	6.43183e+07	7.80833	11	0	11	0.0174	8	0	8	0.0407	12	0	12	0.0262	11	0	11	0.0174	7	0	7	0.0174	9	0	9	0.0262	7	0	7	0.0233	-2.14364	-0.131548	0.0704249	-0.188021	0.829485	0.763047	-0.572036	-0.230542	-0.164103	0.746769	0.644122
O95714	HERC2_HUMAN	E3 ubiquitin-protein ligase HERC2 (EC 2.3.2.26) (HECT domain and RCC1-like domain-containing protein 2) (HECT-type E3 ubiquitin transferase HERC2)	reviewed	Evidence at protein level	HERC2	Homo sapiens (Human)	4834	527228	1.77747e+08	8.2498	4	0	4	0.0031	7	0	7	0.0031	4	0	4	0.0031	4	0	4	0.0027	3	0	3	0.0027					6	0	6	0.0031	0.699598	0.57868	-0.0774009	0.892934	0.093014	-1.34405	-0.877986	-0.655416	0.0900243	-0.191675	-0.518885
P48740	MASP1_HUMAN	Mannan-binding lectin serine protease 1 (EC 3.4.21.-) (Complement factor MASP-3) (Complement-activating component of Ra-reactive factor) (Mannose-binding lectin-associated serine protease 1) (MASP-1) (Mannose-binding protein-associated serine protease) (Ra-reactive factor serine protease p100) (RaRF) (Serine protease 5) [Cleaved into: Mannan-binding lectin serine protease 1 heavy chain; Mannan-bi…	reviewed	Evidence at protein level	MASP1	Homo sapiens (Human)	699	79247	4.93787e+08	8.69354	4	0	4	0.0172	5	6	6	0.0172	5	0	5	0.0114	5	0	5	0.0157	4	0	4	0.01	5	4	5	0.0157	4	6	7	0.0172	-1.08444	-0.597781	0.310102	-1.63782	1.30961	0.733925	-0.511743	-0.380693	0.443145	0.237518	-0.558914
P11717	MPRI_HUMAN	Cation-independent mannose-6-phosphate receptor (CI Man-6-P receptor) (CI-MPR) (M6PR) (300 kDa mannose 6-phosphate receptor) (MPR 300) (Insulin-like growth factor 2 receptor) (Insulin-like growth factor II receptor) (IGF-II receptor) (M6P/IGF2 receptor) (M6P/IGF2R) (CD antigen CD222)	reviewed	Evidence at protein level	IGF2R	Homo sapiens (Human)	2491	274375	1.32794e+07	7.12318	5	0	5	0.006	4	0	4	0.0076	10	0	10	0.0024	6	0	6	0.0024													-0.581337	0.0498289	0.181377	0.0119589	0.15148	-0.222901	-0.261104	0.0554762	0.0657742	-0.0717536	0.336511
O14617	AP3D1_HUMAN	AP-3 complex subunit delta-1 (AP-3 complex subunit delta) (Adaptor-related protein complex 3 subunit delta-1) (Delta-adaptin)	reviewed	Evidence at protein level	AP3D1	Homo sapiens (Human)	1153	130158	6.96498e+06	6.84292	1	4	5	0.0078													1	5	6	0.0061									-0.407268	0.1651	-0.0358768
P10916	MLRV_HUMAN	Myosin regulatory light chain 2, ventricular/cardiac muscle isoform (MLC-2) (MLC-2v) (Cardiac myosin light chain 2) (Myosin light chain 2, slow skeletal/ventricular muscle isoform) (MLC-2s/v) (Ventricular myosin light chain 2)	reviewed	Evidence at protein level	MYL2	Homo sapiens (Human)	166	18789	1.84888e+08	8.26691	5	2	7	0.0422	7	0	7	0.0542	7	1	8	0.0422	6	2	8	0.0361	7	0	7	0.0602	7	0	7	0.0783	8	0	8	0.0783	0.408929	-0.0953393	0.464738	0.0674351	1.95695	0.261104	-1.1155	-0.14849	-0.258114	0.53483	0.58167
Q13263	TIF1B_HUMAN	Transcription intermediary factor 1-beta (TIF1-beta) (E3 SUMO-protein ligase TRIM28) (EC 6.3.2.-) (KRAB-associated protein 1) (KAP-1) (KRAB-interacting protein 1) (KRIP-1) (Nuclear corepressor KAP-1) (RING finger protein 96) (Tripartite motif-containing protein 28)	reviewed	Evidence at protein level	TRIM28	Homo sapiens (Human)	835	88550	6.07413e+06	6.78348													1	2	3	0.0072	2	5	7	0.0144					2	0	2	0.0072										0.996911	-0.500282
Q12959	DLG1_HUMAN	Disks large homolog 1 (Synapse-associated protein 97) (SAP-97) (SAP97) (hDlg)	reviewed	Evidence at protein level	DLG1	Homo sapiens (Human)	904	100455	1.29759e+06	6.11314																	3	0	3	0.0111
Q9Y5Q5	CORIN_HUMAN	Atrial natriuretic peptide-converting enzyme (EC 3.4.21.-) (Corin) (Heart-specific serine proteinase ATC2) (Pro-ANP-converting enzyme) (Transmembrane protease serine 10) [Cleaved into: Atrial natriuretic peptide-converting enzyme, N-terminal propeptide; Atrial natriuretic peptide-converting enzyme, activated protease fragment; Atrial natriuretic peptide-converting enzyme, 180 kDa soluble fragment…	reviewed	Evidence at protein level	CORIN	Homo sapiens (Human)	1042	116486	3.93593e+07	7.59505																					4	0	4	0.0211	4	0	4	0.0211
A0A075B6Q5	HV364_HUMAN	Immunoglobulin heavy variable 3-64	reviewed	Inferred from homology	IGHV3-64	Homo sapiens (Human)	118	12891	0	#NUM!					1	0	1		1	0	1																					-0.61954	0.679999	0.369731	-0.208617	-0.139521	-0.010298
Q13316	DMP1_HUMAN	Dentin matrix acidic phosphoprotein 1 (DMP-1) (Dentin matrix protein 1)	reviewed	Evidence at protein level	DMP1	Homo sapiens (Human)	513	55782	6.34521e+06	6.80245					3	0	3	0.0136	3	0	3	0.0136	3	0	3	0.0136																-0.910208	0.195329	0.461748	-0.560077	-0.656081	0.290004	-0.177391	1.17895
Q9Y219	JAG2_HUMAN	Protein jagged-2 (Jagged2) (hJ2)	reviewed	Evidence at protein level	JAG2	Homo sapiens (Human)	1238	133367	9.50035e+07	7.97774																					8	0	8	0.0073	8	0	8	0.0065
P31947	1433S_HUMAN	14-3-3 protein sigma (Epithelial cell marker protein 1) (Stratifin)	reviewed	Evidence at protein level	SFN	Homo sapiens (Human)	248	27774	607716792	8.7837	3	0	3	0.0363	1	5	6	0.0565	1	12	13	0.0323	4	0	4	0.0444	1	0	1	0.0323					2	0	2	0.0323	0.782646	0.760057	0.0857057	-1.75664	-2.99638	0.370063	1.20287	-0.239843	-0.0272398	-0.844766	1.50882
Q14112	NID2_HUMAN	Nidogen-2 (NID-2) (Osteonidogen)	reviewed	Evidence at protein level	NID2	Homo sapiens (Human)	1375	151254	1.37455e+08	8.13816	10	0	10	0.016	10	0	10	0.0058	1	19	20	0.016	1	23	24	0.0065	15	0	15	0.0051	5	0	5	0.016	10	0	10	0.0065	-0.388998	0.193004	0.0587981	-1.16666	1.31316	0.818855	-0.575026	-0.216258	-0.240508	0.268744	0.258446
Q5JRA6	MIA3_HUMAN	Melanoma inhibitory activity protein 3 (C219-reactive peptide) (D320) (Transport and Golgi organization protein 1)	reviewed	Evidence at protein level	MIA3	Homo sapiens (Human)	1907	213702	1.14545e+07	7.05898	2	0	2	0.0058					2	2	4	0.0052	5	0	5	0.0031													-0.563399	0.171079	0.132213				-0.658074	-0.133542	0.00797263	0.397967	0.57569
P62081	RS7_HUMAN	40S ribosomal protein S7	reviewed	Evidence at protein level	RPS7	Homo sapiens (Human)	194	22127	3.10516e+07	7.49208	2	0	2	0.0464	2	0	2	0.0464	3	0	3	0.0464	3	0	3	0.0361	2	0	2	0.0464	2	0	2	0.0412	3	0	3	0.0464	1.0401	-0.739793	0.139189	0.285686	-0.897585	-0.741122	0.851078	1.05671	-0.0116267	1.39853	-0.842441
Q16706	MA2A1_HUMAN	Alpha-mannosidase 2 (EC 3.2.1.114) (Golgi alpha-mannosidase II) (AMan II) (Man II) (Mannosidase alpha class 2A member 1) (Mannosyl-oligosaccharide 1,3-1,6-alpha-mannosidase)	reviewed	Evidence at protein level	MAN2A1	Homo sapiens (Human)	1144	131141	1.00496e+06	6.00215									2	0	2	0.0096																							-0.158456	0.0710893	0.0494967
P47755	CAZA2_HUMAN	F-actin-capping protein subunit alpha-2 (CapZ alpha-2)	reviewed	Evidence at protein level	CAPZA2	Homo sapiens (Human)	286	32949	3.40866e+07	7.53258	0	2	2	0.0629	0	2	2	0.035	1	2	3	0.0559	0	2	2	0.0664	0	2	2	0.021									0.0920174	-0.0531508	0.130552	-0.976647	0.121583	0.393648	0.166761	0.5242	-0.0093014	0.204299	-0.295984
Q8WWA0	ITLN1_HUMAN	Intelectin-1 (ITLN-1) (Endothelial lectin HL-1) (Galactofuranose-binding lectin) (Intestinal lactoferrin receptor) (Omentin)	reviewed	Evidence at protein level	ITLN1	Homo sapiens (Human)	313	34962	6.72763e+09	9.82786	6	0	6	0.0383	9	7	16	0.0543	9	7	16	0.0895	9	0	9	0.0319	8	7	15	0.0224	8	7	15	0.0383	8	7	15	0.0607	-0.446135	1.0195	0.0289008	-2.10411	0.381025	0.273062	-1.48025	-0.648773	-0.247816	0.994585	-0.581005
P22528	SPR1B_HUMAN	Cornifin-B (14.9 kDa pancornulin) (Small proline-rich protein IB) (SPR-IB)	reviewed	Evidence at protein level	SPRR1B	Homo sapiens (Human)	89	9888	7.89205e+07	7.89719					3	0	3	0.0899	5	0	5	0.1236																				-0.117596	-3.23755	-0.294987	2.93359	0.698269	0.094675
P35321	SPR1A_HUMAN	Cornifin-A (19 kDa pancornulin) (SPRK) (Small proline-rich protein IA) (SPR-IA)	reviewed	Evidence at protein level	SPRR1A	Homo sapiens (Human)	89	9877							3	0	3	0.0899	5	0	5	0.1236																				-0.117596	-3.23755	-0.294987	2.93359	0.698269	0.094675
O43488	ARK72_HUMAN	Aflatoxin B1 aldehyde reductase member 2 (EC 1.1.1.n11) (AFB1 aldehyde reductase 1) (AFB1-AR 1) (Aldoketoreductase 7) (Succinic semialdehyde reductase) (SSA reductase)	reviewed	Evidence at protein level	AKR7A2	Homo sapiens (Human)	359	39589	2.49107e+07	7.39639									5	0	5	0.0195	3	0	3	0.0223	6	0	6	0.0167					7	0	7	0.0306							-0.0910208	0.598279	0.48168	0.246819	-0.0046507
P01614	KVD40_HUMAN	Immunoglobulin kappa variable 2D-40 (Ig kappa chain V-II region Cum)	reviewed	Evidence at protein level	IGKV2D-40	Homo sapiens (Human)	121	13310	8.68921e+08	8.93898	1	0	1	0.1079	1	1	2	0.1157	1	1	2	0.1157	1	1	2	0.1157	1	0	1	0.0831	1	1	2	0.1074	1	1	2	0.1157	-0.383351	1.22778	0.0441816	-1.1836	-0.558416	0.601933	-0.484005	-0.0906886	-0.0139521	0.174733	0.796598
P05787	K2C8_HUMAN	Keratin, type II cytoskeletal 8 (Cytokeratin-8) (CK-8) (Keratin-8) (K8) (Type-II keratin Kb8)	reviewed	Evidence at protein level	KRT8	Homo sapiens (Human)	483	53704	3.80999e+09	9.58092	26	0	26	0.0166	26	0	26	0.0145	25	0	25	0.0393	29	0	29	0.0145	29	0	29	0.0166	27	0	27	0.0145	28	0	28	0.0124	2.30409	-0.79992	0.0936784	-0.637478	0.762382	0.0558084	-0.984952	1.4673	1.4962	1.10155	-2.49676
Q9GZP0	PDGFD_HUMAN	Platelet-derived growth factor D (PDGF-D) (Iris-expressed growth factor) (Spinal cord-derived growth factor B) (SCDGF-B) [Cleaved into: Platelet-derived growth factor D, latent form (PDGFD latent form); Platelet-derived growth factor D, receptor-binding form (PDGFD receptor-binding form)]	reviewed	Evidence at protein level	PDGFD	Homo sapiens (Human)	370	42848	1.69578e+07	7.22937	7	0	7	0.0243	3	0	3	0.0216	3	0	3	0.0162	5	0	5	0.0216									4	0	4	0.0162	-0.562735	-0.32721	0.234196	-0.236521	1.22945	0.87865	-0.776335	-0.465734	0.223234	0.313922	0.243497
Q66K79	CBPZ_HUMAN	Carboxypeptidase Z (CPZ) (EC 3.4.17.-)	reviewed	Evidence at protein level	CPZ	Homo sapiens (Human)	652	73655	2.42045e+07	7.3839	6	0	6	0.0092	2	0	2	0.0199	4	0	4	0.0092	1	6	7	0.0153	1	5	6	0.0153	1	0	1	0.0199	1	6	7	0.0153	-0.200644	-0.371724	0.269076	-0.522871	0.156131	0.478025	-0.542139	0.0222569	0.094675	0.238847	-0.0142843
P61160	ARP2_HUMAN	Actin-related protein 2 (Actin-like protein 2)	reviewed	Evidence at protein level	ACTR2	Homo sapiens (Human)	394	44761	1.7415e+09	9.24092	3	0	3	0.0305	1	4	5	0.0305	1	4	5	0.0178	1	1	2	0.0305	1	6	7	0.0152	1	2	3	0.0152	1	2	3	0.0152	0.571372	-0.48168	-0.114607	0.428529	-1.18925	-0.95738	2.05827	1.17032	-0.25147	-0.364416	0.946085
P55774	CCL18_HUMAN	C-C motif chemokine 18 (Alternative macrophage activation-associated CC chemokine 1) (AMAC-1) (CC chemokine PARC) (Dendritic cell chemokine 1) (DC-CK1) (Macrophage inflammatory protein 4) (MIP-4) (Pulmonary and activation-regulated chemokine) (Small-inducible cytokine A18) [Cleaved into: CCL18(1-68); CCL18(3-69); CCL18(4-69)]	reviewed	Evidence at protein level	CCL18	Homo sapiens (Human)	89	9849	3.14941e+08	8.49823	4	0	4	0.1685	2	0	2	0.1011	2	0	2	0.0899	3	0	3	0.0899	2	0	2	0.0899	2	0	2	0.0674	2	0	2	0.0899	1.0474	3.22659	-1.21782	0.643457	1.71877	1.79118	-2.29711	0.541474	-0.470053	1.74434	0.698601
P61626	LYSC_HUMAN	Lysozyme C (EC 3.2.1.17) (1,4-beta-N-acetylmuramidase C)	reviewed	Evidence at protein level	LYZ	Homo sapiens (Human)	148	16537	14481189656	10.1608	12	0	12	0.0541	13	0	13	0.0811	13	0	13	0.0811	13	0	13	0.1892	12	0	12	0.0405	11	0	11	0.0405	12	0	12	0.0541	0.510248	1.62907	-0.139521	-0.203966	0.671694	0.601933	-0.901571	-0.781317	-0.544796	0.788626	1.52543
Q9H3K6	BOLA2_HUMAN	BolA-like protein 2	reviewed	Evidence at protein level	BOLA2; BOLA2B	Homo sapiens (Human)	86	10117	5.10795e+06	6.70825	1	0	1	0.186	1	0	1	0.186	1	0	1	0.186									1	0	1	0.186					1.37162	0.220576	-0.119922	0.322891	-0.0504933	-1.16135	-0.529515		-0.165432
P35858	ALS_HUMAN	Insulin-like growth factor-binding protein complex acid labile subunit (ALS)	reviewed	Evidence at protein level	IGFALS	Homo sapiens (Human)	605	66035	1.78943e+08	8.25271	7	0	7	0.0099	19	0	19	0.0231	15	0	15	0.0231	16	0	16	0.0264	7	0	7	0.0132	6	0	6	0.0099	11	0	11	0.0231	-0.311929	-0.157459	0.0401953	0.332525	-0.226555	0.3106	-0.0714215	-0.0554762	-0.182374	0.0219247	-0.00166096
P62753	RS6_HUMAN	40S ribosomal protein S6 (Phosphoprotein NP33)	reviewed	Evidence at protein level	RPS6	Homo sapiens (Human)	249	28681	2.4056e+07	7.38122	7	0	7	0.0241	5	0	5	0.0281	6	0	6	0.0402	5	0	5	0.0482	5	0	5	0.0482					3	0	3	0.0241	0.651762	-0.433179	0.0471714	-0.460087	-1.60848	-0.233199	1.08395	0.719197	0.199316	0.519217	0.29698
P62241	RS8_HUMAN	40S ribosomal protein S8	reviewed	Evidence at protein level	RPS8	Homo sapiens (Human)	208	24205	1.53102e+07	7.18498	2	0	2	0.0433					2	0	2	0.0529					4	0	4	0.0529									0.355778	-0.525197	-0.140185				0.636149	0.780321	0.580009
Q9BS40	LXN_HUMAN	Latexin (Endogenous carboxypeptidase inhibitor) (ECI) (Protein MUM) (Tissue carboxypeptidase inhibitor) (TCI)	reviewed	Evidence at protein level	LXN	Homo sapiens (Human)	222	25750	5.49673e+06	6.7401	2	0	2	0.045													3	0	3	0.0405									1.07199	0.487991	-0.286018
O60664	PLIN3_HUMAN	Perilipin-3 (47 kDa mannose 6-phosphate receptor-binding protein) (47 kDa MPR-binding protein) (Cargo selection protein TIP47) (Mannose-6-phosphate receptor-binding protein 1) (Placental protein 17) (PP17)	reviewed	Evidence at protein level	PLIN3	Homo sapiens (Human)	434	47075	2.32212e+07	7.36589	0	9	9	0.0161	1	1	2	0.0207	3	5	8	0.0161	1	6	7	0.0161	1	9	10	0.0161	4	2	6	0.0138	2	5	7	0.0161	0.247816	-0.65442	-0.165764	0.563731	-0.499286	0.692954	0.214264	0.598279	0.485998	0.00298974	-0.316248
Q13444	ADA15_HUMAN	Disintegrin and metalloproteinase domain-containing protein 15 (ADAM 15) (EC 3.4.24.-) (Metalloprotease RGD disintegrin protein) (Metalloproteinase-like, disintegrin-like, and cysteine-rich protein 15) (MDC-15) (Metargidin)	reviewed	Evidence at protein level	ADAM15	Homo sapiens (Human)	863	92959	1.03032e+08	8.01297	0	4	4	0.0185	0	6	6	0.0104	0	5	5	0.0104	0	3	3	0.0209	0	4	4	0.0185	0	2	2	0.0209	0	3	3	0.0127	0.187689	0.426868	0.0677673	-0.238847	0.183703	-0.0564728	-0.338837	0.00963359	0.312926	0.390659	-0.880311
Q15746	MYLK_HUMAN	Myosin light chain kinase, smooth muscle (MLCK) (smMLCK) (EC 2.7.11.18) (Kinase-related protein) (KRP) (Telokin) [Cleaved into: Myosin light chain kinase, smooth muscle, deglutamylated form]	reviewed	Evidence at protein level	MYLK	Homo sapiens (Human)	1914	210715	1.43603e+08	8.15716	1	5	6	0.0031	2	5	7	0.0042	2	5	7	0.0037	1	2	3	0.0057	1	4	5	0.0094	2	3	5	0.0057	2	5	7	0.0057	-1.53241	-0.18935	0.0840448	-0.436834	0.711557	1.068	-0.56207	0.0617879	-0.14085	0.809222	-0.0119589
P55072	TERA_HUMAN	Transitional endoplasmic reticulum ATPase (TER ATPase) (EC 3.6.4.6) (15S Mg(2+)-ATPase p97 subunit) (Valosin-containing protein) (VCP)	reviewed	Evidence at protein level	VCP	Homo sapiens (Human)	806	89322	9.95689e+07	7.99812	11	0	11	0.0099	11	0	11	0.0149	18	0	18	0.0099	13	0	13	0.0087	19	0	19	0.0149	5	0	5	0.0099	15	0	15	0.0099	0.537488	-0.225227	0.191011	-0.949075	-1.39986	0.0126233	0.886955	0.89991	0.441484	1.01153	-0.959705
Q12955	ANK3_HUMAN	Ankyrin-3 (ANK-3) (Ankyrin-G)	reviewed	Evidence at protein level	ANK3	Homo sapiens (Human)	4377	480410	2.87196e+07	7.45818													4	0	4	0.0014																						-1.08228	1.24904
P10646	TFPI1_HUMAN	Tissue factor pathway inhibitor (TFPI) (Extrinsic pathway inhibitor) (EPI) (Lipoprotein-associated coagulation inhibitor) (LACI)	reviewed	Evidence at protein level	TFPI	Homo sapiens (Human)	304	35015	1.76429e+07	7.24657	4	0	4	0.0296	1	0	1	0.0395	1	0	1	0.0461	4	0	4	0.0461									1	0	1	0.0461	0.604923	0.171744	0.18935	-0.647927	0.238692	0.270576	-0.545461	-0.296648	-0.326213	-0.0950071	0.27273
P51812	KS6A3_HUMAN	Ribosomal protein S6 kinase alpha-3 (S6K-alpha-3) (EC 2.7.11.1) (90 kDa ribosomal protein S6 kinase 3) (p90-RSK 3) (p90RSK3) (Insulin-stimulated protein kinase 1) (ISPK-1) (MAP kinase-activated protein kinase 1b) (MAPK-activated protein kinase 1b) (MAPKAP kinase 1b) (MAPKAPK-1b) (Ribosomal S6 kinase 2) (RSK-2) (pp90RSK2)	reviewed	Evidence at protein level	RPS6KA3	Homo sapiens (Human)	740	83736	1.30812e+07	7.11665									9	0	9	0.027	4	0	4	0.0176	9	2	11	0.0081					3	0	3	0.0095							0.170747	0.955054	0.265422	0.247151	0.0398631
P38919	IF4A3_HUMAN	Eukaryotic initiation factor 4A-III (eIF-4A-III) (eIF4A-III) (EC 3.6.4.13) (ATP-dependent RNA helicase DDX48) (ATP-dependent RNA helicase eIF4A-3) (DEAD box protein 48) (Eukaryotic initiation factor 4A-like NUK-34) (Eukaryotic translation initiation factor 4A isoform 3) (Nuclear matrix protein 265) (NMP 265) (hNMP 265) [Cleaved into: Eukaryotic initiation factor 4A-III, N-terminally processed]	reviewed	Evidence at protein level	EIF4A3	Homo sapiens (Human)	411	46871	2.78718e+07	7.44517	1	0	1	0.0365	1	0	1	0.0389	3	0	3	0.0341	2	0	2	0.0389	6	0	6	0.0389					2	0	2	0.017	-1.10521	-1.31382	-0.114607	0.155798	-1.00887	-0.160781	1.72807	1.36299	0.55144	0.609574	-0.490317
Q99542	MMP19_HUMAN	Matrix metalloproteinase-19 (MMP-19) (EC 3.4.24.-) (Matrix metalloproteinase RASI) (Matrix metalloproteinase-18) (MMP-18)	reviewed	Evidence at protein level	MMP19	Homo sapiens (Human)	508	57357	1.43515e+07	7.1569					3	0	3	0.0315	2	3	5	0.0217	2	2	4	0.0374																-0.374713	0.512906	0.573033	-0.391655	-0.24383	-0.346809	-0.247816	0.436834
Q15828	CYTM_HUMAN	Cystatin-M (Cystatin-6) (Cystatin-E)	reviewed	Evidence at protein level	CST6	Homo sapiens (Human)	149	16511	1.62791e+08	8.21163	5	0	5	0.0403	8	0	8	0.1409	7	0	7	0.0403	8	0	8	0.0671	5	0	5	0.0403	6	0	6	0.0738	5	0	5	0.0738	0.220244	0.848753	0.141846	-0.122911	-0.0940106	0.716208	0.229545	0.557752	-0.299638	-0.12424	0.615221
P31930	QCR1_HUMAN	Cytochrome b-c1 complex subunit 1, mitochondrial (Complex III subunit 1) (Core protein I) (Ubiquinol-cytochrome-c reductase complex core protein 1)	reviewed	Evidence at protein level	UQCRC1	Homo sapiens (Human)	480	52646	6.83699e+06	6.83486	1	0	1	0.0208	2	0	2	0.0188																					2.53829	0.156131	-0.084377	-0.151812	-0.488988	-2.06325
Q13057	COASY_HUMAN	Bifunctional coenzyme A synthase (CoA synthase) (NBP) (POV-2) [Includes: Phosphopantetheine adenylyltransferase (EC 2.7.7.3) (Dephospho-CoA pyrophosphorylase) (Pantetheine-phosphate adenylyltransferase) (PPAT); Dephospho-CoA kinase (DPCK) (EC 2.7.1.24) (Dephosphocoenzyme A kinase) (DPCOAK)]	reviewed	Evidence at protein level	COASY	Homo sapiens (Human)	564	62329	1.17208e+06	6.06896																	2	0	2	0.0106
P05090	APOD_HUMAN	Apolipoprotein D (Apo-D) (ApoD)	reviewed	Evidence at protein level	APOD	Homo sapiens (Human)	189	21276	2.17461e+10	10.3374	8	0	8	0.0317	11	0	11	0.0688	10	0	10	0.0741	8	0	8	0.0582	8	0	8	0.037	8	0	8	0.0476	9	0	9	0.0317	-0.743115	-0.255124	0.331196	-1.4673	1.27761	0.61655	-0.681992	-0.518221	0.234528	0.512574	-0.501611
O00159	MYO1C_HUMAN	Unconventional myosin-Ic (Myosin I beta) (MMI-beta) (MMIb)	reviewed	Evidence at protein level	MYO1C	Homo sapiens (Human)	1063	121682	9.62769e+06	6.98352					3	0	3	0.0085	4	0	4	0.0085	2	0	2	0.0085	1	13	14	0.0094												0.581337	-1.24639	-0.628509	0.512574	0.978308	0.530844	0.346145	0.603262
Q07889	SOS1_HUMAN	Son of sevenless homolog 1 (SOS-1)	reviewed	Evidence at protein level	SOS1	Homo sapiens (Human)	1333	152464	4.91986e+07	7.69195	2	0	2	0.0128	3	0	3	0.0045					2	0	2	0.0045													1.67326	0.458758	-0.391988	0.828157	0.0046507	-0.573365				0.375378	-2.40906
Q15435	PP1R7_HUMAN	Protein phosphatase 1 regulatory subunit 7 (Protein phosphatase 1 regulatory subunit 22)	reviewed	Evidence at protein level	PPP1R7	Homo sapiens (Human)	360	41564	3.1417e+07	7.49716	1	2	3	0.0611	1	0	1	0.0306	0	4	4	0.0306	3	0	3	0.0306	1	3	4	0.0306	1	0	1	0.0306	2	0	2	0.0222	-1.3992	0.143175	-0.0694283	-0.837458	0.76803	0.685314	-0.755074	0.674684	0.113278	0.510248	-0.873003
P31749	AKT1_HUMAN	RAC-alpha serine/threonine-protein kinase (EC 2.7.11.1) (Protein kinase B) (PKB) (Protein kinase B alpha) (PKB alpha) (Proto-oncogene c-Akt) (RAC-PK-alpha)	reviewed	Evidence at protein level	AKT1	Homo sapiens (Human)	480	55686	1.61446e+06	6.20803																	1	4	5	0.0188
O00602	FCN1_HUMAN	Ficolin-1 (Collagen/fibrinogen domain-containing protein 1) (Ficolin-A) (Ficolin-alpha) (M-ficolin)	reviewed	Evidence at protein level	FCN1	Homo sapiens (Human)	326	35078	1.03345e+08	8.01429	5	0	5	0.0276	1	0	1	0.0215	4	0	4	0.0184	2	0	2	0.0429	2	0	2	0.0215					4	0	4	0.0429	0.746437	-1.24273	-0.131548	-2.00146	1.74036	-0.904561	0.244494	0.38169	-0.0774009	0.412251	-0.763047
Q9BXX0	EMIL2_HUMAN	EMILIN-2 (Elastin microfibril interface-located protein 2) (Elastin microfibril interfacer 2) (Protein FOAP-10)	reviewed	Evidence at protein level	EMILIN2	Homo sapiens (Human)	1053	115687	2.1334e+07	7.32907	12	0	12	0.0076					14	0	14	0.0076	17	0	17	0.0066	5	0	5	0.0076					5	0	5	0.0057	0.0202638	-0.180713	0.0225891				-0.929808	-0.0305617	-0.173072	0.0641132	-0.0315583
P40763	STAT3_HUMAN	Signal transducer and activator of transcription 3 (Acute-phase response factor)	reviewed	Evidence at protein level	STAT3	Homo sapiens (Human)	770	88068	3.21334e+07	7.50696									5	0	5	0.0078	4	0	4	0.0091	9	0	9	0.0104															0.676677	1.0773	0.0239179	-0.223566	0.106302
H0YM25	GG6LV_HUMAN	Golgin subfamily A member 6-like protein 22	reviewed	Inferred from homology	GOLGA6L22	Homo sapiens (Human)	854	107774	4.3011e+08	8.63358					11	0	11	0.0222	1	0	1	0.0164	7	0	7	0.0164					1	0	1	0.0164								-0.267415	0.73315	-0.372388	-0.0621201	0.00498289	0.157792	0.228549	-0.536491
Q9Y696	CLIC4_HUMAN	Chloride intracellular channel protein 4 (Intracellular chloride ion channel protein p64H1)	reviewed	Evidence at protein level	CLIC4	Homo sapiens (Human)	253	28772	31537992	7.49883	5	0	5	0.0632	4	0	4	0.0474	5	0	5	0.0474	3	0	3	0.0474					4	0	4	0.0632	3	0	3	0.0632	0.973325	-0.457762	0.0159453	0.0332193	-0.671029	-0.303624	0.0405275	0.591303	0.338837	-0.213268	0.83314
P13284	GILT_HUMAN	Gamma-interferon-inducible lysosomal thiol reductase (EC 1.8.-.-) (Gamma-interferon-inducible protein IP-30) (Legumaturain)	reviewed	Evidence at protein level	IFI30	Homo sapiens (Human)	250	27964	2.97792e+08	8.47391	6	0	6	0.048	4	0	4	0.036	4	0	4	0.052	5	0	5	0.044	4	0	4	0.052	3	0	3	0.036	4	0	4	0.052	1.90978	0.455104	-0.0375378	-0.25446	0.187689	-1.10952	-0.12723	-0.652427	-0.165432	0.497293	-0.654752
P53621	COPA_HUMAN	Coatomer subunit alpha (Alpha-coat protein) (Alpha-COP) (HEP-COP) (HEPCOP) [Cleaved into: Xenin (Xenopsin-related peptide); Proxenin]	reviewed	Evidence at protein level	COPA	Homo sapiens (Human)	1224	138346	1.88226e+07	7.27468	6	0	6	0.0106	3	0	3	0.0106	8	0	8	0.0065	4	0	4	0.0065	1	17	18	0.0082					4	0	4	0.0082	-0.507591	-0.778328	0.148822	-0.523868	-0.903232	0.0332193	0.909212	1.39654	0.484005	0.219912	0.10298
P35590	TIE1_HUMAN	Tyrosine-protein kinase receptor Tie-1 (EC 2.7.10.1)	reviewed	Evidence at protein level	TIE1	Homo sapiens (Human)	1138	125090	1.20564e+07	7.08122					2	0	2	0.0088	5	5	10	0.0141	4	0	4	0.0088																0.572368	-0.497625	0.701923	0.3787	0.268744	-0.684317	-1.09856	0.750091
P62495	ERF1_HUMAN	Eukaryotic peptide chain release factor subunit 1 (Eukaryotic release factor 1) (eRF1) (Protein Cl1) (TB3-1)	reviewed	Evidence at protein level	ETF1	Homo sapiens (Human)	437	49031	1.47403e+07	7.16851	2	2	4	0.0137	1	0	1	0.0275	3	0	3	0.0275					1	2	3	0.0137					2	0	2	0.0206	-1.73106	-1.42577	0.0372056	0.056805	-0.992592	0.335515	0.158788	0.479354	0.0199316
P04075	ALDOA_HUMAN	Fructose-bisphosphate aldolase A (EC 4.1.2.13) (Lung cancer antigen NY-LU-1) (Muscle-type aldolase)	reviewed	Evidence at protein level	ALDOA	Homo sapiens (Human)	364	39420	5.70386e+07	7.75617	5	2	7	0.0385	6	2	8	0.022	10	2	12	0.0549	6	2	8	0.0192	5	2	7	0.0192	5	2	7	0.0192	5	0	5	0.022	2.0111	-0.58167	-0.0305617	-0.0684317	-1.78288	-0.58167	2.62399	0.295652	0.26509	-0.456101	0.826164
P01834	IGKC_HUMAN	Ig kappa chain C region	reviewed	Evidence at protein level	IGKC	Homo sapiens (Human)	106	11609	1.45284e+10	10.1622	5	0	5	0.1321	6	0	6	0.1604	6	0	6	0.066	6	0	6	0.1321	5	0	5	0.1604	6	0	6	0.1887	5	0	5	0.1698	-0.266419	0.961698	0.0212603	-0.276384	0.354782	0.405607	-0.188353	0.027572	-0.135535	-0.308607	-0.369066
O75396	SC22B_HUMAN	Vesicle-trafficking protein SEC22b (ER-Golgi SNARE of 24 kDa) (ERS-24) (ERS24) (SEC22 vesicle-trafficking protein homolog B) (SEC22 vesicle-trafficking protein-like 1)	reviewed	Evidence at protein level	SEC22B	Homo sapiens (Human)	215	24593	1.6236e+06	6.21048																	2	0	2	0.0558
Q12765	SCRN1_HUMAN	Secernin-1	reviewed	Evidence at protein level	SCRN1	Homo sapiens (Human)	414	46382	1.3111e+07	7.11764	1	2	3	0.0193	2	0	2	0.0217	3	0	3	0.0145	2	0	2	0.0217	1	0	1	0.0266					1	0	1	0.0266	-1.4178	0.436501	0.229877	-0.850081	0.453111	0.0129555	-0.856393	0.357439	0.280703	1.27761	-0.831146
P80303	NUCB2_HUMAN	Nucleobindin-2 (DNA-binding protein NEFA) (Gastric cancer antigen Zg4) (Prepronesfatin) [Cleaved into: Nesfatin-1]	reviewed	Evidence at protein level	NUCB2	Homo sapiens (Human)	420	50196	3.97881e+09	9.59975	15	0	15	0.0143	16	0	16	0.031	12	0	12	0.0167	15	0	15	0.0214	13	0	13	0.0238	6	0	6	0.0238	12	0	12	0.0381	1.23443	0.48932	-0.122247	-1.38624	0.79228	-0.0690961	-1.30419	-0.23486	-0.227552	0.968342	-0.152476
O43169	CYB5B_HUMAN	Cytochrome b5 type B (Cytochrome b5 outer mitochondrial membrane isoform)	reviewed	Evidence at protein level	CYB5B	Homo sapiens (Human)	146	16332	907277	5.95774	1	0	1	0.0822																									0.956383	-0.757067	-0.254792
Q07954	LRP1_HUMAN	Prolow-density lipoprotein receptor-related protein 1 (LRP-1) (Alpha-2-macroglobulin receptor) (A2MR) (Apolipoprotein E receptor) (APOER) (CD antigen CD91) [Cleaved into: Low-density lipoprotein receptor-related protein 1 85 kDa subunit (LRP-85); Low-density lipoprotein receptor-related protein 1 515 kDa subunit (LRP-515); Low-density lipoprotein receptor-related protein 1 intracellular domain (L…	reviewed	Evidence at protein level	LRP1	Homo sapiens (Human)	4544	504606	6.55132e+08	8.81633	51	0	51	0.002	49	0	49	0.0031	44	0	44	0.0026	57	0	57	0.0018	48	0	48	0.0033	24	2	26	0.0035	44	2	46	0.0033	0.474039	0.341162	0.0365412	-1.12381	0.81055	0.0697605	-0.632163	-0.14849	0.0109624	0.290337	0.0611235
P01706	LV211_HUMAN	Immunoglobulin lambda variable 2-11 (Ig gamma lambda chain V-II region DOT) (Ig lambda chain V-II region BOH) (Ig lambda chain V-II region BUR) (Ig lambda chain V-II region NIG-58) (Ig lambda chain V-II region TRO) (Ig lambda chain V-II region WIN)	reviewed	Evidence at protein level	IGLV2-11	Homo sapiens (Human)	119	12644	2.53356e+08	8.40373					2	0	2	0.0672					1	0	1	0.0675																-0.701923	0.691293	1.09258				-0.239179	-0.714215
P02751	FINC_HUMAN	Fibronectin (FN) (Cold-insoluble globulin) (CIG) [Cleaved into: Anastellin; Ugl-Y1; Ugl-Y2; Ugl-Y3]	reviewed	Evidence at protein level	FN1	Homo sapiens (Human)	2386	262625	1.33978e+10	10.127	0	87	87	0.0071	0	95	95	0.0163	0	92	92	0.0063	0	89	89	0.0042	0	87	87	0.0059	0	85	85	0.0042	0	85	85	0.0071	-0.512241	-0.659403	0.0893599	-0.720858	0.977976	0.577351	-0.612231	-0.446799	0.193668	0.0235857	-0.156795
P63104	1433Z_HUMAN	14-3-3 protein zeta/delta (Protein kinase C inhibitor protein 1) (KCIP-1)	reviewed	Evidence at protein level	YWHAZ	Homo sapiens (Human)	245	27745	6.46631e+08	8.81066	8	3	11	0.0367	7	3	10	0.0735	9	2	11	0.0245	8	3	11	0.0245	10	2	12	0.0245	6	2	8	0.0327	6	3	9	0.0367	-1.08527	-0.425871	0.130552	-0.357439	-0.669369	0.355778	0.0764043	0.557087	0.0485002	1.13909	-0.247816
Q8NFL0	B3GN7_HUMAN	UDP-GlcNAc:betaGal beta-1,3-N-acetylglucosaminyltransferase 7 (BGnT-7) (Beta-1,3-Gn-T7) (Beta-1,3-N-acetylglucosaminyltransferase 7) (Beta3Gn-T7) (EC 2.4.1.-)	reviewed	Evidence at transcript level	B3GNT7	Homo sapiens (Human)	401	45987	1.00087e+06	6.00038													2	0	2	0.02																						-0.317909	0.586985
P14555	PA2GA_HUMAN	Phospholipase A2, membrane associated (EC 3.1.1.4) (GIIC sPLA2) (Group IIA phospholipase A2) (Non-pancreatic secretory phospholipase A2) (NPS-PLA2) (Phosphatidylcholine 2-acylhydrolase 2A)	reviewed	Evidence at protein level	PLA2G2A	Homo sapiens (Human)	144	16083	8.62752e+08	8.93589	11	0	11	0.125	8	0	8	0.0486	12	0	12	0.125	12	0	12	0.0556	12	0	12	0.0486	7	0	7	0.0556	9	0	9	0.0556	-0.710228	0.335183	-0.293658	-0.989602	1.03611	0.359765	-0.271734	-0.76205	-0.167093	0.455104	1.26134
Q709C8	VP13C_HUMAN	Vacuolar protein sorting-associated protein 13C	reviewed	Evidence at protein level	VPS13C	Homo sapiens (Human)	3753	422390	2.54011e+07	7.40485																					2	0	2	0.0019
Q9UIV1	CNOT7_HUMAN	CCR4-NOT transcription complex subunit 7 (EC 3.1.13.4) (BTG1-binding factor 1) (CCR4-associated factor 1) (CAF-1) (Caf1a)	reviewed	Evidence at protein level	CNOT7	Homo sapiens (Human)	285	32745	3.24442e+06	6.51114					4	0	4	0.0421																								-0.220244	0.194001	0.0860379
P23526	SAHH_HUMAN	Adenosylhomocysteinase (AdoHcyase) (EC 3.3.1.1) (S-adenosyl-L-homocysteine hydrolase)	reviewed	Evidence at protein level	AHCY	Homo sapiens (Human)	432	47716	1.80483e+07	7.25644					1	1	2	0.0278	1	4	5	0.0208	2	0	2	0.0301	6	0	6	0.0278												-0.500947	-0.939109	-0.00498289	0.442813	1.06966	0.285354	0.323224	-0.411255
P10316	1A69_HUMAN	HLA class I histocompatibility antigen, A-69 alpha chain (Aw-69) (HLA class I histocompatibility antigen, A-28 alpha chain) (MHC class I antigen A*69)	reviewed	Evidence at protein level	HLA-A	Homo sapiens (Human)	365	40977	9.08119e+07	7.95814	0	1	1	0.0301	0	1	1	0.0384					0	1	1	0.0384	0	2	2	0.0301									0.0249145	0.142179	0.265754	-0.100654	0.138192	-0.342823				-0.719197	0.776002
Q68DK2	ZFY26_HUMAN	Zinc finger FYVE domain-containing protein 26 (FYVE domain-containing centrosomal protein) (FYVE-CENT) (Spastizin)	reviewed	Evidence at protein level	ZFYVE26	Homo sapiens (Human)	2539	284576	2.38905e+07	7.37823													2	0	2	0.0024																						0.37571	-0.455769
Q16647	PTGIS_HUMAN	Prostacyclin synthase (EC 5.3.99.4) (Prostaglandin I2 synthase)	reviewed	Evidence at protein level	PTGIS	Homo sapiens (Human)	500	57104	1.33455e+07	7.12533	3	0	3	0.018	2	0	2	0.034	2	0	2	0.016	2	0	2	0.034	4	0	4	0.016									0.63781	-0.985284	-0.154137	0.520214	-0.11361	-1.6613	0.159785	0.809886	0.260439	-0.122247	0.767033
Q9ULE4	F184B_HUMAN	Protein FAM184B	reviewed	Evidence at transcript level	FAM184B	Homo sapiens (Human)	1060	121044	8.90685e+07	7.94972	3	0	3	0.0057													4	0	4	0.017	4	0	4	0.0057					-0.945089	-0.0521543	-0.127894
P24593	IBP5_HUMAN	Insulin-like growth factor-binding protein 5 (IBP-5) (IGF-binding protein 5) (IGFBP-5)	reviewed	Evidence at protein level	IGFBP5	Homo sapiens (Human)	272	30570	6.75593e+08	8.82969	13	0	13	0.0257	12	0	12	0.0221	14	0	14	0.0294	12	0	12	0.0221	12	0	12	0.0257	9	0	9	0.0882	12	0	12	0.0331	0.0461748	0.645451	0.0747434	-0.284689	1.20885	0.520546	-0.879647	-0.423878	-0.307943	0.779324	1.67159
P01871	IGHM_HUMAN	Ig mu chain C region	reviewed	Evidence at protein level	IGHM	Homo sapiens (Human)	452	49307	1.00748e+10	10.0032	5	0	5	0.0332	0	8	8	0.0332	9	0	9	0.0332	0	8	8	0.0177	8	0	8	0.0133	8	0	8	0.0177	8	0	8	0.0155	-0.379032	0.183703	0.0106302	-1.46198	0.548118	0.427532	-0.677009	-0.560077	0.226555	0.0578015	-1.12314
O75691	UTP20_HUMAN	Small subunit processome component 20 homolog (Down-regulated in metastasis protein) (Novel nucleolar protein 73) (NNP73) (Protein Key-1A6)	reviewed	Evidence at protein level	UTP20	Homo sapiens (Human)	2785	318385	4.77183e+07	7.67868					2	0	2	0.0057																	5	0	5	0.0043				1.02216	-0.763711	-0.893599
P30043	BLVRB_HUMAN	Flavin reductase (NADPH) (FR) (EC 1.5.1.30) (Biliverdin reductase B) (BVR-B) (EC 1.3.1.24) (Biliverdin-IX beta-reductase) (Green heme-binding protein) (GHBP) (NADPH-dependent diaphorase) (NADPH-flavin reductase) (FLR)	reviewed	Evidence at protein level	BLVRB	Homo sapiens (Human)	206	22119	2.90467e+07	7.4631	5	0	5	0.034	3	0	3	0.0291	5	0	5	0.068	5	0	5	0.0485	5	0	5	0.034					4	0	4	0.0291	0.154802	-0.419227	0.217586	-0.388998	-0.00896921	0.517224	0.251138	0.753081	-0.264425	-0.129223	0.393316
P45379	TNNT2_HUMAN	Troponin T, cardiac muscle (TnTc) (Cardiac muscle troponin T) (cTnT)	reviewed	Evidence at protein level	TNNT2	Homo sapiens (Human)	298	35924	6.65063e+07	7.82286	1	0	1	0.0336									1	0	1	0.0336					1	0	1	0.0268					1.36631	-0.253795	-0.0956715							0.170415
Q6PIV2	FOXR1_HUMAN	Forkhead box protein R1 (Forkhead box protein N5)	reviewed	Evidence at protein level	FOXR1	Homo sapiens (Human)	292	33310	3.45718e+08	8.53872									2	0	2	0.0205	1	0	1	0.0205																			0.938777	0.0837126	-0.656081	-0.826828	0.3787
Q9NYU2	UGGG1_HUMAN	UDP-glucose:glycoprotein glucosyltransferase 1 (UGT1) (hUGT1) (EC 2.4.1.-) (UDP--Glc:glycoprotein glucosyltransferase) (UDP-glucose ceramide glucosyltransferase-like 1)	reviewed	Evidence at protein level	UGGT1	Homo sapiens (Human)	1555	177190	9755904	6.98927					2	0	2	0.0071	4	0	4	0.0051	1	0	1	0.0058	4	0	4	0.0077												-0.291997	-0.805568	-0.799588	0.228216	0.225891	-0.15447	-0.094675	-0.195329
P0DJI8	SAA1_HUMAN	Serum amyloid A-1 protein (SAA) [Cleaved into: Amyloid protein A (Amyloid fibril protein AA); Serum amyloid protein A(2-104); Serum amyloid protein A(3-104); Serum amyloid protein A(2-103); Serum amyloid protein A(2-102); Serum amyloid protein A(4-101)]	reviewed	Evidence at protein level	SAA1	Homo sapiens (Human)	122	13532	2.30773e+09	9.36318	3	0	3	0.123	3	0	3	0.0574	3	0	3	0.1311	3	0	3	0.1148	3	0	3	0.1148	2	0	2	0.0574	3	0	3	0.0738	1.00787	1.14905	-0.544796	-0.706242	0.17274	-0.0455104	0.93014	-0.272398	-0.254127	0.250141	0.331861
Q14CN4	K2C72_HUMAN	Keratin, type II cytoskeletal 72 (Cytokeratin-72) (CK-72) (Keratin-72) (K72) (Type II inner root sheath-specific keratin-K6irs2) (Type-II keratin Kb35)	reviewed	Evidence at protein level	KRT72	Homo sapiens (Human)	511	55877	1.70827e+09	9.23256					1	1	2	0.0235									1	0	1	0.0215												-0.0873667	-2.70671	-0.794605
Q02818	NUCB1_HUMAN	Nucleobindin-1 (CALNUC)	reviewed	Evidence at protein level	NUCB1	Homo sapiens (Human)	461	53879	6.19449e+08	8.79201	30	0	30	0.0152	28	0	28	0.0239	30	0	30	0.0152	30	0	30	0.0282	26	0	26	0.039	20	0	20	0.0217	27	0	27	0.0239	-0.912866	0.0970003	-0.0524865	-1.52244	1.13411	0.261104	-1.74966	-0.169418	-0.404279	0.771352	0.513902
O43149	ZZEF1_HUMAN	Zinc finger ZZ-type and EF-hand domain-containing protein 1	reviewed	Evidence at protein level	ZZEF1	Homo sapiens (Human)	2961	331075	3.15157e+08	8.49853	1	5	6	0.0068	4	6	10	0.0068	2	7	9	0.0068	6	0	6	0.0044					7	0	7	0.0044					0.129887	0.18636	0.200312	0.510913	0.0564728	-0.226555	-0.370395	0.187357	0.0398631	0.0774009	-0.235857
Q2M2I5	K1C24_HUMAN	Keratin, type I cytoskeletal 24 (Cytokeratin-24) (CK-24) (Keratin-24) (K24) (Type I keratin-24)	reviewed	Evidence at protein level	KRT24	Homo sapiens (Human)	525	55087	2.54603e+09	9.40586	1	0	1	0.0171	1	0	1	0.0171	1	0	1	0.0171	1	0	1	0.0152	1	0	1	0.021	1	0	1	0.0133	2	0	2	0.0133	0.655416	0.49995	0.093014	-0.209614	0.425207	-0.717869	-1.10354	-0.720194	0.180049	0.07574	0.143507
Q4ZHG4	FNDC1_HUMAN	Fibronectin type III domain-containing protein 1 (Activation-associated cDNA protein) (Expressed in synovial lining protein)	reviewed	Evidence at transcript level	FNDC1	Homo sapiens (Human)	1894	205558	1.1329e+07	7.05419	11	0	11	0.0032	4	0	4	0.0095	3	0	3	0.0042	7	0	7	0.0032					3	0	3	0.0042	3	0	3	0.0042	-0.371392	0.157459	-0.0229213	-0.143839	0.446799	0.358436	-0.680331	0.132545	0.0508255	0.178388	0.99525
P39060	COIA1_HUMAN	Collagen alpha-1(XVIII) chain [Cleaved into: Endostatin]	reviewed	Evidence at protein level	COL18A1	Homo sapiens (Human)	1754	178188	4.10534e+08	8.61335	8	0	8	0.0097	15	0	15	0.0063	13	0	13	0.0051	13	0	13	0.0063	11	0	11	0.0114	9	0	9	0.0034	13	0	13	0.0051	-0.350796	0.555094	-0.0458426	0.902568	0.915191	0.670033	-0.578015	0.255124	-0.214929	-0.0554762	0.338504
P00750	TPA_HUMAN	Tissue-type plasminogen activator (t-PA) (t-plasminogen activator) (tPA) (EC 3.4.21.68) (Alteplase) (Reteplase) [Cleaved into: Tissue-type plasminogen activator chain A; Tissue-type plasminogen activator chain B]	reviewed	Evidence at protein level	PLAT	Homo sapiens (Human)	562	62917	1.56905e+08	8.19564	1	4	4	0.0107	0	13	13	0.0107	1	4	4	0.0107	1	6	6	0.0125	0	13	13	0.0142	0	16	16	0.0178	0	16	16	0.016	-0.292164	0.1455	-0.14766	-0.16211	0.473043	-0.491645	-0.268246	-0.206458	-0.0925157	0.0594625
Q13596	SNX1_HUMAN	Sorting nexin-1	reviewed	Evidence at protein level	SNX1	Homo sapiens (Human)	522	59070	1.96191e+07	7.29268									4	0	4	0.0115	3	0	3	0.0172	3	0	3	0.0211															-0.418231	0.453443	0.126565	0.866691	-0.817527
Q9Y2X3	NOP58_HUMAN	Nucleolar protein 58 (Nucleolar protein 5)	reviewed	Evidence at protein level	NOP58	Homo sapiens (Human)	529	59578	1.57093e+06	6.19616																	2	0	2	0.0227
Q9UMR2	DD19B_HUMAN	ATP-dependent RNA helicase DDX19B (EC 3.6.4.13) (DEAD box RNA helicase DEAD5) (DEAD box protein 19B)	reviewed	Evidence at protein level	DDX19B	Homo sapiens (Human)	479	53927															2	0	2	0.0188																						0.22124	-0.293326
Q9GZZ9	UBA5_HUMAN	Ubiquitin-like modifier-activating enzyme 5 (Ubiquitin-activating enzyme 5) (ThiFP1) (UFM1-activating enzyme) (Ubiquitin-activating enzyme E1 domain-containing protein 1)	reviewed	Evidence at protein level	UBA5	Homo sapiens (Human)	404	44863	1.31343e+07	7.11841									3	0	3	0.0149													1	1	2	0.0149							0.0471714	0.383683	0.0903564
Q9Y3Z3	SAMH1_HUMAN	Deoxynucleoside triphosphate triphosphohydrolase SAMHD1 (dNTPase) (EC 3.1.5.-) (Dendritic cell-derived IFNG-induced protein) (DCIP) (Monocyte protein 5) (MOP-5) (SAM domain and HD domain-containing protein 1)	reviewed	Evidence at protein level	SAMHD1	Homo sapiens (Human)	626	72201	1.61761e+07	7.20887	0	8	8	0.0192					1	2	3	0.0144					1	2	3	0.0128					3	0	3	0.0096	-0.802578	-1.02315	-0.0229213				-0.143839	0.92416	0.0684317
Q9Y6Y8	S23IP_HUMAN	SEC23-interacting protein (p125)	reviewed	Evidence at protein level	SEC23IP	Homo sapiens (Human)	1000	111076	3.79556e+07	7.57928	1	3	4	0.008	2	0	2	0.008	1	2	3	0.008	3	0	3	0.008	5	0	5	0.008									-0.860047	-1.26067	-0.0358768	-0.41358	-1.48955	0.496296	0.360429	1.42378	1.18493	0.346145	-0.0787297
P06703	S10A6_HUMAN	Protein S100-A6 (Calcyclin) (Growth factor-inducible protein 2A9) (MLN 4) (Prolactin receptor-associated protein) (PRA) (S100 calcium-binding protein A6)	reviewed	Evidence at protein level	S100A6	Homo sapiens (Human)	90	10180	1.5076e+08	8.17829	4	0	4	0.0889	3	0	3	0.0778	4	0	4	0.0889	4	0	4	0.1	4	0	4	0.0778	4	0	4	0.1	2	0	2	0.0889	2.69109	0.658406	-0.270405	-0.0445138	-1.32346	0.541474	-0.27572	1.32445	-0.318241	0.478025	-0.00697605
P31949	S10AB_HUMAN	Protein S100-A11 (Calgizzarin) (Metastatic lymph node gene 70 protein) (MLN 70) (Protein S100-C) (S100 calcium-binding protein A11) [Cleaved into: Protein S100-A11, N-terminally processed]	reviewed	Evidence at protein level	S100A11	Homo sapiens (Human)	105	11740	7.38788e+07	7.86852	3	0	3	0.0667	3	0	3	0.0667	5	0	5	0.0571	3	0	3	0.0667	2	0	2	0.0667	2	0	2	0.0571	3	0	3	0.0857	2.87912	1.12115	-0.626848	-0.331861	-4.43942	-1.24506	4.50354	0.305285	0.108959	-0.0531508	1.10919
Q16629	SRSF7_HUMAN	Serine/arginine-rich splicing factor 7 (Splicing factor 9G8) (Splicing factor, arginine/serine-rich 7)	reviewed	Evidence at protein level	SRSF7	Homo sapiens (Human)	238	27367	2.05249e+07	7.31228	3	0	3	0.0294	3	0	3	0.0588	5	0	5	0.0294													4	0	4	0.0672	0.372056	-0.111949	-0.164435	-0.9514	-0.888616	0.172076	0.120918	0.847092	0.546789
P05413	FABPH_HUMAN	Fatty acid-binding protein, heart (Fatty acid-binding protein 3) (Heart-type fatty acid-binding protein) (H-FABP) (Mammary-derived growth inhibitor) (MDGI) (Muscle fatty acid-binding protein) (M-FABP)	reviewed	Evidence at protein level	FABP3	Homo sapiens (Human)	133	14858	3.57479e+07	7.55325	2	0	2	0.0451	3	0	3	0.0977	5	0	5	0.1053	4	0	4	0.0677	3	0	3	0.0677	2	0	2	0.0677	3	0	3	0.0451	-0.487991	-0.260771	0.0684317	-0.160449	-0.267747	0.898582	0.765704	0.71953	-0.563731	-0.425871	1.70647
Q96HC4	PDLI5_HUMAN	PDZ and LIM domain protein 5 (Enigma homolog) (Enigma-like PDZ and LIM domains protein)	reviewed	Evidence at protein level	PDLIM5	Homo sapiens (Human)	596	63945	1.21424e+07	7.0843					1	6	7	0.0134	5	0	5	0.0117	1	6	7	0.0268	3	2	5	0.0134	4	0	4	0.0218								0.122579	-0.994917	0.0531508	0.027572	1.18128	0.551772	0.875992	-0.239511
P29373	RABP2_HUMAN	Cellular retinoic acid-binding protein 2 (Cellular retinoic acid-binding protein II) (CRABP-II)	reviewed	Evidence at protein level	CRABP2	Homo sapiens (Human)	138	15693	4.17012e+07	7.62015	4	0	4	0.0435	6	0	6	0.0435	4	2	6	0.0435	6	0	6	0.1159	4	2	6	0.0435	3	0	3	0.0652	3	0	3	0.0435	-0.36508	-0.671029	-0.0365412	-0.00797263	-0.864366	1.13842	2.38149	0.868684	0.162442	-0.559413	0.779989
P78332	RBM6_HUMAN	RNA-binding protein 6 (Lung cancer antigen NY-LU-12) (Protein G16) (RNA-binding motif protein 6) (RNA-binding protein DEF-3)	reviewed	Evidence at protein level	RBM6	Homo sapiens (Human)	1123	128644	2.08375e+07	7.31885	1	2	3	0.0053									2	2	4	0.008									4	0	4	0.008	-0.123576	-0.415573	-0.177059							-0.299306	-0.029233
A6NKH3	RL37L_HUMAN	Putative 60S ribosomal protein L37a-like protein (Ribosomal protein L37a pseudogene 8)	reviewed	Uncertain	RPL37AP8	Homo sapiens (Human)	93	10583	6.9383e+06	6.84125	1	0	1	0.0865	1	0	1	0.0865	1	0	1	0.0865					1	0	1	0.0865									2.03667	0.408929	-0.0694283	-0.118593	-2.86051	-0.942763	1.39521	0.501279	-0.222237
P61513	RL37A_HUMAN	60S ribosomal protein L37a	reviewed	Evidence at protein level	RPL37A	Homo sapiens (Human)	92	10275			1	0	1	0.0865	1	0	1	0.0865	1	0	1	0.0865					1	0	1	0.0865									2.03667	0.408929	-0.0694283	-0.118593	-2.86051	-0.942763	1.39521	0.501279	-0.222237
O75367	H2AY_HUMAN	Core histone macro-H2A.1 (Histone macroH2A1) (mH2A1) (Histone H2A.y) (H2A/y) (Medulloblastoma antigen MU-MB-50.205)	reviewed	Evidence at protein level	H2AFY	Homo sapiens (Human)	372	39617	5.65889e+06	6.75273																	3	0	3	0.0242
Q9NUU7	DD19A_HUMAN	ATP-dependent RNA helicase DDX19A (EC 3.6.4.13) (DDX19-like protein) (DEAD box protein 19A)	reviewed	Evidence at protein level	DDX19A	Homo sapiens (Human)	478	53975	6.12589e+06	6.78717									1	3	4	0.0146	2	0	2	0.0188	1	7	8	0.0126															-0.229213	0.618875	0.290669	0.22124	-0.293326
P35916	VGFR3_HUMAN	Vascular endothelial growth factor receptor 3 (VEGFR-3) (EC 2.7.10.1) (Fms-like tyrosine kinase 4) (FLT-4) (Tyrosine-protein kinase receptor FLT4)	reviewed	Evidence at protein level	FLT4	Homo sapiens (Human)	1363	152757	9.83015e+06	6.99256													1	0	1	0.0117																						0.0239179	0.377371
O94985	CSTN1_HUMAN	Calsyntenin-1 (Alcadein-alpha) (Alc-alpha) (Alzheimer-related cadherin-like protein) (Non-classical cadherin XB31alpha) [Cleaved into: Soluble Alc-alpha (SAlc-alpha); CTF1-alpha (C-terminal fragment 1-alpha)]	reviewed	Evidence at protein level	CLSTN1	Homo sapiens (Human)	981	109793	5.10777e+08	8.70823	1	14	15	0.0092	1	13	14	0.0183	1	0	1	0.0092	1	0	1	0.0092	1	8	9	0.0082	11	0	11	0.0092	10	0	10	0.0092	-1.05106	1.31781	0.0491645	-0.216258	0.534498	0.310268	-0.743614	0.0823838	-0.209614	0.786134	-0.513238
P09681	GIP_HUMAN	Gastric inhibitory polypeptide (GIP) (Glucose-dependent insulinotropic polypeptide) (Incretin hormone)	reviewed	Evidence at protein level	GIP	Homo sapiens (Human)	153	17108	1.97708e+07	7.29602	3	0	3	0.0654	2	0	2	0.0588					2	0	2	0.0588	2	0	2	0.0654	3	0	3	0.0654	3	0	3	0.0588	-0.561738	-0.027572	-0.673687	1.29987	0.0983291	0.371059				0.584992	0.277713
Q8TD47	RS4Y2_HUMAN	40S ribosomal protein S4, Y isoform 2	reviewed	Evidence at transcript level	RPS4Y2	Homo sapiens (Human)	263	29295	3.22548e+07	7.50859					1	0	1	0.0342									0	1	1	0.0418												0.79228	0.349799	-0.611235
Q96B54	ZN428_HUMAN	Zinc finger protein 428 (Enzyme-like protein PIT13)	reviewed	Evidence at protein level	ZNF428	Homo sapiens (Human)	188	20481	6.07282e+06	6.78339	1	0	1	0.0585									1	0	1	0.0585	1	0	1	0.0585					1	0	1	0.0585	-2.233	1.26399	0.072418							1.44836	0.908547
Q02218	ODO1_HUMAN	2-oxoglutarate dehydrogenase, mitochondrial (EC 1.2.4.2) (2-oxoglutarate dehydrogenase complex component E1) (OGDC-E1) (Alpha-ketoglutarate dehydrogenase)	reviewed	Evidence at protein level	OGDH	Homo sapiens (Human)	1023	115935	2.3515e+06	6.37134					3	0	3	0.0176									1	0	1	0.0118												-1.77092	-0.315915	-0.941102
P30740	ILEU_HUMAN	Leukocyte elastase inhibitor (LEI) (Monocyte/neutrophil elastase inhibitor) (EI) (M/NEI) (Peptidase inhibitor 2) (PI-2) (Serpin B1)	reviewed	Evidence at protein level	SERPINB1	Homo sapiens (Human)	379	42742	3.81749e+06	6.58178	2	0	2	0.0237					2	0	2	0.0264																	-0.297645	-0.691625	-0.24084				0.89526	0.0963359	0.0734146
Q13838	DX39B_HUMAN	Spliceosome RNA helicase DDX39B (EC 3.6.4.13) (56 kDa U2AF65-associated protein) (ATP-dependent RNA helicase p47) (DEAD box protein UAP56) (HLA-B-associated transcript 1 protein)	reviewed	Evidence at protein level	DDX39B	Homo sapiens (Human)	428	48991	6.68804e+07	7.8253					5	0	5	0.0234	3	4	7	0.0327	3	0	3	0.0187	5	0	5	0.0187					5	0	5	0.0164				0.282364	-1.50915	0.0873667	0.612564	1.53672	0.599276	0.0986613	-0.574694
Q96E39	RMXL1_HUMAN	RNA binding motif protein, X-linked-like-1 (Heterogeneous nuclear ribonucleoprotein G-like 1) [Cleaved into: RNA binding motif protein, X-linked-like-1, N-terminally processed]	reviewed	Evidence at protein level	RBMXL1	Homo sapiens (Human)	390	42142																							2	0	2	0.0179	6	0	6	0.0196
P11047	LAMC1_HUMAN	Laminin subunit gamma-1 (Laminin B2 chain) (Laminin-1 subunit gamma) (Laminin-10 subunit gamma) (Laminin-11 subunit gamma) (Laminin-2 subunit gamma) (Laminin-3 subunit gamma) (Laminin-4 subunit gamma) (Laminin-6 subunit gamma) (Laminin-7 subunit gamma) (Laminin-8 subunit gamma) (Laminin-9 subunit gamma) (S-laminin subunit gamma) (S-LAM gamma)	reviewed	Evidence at protein level	LAMC1	Homo sapiens (Human)	1609	177603	1.5906e+08	8.20156	35	0	35	0.0062	29	0	29	0.0037	42	0	42	0.0068	50	0	50	0.005	34	0	34	0.0056	22	0	22	0.0093	35	0	35	0.0075	-0.400957	-0.191343	0.0494967	-0.403946	0.749095	0.709232	-0.549115	0.223234	-0.356111	-0.0282364	0.410258
P35637	FUS_HUMAN	RNA-binding protein FUS (75 kDa DNA-pairing protein) (Oncogene FUS) (Oncogene TLS) (POMp75) (Translocated in liposarcoma protein)	reviewed	Evidence at protein level	FUS	Homo sapiens (Human)	526	53426	4.22461e+07	7.62579	3	0	3	0.0133	2	0	2	0.0361	7	0	7	0.0361	4	0	4	0.0361	3	0	3	0.0114	3	0	3	0.0133	3	0	3	0.0171	0.774341	0.538485	-0.218251	-0.674019	-0.707903	0.0192672	-0.667708	0.494635	0.147161	1.02016	-0.611899
Q9H8L6	MMRN2_HUMAN	Multimerin-2 (EMILIN-3) (Elastin microfibril interface located protein 3) (Elastin microfibril interfacer 3) (EndoGlyx-1 p125/p140 subunit)	reviewed	Evidence at protein level	MMRN2	Homo sapiens (Human)	949	104409	9.35176e+07	7.97089	4	0	4	0.0253	4	0	4	0.0253	6	0	6	0.0253	3	0	3	0.0137	4	0	4	0.019	2	0	2	0.0095	3	0	3	0.0095	0.229877	0.731489	0.108959	-0.767365	0.34382	0.90589	-0.769026	0.0837126	-0.152144	0.349135	-0.0142843
P43243	MATR3_HUMAN	Matrin-3	reviewed	Evidence at protein level	MATR3	Homo sapiens (Human)	847	94623	9.42102e+07	7.9741	4	4	8	0.0071	2	5	7	0.026	4	7	11	0.0083	5	6	11	0.0106	10	8	18	0.0094	7	0	7	0.0106	4	6	10	0.0106	-0.084377	-1.3972	0.0428529	-0.0209281	-0.566721	0.300302	0.45145	0.661396	0.570707	0.959041	-0.248148
Q13200	PSMD2_HUMAN	26S proteasome non-ATPase regulatory subunit 2 (26S proteasome regulatory subunit RPN1) (26S proteasome regulatory subunit S2) (26S proteasome subunit p97) (Protein 55.11) (Tumor necrosis factor type 1 receptor-associated protein 2)	reviewed	Evidence at protein level	PSMD2	Homo sapiens (Human)	908	100200	2.97664e+07	7.47373	3	0	3	0.0066					1	6	7	0.0132	1	0	1	0.0066	1	8	9	0.0088									-0.568714	-1.32678	0.00963359				0.805235	0.543467	0.138524	0.118261	0.150483
P60903	S10AA_HUMAN	Protein S100-A10 (Calpactin I light chain) (Calpactin-1 light chain) (Cellular ligand of annexin II) (S100 calcium-binding protein A10) (p10 protein) (p11)	reviewed	Evidence at protein level	S100A10	Homo sapiens (Human)	97	11203	1.98062e+08	8.2968	6	0	6	0.1753	7	0	7	0.0722	5	0	5	0.1753	6	0	6	0.1856	6	0	6	0.0619	5	0	5	0.2371	6	0	6	0.1031	2.06358	0.839451	-0.20297	-0.264425	-0.66804	-0.901903	0.0106302	0.966681	0.175398	0.774009	-0.0847092
O00203	AP3B1_HUMAN	AP-3 complex subunit beta-1 (Adaptor protein complex AP-3 subunit beta-1) (Adaptor-related protein complex 3 subunit beta-1) (Beta-3A-adaptin) (Clathrin assembly protein complex 3 beta-1 large chain)	reviewed	Evidence at protein level	AP3B1	Homo sapiens (Human)	1094	121320	1.08891e+07	7.03699																	4	0	4	0.0055
P00325	ADH1B_HUMAN	Alcohol dehydrogenase 1B (EC 1.1.1.1) (Alcohol dehydrogenase subunit beta)	reviewed	Evidence at protein level	ADH1B	Homo sapiens (Human)	375	39855	2.90115e+07	7.46257					1	0	1	0.0213	1	6	7	0.0213	1	6	7	0.0373	1	10	11	0.0213					1	4	5	0.0373				0.546125	0.646115	-0.0106302	0.612231	1.2733	0.161446	0.261436	0.144172
O95428	PPN_HUMAN	Papilin	reviewed	Evidence at transcript level	PAPLN	Homo sapiens (Human)	1278	137700	112679407	8.05184	0	28	28	0.0125	0	15	15	0.0078	0	22	22	0.007	0	26	26	0.0086	0	21	21	0.007	0	10	10	0.0086	0	14	14	0.0055	-0.249477	-0.209614	-0.0232535	-0.716872	0.891273	0.835465	-1.15304	-0.146829	0.0318905	0.421553	0.521875
P21281	VATB2_HUMAN	V-type proton ATPase subunit B, brain isoform (V-ATPase subunit B 2) (Endomembrane proton pump 58 kDa subunit) (HO57) (Vacuolar proton pump subunit B 2)	reviewed	Evidence at protein level	ATP6V1B2	Homo sapiens (Human)	511	56501	9.54569e+06	6.97981	3	0	3	0.0117					1	1	2	0.0117	1	2	3	0.0117	2	2	4	0.0117									0.198651	-1.33807	0.194001				0.760722	0.755406	-0.294323	0.331861	0.641464
P49902	5NTC_HUMAN	Cytosolic purine 5'-nucleotidase (EC 3.1.3.5) (Cytosolic 5'-nucleotidase II)	reviewed	Evidence at protein level	NT5C2	Homo sapiens (Human)	561	64970	1.08896e+07	7.03701													1	2	3	0.016																						-0.395642	0.668372
P30050	RL12_HUMAN	60S ribosomal protein L12	reviewed	Evidence at protein level	RPL12	Homo sapiens (Human)	165	17819	4.21018e+07	7.6243	3	0	3	0.0424	4	0	4	0.0485	5	3	8	0.0909	3	2	5	0.0424	3	4	7	0.0909					3	0	3	0.097	1.16334	-1.29921	-0.0531508	-0.129555	-1.14872	0.167425	0.682324	1.01518	0.798259	0.816862	-0.614889
Q00266	METK1_HUMAN	S-adenosylmethionine synthase isoform type-1 (AdoMet synthase 1) (EC 2.5.1.6) (Methionine adenosyltransferase 1) (MAT 1) (Methionine adenosyltransferase I/III) (MAT-I/III)	reviewed	Evidence at protein level	MAT1A	Homo sapiens (Human)	395	43648															2	0	2	0.0169	2	0	2	0.0169																		0.806232	-0.578348
Q13790	APOF_HUMAN	Apolipoprotein F (Apo-F) (Lipid transfer inhibitor protein) (LTIP)	reviewed	Evidence at protein level	APOF	Homo sapiens (Human)	326	35399	4.06297e+08	8.60884	5	0	5	0.0399	5	0	5	0.0337	5	0	5	0.0399	8	0	8	0.0399	6	0	6	0.0245	4	0	4	0.0337	6	0	6	0.0215	0.463077	-1.0474	0.0963359	-0.0435173	0.554098	0.458426	0.0302295	-0.179384	-0.112281	-0.226888	0.92715
P46939	UTRO_HUMAN	Utrophin (Dystrophin-related protein 1) (DRP-1)	reviewed	Evidence at protein level	UTRN	Homo sapiens (Human)	3433	394466	2.79386e+08	8.44621																	8	0	8	0.0035
Q6UXG2	K1324_HUMAN	UPF0577 protein KIAA1324 (Estrogen-induced gene 121 protein)	reviewed	Evidence at transcript level	KIAA1324	Homo sapiens (Human)	1013	111382	3.25543e+06	6.51261					2	0	2	0.0168																								-1.17696	1.0092	0.260107
O14983	AT2A1_HUMAN	Sarcoplasmic/endoplasmic reticulum calcium ATPase 1 (SERCA1) (SR Ca(2+)-ATPase 1) (EC 3.6.3.8) (Calcium pump 1) (Calcium-transporting ATPase sarcoplasmic reticulum type, fast twitch skeletal muscle isoform) (Endoplasmic reticulum class 1/2 Ca(2+) ATPase)	reviewed	Evidence at protein level	ATP2A1	Homo sapiens (Human)	1001	110252	2.41129e+06	6.38225					1	0	1	0.008					2	0	2	0.009																0.777996	-0.305617	-0.737468				-0.119922	0.331861
P58107	EPIPL_HUMAN	Epiplakin (450 kDa epidermal antigen)	reviewed	Evidence at protein level	EPPK1	Homo sapiens (Human)	5090	555621	1.18328e+08	8.07309	4	0	4	0.0022	8	0	8	0.0014	20	0	20	0.0014	9	0	9	0.0014	12	0	12	0.0037	2	0	2	0.002	2	0	2	0.0012	1.18427	1.27529	0.3302	0.0561406	-3.24818	-0.454108	2.05195	0.435505	0.495632	0.392984	0.310268
P55103	INHBC_HUMAN	Inhibin beta C chain (Activin beta-C chain)	reviewed	Evidence at transcript level	INHBC	Homo sapiens (Human)	352	38238	1.67196e+08	8.22323	9	0	9	0.0398	9	0	9	0.054	8	0	8	0.054	10	0	10	0.0256	8	0	8	0.0341	9	0	9	0.0227	9	0	9	0.0284	-0.353453	-0.25446	0.0358768	-0.0232535	0.274391	0.593629	-0.153805	0.00431851	0.191343	-0.0760722	0.0338837
Q9UQ53	MGT4B_HUMAN	Alpha-1,3-mannosyl-glycoprotein 4-beta-N-acetylglucosaminyltransferase B (EC 2.4.1.145) (N-glycosyl-oligosaccharide-glycoprotein N-acetylglucosaminyltransferase IVb) (GlcNAc-T IVb) (GnT-IVb) (N-acetylglucosaminyltransferase IVb) (UDP-N-acetylglucosamine: alpha-1,3-D-mannoside beta-1,4-N-acetylglucosaminyltransferase IVb)	reviewed	Evidence at protein level	MGAT4B	Homo sapiens (Human)	548	63198	3.33359e+06	6.52291									4	0	4	0.0274	5	0	5	0.0383																			0.171079	0.243165	0.0112946	-0.241504	0.207288
Q15404	RSU1_HUMAN	Ras suppressor protein 1 (RSP-1) (Rsu-1)	reviewed	Evidence at protein level	RSU1	Homo sapiens (Human)	277	31540	506380	5.70448									1	0	1	0.0361																							0.240508	0.518553	-0.664718
Q9HCS7	SYF1_HUMAN	Pre-mRNA-splicing factor SYF1 (Protein HCNP) (XPA-binding protein 2)	reviewed	Evidence at protein level	XAB2	Homo sapiens (Human)	855	100010	6.00267e+06	6.77834					3	0	3	0.014																								1.05837	0.181377	-1.1454
P37837	TALDO_HUMAN	Transaldolase (EC 2.2.1.2)	reviewed	Evidence at protein level	TALDO1	Homo sapiens (Human)	337	37540	4.311e+06	6.63458					2	0	2	0.0326	6	0	6	0.0267																				-0.805235	-1.97788	-0.091353	2.37418	0.158124	0.152809
Q8IWU6	SULF1_HUMAN	Extracellular sulfatase Sulf-1 (hSulf-1) (EC 3.1.6.-)	reviewed	Evidence at protein level	SULF1	Homo sapiens (Human)	871	101027	1.22933e+07	7.08967	11	0	11	0.0092					6	0	6	0.008	9	0	9	0.0092									3	0	3	0.008	0.0332193	0.259775	-0.143507				-1.27828	-0.573033	-0.311265	0.202305	0.930804
Q15008	PSMD6_HUMAN	26S proteasome non-ATPase regulatory subunit 6 (26S proteasome regulatory subunit RPN7) (26S proteasome regulatory subunit S10) (Breast cancer-associated protein SGA-113M) (Phosphonoformate immuno-associated protein 4) (Proteasome regulatory particle subunit p44S10) (p42A)	reviewed	Evidence at protein level	PSMD6	Homo sapiens (Human)	389	45531	1.23154e+07	7.09045					1	0	1	0.0283	1	0	1	0.0283					1	0	1	0.0386					1	2	3	0.0283				0.350463	-2.44394	0.120918	-0.068416		0.235951
O60506	HNRPQ_HUMAN	Heterogeneous nuclear ribonucleoprotein Q (hnRNP Q) (Glycine- and tyrosine-rich RNA-binding protein) (GRY-RBP) (NS1-associated protein 1) (Synaptotagmin-binding, cytoplasmic RNA-interacting protein)	reviewed	Evidence at protein level	SYNCRIP	Homo sapiens (Human)	623	69603	7.1058e+07	7.85161	0	7	7	0.0177	3	1	4	0.0177	0	7	7	0.0289	0	4	4	0.0193	0	4	4	0.0177	1	4	5	0.0096	0	10	10	0.0096	0.395974	-0.588313	-0.144172	-0.573697	-0.351128	-0.213932	0.342159	1.0587	0.704913	0.71056	-0.779657
P12830	CADH1_HUMAN	Cadherin-1 (CAM 120/80) (Epithelial cadherin) (E-cadherin) (Uvomorulin) (CD antigen CD324) [Cleaved into: E-Cad/CTF1; E-Cad/CTF2; E-Cad/CTF3]	reviewed	Evidence at protein level	CDH1	Homo sapiens (Human)	882	97456	7.04738e+08	8.84803	3	0	3	0.0102	2	0	2	0.0102	3	0	3	0.0102	3	0	3	0.0113	3	0	3	0.0102	2	0	2	0.0113	4	0	4	0.0102	0.388001	0.0993257	-0.285354	-1.1836	1.41215	0.906554	-0.614557	-0.591635	0.172076	0.849417	0.553101
O14558	HSPB6_HUMAN	Heat shock protein beta-6 (HspB6) (Heat shock 20 kDa-like protein p20)	reviewed	Evidence at protein level	HSPB6	Homo sapiens (Human)	160	17136	2.18009e+07	7.33847	2	0	2	0.0688	2	0	2	0.0812	3	0	3	0.0812	3	0	3	0.0812	2	0	2	0.0812					1	0	1	0.0688	0.0498289	0.406936	0.273727	-0.233199	0.60293	0.652094	-0.715211	0.242833	0.00697605	0.0624522	0.460751
Q15198	PGFRL_HUMAN	Platelet-derived growth factor receptor-like protein (PDGFR-like protein) (PDGF receptor beta-like tumor suppressor)	reviewed	Evidence at protein level	PDGFRL	Homo sapiens (Human)	375	41861	5.372e+07	7.73014	6	0	6	0.0213	7	0	7	0.032	8	0	8	0.0187	8	0	8	0.016	8	0	8	0.0293	5	0	5	0.016	5	0	5	0.0213	-0.930472	0.40295	-0.291333	-0.215593	0.958376	0.825831	-0.659403	0.0355446	-0.136863	0.12424	-0.525529
Q8WXD2	SCG3_HUMAN	Secretogranin-3 (Secretogranin III) (SgIII)	reviewed	Evidence at protein level	SCG3	Homo sapiens (Human)	468	53005	2.33672e+07	7.36861	3	5	8	0.0192	2	4	6	0.015	5	0	5	0.0192	3	4	7	0.0513	1	4	5	0.015					1	4	5	0.015	-0.629838	0.743115	0.0548118	-1.22845	0.892602	0.611899	-0.843105	-0.461084	-0.297645	0.898582	0.69993
P46777	RL5_HUMAN	60S ribosomal protein L5	reviewed	Evidence at protein level	RPL5	Homo sapiens (Human)	297	34363	4.20584e+07	7.62385	5	0	5	0.0337	8	0	8	0.0404	8	0	8	0.0438	7	0	7	0.0269	9	0	9	0.037					8	0	8	0.0236	-0.00664386	-0.462745	0.0677673	-0.0793941	-1.66395	-0.243497	1.50184	1.03578	0.252799	0.614557	-0.0690961
P28300	LYOX_HUMAN	Protein-lysine 6-oxidase (EC 1.4.3.13) (Lysyl oxidase)	reviewed	Evidence at protein level	LOX	Homo sapiens (Human)	417	46944	3.34988e+08	8.52503	8	0	8	0.048	10	0	10	0.0432	10	0	10	0.0336	11	0	11	0.0144	9	0	9	0.0384	10	0	10	0.0168	9	0	9	0.0384	0.206624	0.455436	-0.0375378	-0.59695	0.377703	0.0684317	-0.597283	-0.191343	-0.189682	0.302628	0.668372
Q13630	FCL_HUMAN	GDP-L-fucose synthase (EC 1.1.1.271) (GDP-4-keto-6-deoxy-D-mannose-3,5-epimerase-4-reductase) (Protein FX) (Red cell NADP(H)-binding protein) (Short-chain dehydrogenase/reductase family 4E member 1)	reviewed	Evidence at protein level	TSTA3	Homo sapiens (Human)	321	35893	3.81168e+07	7.58112									3	0	3	0.0343	2	0	2	0.0343	2	0	2	0.0436															0.491645	0.740126	0.497957	0.257782	0.520878
P31483	TIA1_HUMAN	Nucleolysin TIA-1 isoform p40 (RNA-binding protein TIA-1) (T-cell-restricted intracellular antigen-1) (TIA-1) (p40-TIA-1)	reviewed	Evidence at protein level	TIA1	Homo sapiens (Human)	386	42963	9.25578e+06	6.96641					1	2	3	0.0181																								-0.488323	-0.294323	0.683985
Q9UJJ9	GNPTG_HUMAN	N-acetylglucosamine-1-phosphotransferase subunit gamma (GlcNAc-1-phosphotransferase subunit gamma) (UDP-N-acetylglucosamine-1-phosphotransferase subunit gamma)	reviewed	Evidence at protein level	GNPTG	Homo sapiens (Human)	305	33974	2.18193e+07	7.33884	1	0	1	0.0328	3	0	3	0.0197	4	0	4	0.0197	4	0	4	0.0197	4	0	4	0.0328									-1.24207	0.641132	0.0405275	-0.00664386	0.54845	1.08959	-0.366741	0.0960037	-0.236853	-0.0890277	0.302628
P11413	G6PD_HUMAN	Glucose-6-phosphate 1-dehydrogenase (G6PD) (EC 1.1.1.49)	reviewed	Evidence at protein level	G6PD	Homo sapiens (Human)	515	59257	1.26629e+07	7.10253	2	0	2	0.0117					7	0	7	0.0194	6	0	6	0.0117	5	0	5	0.0136					5	0	5	0.0136	-0.268412	-0.639139	-0.388333				0.523204	0.936119	0.21061	0.216922	-0.0431851
Q92765	SFRP3_HUMAN	Secreted frizzled-related protein 3 (sFRP-3) (Frezzled) (Fritz) (Frizzled-related protein 1) (FrzB-1)	reviewed	Evidence at protein level	FRZB	Homo sapiens (Human)	325	36254	1.05886e+07	7.02484	1	0	1	0.04	1	0	1	0.04	2	0	2	0.0185	3	0	3	0.04	1	0	1	0.04					3	0	3	0.0246	-2.0958	1.77358	-0.246487	-0.718865	1.99183	1.03943	-0.868352	-0.260771	0.0986613	-0.0940106	0.474039
P11940	PABP1_HUMAN	Polyadenylate-binding protein 1 (PABP-1) (Poly(A)-binding protein 1)	reviewed	Evidence at protein level	PABPC1	Homo sapiens (Human)	636	70671	3.25188e+07	7.51213	2	3	5	0.0126	2	2	4	0.0126	0	12	12	0.0157	1	5	6	0.0094	1	11	12	0.0094	2	0	2	0.0158	1	4	5	0.0157	1.66462	-0.247484	0.146829	-0.148158	-0.987609	-0.0727502	0.144504	0.762715	0.101651	0.408265	-0.507591
P48643	TCPE_HUMAN	T-complex protein 1 subunit epsilon (TCP-1-epsilon) (CCT-epsilon)	reviewed	Evidence at protein level	CCT5	Homo sapiens (Human)	541	59671	6.80926e+07	7.8331	7	0	7	0.0129	2	4	6	0.0129	2	8	10	0.0148	6	0	6	0.0111	1	11	12	0.0111	2	0	2	0.0129	1	3	4	0.0129	1.11849	-0.158124	-0.036209	-0.0132877	-0.707238	0.025911	1.02183	1.01817	0.206624	0.232203	-0.106302
Q17R98	ZN827_HUMAN	Zinc finger protein 827	reviewed	Evidence at protein level	ZNF827	Homo sapiens (Human)	1081	119165	4.03984e+06	6.60636					5	0	5	0.0065																								-0.904893	0.427532	0.578015
Q01523	DEF5_HUMAN	Defensin-5 (Defensin, alpha 5) (HD5(20-94)) [Cleaved into: HD5(23-94); HD5(29-94); HD5(56-94); HD5(63-94)]	reviewed	Evidence at protein level	DEFA5	Homo sapiens (Human)	94	10071	2.1e+07	7.32222					1	0	1	0.0851	3	0	3	0.1277	3	0	3	0.1277	3	0	3	0.0851					3	0	3	0.0851				-0.956051	2.12537	1.21583	-0.709896	-0.547122	-1.13078	1.40219	1.13444
Q5MIZ7	P4R3B_HUMAN	Serine/threonine-protein phosphatase 4 regulatory subunit 3B (SMEK homolog 2)	reviewed	Evidence at protein level	PPP4R3B	Homo sapiens (Human)	849	97458	3.86654e+08	8.58732					2	0	2	0.0224					2	0	2	0.0259	1	2	3	0.0259												-0.440155	0.194997	0.0199316				-0.525197	-0.198983
P08123	CO1A2_HUMAN	Collagen alpha-2(I) chain (Alpha-2 type I collagen)	reviewed	Evidence at protein level	COL1A2	Homo sapiens (Human)	1366	129314	1.22788e+08	8.08916	15	0	15	0.0059	21	0	21	0.0044	22	0	22	0.0066	22	0	22	0.0044	14	0	14	0.011	18	0	18	0.011	17	0	17	0.0066	0.0298974	1.47394	-0.187357	-0.193004	0.711889	0.223234	-0.978308	-0.247816	-0.280703	0.324885	1.21583
Q6S8J7	POTEA_HUMAN	POTE ankyrin domain family member A (ANKRD26-like family A member 1) (Prostate, ovary, testis-expressed protein on chromosome 8) (POTE-8)	reviewed	Evidence at transcript level	POTEA	Homo sapiens (Human)	498	56166	3.23579e+08	8.50998	3	0	3	0.0261	3	0	3	0.0161					3	0	3	0.0261					3	0	3	0.0281					-0.154137	0.343155	0.46806	1.35535	-0.112613	-1.62143				-0.0574694	0.209281
P02745	C1QA_HUMAN	Complement C1q subcomponent subunit A	reviewed	Evidence at protein level	C1QA	Homo sapiens (Human)	245	26017	1.81321e+09	9.25845	4	0	4	0.0939	2	0	2	0.0408	3	0	3	0.0939	7	0	7	0.1102	2	0	2	0.0408	1	0	1	0.0408	2	0	2	0.0408	-1.2434	-0.580673	-0.0328871	-1.48258	1.41116	1.13975	0.0441816	-0.277049	0.485998	0.196326	-0.781317
O14908	GIPC1_HUMAN	PDZ domain-containing protein GIPC1 (GAIP C-terminus-interacting protein) (RGS-GAIP-interacting protein) (RGS19-interacting protein 1) (Synectin) (Tax interaction protein 2) (TIP-2)	reviewed	Evidence at protein level	GIPC1	Homo sapiens (Human)	333	36049	3.61521e+07	7.55813	1	0	1	0.036	1	0	1	0.036	1	0	1	0.036	1	0	1	0.036	2	0	2	0.036	1	0	1	0.036	1	0	1	0.036	-1.26565	-0.71953	-0.0983291	-0.0790619	0.481015	0.457097	-0.199316	-0.146497	-0.191011	0.634156	1.09757
P28676	GRAN_HUMAN	Grancalcin	reviewed	Evidence at protein level	GCA	Homo sapiens (Human)	217	24010	1.03506e+07	7.01496																	2	0	2	0.0507					2	0	2	0.0415
O94808	GFPT2_HUMAN	Glutamine--fructose-6-phosphate aminotransferase [isomerizing] 2 (EC 2.6.1.16) (D-fructose-6-phosphate amidotransferase 2) (Glutamine:fructose-6-phosphate amidotransferase 2) (GFAT 2) (GFAT2) (Hexosephosphate aminotransferase 2)	reviewed	Evidence at protein level	GFPT2	Homo sapiens (Human)	682	76931	3.01586e+07	7.47941													3	0	3	0.0103	4	0	4	0.0117	3	0	3	0.0161														-0.46208	-0.232203
Q6UX71	PXDC2_HUMAN	Plexin domain-containing protein 2 (Tumor endothelial marker 7-related protein)	reviewed	Evidence at protein level	PLXDC2	Homo sapiens (Human)	529	59583	1.62423e+07	7.21065	3	0	3	0.0208					2	0	2	0.0208	3	0	3	0.0208	4	0	4	0.0208									-0.70292	-0.47869	-0.00298974				0.833472	0.0634488	-0.295984	-0.77268	1.58821
P03952	KLKB1_HUMAN	Plasma kallikrein (EC 3.4.21.34) (Fletcher factor) (Kininogenin) (Plasma prekallikrein) (PKK) [Cleaved into: Plasma kallikrein heavy chain; Plasma kallikrein light chain]	reviewed	Evidence at protein level	KLKB1	Homo sapiens (Human)	638	71370	7.45701e+08	8.87256	30	0	30	0.0094	37	1	38	0.0204	35	0	35	0.0219	31	1	32	0.011	31	1	32	0.0266	26	0	26	0.0094	32	0	32	0.0172	-0.414909	0.441816	-0.0644454	-0.0332193	0.615221	0.764376	-0.183703	-0.0195994	0.263429	0.0870345	-0.496628
P08253	MMP2_HUMAN	72 kDa type IV collagenase (EC 3.4.24.24) (72 kDa gelatinase) (Gelatinase A) (Matrix metalloproteinase-2) (MMP-2) (TBE-1) [Cleaved into: PEX]	reviewed	Evidence at protein level	MMP2	Homo sapiens (Human)	660	73882	2.21698e+08	8.34576	2	16	18	0.0227	1	17	18	0.0288	2	20	22	0.0182	1	23	24	0.0182	1	14	15	0.0136	1	11	12	0.0152	1	15	16	0.0182	-1.13012	1.06435	-0.110952	0.0468392	0.346809	0.319902	-0.798592	0.310268	-0.495964	0.0136199	0.449125
P17655	CAN2_HUMAN	Calpain-2 catalytic subunit (EC 3.4.22.53) (Calcium-activated neutral proteinase 2) (CANP 2) (Calpain M-type) (Calpain large polypeptide L2) (Calpain-2 large subunit) (Millimolar-calpain) (M-calpain)	reviewed	Evidence at protein level	CAPN2	Homo sapiens (Human)	700	79995	8.92422e+07	7.95057	4	2	6	0.0257	3	8	11	0.0214	2	7	9	0.0257	3	5	8	0.0114	3	9	12	0.0243	2	2	4	0.0114	2	7	9	0.0243	1.15038	-0.172076	0.269408	-0.194333	-0.0372056	0.207953	-0.121583	0.790287	0.298309	0.165432	-0.207953
P09871	C1S_HUMAN	Complement C1s subcomponent (EC 3.4.21.42) (C1 esterase) (Complement component 1 subcomponent s) [Cleaved into: Complement C1s subcomponent heavy chain; Complement C1s subcomponent light chain]	reviewed	Evidence at protein level	C1S	Homo sapiens (Human)	688	76684	2.03619e+09	9.30882	25	0	25	0.0116	24	0	24	0.0203	26	0	26	0.0218	24	0	24	0.016	24	0	24	0.0174	22	0	22	0.016	25	0	25	0.0203	-1.23443	0.2621	-0.0528187	-1.06734	1.24008	0.895924	-1.16002	-0.269408	-0.0166096	0.717204	-0.652094
Q14767	LTBP2_HUMAN	Latent-transforming growth factor beta-binding protein 2 (LTBP-2)	reviewed	Evidence at protein level	LTBP2	Homo sapiens (Human)	1821	195052	2.3927e+08	8.37889	38	0	38	0.0055	26	0	26	0.0044	33	0	33	0.0093	37	0	37	0.0049	26	0	26	0.0055	23	0	23	0.0049	30	0	30	0.0077	0.269076	0.414909	0.00265754	-0.449789	0.458426	0.626183	-0.884297	-0.126565	-0.123576	0.522539	0.812211
O95965	ITGBL_HUMAN	Integrin beta-like protein 1 (Osteoblast-specific cysteine-rich protein) (Ten integrin EGF-like repeat domain-containing protein)	reviewed	Evidence at transcript level	ITGBL1	Homo sapiens (Human)	494	53921	1.55225e+08	8.19096	1	2	3	0.0142	1	15	16	0.0142	1	16	17	0.0405	3	14	17	0.0283	3	12	15	0.0405	3	2	5	0.0283	2	13	15	0.0263	0.196326	0.69993	-0.0156131	-0.988606	0.755406	0.581337	-0.674351	-0.349467	0.160781	0.647112	0.604923
P20810	ICAL_HUMAN	Calpastatin (Calpain inhibitor) (Sperm BS-17 component)	reviewed	Evidence at protein level	CAST	Homo sapiens (Human)	708	76573	1.12548e+07	7.05134	2	3	5	0.0141					0	8	8	0.0113	0	9	9	0.0127	2	5	7	0.0113	2	2	4	0.0127	1	5	6	0.0113	1.64967	-0.168754	-0.0578015				0.820184	1.00787	0.372388	0.770687	-0.828821
P08246	ELNE_HUMAN	Neutrophil elastase (EC 3.4.21.37) (Bone marrow serine protease) (Elastase-2) (Human leukocyte elastase) (HLE) (Medullasin) (PMN elastase)	reviewed	Evidence at protein level	ELANE	Homo sapiens (Human)	267	28518	1.05849e+07	7.02469	2	0	2	0.03					2	0	2	0.0262	2	0	2	0.0262					2	0	2	0.0375					0.97565	-0.382686	-0.372388				0.010298	0.287015	0.532173	-0.7863	1.19257
Q8NBI6	XXLT1_HUMAN	Xyloside xylosyltransferase 1 (EC 2.4.2.n3) (UDP-xylose:alpha-xyloside alpha-1,3-xylosyltransferase)	reviewed	Evidence at protein level	XXYLT1	Homo sapiens (Human)	393	43807	3.80194e+06	6.58001									3	0	3	0.0331	3	0	3	0.0204																			0.423878	0.680611	-0.283458	-0.817527	0.379364
Q16658	FSCN1_HUMAN	Fascin (55 kDa actin-bundling protein) (Singed-like protein) (p55)	reviewed	Evidence at protein level	FSCN1	Homo sapiens (Human)	493	54530	1.77256e+07	7.2486	3	0	3	0.0183	2	0	2	0.0243	6	0	6	0.0162	2	0	2	0.0203													0.568714	-0.128559	0.0249145	-0.771684	-0.846095	0.167093	0.444474	0.314919	-0.125569	-0.370395	0.414244
Q92616	GCN1_HUMAN	eIF-2-alpha kinase activator GCN1 (GCN1 eIF-2-alpha kinase activator homolog) (GCN1-like protein 1) (General control of amino-acid synthesis 1-like protein 1) (Translational activator GCN1) (HsGCN1)	reviewed	Evidence at protein level	GCN1	Homo sapiens (Human)	2671	292758	1.08781e+07	7.03655									2	0	2	0.003					10	0	10	0.0034															0.394977	0.860379	-0.0538152
P31025	LCN1_HUMAN	Lipocalin-1 (Tear lipocalin) (Tlc) (Tear prealbumin) (TP) (Von Ebner gland protein) (VEG protein)	reviewed	Evidence at protein level	LCN1	Homo sapiens (Human)	176	19250	4.73602e+07	7.67541	2	0	2	0.0341					2	0	2	0.0652	5	5	10	0.0625	1	2	3	0.0341									-0.218251	1.96592	0.285686				-0.198983	0.694947	-0.483673	-0.350463	1.03578
Q32P28	P3H1_HUMAN	Prolyl 3-hydroxylase 1 (EC 1.14.11.7) (Growth suppressor 1) (Leucine- and proline-enriched proteoglycan 1) (Leprecan-1)	reviewed	Evidence at protein level	P3H1	Homo sapiens (Human)	736	83394	1.1281e+07	7.05235	6	0	6	0.0136	2	0	2	0.0122	4	0	4	0.0177	3	0	3	0.0136	3	0	3	0.0231					2	0	2	0.0136	0.339833	-0.364083	0.000996578	-1.13012	0.523868	-0.494635	-1.07033	-0.0129555	-0.0209281	0.449457	0.279706
P38571	LICH_HUMAN	Lysosomal acid lipase/cholesteryl ester hydrolase (Acid cholesteryl ester hydrolase) (LAL) (EC 3.1.1.13) (Cholesteryl esterase) (Lipase A) (Sterol esterase)	reviewed	Evidence at protein level	LIPA	Homo sapiens (Human)	399	45419	2.61313e+06	6.41716													2	0	2	0.0276																						-0.755074	0.779989
P51570	GALK1_HUMAN	Galactokinase (EC 2.7.1.6) (Galactose kinase)	reviewed	Evidence at protein level	GALK1	Homo sapiens (Human)	392	42272	1.26258e+07	7.10126	2	0	2	0.0485	2	0	2	0.023	3	0	3	0.0281	3	0	3	0.0281	3	0	3	0.0281	2	0	2	0.0485	2	0	2	0.0204	0.00365412	-0.7378	0.101983	-0.380693	0.0428529	0.512906	0.283028	0.891273	0.535827	0.628509	-0.484005
P00747	PLMN_HUMAN	Plasminogen (EC 3.4.21.7) [Cleaved into: Plasmin heavy chain A; Activation peptide; Angiostatin; Plasmin heavy chain A, short form; Plasmin light chain B]	reviewed	Evidence at protein level	PLG	Homo sapiens (Human)	810	90569	1.01604e+10	10.0069	46	1	47	0.0099	51	2	53	0.0086	48	6	54	0.021	44	2	46	0.0148	45	1	46	0.0148	45	1	46	0.0099	42	6	48	0.0111	-0.286682	-0.195994	0.0222569	0.46208	-0.179384	0.188686	0.289672	-0.128559	0.158456	-0.155466	-1.01153
P22105	TENX_HUMAN	Tenascin-X (TN-X) (Hexabrachion-like protein)	reviewed	Evidence at protein level	TNXB	Homo sapiens (Human)	4242	458220	2.43652e+08	8.38677	59	7	66	0.0014	1	69	70	0.0021	1	89	90	0.0017	1	96	97	0.0021	52	4	56	0.0031	50	5	55	0.0019	49	11	60	0.0026	-0.584992	0.0594625	0.0325549	-0.352789	0.115603	0.677009	-0.488323	-0.0890277	-0.207621	0.425207	0.524532
Q9UBS4	DJB11_HUMAN	DnaJ homolog subfamily B member 11 (APOBEC1-binding protein 2) (ABBP-2) (DnaJ protein homolog 9) (ER-associated DNAJ) (ER-associated Hsp40 co-chaperone) (Endoplasmic reticulum DNA J domain-containing protein 3) (ER-resident protein ERdj3) (ERdj3) (ERj3p) (HEDJ) (Human DnaJ protein 9) (hDj-9) (PWP1-interacting protein 4)	reviewed	Evidence at protein level	DNAJB11	Homo sapiens (Human)	358	40514	1.3429e+07	7.12804	6	0	6	0.0168					6	0	6	0.0223	4	0	4	0.0168	3	0	3	0.0447					5	0	5	0.0307	0.564728	-0.277049	-0.130552				-0.00697605	0.0046507	-0.191343	0.374381	-0.417566
P08590	MYL3_HUMAN	Myosin light chain 3 (Cardiac myosin light chain 1) (CMLC1) (Myosin light chain 1, slow-twitch muscle B/ventricular isoform) (MLC1SB) (Ventricular myosin alkali light chain) (Ventricular myosin light chain 1) (VLCl) (Ventricular/slow twitch myosin alkali light chain) (MLC-lV/sb)	reviewed	Evidence at protein level	MYL3	Homo sapiens (Human)	195	21932	4.81266e+08	8.68238	7	0	7	0.0462	6	0	6	0.0359	10	0	10	0.0359	6	0	6	0.0359	3	0	3	0.0462	4	0	4	0.0359	4	0	4	0.0462	-0.244826	-0.709232	0.677673	0.269741	2.10245	-0.0365412	-1.10554	0.177723	-0.188021	0.508255	0.820848
P34096	RNAS4_HUMAN	Ribonuclease 4 (RNase 4) (EC 3.1.27.-)	reviewed	Evidence at protein level	RNASE4	Homo sapiens (Human)	147	16840	4.87678e+09	9.68813	11	0	11	0.0408	13	0	13	0.0408	12	0	12	0.0612	12	0	12	0.0544	12	0	12	0.1156	12	0	12	0.0476	11	0	11	0.0748	-0.0707571	0.735143	0.0601269	-0.844434	1.32645	0.573365	-0.774674	-0.635817	-0.214264	0.386008	1.37627
Q15436	SC23A_HUMAN	Protein transport protein Sec23A (SEC23-related protein A)	reviewed	Evidence at protein level	SEC23A	Homo sapiens (Human)	765	86161	2.51745e+07	7.40096					3	0	3	0.0144	0	3	3	0.0144	0	3	3	0.0157	2	6	8	0.0157					2	0	2	0.0144				0.0478358	-0.371724	0.0730824	0.161114	1.55499	0.323224	0.0508255	-0.170747
O43852	CALU_HUMAN	Calumenin (Crocalbin) (IEF SSP 9302)	reviewed	Evidence at protein level	CALU	Homo sapiens (Human)	315	37107	3.07239e+07	7.48748	0	6	6	0.019	0	11	11	0.0254	0	1	1	0.019	0	4	4	0.0413									0	3	3	0.0476	-0.458094	0.527854	0.22423	-0.700927	0.532173	-0.316248	-0.88484	-0.32514	-0.0263033	1.13676	-0.243497
O00743	PPP6_HUMAN	Serine/threonine-protein phosphatase 6 catalytic subunit (PP6C) (EC 3.1.3.16) [Cleaved into: Serine/threonine-protein phosphatase 6 catalytic subunit, N-terminally processed]	reviewed	Evidence at protein level	PPP6C	Homo sapiens (Human)	305	35144	8.35237e+06	6.92181																	5	0	5	0.023
Q99733	NP1L4_HUMAN	Nucleosome assembly protein 1-like 4 (Nucleosome assembly protein 2) (NAP-2)	reviewed	Evidence at protein level	NAP1L4	Homo sapiens (Human)	375	42823	1.76793e+07	7.24746					1	0	1	0.026	1	0	1	0.0187	1	0	1	0.026	2	0	2	0.0293	1	0	1	0.026	1	0	1	0.0293				-0.932465	-0.326213	0.342159	1.39122	0.559745	0.769691	0.913198	-0.587981
Q96Q06	PLIN4_HUMAN	Perilipin-4 (Adipocyte protein S3-12)	reviewed	Evidence at protein level	PLIN4	Homo sapiens (Human)	1357	134431	4.84557e+07	7.68535					6	0	6	0.0074	6	0	6	0.0074	8	0	8	0.0059	2	0	2	0.0052	7	0	7	0.0081								-0.217254	-0.386008	1.9038	0.950404	0.0823838	0.711225	-0.249145	1.58456
P00734	THRB_HUMAN	Prothrombin (EC 3.4.21.5) (Coagulation factor II) [Cleaved into: Activation peptide fragment 1; Activation peptide fragment 2; Thrombin light chain; Thrombin heavy chain]	reviewed	Evidence at protein level	F2	Homo sapiens (Human)	622	70037	14410225112	10.1587	39	0	39	0.0257	39	0	39	0.0289	39	0	39	0.0289	39	0	39	0.0193	37	0	37	0.0241	35	0	35	0.0241	37	0	37	0.0129	-1.23343	-0.48932	0.327542	0.161446	0.505265	0.558416	-0.373385	-0.360429	0.0641132	-0.152809	-0.439159
P39059	COFA1_HUMAN	Collagen alpha-1(XV) chain [Cleaved into: Restin (Endostatin-XV) (Related to endostatin) (Restin-I); Restin-2 (Restin-II); Restin-3 (Restin-III); Restin-4 (Restin-IV)]	reviewed	Evidence at protein level	COL15A1	Homo sapiens (Human)	1388	141720	1.62617e+07	7.21117	2	0	2	0.005	3	0	3	0.005	5	0	5	0.005	5	0	5	0.005	3	0	3	0.0108					2	0	2	0.0065	-0.435505	0.85739	0.0212603	0.21061	-0.113278	0.63781	0.364748	0.320234	-0.22423	-0.442813	-0.118261
P62910	RL32_HUMAN	60S ribosomal protein L32	reviewed	Evidence at protein level	RPL32	Homo sapiens (Human)	135	15860	2.99593e+06	6.47653	2	0	2	0.0519													2	0	2	0.0519									1.2899	-0.220576	-0.186692
Q9BT78	CSN4_HUMAN	COP9 signalosome complex subunit 4 (SGN4) (Signalosome subunit 4) (JAB1-containing signalosome subunit 4)	reviewed	Evidence at protein level	COPS4	Homo sapiens (Human)	406	46269	1.86686e+06	6.27111													1	0	1	0.0296																						0.600605	-0.600937
O95450	ATS2_HUMAN	A disintegrin and metalloproteinase with thrombospondin motifs 2 (ADAM-TS 2) (ADAM-TS2) (ADAMTS-2) (EC 3.4.24.14) (Procollagen I N-proteinase) (PC I-NP) (Procollagen I/II amino propeptide-processing enzyme) (Procollagen N-endopeptidase) (pNPI)	reviewed	Evidence at transcript level	ADAMTS2	Homo sapiens (Human)	1211	134755	5.01537e+07	7.7003	5	0	5	0.0091	1	5	6	0.0231	6	0	6	0.0091	2	5	7	0.0132	2	2	4	0.0173	3	0	3	0.0107	1	6	7	0.005	-0.276052	1.13676	-0.106302	-0.566389	0.69993	0.569378	-0.664053	-0.0418563	-0.167093	0.09999	0.720526
P58166	INHBE_HUMAN	Inhibin beta E chain (Activin beta-E chain)	reviewed	Evidence at protein level	INHBE	Homo sapiens (Human)	350	38561	3.37211e+07	7.5279	5	0	5	0.0229	4	0	4	0.0229	3	0	3	0.04	4	0	4	0.0229	5	0	5	0.04	5	0	5	0.0343					-0.0514899	0.25911	0.082716	-1.02714	-0.142843	0.849085	-0.0129555	0.116267	-0.123244	0.38634	0.718865
P61981	1433G_HUMAN	14-3-3 protein gamma (Protein kinase C inhibitor protein 1) (KCIP-1) [Cleaved into: 14-3-3 protein gamma, N-terminally processed]	reviewed	Evidence at protein level	YWHAG	Homo sapiens (Human)	247	28303	7.59861e+08	8.88073	9	0	9	0.0324	9	0	9	0.0405	10	0	10	0.0567	9	0	9	0.0364	9	0	9	0.0324	8	0	8	0.0243	9	0	9	0.0405	-1.5839	-0.235525	0.160449	-0.579676	0.666711	0.287347	-0.791615	0.304289	0.0325549	0.602598	-0.532837
P98155	VLDLR_HUMAN	Very low-density lipoprotein receptor (VLDL receptor) (VLDL-R)	reviewed	Evidence at protein level	VLDLR	Homo sapiens (Human)	873	96098	4.05057e+07	7.60752	9	0	9	0.0275	5	0	5	0.016	9	0	9	0.016	7	0	7	0.0103	6	0	6	0.0103									0.753081	0.712886	-0.00199316	-0.767365	0.679334	0.216258	-0.707238	-0.251138	0.132213	0.280703	-0.129223
P01619	KV320_HUMAN	Immunoglobulin kappa variable 3-20 (Ig kappa chain V-III region B6) (Ig kappa chain V-III region GOL) (Ig kappa chain V-III region HAH) (Ig kappa chain V-III region HIC) (Ig kappa chain V-III region IARC/BL41) (Ig kappa chain V-III region NG9) (Ig kappa chain V-III region SIE) (Ig kappa chain V-III region Ti) (Ig kappa chain V-III region WOL)	reviewed	Evidence at protein level	IGKV3-20	Homo sapiens (Human)	116	12557	1.56406e+09	9.19425	1	0	1	0.0517	1	0	1	0.0776	1	0	1	0.0517	1	0	1	0.0517	1	0	1	0.0517	1	0	1	0.0603	2	0	2	0.1379	0.0451782	1.04441	0.403282	-0.553433	0.772348	0.724845	-0.439823	-0.190679	-0.0265754	-0.226223	0.0215925
P00748	FA12_HUMAN	Coagulation factor XII (EC 3.4.21.38) (Hageman factor) (HAF) [Cleaved into: Coagulation factor XIIa heavy chain; Beta-factor XIIa part 1; Coagulation factor XIIa light chain (Beta-factor XIIa part 2)]	reviewed	Evidence at protein level	F12	Homo sapiens (Human)	615	67792	5.16722e+08	8.71326	18	0	18	0.0146	21	0	21	0.0098	20	0	20	0.013	22	0	22	0.026	19	0	19	0.013	17	0	17	0.0146	17	0	17	0.0325	-0.351128	0.228216	0.084377	0.553765	0.283693	0.51357	-0.0398631	-0.0239179	0.0046507	0.00531508	0.368402
Q13618	CUL3_HUMAN	Cullin-3 (CUL-3)	reviewed	Evidence at protein level	CUL3	Homo sapiens (Human)	768	88930	2.71235e+07	7.43335					5	0	5	0.0104	3	0	3	0.0104	2	0	2	0.0091	1	6	7	0.0104					2	0	2	0.0104				-0.41657	0.063781	0.15148	1.04475	1.19789	0.395642	0.0265754	1.08262
P00736	C1R_HUMAN	Complement C1r subcomponent (EC 3.4.21.41) (Complement component 1 subcomponent r) [Cleaved into: Complement C1r subcomponent heavy chain; Complement C1r subcomponent light chain]	reviewed	Evidence at protein level	C1R	Homo sapiens (Human)	705	80119	1.95632e+09	9.29144	30	0	30	0.0255	33	0	33	0.0156	31	0	31	0.0199	30	0	30	0.0099	29	0	29	0.0128	26	0	26	0.0156	29	0	29	0.0085	-0.511909	0.353121	0.0195994	-1.15105	1.069	1.04441	-0.829485	-0.237518	-0.0355446	0.544132	-0.210942
Q15149	PLEC_HUMAN	Plectin (PCN) (PLTN) (Hemidesmosomal protein 1) (HD1) (Plectin-1)	reviewed	Evidence at protein level	PLEC	Homo sapiens (Human)	4684	531791	4.02614e+09	9.60489	1	0	1	0.0034	1	130	131	0.0017	1	103	104	0.0032	1	134	135	0.0013	0	170	170	0.0019	1	100	101	0.0013	0	93	93	0.0017	2.08883	0.730492	-0.258114	0.283028	-1.70515	-0.214264	0.637478	1.10122	0.536824	0.239179	0.484005
P26640	SYVC_HUMAN	Valine--tRNA ligase (EC 6.1.1.9) (Protein G7a) (Valyl-tRNA synthetase) (ValRS)	reviewed	Evidence at protein level	VARS	Homo sapiens (Human)	1264	140476	6.97715e+06	6.84368					2	0	2	0.0063					3	0	3	0.0047	9	0	9	0.0047					4	0	4	0.0063				-0.212271	-0.244826	0.128226				0.0285686	0.54845
P13521	SCG2_HUMAN	Secretogranin-2 (Chromogranin-C) (Secretogranin II) (SgII) [Cleaved into: Secretoneurin (SN); Manserin]	reviewed	Evidence at protein level	SCG2	Homo sapiens (Human)	617	70941	7.67959e+08	8.88534	29	0	29	0.0162	23	0	23	0.013	21	0	21	0.0162	25	0	25	0.0146	22	0	22	0.0097	16	0	16	0.0162	24	0	24	0.0292	-0.796931	0.111285	0.147494	-0.760057	0.569378	0.425871	-0.476032	-0.393648	-0.236853	0.609242	0.612231
P21980	TGM2_HUMAN	Protein-glutamine gamma-glutamyltransferase 2 (EC 2.3.2.13) (Tissue transglutaminase) (Transglutaminase C) (TG(C)) (TGC) (TGase C) (Transglutaminase H) (TGase H) (Transglutaminase-2) (TGase-2)	reviewed	Evidence at protein level	TGM2	Homo sapiens (Human)	687	77329	4.43666e+07	7.64706	3	4	7	0.0131	2	9	11	0.0189	3	5	8	0.0102	4	6	10	0.0131	4	10	14	0.0146	1	4	5	0.0189	2	3	5	0.0131	0.9999	1.01817	0.129223	-0.266086	-0.102648	-0.876657	-0.547122	0.761054	0.129887	0.621865	-0.666711
Q99988	GDF15_HUMAN	Growth/differentiation factor 15 (GDF-15) (Macrophage inhibitory cytokine 1) (MIC-1) (NSAID-activated gene 1 protein) (NAG-1) (NSAID-regulated gene 1 protein) (NRG-1) (Placental TGF-beta) (Placental bone morphogenetic protein) (Prostate differentiation factor)	reviewed	Evidence at protein level	GDF15	Homo sapiens (Human)	308	34140	7.6747e+07	7.88506	5	0	5	0.0292	3	0	3	0.039	2	0	2	0.039	6	0	6	0.0292	2	0	2	0.0227	3	0	3	0.039	5	0	5	0.0292	0.63781	0.4272	0.0425207	-0.159453	0.50294	-0.540146	-0.760389	-0.36807	-0.286682	0.610903	0.61954
P01825	HV459_HUMAN	Immunoglobulin heavy variable 4-59 (Ig heavy chain V-II region NEWM)	reviewed	Evidence at protein level	IGHV4-59	Homo sapiens (Human)	116	12936			3	0	3	0.0495	3	0	3	0.0848													3	0	3	0.0929					-1.1371	0.356443	-0.0046507	-0.352457	0.685314	0.691293
P06331	HV434_HUMAN	Immunoglobulin heavy variable 4-34 (Ig heavy chain V-II region ARH-77)	reviewed	Evidence at protein level	IGHV4-34	Homo sapiens (Human)	123	13815			3	0	3	0.0495	3	0	3	0.0848													3	0	3	0.0929					-1.1371	0.356443	-0.0046507	-0.352457	0.685314	0.691293
Q13283	G3BP1_HUMAN	Ras GTPase-activating protein-binding protein 1 (G3BP-1) (EC 3.6.4.12) (EC 3.6.4.13) (ATP-dependent DNA helicase VIII) (hDH VIII) (GAP SH3 domain-binding protein 1)	reviewed	Evidence at protein level	G3BP1	Homo sapiens (Human)	466	52164	7.34887e+06	6.86622	2	0	2	0.0236	2	0	2	0.0236	2	0	2	0.0193	1	0	1	0.0236	2	0	2	0.0279					1	0	1	0.0236	0.0421885	-1.33143	0.0398631	-0.172076	-0.274059	0.222901	-0.155798	1.12082	1.19357	1.58356	-1.35136
Q03252	LMNB2_HUMAN	Lamin-B2	reviewed	Evidence at protein level	LMNB2	Homo sapiens (Human)	620	69948	1.17819e+08	8.07121					2	0	2	0.0129	1	0	1	0.0097	2	0	2	0.021	3	0	3	0.0113					3	0	3	0.0129				-0.517889	-0.50294	-0.233864	-1.55267	0.0664386	1.05803	0.912201	-0.0348802
Q92614	MY18A_HUMAN	Unconventional myosin-XVIIIa (Molecule associated with JAK3 N-terminus) (MAJN) (Myosin containing a PDZ domain) (Surfactant protein receptor SP-R210) (SP-R210)	reviewed	Evidence at protein level	MYO18A	Homo sapiens (Human)	2054	233115	6.93901e+06	6.8413									5	0	5	0.0034					2	0	2	0.0039															0.163107	0.053483	0.0239179
A0A075B6P5	KV228_HUMAN	Immunoglobulin kappa variable 2-28	reviewed	Inferred from homology	IGKV2-28	Homo sapiens (Human)	120	12957			1	0	1	0.1079													1	0	1	0.0831									-0.383351	1.22778	0.0441816
P01615	KVD28_HUMAN	Immunoglobulin kappa variable 2D-28 (Ig kappa chain V-II region FR) (Ig kappa chain V-II region GM607) (Ig kappa chain V-II region MIL) (Ig kappa chain V-II region TEW)	reviewed	Evidence at protein level	IGKV2D-28	Homo sapiens (Human)	120	12957			1	0	1	0.1079													1	0	1	0.0831									-0.383351	1.22778	0.0441816
P02788	TRFL_HUMAN	Lactotransferrin (Lactoferrin) (EC 3.4.21.-) (Growth-inhibiting protein 12) (Talalactoferrin) [Cleaved into: Lactoferricin-H (Lfcin-H); Kaliocin-1; Lactoferroxin-A; Lactoferroxin-B; Lactoferroxin-C]	reviewed	Evidence at protein level	LTF	Homo sapiens (Human)	710	78182	1.2771e+08	8.10623	30	0	30	0.0254	1	9	10	0.0113	2	29	31	0.0183	1	32	33	0.0113	21	0	21	0.0127	8	0	8	0.0197	21	0	21	0.0183	0.616218	-0.727834	-0.0956715	-0.314254	0.755406	0.514234	-0.359433	0.200977	0.879647	0.118925	0.522539
P05783	K1C18_HUMAN	Keratin, type I cytoskeletal 18 (Cell proliferation-inducing gene 46 protein) (Cytokeratin-18) (CK-18) (Keratin-18) (K18)	reviewed	Evidence at protein level	KRT18	Homo sapiens (Human)	430	48058	3.47089e+09	9.54044	25	0	25	0.0163	28	0	28	0.0209	24	0	24	0.0186	30	0	30	0.0163	30	0	30	0.014	27	0	27	0.0233	27	0	27	0.0302	2.19646	-1.17098	0.00730824	-0.54081	0.252134	-0.00531508	-0.716208	1.67824	1.77092	1.00621	-1.84035
P07357	CO8A_HUMAN	Complement component C8 alpha chain (Complement component 8 subunit alpha)	reviewed	Evidence at protein level	C8A	Homo sapiens (Human)	584	65163	1.70644e+09	9.23209	21	0	21	0.0394	24	0	24	0.0188	23	0	23	0.0223	22	0	22	0.0103	20	0	20	0.0223	20	0	20	0.0308	22	0	22	0.0223	-1.19357	0.46806	-0.053483	0.819187	0.435837	0.722852	0.131548	0.24848	-0.0923496	-0.832475	0.536491
P51149	RAB7A_HUMAN	Ras-related protein Rab-7a	reviewed	Evidence at protein level	RAB7A	Homo sapiens (Human)	207	23490	2.10317e+07	7.32287	2	0	2	0.0338	4	0	4	0.0483	5	0	5	0.0338	3	0	3	0.0338	4	0	4	0.0676					2	0	2	0.029	-0.42122	-0.669369	0.00963359	-0.239843	-1.3683	0.0156131	0.847424	0.318573	0.129555	0.579012	0.103976
P01780	HV307_HUMAN	Immunoglobulin heavy variable 3-7 (Ig heavy chain V-III region GAL) (Ig heavy chain V-III region GAR) (Ig heavy chain V-III region JON)	reviewed	Evidence at protein level	IGHV3-7	Homo sapiens (Human)	117	12943	1.26149e+08	8.10088	1	0	1	0.094	2	0	2	0.094	2	0	2	0.0598	1	0	1	0.0598	2	0	2	0.0769	2	0	2	0.0769	2	0	2	0.094	-0.0222569	-0.0793941	0.0282364	-0.624855	0.29698	0.270405	-0.3591	-0.300302	0.00996578	-0.112946	-1.18692
Q9H1Z8	AUGN_HUMAN	Augurin (Esophageal cancer-related gene 4 protein)	reviewed	Evidence at transcript level	C2orf40	Homo sapiens (Human)	148	17183	6.83833e+07	7.83495	3	0	3	0.0676	1	0	1	0.0743	2	0	2	0.0743	4	0	4	0.0676	2	0	2	0.0743	1	0	1	0.0743	2	0	2	0.0743	0.331861	0.270405	-0.249809	-1.01352	0.96203	0.307943	-0.738465	-0.736471	-0.443145	0.220908	0.834136
O00461	GOLI4_HUMAN	Golgi integral membrane protein 4 (Golgi integral membrane protein, cis) (GIMPc) (Golgi phosphoprotein 4) (Golgi-localized phosphoprotein of 130 kDa) (Golgi phosphoprotein of 130 kDa)	reviewed	Evidence at protein level	GOLIM4	Homo sapiens (Human)	696	81880	5.14928e+07	7.71175	10	0	10	0.0158	11	0	11	0.0129	9	0	9	0.0287	10	0	10	0.0144	10	0	10	0.0115	1	0	1	0.0144	5	0	5	0.0158	-1.38325	-0.366076	0.0498289	-0.785304	1.23941	0.515563	-0.618211	-0.492642	0.107963	0.531176	0.937116
P27797	CALR_HUMAN	Calreticulin (CRP55) (Calregulin) (Endoplasmic reticulum resident protein 60) (ERp60) (HACBP) (grp60)	reviewed	Evidence at protein level	CALR	Homo sapiens (Human)	417	48142	6.08372e+08	8.78417	18	0	18	0.0216	21	0	21	0.0192	20	0	20	0.0216	20	0	20	0.0168	18	0	18	0.0192	16	0	16	0.0312	19	0	19	0.024	-0.129223	-0.360761	0.264425	-0.939773	1.20785	-0.124904	-0.341826	-0.299638	0.410258	0.794937	-0.329535
P01344	IGF2_HUMAN	Insulin-like growth factor II (IGF-II) (Somatomedin-A) (T3M-11-derived growth factor) [Cleaved into: Insulin-like growth factor II; Insulin-like growth factor II Ala-25 Del; Preptin]	reviewed	Evidence at protein level	IGF2	Homo sapiens (Human)	180	20140	1.12037e+08	8.04936	4	0	4	0.05	5	0	5	0.05	5	0	5	0.0333	7	0	7	0.0333	5	0	5	0.0333	4	0	4	0.0389	6	0	6	0.0444	0.566057	0.746105	-0.0883633	-0.77268	0.937448	0.448792	-0.985284	-0.258446	-0.346145	0.811879	1.06468
Q8NI99	ANGL6_HUMAN	Angiopoietin-related protein 6 (Angiopoietin-like protein 6) (Angiopoietin-related growth factor) (Angiopoietin-related protein 5)	reviewed	Evidence at protein level	ANGPTL6	Homo sapiens (Human)	470	51694	4.77253e+06	6.67875																	3	0	3	0.0149					1	0	1	0.0149
Q5VT25	MRCKA_HUMAN	Serine/threonine-protein kinase MRCK alpha (EC 2.7.11.1) (CDC42-binding protein kinase alpha) (DMPK-like alpha) (Myotonic dystrophy kinase-related CDC42-binding kinase alpha) (MRCK alpha) (Myotonic dystrophy protein kinase-like alpha)	reviewed	Evidence at protein level	CDC42BPA	Homo sapiens (Human)	1732	197307	1.04696e+06	6.01993					3	0	3	0.011																								0.0521543	-0.266751	0.0883633
P26022	PTX3_HUMAN	Pentraxin-related protein PTX3 (Pentaxin-related protein PTX3) (Tumor necrosis factor alpha-induced protein 5) (TNF alpha-induced protein 5) (Tumor necrosis factor-inducible gene 14 protein) (TSG-14)	reviewed	Evidence at protein level	PTX3	Homo sapiens (Human)	381	41976	1.78444e+06	6.2515	2	0	2	0.0184					2	0	2	0.0367																	0.997243	-1.45866	0.400957				0.403614	0.133874	-0.729828
P10319	1B58_HUMAN	HLA class I histocompatibility antigen, B-58 alpha chain (Bw-58) (MHC class I antigen B*58)	reviewed	Evidence at protein level	HLA-B	Homo sapiens (Human)	362	40337	5.3765e+07	7.7305													0	1	1	0.0359	1	0	1	0.0207																		-0.311265	1.60947
Q6PI77	BHLH9_HUMAN	Protein BHLHb9 (bHLHb9) (Transcription regulator of 60 kDa) (p60TRP)	reviewed	Evidence at transcript level	BHLHB9	Homo sapiens (Human)	547	60291	3.50167e+07	7.54428													2	0	2	0.0439																						0.174069	-0.029233
Q02413	DSG1_HUMAN	Desmoglein-1 (Cadherin family member 4) (Desmosomal glycoprotein 1) (DG1) (DGI) (Pemphigus foliaceus antigen)	reviewed	Evidence at protein level	DSG1	Homo sapiens (Human)	1049	113748	1.39081e+08	8.14327					12	2	14	0.0067	10	2	12	0.0057	8	2	10	0.0067	5	0	5	0.0153												-0.748098	-2.04996	-0.229213	1.60615	-0.345148	0.127562	-0.51955	1.26233
P35555	FBN1_HUMAN	Fibrillin-1 [Cleaved into: Asprosin]	reviewed	Evidence at protein level	FBN1	Homo sapiens (Human)	2871	312237	1.37855e+09	9.13942	78	0	78	0.0052	78	0	78	0.0024	84	0	84	0.0035	86	0	86	0.0056	58	0	58	0.0049	55	0	55	0.0049	65	0	65	0.0063	-0.481015	0.409926	0.000664386	-0.936784	1.05039	0.856725	-0.73016	-0.225559	-0.0332193	0.821845	0.510913
Q9BY76	ANGL4_HUMAN	Angiopoietin-related protein 4 (Angiopoietin-like protein 4) (Hepatic fibrinogen/angiopoietin-related protein) (HFARP)	reviewed	Evidence at protein level	ANGPTL4	Homo sapiens (Human)	406	45214	5.05186e+08	8.70345	0	7	7	0.0394	0	7	7	0.0148	0	8	8	0.0148	0	12	12	0.0148	0	8	8	0.0345	0	4	4	0.0271	0	6	6	0.0197	-0.268744	0.419892	0.153473	-0.855729	0.890277	0.57868	-0.34083	-0.167757	-0.239843	0.319237	0.459755
P61158	ARP3_HUMAN	Actin-related protein 3 (Actin-like protein 3)	reviewed	Evidence at protein level	ACTR3	Homo sapiens (Human)	418	47371	1.34632e+07	7.12915	3	0	3	0.0167	4	0	4	0.0167	7	0	7	0.0167	3	0	3	0.0167	4	0	4	0.0167					3	0	3	0.0167	0.597615	-1.1567	-0.339169	0.301963	-2.11241	-0.588313	2.37119	1.0876	-0.0661064	-0.343487	1.06069
P01042	KNG1_HUMAN	Kininogen-1 (Alpha-2-thiol proteinase inhibitor) (Fitzgerald factor) (High molecular weight kininogen) (HMWK) (Williams-Fitzgerald-Flaujeac factor) [Cleaved into: Kininogen-1 heavy chain; T-kinin (Ile-Ser-Bradykinin); Bradykinin (Kallidin I); Lysyl-bradykinin (Kallidin II); Kininogen-1 light chain; Low molecular weight growth-promoting factor]	reviewed	Evidence at protein level	KNG1	Homo sapiens (Human)	644	71957	5.47635e+09	9.73849	7	3	7	0.0124	9	3	9	0.0311	10	3	10	0.0124	12	3	12	0.014	7	3	7	0.0155	8	3	8	0.0388	9	3	9	0.0295	-0.560077	-0.272896	0.400292	0.58848	0.163273	0.623692	-0.0470053	0.0451782	-0.010298	-0.177059	0.947082
Q07157	ZO1_HUMAN	Tight junction protein ZO-1 (Tight junction protein 1) (Zona occludens protein 1) (Zonula occludens protein 1)	reviewed	Evidence at protein level	TJP1	Homo sapiens (Human)	1748	195459	5.70334e+06	6.75613									3	0	3	0.0063	5	0	5	0.0051	2	0	2	0.0046															-0.00631166	0.348138	0.353121	0.494303	0.053483
Q8WZ42	TITIN_HUMAN	Titin (EC 2.7.11.1) (Connectin) (Rhabdomyosarcoma antigen MU-RMS-40.14)	reviewed	Evidence at protein level	TTN	Homo sapiens (Human)	34350	3816030	6.63033e+08	8.82153	2	27	29	0.0003	5	33	38	0.0005	4	27	31	0.0002	3	20	22	0.0003	3	22	25	0.0002	1	20	21	0.0006	3	22	25	0.0002	1.88959	0.867501	0.265288	0.0405275	-0.517224	-0.835797	-0.154192	-0.154936	-0.164693	-0.0949288	-0.441871
O15460	P4HA2_HUMAN	Prolyl 4-hydroxylase subunit alpha-2 (4-PH alpha-2) (EC 1.14.11.2) (Procollagen-proline,2-oxoglutarate-4-dioxygenase subunit alpha-2)	reviewed	Evidence at protein level	P4HA2	Homo sapiens (Human)	535	60902	3.11878e+06	6.49399	3	0	3	0.0131													2	0	2	0.0131									-0.261768	-0.0418563	0.0322227
O75095	MEGF6_HUMAN	Multiple epidermal growth factor-like domains protein 6 (Multiple EGF-like domains protein 6) (Epidermal growth factor-like protein 3) (EGF-like protein 3)	reviewed	Evidence at protein level	MEGF6	Homo sapiens (Human)	1541	161185	2.10733e+07	7.32373	1	7	8	0.0091	4	0	4	0.0058	7	0	7	0.0065	1	11	12	0.0039	7	0	7	0.0052					5	0	5	0.0058	0.581337	0.797595	0.0132877	-0.653755	0.435505	0.527522	-0.801581	-0.297645	-0.0890277	0.514567	0.606584
P32969	RL9_HUMAN	60S ribosomal protein L9	reviewed	Evidence at protein level	RPL9; RPL9P7; RPL9P8; RPL9P9	Homo sapiens (Human)	192	21863	2.0066e+07	7.30246	3	0	3	0.0312	3	0	3	0.0573	6	0	6	0.0521					4	0	4	0.0573					3	0	3	0.0312	-0.231538	-0.324552	0.511245	0.106302	-1.62309	0.12424	0.61954	0.78165	-0.00863701
Q9P2R3	ANFY1_HUMAN	Rabankyrin-5 (Rank-5) (Ankyrin repeat and FYVE domain-containing protein 1) (Ankyrin repeats hooked to a zinc finger motif)	reviewed	Evidence at protein level	ANKFY1	Homo sapiens (Human)	1169	128399	1.92349e+06	6.28409																	4	0	4	0.0068
P01701	LV151_HUMAN	Immunoglobulin lambda variable 1-51 (Ig lambda chain V-I region BL2) (Ig lambda chain V-I region EPS) (Ig lambda chain V-I region NEW) (Ig lambda chain V-I region NIG-64)	reviewed	Evidence at protein level	IGLV1-51	Homo sapiens (Human)	117	12249	1.66676e+08	8.22187																	2	0	2	0.0684					2	0	2	0.0684
P01859	IGHG2_HUMAN	Ig gamma-2 chain C region	reviewed	Evidence at protein level	IGHG2	Homo sapiens (Human)	326	35901	1.31806e+10	10.1199	3	0	3	0.0491	3	0	3	0.0491	4	0	4	0.0521	3	0	3	0.0337	3	0	3	0.0521	3	0	3	0.0521	3	0	3	0.0184	-0.33485	1.09856	0.14849	-0.460087	0.636814	0.518553	0.112613	-0.0328871	-0.127562	0.0245823	-0.928811
Q99426	TBCB_HUMAN	Tubulin-folding cofactor B (Cytoskeleton-associated protein 1) (Cytoskeleton-associated protein CKAPI) (Tubulin-specific chaperone B)	reviewed	Evidence at protein level	TBCB	Homo sapiens (Human)	244	27326	8.12585e+06	6.90987	2	0	2	0.0451	3	0	3	0.0246	2	0	2	0.041	3	0	3	0.0287	2	0	2	0.0287									-0.824835	-0.790619	0.112946	0.457762	0.164768	0.303292	0.266086	0.961698	0.0372056	-0.0976647	-0.172076
Q13217	DNJC3_HUMAN	DnaJ homolog subfamily C member 3 (Endoplasmic reticulum DNA J domain-containing protein 6) (ER-resident protein ERdj6) (ERdj6) (Interferon-induced, double-stranded RNA-activated protein kinase inhibitor) (Protein kinase inhibitor of 58 kDa) (Protein kinase inhibitor p58)	reviewed	Evidence at protein level	DNAJC3	Homo sapiens (Human)	504	57580	5.08198e+07	7.70603	13	0	13	0.0159	11	0	11	0.0179	18	0	18	0.0218	16	0	16	0.0119	11	0	11	0.0179	8	0	8	0.0179	7	0	7	0.0119	-0.28934	-0.122579	-0.175066	-0.137528	0.187357	0.493306	-0.318573	0.0325549	0.654088	0.46806	0.3302
P08779	K1C16_HUMAN	Keratin, type I cytoskeletal 16 (Cytokeratin-16) (CK-16) (Keratin-16) (K16)	reviewed	Evidence at protein level	KRT16	Homo sapiens (Human)	473	51268	4.96301e+09	9.69575	9	0	9	0.0317	20	0	20	0.019	22	0	22	0.0296	8	0	8	0.019	13	0	13	0.0254	4	0	4	0.019	7	0	7	0.0169	2.30376	-0.541474	1.04508	-0.633159	-2.83194	-0.194665	1.66761	-2.14663	0.158788	-0.904561	1.60748
P01008	ANT3_HUMAN	Antithrombin-III (ATIII) (Serpin C1)	reviewed	Evidence at protein level	SERPINC1	Homo sapiens (Human)	464	52602	1.76351e+09	9.24638	21	0	21	0.0345	26	0	26	0.0345	28	0	28	0.0151	28	0	28	0.0151	27	0	27	0.0237	27	0	27	0.028	27	0	27	0.0259	-0.844102	-0.313922	0.0285686	-1.40385	0.708567	1.31881	0.127894	-0.224895	0.437498	-0.315583	-0.380361
Q9BS26	ERP44_HUMAN	Endoplasmic reticulum resident protein 44 (ER protein 44) (ERp44) (Thioredoxin domain-containing protein 4)	reviewed	Evidence at protein level	ERP44	Homo sapiens (Human)	406	46971	7.45149e+07	7.87224	7	0	7	0.0296	6	0	6	0.0148	10	0	10	0.0172	9	0	9	0.0172	8	0	8	0.0369	4	0	4	0.0246	7	0	7	0.0197	0.663721	0.279374	0.0186028	-0.893599	0.235193	-0.451118	-0.624522	0.0475036	-0.18636	0.471049	0.305285
P30530	UFO_HUMAN	Tyrosine-protein kinase receptor UFO (EC 2.7.10.1) (AXL oncogene)	reviewed	Evidence at protein level	AXL	Homo sapiens (Human)	894	98336	8.32245e+06	6.92025	2	0	2	0.0123									2	0	2	0.0067	2	0	2	0.0134					3	0	3	0.0134	-0.188353	0.0853736	0.0774009							0.689632	0.475368
O15372	EIF3H_HUMAN	Eukaryotic translation initiation factor 3 subunit H (eIF3h) (Eukaryotic translation initiation factor 3 subunit 3) (eIF-3-gamma) (eIF3 p40 subunit)	reviewed	Evidence at protein level	EIF3H	Homo sapiens (Human)	352	39930	1.52186e+07	7.18237					3	0	3	0.017	4	0	4	0.0199	3	0	3	0.054	10	0	10	0.054												-0.00232535	-0.785304	0.136199	-0.0880311	0.750424	0.263429	0.108627	-0.424542
P26038	MOES_HUMAN	Moesin (Membrane-organizing extension spike protein)	reviewed	Evidence at protein level	MSN	Homo sapiens (Human)	577	67820	7.23513e+07	7.85945	10	1	11	0.0104	11	1	12	0.0156	11	1	12	0.0139	10	0	10	0.0121	9	1	10	0.0139	8	1	9	0.0173	7	0	7	0.0104	1.35535	-0.577683	-0.300634	0.529515	-1.30685	-1.08062	1.49553	0.419892	0.322891	-0.546789	1.76793
P40939	ECHA_HUMAN	Trifunctional enzyme subunit alpha, mitochondrial (78 kDa gastrin-binding protein) (TP-alpha) [Includes: Long-chain enoyl-CoA hydratase (EC 4.2.1.17); Long chain 3-hydroxyacyl-CoA dehydrogenase (EC 1.1.1.211)]	reviewed	Evidence at protein level	HADHA	Homo sapiens (Human)	763	83000	1.49252e+07	7.17392	3	0	3	0.0092	6	2	8	0.0105	3	0	3	0.0157	5	0	5	0.0105	8	0	8	0.0092									2.6024	-0.802246	-0.535163	-0.288343	-1.1371	-2.06956	1.73205	0.541474	0.323888	0.416902	-0.384679
O60449	LY75_HUMAN	Lymphocyte antigen 75 (Ly-75) (C-type lectin domain family 13 member B) (DEC-205) (gp200-MR6) (CD antigen CD205)	reviewed	Evidence at protein level	LY75	Homo sapiens (Human)	1722	198311	1.02436e+08	8.01045									4	0	4	0.0035	3	0	3	0.0146									1	0	1	0.0196							-0.251802	0.0239179	0.0358768	0.112613	0.303624
O60684	IMA7_HUMAN	Importin subunit alpha-7 (Karyopherin subunit alpha-6)	reviewed	Evidence at protein level	KPNA6	Homo sapiens (Human)	536	60030	3.06774e+06	6.48682																	1	0	1	0.0112
P01860	IGHG3_HUMAN	Ig gamma-3 chain C region (HDC) (Heavy chain disease protein)	reviewed	Evidence at protein level	IGHG3	Homo sapiens (Human)	377	41287	1.91849e+10	10.283	3	0	3	0.0212	6	0	6	0.0186	8	0	8	0.0265	4	0	4	0.0265	6	0	6	0.0557	4	0	4	0.0371	4	0	4	0.0186	-0.800917	0.662725	0.0132877	-0.356443	0.696608	1.10952	-0.283028	-0.0192672	0.056805	-0.462745	-0.798924
Q6S545	POTEH_HUMAN	POTE ankyrin domain family member H (ANKRD26-like family C member 3) (Prostate, ovary, testis-expressed protein on chromosome 22) (POTE-22)	reviewed	Evidence at transcript level	POTEH	Homo sapiens (Human)	545	60965	3.45573e+08	8.53854									4	0	4	0.0239	3	0	3	0.0183	5	0	5	0.0257					5	0	5	0.0257							-0.889945	0.126233	-0.0624522	-0.206624	-0.210942
Q8IYX3	CC116_HUMAN	Coiled-coil domain-containing protein 116	reviewed	Evidence at protein level	CCDC116	Homo sapiens (Human)	515	56940	4.929e+08	8.69276																					4	0	4	0.0136
P62158	CALM_HUMAN	Calmodulin (CaM)	reviewed	Evidence at protein level	CALM1; CALM2; CALM3	Homo sapiens (Human)	149	16838	4.2797e+08	8.63141	6	0	6	0.0604	8	0	8	0.0604	8	0	8	0.1074	6	0	6	0.047	5	2	7	0.0805	4	2	6	0.047	6	2	8	0.1477	-1.48224	0.072418	-0.122247	-1.14872	0.594293	0.397303	-0.65143	0.294987	-0.0893599	0.773677	-0.407933
Q96K17	BT3L4_HUMAN	Transcription factor BTF3 homolog 4 (Basic transcription factor 3-like 4)	reviewed	Evidence at protein level	BTF3L4	Homo sapiens (Human)	158	17271																			3	0	3	0.0416					3	0	3	0.0416
Q15904	VAS1_HUMAN	V-type proton ATPase subunit S1 (V-ATPase subunit S1) (Protein XAP-3) (V-ATPase Ac45 subunit) (V-ATPase S1 accessory protein) (Vacuolar proton pump subunit S1)	reviewed	Evidence at protein level	ATP6AP1	Homo sapiens (Human)	470	52026	3.63788e+07	7.56085	3	0	3	0.0277	2	0	2	0.0362	5	0	5	0.0362	5	0	5	0.034	2	0	2	0.034	1	0	1	0.0362	4	0	4	0.0277	-0.503604	-0.174069	0.306614	-0.700262	0.151148	0.238182	-0.353453	-0.0601269	0.0215925	0.100654	0.59695
P49747	COMP_HUMAN	Cartilage oligomeric matrix protein (COMP) (Thrombospondin-5) (TSP5)	reviewed	Evidence at protein level	COMP	Homo sapiens (Human)	757	82860	1.08216e+09	9.03429	1	21	22	0.0159	2	26	28	0.0106	1	23	24	0.0343	2	24	26	0.0225	17	0	17	0.0211	1	22	23	0.0291	20	0	20	0.0145	-1.32213	-0.0425207	-0.139189	-0.211275	0.61057	0.904229	-1.11351	-0.209614	-0.0272398	0.622862	-0.247151
P36578	RL4_HUMAN	60S ribosomal protein L4 (60S ribosomal protein L1)	reviewed	Evidence at protein level	RPL4	Homo sapiens (Human)	427	47697	6.97503e+06	6.84355	3	0	3	0.0164					5	0	5	0.0164					3	0	3	0.0164					5	0	5	0.0164	1.52709	-0.218583	-0.310268				1.06468	0.457429	0.128891
P01011	AACT_HUMAN	Alpha-1-antichymotrypsin (ACT) (Cell growth-inhibiting gene 24/25 protein) (Serpin A3) [Cleaved into: Alpha-1-antichymotrypsin His-Pro-less]	reviewed	Evidence at protein level	SERPINA3	Homo sapiens (Human)	423	47651	8.2276e+08	8.91527	6	7	13	0.0426	8	6	14	0.0165	8	7	15	0.0213	9	7	16	0.0189	8	9	17	0.0426	7	6	13	0.0189	8	8	16	0.0213	-0.278045	0.188686	-0.0617879	1.02481	0.370063	-0.13786	0.520546	0.456433	0.0940106	-0.440155	-0.0910208
P80108	PHLD_HUMAN	Phosphatidylinositol-glycan-specific phospholipase D (PI-G PLD) (EC 3.1.4.50) (Glycoprotein phospholipase D) (Glycosyl-phosphatidylinositol-specific phospholipase D) (GPI-PLD) (GPI-specific phospholipase D)	reviewed	Evidence at protein level	GPLD1	Homo sapiens (Human)	840	92336	1.42536e+08	8.15392	9	0	9	0.0131	15	0	15	0.0143	14	0	14	0.0119	15	0	15	0.0095	11	0	11	0.0095	13	0	13	0.0155	12	0	12	0.0095	-0.639803	-0.0677673	0.167093	-0.383018	0.775338	0.859715	-0.832807	-0.517889	0.0597947	0.457762	-0.741122
P41221	WNT5A_HUMAN	Protein Wnt-5a	reviewed	Evidence at protein level	WNT5A	Homo sapiens (Human)	380	42339	5.39247e+07	7.73179													6	0	6	0.0184	2	0	2	0.0158																		-0.0853736	-0.574029
Q14766	LTBP1_HUMAN	Latent-transforming growth factor beta-binding protein 1 (LTBP-1) (Transforming growth factor beta-1-binding protein 1) (TGF-beta1-BP-1)	reviewed	Evidence at protein level	LTBP1	Homo sapiens (Human)	1721	186796	2.12853e+08	8.32808	2	4	6	0.0105	2	3	5	0.0041	2	3	5	0.0035	1	5	6	0.007	1	3	4	0.0064	1	1	2	0.0093	1	0	1	0.0087	-1.00372	0.226722	-0.155798	-0.494137	0.721191	0.79311	-0.469388	-0.0127894	0.172906	0.599276	0.42803
Q13243	SRSF5_HUMAN	Serine/arginine-rich splicing factor 5 (Delayed-early protein HRS) (Pre-mRNA-splicing factor SRP40) (Splicing factor, arginine/serine-rich 5)	reviewed	Evidence at protein level	SRSF5	Homo sapiens (Human)	272	31264	2.54446e+06	6.40559													2	1	3	0.0221																						0.152809	-0.161446
Q2M2W7	CQ058_HUMAN	UPF0450 protein C17orf58	reviewed	Inferred from homology	C17orf58	Homo sapiens (Human)	97	11219	1.52416e+06	6.18303									2	0	2	0.0722																							-0.484337	0.219912	0.119922
P60660	MYL6_HUMAN	Myosin light polypeptide 6 (17 kDa myosin light chain) (LC17) (Myosin light chain 3) (MLC-3) (Myosin light chain alkali 3) (Myosin light chain A3) (Smooth muscle and nonmuscle myosin light chain alkali 6)	reviewed	Evidence at protein level	MYL6	Homo sapiens (Human)	151	16930	1.59899e+08	8.20385	4	3	7	0.0861	3	3	6	0.0596	4	3	7	0.0464	4	3	7	0.0861	4	0	4	0.0795	3	3	6	0.0728	4	3	7	0.0397	0.103976	-0.656081	0.0717536	-0.380361	-0.352124	-0.394977	0.204299	0.900907	0.235857	0.918181	0.0112946
P41252	SYIC_HUMAN	Isoleucine--tRNA ligase, cytoplasmic (EC 6.1.1.5) (Isoleucyl-tRNA synthetase) (IRS) (IleRS)	reviewed	Evidence at protein level	IARS	Homo sapiens (Human)	1262	144498	1.93235e+06	6.28608																	3	0	3	0.0103
P24043	LAMA2_HUMAN	Laminin subunit alpha-2 (Laminin M chain) (Laminin-12 subunit alpha) (Laminin-2 subunit alpha) (Laminin-4 subunit alpha) (Merosin heavy chain)	reviewed	Evidence at protein level	LAMA2	Homo sapiens (Human)	3122	343905	1.2907e+08	8.11083	33	0	33	0.0032	29	0	29	0.0067	28	0	28	0.0026	40	0	40	0.0026	18	0	18	0.0026					20	0	20	0.0045	-0.0860379	0.556091	-0.0458426	-0.755739	0.398964	0.266086	-0.983291	0.147826	0.00298974	0.497625	0.2817
Q9UBR2	CATZ_HUMAN	Cathepsin Z (EC 3.4.18.1) (Cathepsin P) (Cathepsin X)	reviewed	Evidence at protein level	CTSZ	Homo sapiens (Human)	303	33868	3.78519e+07	7.57809	3	0	3	0.0363					2	0	2	0.0561													3	0	3	0.0198	0.646447	0.373717	-0.143507				-0.823506	-0.458426	0.142843
P10451	OSTP_HUMAN	Osteopontin (Bone sialoprotein 1) (Nephropontin) (Secreted phosphoprotein 1) (SPP-1) (Urinary stone protein) (Uropontin)	reviewed	Evidence at protein level	SPP1	Homo sapiens (Human)	314	35423	5.97753e+07	7.77652	3	0	3	0.0191	5	0	5	0.0605	5	0	5	0.0318	4	0	4	0.0637									2	0	2	0.0318	-2.68943	1.55765	0.138857	0.701923	0.997243	0.437498	-1.43574	-0.245823	0.328206	0.135535	0.18935
P30101	PDIA3_HUMAN	Protein disulfide-isomerase A3 (EC 5.3.4.1) (58 kDa glucose-regulated protein) (58 kDa microsomal protein) (p58) (Disulfide isomerase ER-60) (Endoplasmic reticulum resident protein 57) (ER protein 57) (ERp57) (Endoplasmic reticulum resident protein 60) (ER protein 60) (ERp60)	reviewed	Evidence at protein level	PDIA3	Homo sapiens (Human)	505	56782	5.18032e+07	7.71436	12	0	12	0.0257	14	0	14	0.0198	9	0	9	0.0238	9	0	9	0.0198	11	0	11	0.0218	13	0	13	0.0218	6	0	6	0.0119	2.85287	0.591635	-0.0710893	-0.32123	-0.329535	-2.06557	1.30651	0.235193	0.449789	0.453775	-0.411919
P61163	ACTZ_HUMAN	Alpha-centractin (Centractin) (ARP1) (Actin-RPV) (Centrosome-associated actin homolog)	reviewed	Evidence at protein level	ACTR1A	Homo sapiens (Human)	376	42614	1.56776e+09	9.19528	2	0	2	0.0186	3	0	3	0.0186	3	0	3	0.016	4	0	4	0.016	3	0	3	0.0186					2	0	2	0.016	0.9999	-0.480019	0.264758	-0.507591	-1.60283	-0.115935	0.334518	0.947414	0.253463	0.955387	-0.67867
Q99829	CPNE1_HUMAN	Copine-1 (Chromobindin 17) (Copine I)	reviewed	Evidence at protein level	CPNE1	Homo sapiens (Human)	537	59059	3.83931e+06	6.58425													2	0	2	0.0168	4	0	4	0.0149																		-0.159453	0.574694
P61978	HNRPK_HUMAN	Heterogeneous nuclear ribonucleoprotein K (hnRNP K) (Transformation up-regulated nuclear protein) (TUNP)	reviewed	Evidence at protein level	HNRNPK	Homo sapiens (Human)	463	50976	1.77144e+08	8.24833	13	0	13	0.0194	1	16	17	0.0281	1	21	22	0.0367	1	14	15	0.0281	1	19	20	0.0281	1	12	13	0.0194	1	16	17	0.0216	0.175066	-0.881972	0.279706	0.0435173	-0.467063	0.307278	0.156795	1.457	1.00555	1.58091	-0.7574
O00303	EIF3F_HUMAN	Eukaryotic translation initiation factor 3 subunit F (eIF3f) (Deubiquitinating enzyme eIF3f) (EC 3.4.19.12) (Eukaryotic translation initiation factor 3 subunit 5) (eIF-3-epsilon) (eIF3 p47)	reviewed	Evidence at protein level	EIF3F	Homo sapiens (Human)	357	37564	9.16782e+06	6.96227													2	0	2	0.0224	4	0	4	0.0476					3	0	3	0.0196										0.386008	0.572368
P01705	LV223_HUMAN	Immunoglobulin lambda variable 2-23 (Ig lambda chain V-II region NEI)	reviewed	Evidence at protein level	IGLV2-23	Homo sapiens (Human)	113	11893	5.3923e+07	7.73177	2	0	2	0.0708					2	0	2	0.0708	1	0	1	0.0708									2	0	2	0.0708	-0.191675	0.987277	-0.1455				-0.363087	-0.50294	-0.365412	-0.0571372	-0.205295
O60565	GREM1_HUMAN	Gremlin-1 (Cell proliferation-inducing gene 2 protein) (Cysteine knot superfamily 1, BMP antagonist 1) (DAN domain family member 2) (Down-regulated in Mos-transformed cells protein) (Increased in high glucose protein 2) (IHG-2)	reviewed	Evidence at protein level	GREM1	Homo sapiens (Human)	184	20697	1.34378e+06	6.12833	1	1	2	0.0978									1	0	1	0.0598													-1.76228	-0.863037	-0.0262432							-0.0335515	1.22413
Q9Y4L1	HYOU1_HUMAN	Hypoxia up-regulated protein 1 (150 kDa oxygen-regulated protein) (ORP-150) (170 kDa glucose-regulated protein) (GRP-170)	reviewed	Evidence at protein level	HYOU1	Homo sapiens (Human)	999	111335	3.58892e+08	8.55496	5	6	11	0.012	3	7	10	0.007	5	10	15	0.007	4	14	18	0.009	4	9	13	0.012	2	4	6	0.006	2	10	12	0.007	-0.387337	0.00631166	-0.259775	0.67867	0.0046507	-0.564063	0.293658	0.287015	0.0289008	0.0690961	-0.339501
Q06278	AOXA_HUMAN	Aldehyde oxidase (EC 1.2.3.1) (Aldehyde oxidase 1) (Azaheterocycle hydroxylase) (EC 1.17.3.-)	reviewed	Evidence at protein level	AOX1	Homo sapiens (Human)	1338	147918	5.12988e+07	7.71011													8	0	8	0.006	2	0	2	0.0045					4	0	4	0.006										0.561406	0.617214
P39019	RS19_HUMAN	40S ribosomal protein S19	reviewed	Evidence at protein level	RPS19	Homo sapiens (Human)	145	16060	20976037	7.32172	3	0	3	0.069	3	0	3	0.069	5	0	5	0.0483	3	0	3	0.069	5	0	5	0.0483	2	0	2	0.0483	5	0	5	0.069	2.04664	-0.191343	-0.0279042	-0.160117	-1.09225	-0.938112	1.17762	1.01518	-0.0315583	1.54569	0.188353
O60936	NOL3_HUMAN	Nucleolar protein 3 (Apoptosis repressor with CARD) (Muscle-enriched cytoplasmic protein) (Myp) (Nucleolar protein of 30 kDa) (Nop30)	reviewed	Evidence at protein level	NOL3	Homo sapiens (Human)	208	22629	3883012	6.58917									2	0	2	0.0481									1	0	1	0.0385											0.714547	0.256121	0.165432
Q16769	QPCT_HUMAN	Glutaminyl-peptide cyclotransferase (EC 2.3.2.5) (Glutaminyl cyclase) (QC) (sQC) (Glutaminyl-tRNA cyclotransferase) (Glutamyl cyclase) (EC)	reviewed	Evidence at protein level	QPCT	Homo sapiens (Human)	361	40877	5.02233e+07	7.70091	2	4	6	0.0554	1	2	3	0.0194	1	4	5	0.0305	2	2	4	0.0305	2	2	4	0.0194	3	0	3	0.0166	3	0	3	0.0305	-0.660731	-0.0245823	0.046507	-0.802578	1.07132	0.896256	-0.418563	-0.30595	-0.0587981	0.445471	0.172408
P11021	GRP78_HUMAN	78 kDa glucose-regulated protein (GRP-78) (Endoplasmic reticulum lumenal Ca(2+)-binding protein grp78) (Heat shock 70 kDa protein 5) (Immunoglobulin heavy chain-binding protein) (BiP)	reviewed	Evidence at protein level	HSPA5	Homo sapiens (Human)	654	72333	3.9363e+08	8.59509	23	0	23	0.0107	31	0	31	0.0107	29	0	29	0.0168	25	0	25	0.0122	23	0	23	0.0153	19	0	19	0.0168	22	0	22	0.0107	1.22081	0.335847	-0.0149487	-0.115603	-0.108295	-1.26898	0.431518	0.0704249	0.322559	0.563731	-0.355114
P19838	NFKB1_HUMAN	Nuclear factor NF-kappa-B p105 subunit (DNA-binding factor KBF1) (EBP-1) (Nuclear factor of kappa light polypeptide gene enhancer in B-cells 1) [Cleaved into: Nuclear factor NF-kappa-B p50 subunit]	reviewed	Evidence at protein level	NFKB1	Homo sapiens (Human)	968	105356	2.90716e+06	6.46347	3	0	3	0.0083					2	0	2	0.0083					1	3	4	0.0072					3	0	3	0.0083	-0.262432	-0.802246	-0.119922				-0.224562	1.21915	0.550776
P35221	CTNA1_HUMAN	Catenin alpha-1 (Alpha E-catenin) (Cadherin-associated protein) (Renal carcinoma antigen NY-REN-13)	reviewed	Evidence at protein level	CTNNA1	Homo sapiens (Human)	906	100071	1.07063e+08	8.02964	0	6	6	0.0088	1	5	6	0.0088	4	4	8	0.0155	0	11	11	0.0088	1	5	6	0.0066	1	5	6	0.0077	0	1	1	0.0088	0.503936	-0.57868	0.0860379	0.116932	-1.43906	0.315583	0.218251	0.276052	0.5438	0.0538152	0.409594
Q15293	RCN1_HUMAN	Reticulocalbin-1	reviewed	Evidence at protein level	RCN1	Homo sapiens (Human)	331	38890	7.21717e+06	6.85837	2	0	2	0.0453	2	0	2	0.0453	3	0	3	0.0453	3	0	3	0.0363													0.670033	0.8544	-0.290004	-0.274059	1.28127	-0.883965	-1.0866	-0.0770687	-0.281035	0.906886	-0.271402
P61019	RAB2A_HUMAN	Ras-related protein Rab-2A	reviewed	Evidence at protein level	RAB2A	Homo sapiens (Human)	212	23546	2.69385e+07	7.43037									2	1	3	0.033	2	0	2	0.0613	3	0	3	0.0425					2	0	2	0.0425							0.552437	0.70292	-0.271069	-0.222237	0.382354
P55268	LAMB2_HUMAN	Laminin subunit beta-2 (Laminin B1s chain) (Laminin-11 subunit beta) (Laminin-14 subunit beta) (Laminin-15 subunit beta) (Laminin-3 subunit beta) (Laminin-4 subunit beta) (Laminin-7 subunit beta) (Laminin-9 subunit beta) (S-laminin subunit beta) (S-LAM beta)	reviewed	Evidence at protein level	LAMB2	Homo sapiens (Human)	1798	195981	3.76157e+07	7.57537	16	0	16	0.0039	17	0	17	0.0056	28	0	28	0.005	33	0	33	0.0033	11	0	11	0.0039	4	0	4	0.0039	16	0	16	0.0039	-0.594957	-0.229877	0.0518221	-0.362422	0.284689	0.490317	-0.632827	0.267083	-0.325549	0.0222569	0.467727
P12110	CO6A2_HUMAN	Collagen alpha-2(VI) chain	reviewed	Evidence at protein level	COL6A2	Homo sapiens (Human)	1019	108579	1.27952e+09	9.10705	6	13	19	0.0059	7	0	7	0.0088	7	0	7	0.0128	7	15	22	0.0157	6	10	16	0.0157	7	9	16	0.0108	7	0	7	0.0079	-0.720858	0.387669	-0.140518	0.391655	-0.762549	0.151978	-0.211441	0.13703	-0.642129	-0.245823	0.57868
Q14789	GOGB1_HUMAN	Golgin subfamily B member 1 (372 kDa Golgi complex-associated protein) (GCP372) (Giantin) (Macrogolgin)	reviewed	Evidence at protein level	GOLGB1	Homo sapiens (Human)	3259	376019	2.68091e+07	7.42828									1	0	1	0.0018	1	0	1	0.0018	1	0	1	0.0018					1	0	1	0.0031							0.732817	0.284689	-0.411587	-0.630834	-0.922167
P31939	PUR9_HUMAN	Bifunctional purine biosynthesis protein PURH [Cleaved into: Bifunctional purine biosynthesis protein PURH, N-terminally processed] [Includes: Phosphoribosylaminoimidazolecarboxamide formyltransferase (EC 2.1.2.3) (5-aminoimidazole-4-carboxamide ribonucleotide formyltransferase) (AICAR transformylase); IMP cyclohydrolase (EC 3.5.4.10) (ATIC) (IMP synthase) (Inosinicase)]	reviewed	Evidence at protein level	ATIC	Homo sapiens (Human)	592	64616	2.89234e+07	7.46125	4	0	4	0.0186	3	0	3	0.0118	6	0	6	0.0135	5	0	5	0.0118	11	0	11	0.0135					7	0	7	0.0118	-1.01485	-1.40219	-0.0355446	0.304289	-0.231538	0.360097	0.606252	1.25635	0.55443	0.296316	-0.0116267
P47895	AL1A3_HUMAN	Aldehyde dehydrogenase family 1 member A3 (EC 1.2.1.5) (Aldehyde dehydrogenase 6) (Retinaldehyde dehydrogenase 3) (RALDH-3) (RalDH3)	reviewed	Evidence at protein level	ALDH1A3	Homo sapiens (Human)	512	56108	7.24564e+07	7.86008	7	0	7	0.0176	5	0	5	0.0215	7	0	7	0.0215	7	0	7	0.0156	10	0	10	0.0176					8	0	8	0.0117	0.546789	-0.856061	-0.0279042	-0.216258	-0.587317	0.746105	0.46208	1.19623	0.671029	0.742783	-0.509252
Q9BY32	ITPA_HUMAN	Inosine triphosphate pyrophosphatase (ITPase) (Inosine triphosphatase) (EC 3.6.1.9) (Non-canonical purine NTP pyrophosphatase) (Non-standard purine NTP pyrophosphatase) (Nucleoside-triphosphate diphosphatase) (Nucleoside-triphosphate pyrophosphatase) (NTPase) (Putative oncogene protein hlc14-06-p)	reviewed	Evidence at protein level	ITPA	Homo sapiens (Human)	194	21446	1.20933e+06	6.08254									1	0	1	0.0619																							-0.252467	0.345813	0.0617879
Q9UPN3	MACF1_HUMAN	Microtubule-actin cross-linking factor 1, isoforms 1/2/3/5 (620 kDa actin-binding protein) (ABP620) (Actin cross-linking family protein 7) (Macrophin-1) (Trabeculin-alpha)	reviewed	Evidence at protein level	MACF1	Homo sapiens (Human)	7388	838308	2.96205e+08	8.47159	0	7	7	0.0024	8	0	8	0.0012	2	6	6	0.0014	0	7	7	0.0008	0	9	9	0.002	5	1	6	0.0016	7	2	9	0.0011	0.679002	1.24971	0.174733	0.272066	-0.216922	-0.356111	0.298825	0.280955	-0.318492	-0.0169418	-0.190346
Q6ZMP0	THSD4_HUMAN	Thrombospondin type-1 domain-containing protein 4 (A disintegrin and metalloproteinase with thrombospondin motifs-like protein 6) (ADAMTS-like protein 6) (ADAMTSL-6)	reviewed	Evidence at transcript level	THSD4	Homo sapiens (Human)	1018	112450	3.69513e+08	8.56763	1	10	11	0.0098					1	6	7	0.0088	8	0	8	0.0098	1	7	8	0.0108					5	0	5	0.0059	0.0475036	0.47869	-0.0425207				-0.776335	-0.143175	-0.094675	-0.082716	0.0787297
Q8NBF2	NHLC2_HUMAN	NHL repeat-containing protein 2	reviewed	Evidence at protein level	NHLRC2	Homo sapiens (Human)	726	79444	1.20285e+06	6.08021																	1	0	1	0.0138
Q15005	SPCS2_HUMAN	Signal peptidase complex subunit 2 (EC 3.4.-.-) (Microsomal signal peptidase 25 kDa subunit) (SPase 25 kDa subunit)	reviewed	Evidence at protein level	SPCS2	Homo sapiens (Human)	226	25003	2.71393e+06	6.4336	2	0	2	0.0354													2	0	2	0.0354									0.471049	-0.291665	-0.474039
P07339	CATD_HUMAN	Cathepsin D (EC 3.4.23.5) [Cleaved into: Cathepsin D light chain; Cathepsin D heavy chain]	reviewed	Evidence at protein level	CTSD	Homo sapiens (Human)	412	44552	1.03045e+08	8.01303	5	0	5	0.0146	6	0	6	0.017	11	0	11	0.0413	7	0	7	0.0194	6	0	6	0.0218	7	0	7	0.0437	8	0	8	0.017	0.0906886	-0.125569	-0.259775	-0.270405	-0.280371	-0.292662	1.23476	0.128226	0.231206	0.50294	0.466067
P98164	LRP2_HUMAN	Low-density lipoprotein receptor-related protein 2 (LRP-2) (Glycoprotein 330) (gp330) (Megalin)	reviewed	Evidence at protein level	LRP2	Homo sapiens (Human)	4655	521958	3.92974e+08	8.59436					21	0	21	0.0045													24	0	24	0.0024								-0.0298974	0.167093	-0.209281
O43240	KLK10_HUMAN	Kallikrein-10 (EC 3.4.21.-) (Normal epithelial cell-specific 1) (Protease serine-like 1)	reviewed	Evidence at protein level	KLK10	Homo sapiens (Human)	276	30170	2.90842e+07	7.46366	1	0	1	0.0543	1	0	1	0.0543	4	0	4	0.0217	2	0	2	0.0435									4	0	4	0.0543	0.973325	0.642793	-0.00996578	-0.365744	-0.159453	0.18935	-0.576687	0.151148	-0.199316	0.11361	0.770687
P08727	K1C19_HUMAN	Keratin, type I cytoskeletal 19 (Cytokeratin-19) (CK-19) (Keratin-19) (K19)	reviewed	Evidence at protein level	KRT19	Homo sapiens (Human)	400	44106	5.09097e+09	9.7068	19	2	21	0.02	20	2	22	0.03	21	2	23	0.0175	21	2	23	0.025	21	2	23	0.03	21	2	23	0.0225	21	2	23	0.02	2.23964	-1.14042	0.0631166	-0.758728	0.570707	0.0269076	-0.9999	1.62143	1.749	1.03279	-2.34229
Q9Y6Y9	LY96_HUMAN	Lymphocyte antigen 96 (Ly-96) (ESOP-1) (Protein MD-2)	reviewed	Evidence at protein level	LY96	Homo sapiens (Human)	160	18546	2.67055e+06	6.4266									1	0	1	0.0625	1	0	1	0.0625																			0.380029	0.0548118	-0.366741	-0.577351	-0.142843
Q13510	ASAH1_HUMAN	Acid ceramidase (AC) (ACDase) (Acid CDase) (EC 3.5.1.23) (Acylsphingosine deacylase) (N-acylsphingosine amidohydrolase) (Putative 32 kDa heart protein) (PHP32) [Cleaved into: Acid ceramidase subunit alpha; Acid ceramidase subunit beta]	reviewed	Evidence at protein level	ASAH1	Homo sapiens (Human)	395	44660	3.36364e+07	7.52681					3	0	3	0.0278	3	0	3	0.0253																				0.519882	-0.27273	-0.541806	0.253463	0.626848	-0.267747
P01602	KV105_HUMAN	Immunoglobulin kappa variable 1-5 (Ig kappa chain V-I region CAR) (Ig kappa chain V-I region EU) (Ig kappa chain V-I region HK102) (Ig kappa chain V-I region Kue)	reviewed	Evidence at protein level	IGKV1-5	Homo sapiens (Human)	117	12782	2.52269e+09	9.40186	1	0	1	0.0513	1	0	1	0.094	1	0	1	0.094	1	0	1	0.094	1	0	1	0.0513	1	0	1	0.0513	1	0	1	0.094	-0.74079	0.428861	0.190014	-0.656413	0.567053	0.688304	-0.481347	-0.262432	-0.183703	-0.345148	-0.396306
P15559	NQO1_HUMAN	NAD(P)H dehydrogenase [quinone] 1 (EC 1.6.5.2) (Azoreductase) (DT-diaphorase) (DTD) (Menadione reductase) (NAD(P)H:quinone oxidoreductase 1) (Phylloquinone reductase) (Quinone reductase 1) (QR1)	reviewed	Evidence at protein level	NQO1	Homo sapiens (Human)	274	30868	7.97062e+07	7.90149					3	0	3	0.0657	2	0	2	0.0657	6	0	6	0.0292	8	0	8	0.0255	4	0	4	0.0292	5	0	5	0.0292				-0.586985	-0.0342159	1.24805	-0.568714	0.917849	1.01319	1.10952	-0.830482
P31946	1433B_HUMAN	14-3-3 protein beta/alpha (Protein 1054) (Protein kinase C inhibitor protein 1) (KCIP-1) [Cleaved into: 14-3-3 protein beta/alpha, N-terminally processed]	reviewed	Evidence at protein level	YWHAB	Homo sapiens (Human)	246	28082	6.12403e+08	8.78704	3	0	3	0.0244	1	0	1	0.0244	6	0	6	0.0325	5	0	5	0.0407	5	0	5	0.0366	2	0	2	0.0285	5	0	5	0.0772	-1.10587	-0.88629	0.0372056	-0.0405275	-0.471049	-0.152476	-0.390991	0.368402	-0.100987	1.09291	-0.386008
Q9UBE0	SAE1_HUMAN	SUMO-activating enzyme subunit 1 (Ubiquitin-like 1-activating enzyme E1A) [Cleaved into: SUMO-activating enzyme subunit 1, N-terminally processed]	reviewed	Evidence at protein level	SAE1	Homo sapiens (Human)	346	38450	2.4802e+06	6.39449													3	0	3	0.0231	2	0	2	0.0231																		0.93014	0.0956715
P16278	BGAL_HUMAN	Beta-galactosidase (EC 3.2.1.23) (Acid beta-galactosidase) (Lactase) (Elastin receptor 1)	reviewed	Evidence at protein level	GLB1	Homo sapiens (Human)	677	76075	2.05738e+06	6.31332					1	0	1	0.0207					1	2	3	0.0089																0.373717	-0.0966681	-0.930472				0.164435	0.273727
Q9UHG2	PCSK1_HUMAN	ProSAAS (Proprotein convertase subtilisin/kexin type 1 inhibitor) (Proprotein convertase 1 inhibitor) (pro-SAAS) [Cleaved into: KEP; Big SAAS (b-SAAS); Little SAAS (l-SAAS) (N-proSAAS); Big PEN-LEN (b-PEN-LEN) (SAAS CT(1-49)); PEN; Little LEN (l-LEN); Big LEN (b-LEN) (SAAS CT(25-40))]	reviewed	Evidence at protein level	PCSK1N	Homo sapiens (Human)	260	27372	3.32128e+08	8.52131	5	0	5	0.0808	5	0	5	0.0462	5	0	5	0.0385	5	0	5	0.0808	5	0	5	0.0577	5	0	5	0.0462	5	0	5	0.0808	-1.05205	0.859051	0.0554762	-0.676012	0.755406	0.293991	-0.770687	-0.211275	-0.288676	1.16533	0.952729
O00264	PGRC1_HUMAN	Membrane-associated progesterone receptor component 1 (mPR)	reviewed	Evidence at protein level	PGRMC1	Homo sapiens (Human)	195	21671	2.51981e+07	7.40137	2	0	2	0.1026					3	0	3	0.1026	4	0	4	0.0308	2	0	2	0.0308					2	0	2	0.0308	-0.762382	0.217586	0.0332193				-0.107963	0.419892	0.0332193	0.591968	-0.311265
Q8N436	CPXM2_HUMAN	Inactive carboxypeptidase-like protein X2	reviewed	Evidence at transcript level	CPXM2	Homo sapiens (Human)	756	85870	9.38494e+07	7.97243	13	0	13	0.0093	7	0	7	0.0185	9	0	9	0.0159	15	0	15	0.0198	7	0	7	0.0185	2	0	2	0.0119	8	0	8	0.0079	0.129887	0.171744	0.00863701	-1.17463	0.980965	0.819187	-1.03544	-0.167093	-0.162774	0.555759	-0.0926818
O75533	SF3B1_HUMAN	Splicing factor 3B subunit 1 (Pre-mRNA-splicing factor SF3b 155 kDa subunit) (SF3b155) (Spliceosome-associated protein 155) (SAP 155)	reviewed	Evidence at protein level	SF3B1	Homo sapiens (Human)	1304	145830	5.63134e+06	6.75061																	8	0	8	0.0084
P06865	HEXA_HUMAN	Beta-hexosaminidase subunit alpha (EC 3.2.1.52) (Beta-N-acetylhexosaminidase subunit alpha) (Hexosaminidase subunit A) (N-acetyl-beta-glucosaminidase subunit alpha)	reviewed	Evidence at protein level	HEXA	Homo sapiens (Human)	529	60703	4.76017e+07	7.67762	4	0	4	0.0132	4	0	4	0.0227	6	2	8	0.0151	2	2	4	0.0132	2	0	2	0.0132	1	0	1	0.0151	4	0	4	0.0151	-1.25868	0.237186	-0.119922	-0.929143	0.593629	0.396306	-1.01884	-0.0940106	-0.420556	0.425207	-0.0734146
P14543	NID1_HUMAN	Nidogen-1 (NID-1) (Entactin)	reviewed	Evidence at protein level	NID1	Homo sapiens (Human)	1247	136377	1.607e+08	8.20601	1	15	16	0.0048	1	20	21	0.008	1	20	21	0.0112	1	21	22	0.0056	1	13	14	0.0104	1	9	10	0.0064	1	16	17	0.0048	0.280371	0.317576	0.144504	-0.925821	0.883301	0.931136	-0.583663	-0.131548	-0.199648	0.353453	-0.00697605
P10412	H14_HUMAN	Histone H1.4 (Histone H1b) (Histone H1s-4)	reviewed	Evidence at protein level	HIST1H1E	Homo sapiens (Human)	219	21865	6.07464e+08	8.78352	3	0	3	0.0548	3	0	3	0.0411	4	0	4	0.0411	6	0	6	0.0594	4	0	4	0.0548	4	0	4	0.0411	6	1	7	0.0365	2.20476	-0.539813	-0.496296	-0.881972	-1.7098	-2.25758	0.124904	0.997907	0.727834	1.33907	0.0976647
Q14195	DPYL3_HUMAN	Dihydropyrimidinase-related protein 3 (DRP-3) (Collapsin response mediator protein 4) (CRMP-4) (Unc-33-like phosphoprotein 1) (ULIP-1)	reviewed	Evidence at protein level	DPYSL3	Homo sapiens (Human)	570	61963	6.48134e+07	7.81166	1	6	7	0.0175	1	7	8	0.0175	1	3	4	0.0351	1	6	7	0.0228	5	0	5	0.0351	5	0	5	0.0351	5	0	5	0.0228	-0.455104	-0.773013	0.289008	-0.0511577	0.0867023	0.43484	-0.222237	0.68631	0.367405	0.701923	-0.00166096
Q53RD9	FBLN7_HUMAN	Fibulin-7 (FIBL-7)	reviewed	Evidence at transcript level	FBLN7	Homo sapiens (Human)	439	47376	2.60105e+07	7.41515	1	5	6	0.0137	4	0	4	0.0182	0	6	6	0.0159	0	6	6	0.0182	0	11	11	0.0182					1	5	6	0.0182	-0.544132	-0.417566	0.0730824	-0.417566	0.254792	0.875992	-0.26808	0.0876989	-0.00232535	-0.170415	0.22124
Q10570	CPSF1_HUMAN	Cleavage and polyadenylation specificity factor subunit 1 (Cleavage and polyadenylation specificity factor 160 kDa subunit) (CPSF 160 kDa subunit)	reviewed	Evidence at protein level	CPSF1	Homo sapiens (Human)	1443	160884	5.08312e+07	7.70613													1	0	1	0.0042	2	0	2	0.0042	3	0	3	0.0049	1	0	1	0.0042
P46781	RS9_HUMAN	40S ribosomal protein S9	reviewed	Evidence at protein level	RPS9	Homo sapiens (Human)	194	22591	1.51495e+07	7.1804	3	0	3	0.0773	2	0	2	0.0412	7	0	7	0.0309	3	0	3	0.0309	8	0	8	0.0309									-0.0767365	-1.06866	0.15912	0.324552	-2.28416	-0.723848	0.632163	0.505597	0.0388666	0.850746	0.0249145
P0DME0	SETLP_HUMAN	Protein SETSIP (SET pseudogene protein 18) (SET similar protein) (Similar to SET translocation protein)	reviewed	Evidence at protein level	SETSIP	Homo sapiens (Human)	302	34882															1	0	1	0.0232									4	0	4	0.0259										1.98552	-0.674019
P61026	RAB10_HUMAN	Ras-related protein Rab-10	reviewed	Evidence at protein level	RAB10	Homo sapiens (Human)	200	22541	2.65049e+07	7.42333	2	0	2	0.03	4	0	4	0.03	4	0	4	0.035	2	0	2	0.06	2	0	2	0.03					3	0	3	0.035	0.150816	-0.470717	1.55533	-0.352124	-0.645118	-0.503272	1.38857	0.404611	-0.364748	-0.0468392	1.26898
Q9NR46	SHLB2_HUMAN	Endophilin-B2 (SH3 domain-containing GRB2-like protein B2)	reviewed	Evidence at protein level	SH3GLB2	Homo sapiens (Human)	395	43974	1.08918e+06	6.0371																	3	0	3	0.0152
Q15916	ZBTB6_HUMAN	Zinc finger and BTB domain-containing protein 6 (Zinc finger protein 482) (Zinc finger protein with interaction domain)	reviewed	Evidence at protein level	ZBTB6	Homo sapiens (Human)	424	48236	6.85548e+07	7.83604									2	0	2	0.0259	3	0	3	0.0189					3	0	3	0.0212											-0.459755	0.508255	0.101983	0.0245823	-0.143839
P62266	RS23_HUMAN	40S ribosomal protein S23	reviewed	Evidence at protein level	RPS23	Homo sapiens (Human)	143	15808	1.5477e+07	7.18969					2	0	2	0.0839	3	0	3	0.0839					3	0	3	0.0839					2	0	2	0.0839				0.449125	-0.783975	-1.14739	1.23443	1.00355	0.201973
Q99439	CNN2_HUMAN	Calponin-2 (Calponin H2, smooth muscle) (Neutral calponin)	reviewed	Evidence at protein level	CNN2	Homo sapiens (Human)	309	33697	6.9591e+06	6.84255					1	0	1	0.0259	3	0	3	0.0356					1	0	1	0.0356					1	0	1	0.0356				-0.495964	-0.956383	1.00821	0.859715	0.749759	0.970003
Q9NPR2	SEM4B_HUMAN	Semaphorin-4B	reviewed	Evidence at protein level	SEMA4B	Homo sapiens (Human)	832	92193	1.40928e+06	6.149									3	0	3	0.0096																							0.233864	0.309272	-0.378368
Q6UY14	ATL4_HUMAN	ADAMTS-like protein 4 (ADAMTSL-4) (Thrombospondin repeat-containing protein 1)	reviewed	Evidence at protein level	ADAMTSL4	Homo sapiens (Human)	1074	116545	1.35324e+08	8.13137	5	9	14	0.0186	3	9	12	0.0084	7	11	18	0.0186	6	12	18	0.0223	6	6	12	0.0121	1	4	5	0.0335	5	8	13	0.0102	-0.235857	0.411919	-0.0372056	-0.761718	0.562735	0.477029	-0.551772	-0.10597	-0.202305	0.569046	0.468392
P0DJI9	SAA2_HUMAN	Serum amyloid A-2 protein (SAA2)	reviewed	Evidence at protein level	SAA2	Homo sapiens (Human)	122	13527	1.95664e+09	9.29151	3	0	3	0.0574	2	0	2	0.123	2	0	2	0.0738	2	0	2	0.1148	3	0	3	0.1066	1	0	1	0.0738	2	0	2	0.082	0.305285	1.49686	-0.275056	-0.720858	0.257449	-0.637478	0.578348	0.07574	-0.072418	-0.00697605	0.241504
P62424	RL7A_HUMAN	60S ribosomal protein L7a (PLA-X polypeptide) (Surfeit locus protein 3)	reviewed	Evidence at protein level	RPL7A	Homo sapiens (Human)	266	29996	2.5426e+08	8.40528	4	0	4	0.0489	3	0	3	0.0526	4	0	4	0.0526	5	0	5	0.0301	6	0	6	0.0263					3	0	3	0.0526	2.44029	0.141514	0.00232535	-0.696941	-1.94931	0.515895	1.05604	0.701923	0.258446	0.884629	-0.198651
O94905	ERLN2_HUMAN	Erlin-2 (Endoplasmic reticulum lipid raft-associated protein 2) (Stomatin-prohibitin-flotillin-HflC/K domain-containing protein 2) (SPFH domain-containing protein 2)	reviewed	Evidence at protein level	ERLIN2	Homo sapiens (Human)	339	37840	4.78333e+06	6.67973					3	0	3	0.0177	2	0	2	0.0177	2	0	2	0.0177	1	0	1	0.0206												-0.421885	-1.43906	-2.91599	0.515563	0.527854	0.563731	1.43242	-0.815866
P01782	HV309_HUMAN	Immunoglobulin heavy variable 3-9 (Ig heavy chain V-III region DOB)	reviewed	Evidence at protein level	IGHV3-9	Homo sapiens (Human)	118	12945	381465	5.58146	1	0	1	0.0932	1	0	1	0.161	1	0	1	0.0932					1	0	1	0.0932					1	0	1	0.0932	-0.49995	0.933794	0.00896921	-0.231538	0.0867023	0.233532	-0.111285	-0.358768	0.162442
P68871	HBB_HUMAN	Hemoglobin subunit beta (Beta-globin) (Hemoglobin beta chain) [Cleaved into: LVV-hemorphin-7; Spinorphin]	reviewed	Evidence at protein level	HBB	Homo sapiens (Human)	147	15998	4.35571e+08	8.63906	4	4	8	0.0612	2	3	5	0.1088	4	5	9	0.0612	2	3	5	0.0612	3	4	7	0.0612	4	5	9	0.0544	3	3	6	0.0816	2.65123	-0.274391	-0.0611235	-0.449457	-0.725841	-3.01731	0.447796	4.18198	0.22423	0.23021	-1.71013
O95394	AGM1_HUMAN	Phosphoacetylglucosamine mutase (PAGM) (EC 5.4.2.3) (Acetylglucosamine phosphomutase) (N-acetylglucosamine-phosphate mutase) (Phosphoglucomutase-3) (PGM 3)	reviewed	Evidence at protein level	PGM3	Homo sapiens (Human)	542	59852	6.07153e+06	6.7833	3	0	3	0.0166					5	0	5	0.0166	2	0	2	0.0129	3	0	3	0.0148									-0.77567	-1.59752	0.0093014				0.470385	1.01884	-0.102648	-0.400292	0.63781
P62714	PP2AB_HUMAN	Serine/threonine-protein phosphatase 2A catalytic subunit beta isoform (PP2A-beta) (EC 3.1.3.16)	reviewed	Evidence at protein level	PPP2CB	Homo sapiens (Human)	309	35575	1.98696e+07	7.29819	1	0	1	0.0259					1	0	1	0.0259					1	0	1	0.0259					1	0	1	0.0453	-0.850746	-0.746437	0.0468392				0.17872	0.499618	0.884629
Q92530	PSMF1_HUMAN	Proteasome inhibitor PI31 subunit (hPI31)	reviewed	Evidence at protein level	PSMF1	Homo sapiens (Human)	271	29817	3.47164e+06	6.54053																	1	0	1	0.0443					2	0	2	0.0221
P62306	RUXF_HUMAN	Small nuclear ribonucleoprotein F (snRNP-F) (Sm protein F) (Sm-F) (SmF)	reviewed	Evidence at protein level	SNRPF	Homo sapiens (Human)	86	9725	6.91386e+06	6.83972	1	0	1	0.1512									1	0	1	0.1512	1	0	1	0.1512									-0.522207	-1.14739	-0.172076							0.945421	-0.608577
Q06828	FMOD_HUMAN	Fibromodulin (FM) (Collagen-binding 59 kDa protein) (Keratan sulfate proteoglycan fibromodulin) (KSPG fibromodulin)	reviewed	Evidence at protein level	FMOD	Homo sapiens (Human)	376	43179	1.54034e+09	9.18762	9	0	9	0.0346	9	0	9	0.0559	10	0	10	0.0213	11	0	11	0.0559	7	0	7	0.0213	8	0	8	0.0559	8	0	8	0.0452	0.390327	-0.215925	-0.0614557	-0.797595	0.773013	0.87101	-0.539813	-0.0687639	-0.0870345	0.286682	0.180713
Q6PCB0	VWA1_HUMAN	von Willebrand factor A domain-containing protein 1	reviewed	Evidence at protein level	VWA1	Homo sapiens (Human)	445	46804	1.04682e+07	7.01987									2	2	4	0.0157	3	2	5	0.0202									3	2	5	0.0157							-0.0338837	0.573365	-0.276052	-0.190346	0.579676
Q6UXI9	NPNT_HUMAN	Nephronectin (Preosteoblast EGF-like repeat protein with MAM domain) (Protein EGFL6-like)	reviewed	Evidence at transcript level	NPNT	Homo sapiens (Human)	565	61907	2.01726e+06	6.30476																									2	0	2	0.0248
Q01668	CAC1D_HUMAN	Voltage-dependent L-type calcium channel subunit alpha-1D (Calcium channel, L type, alpha-1 polypeptide, isoform 2) (Voltage-gated calcium channel subunit alpha Cav1.3)	reviewed	Evidence at protein level	CACNA1D	Homo sapiens (Human)	2161	245141	4.22026e+08	8.62534	1	3	4	0.0037	1	5	6	0.0037	1	3	4	0.0032	1	4	5	0.0032	5	0	5	0.0042	4	0	4	0.0032	5	0	5	0.0037	1.47859	0.774341	-0.196326	-0.32721	-0.180381	-0.249145	-0.122579	0.104641	-0.210942	-0.812876	-0.0750756
P60763	RAC3_HUMAN	Ras-related C3 botulinum toxin substrate 3 (p21-Rac3)	reviewed	Evidence at protein level	RAC3	Homo sapiens (Human)	192	21379																											1	0	1	0.0521
O95671	ASML_HUMAN	N-acetylserotonin O-methyltransferase-like protein (ASMTL) (EC 2.1.1.-)	reviewed	Evidence at protein level	ASMTL	Homo sapiens (Human)	621	68857	4.47532e+06	6.65082					1	0	1	0.0274					2	0	2	0.0274	2	0	2	0.0161												0.0508255	-0.323556	0.190346				0.187689	0.978308
Q9H173	SIL1_HUMAN	Nucleotide exchange factor SIL1 (BiP-associated protein) (BAP)	reviewed	Evidence at protein level	SIL1	Homo sapiens (Human)	461	52085	1.07894e+07	7.033					2	0	2	0.013	5	0	5	0.013					3	0	3	0.013												0.23021	0.0215925	0.484005	-0.0305617	0.203302	0.0671029
P49746	TSP3_HUMAN	Thrombospondin-3	reviewed	Evidence at protein level	THBS3	Homo sapiens (Human)	956	104201	5.11186e+07	7.70858	2	6	8	0.0136	2	3	5	0.0136	2	9	11	0.0272	2	8	10	0.0105	1	7	8	0.0136	1	1	2	0.0136	1	6	7	0.0146	-0.214264	-0.258446	-0.0335515	-0.138857	-0.185696	0.647444	0.457429	0.302628	-0.566057	-0.621201	-0.0325549
P61970	NTF2_HUMAN	Nuclear transport factor 2 (NTF-2) (Placental protein 15) (PP15)	reviewed	Evidence at protein level	NUTF2	Homo sapiens (Human)	127	14478	8.6803e+06	6.93853									2	0	2	0.0551													2	0	2	0.0551							-0.54081	0.360429	0.0833804
P09493	TPM1_HUMAN	Tropomyosin alpha-1 chain (Alpha-tropomyosin) (Tropomyosin-1)	reviewed	Evidence at protein level	TPM1	Homo sapiens (Human)	284	32709	3.72811e+08	8.57149	1	0	1	0.0317	1	0	1	0.0317					1	0	1	0.0211	2	0	2	0.0211					2	0	2	0.0211	0.0548118	0.834468	0.180713	-0.633159	0.592632	-0.126233				0.944424	-0.323556
P43686	PRS6B_HUMAN	26S protease regulatory subunit 6B (26S proteasome AAA-ATPase subunit RPT3) (MB67-interacting protein) (MIP224) (Proteasome 26S subunit ATPase 4) (Tat-binding protein 7) (TBP-7)	reviewed	Evidence at protein level	PSMC4	Homo sapiens (Human)	418	47366	1.42752e+07	7.15458																	1	4	5	0.0167					2	0	2	0.0167
Q16543	CDC37_HUMAN	Hsp90 co-chaperone Cdc37 (Hsp90 chaperone protein kinase-targeting subunit) (p50Cdc37) [Cleaved into: Hsp90 co-chaperone Cdc37, N-terminally processed]	reviewed	Evidence at protein level	CDC37	Homo sapiens (Human)	378	44468	8.28071e+06	6.91807	4	0	4	0.0185	2	0	2	0.0238	4	0	4	0.0238	3	0	3	0.0185	3	0	3	0.0238	2	0	2	0.0238	4	0	4	0.0185	-0.893599	0.15148	-0.00631166	-0.207288	-0.986613	-0.129887	-0.07574	0.787297	0.0255788	0.817527	-0.338837
P02461	CO3A1_HUMAN	Collagen alpha-1(III) chain	reviewed	Evidence at protein level	COL3A1	Homo sapiens (Human)	1466	138564	3.53365e+08	8.54822	4	9	13	0.0075	3	10	13	0.0109	4	10	14	0.0061	3	9	12	0.0048	3	6	9	0.0048	3	6	9	0.0048	3	8	11	0.0041	-0.970335	-0.407601	-0.12424	0.74079	-0.246487	0.911537	-0.255124	0.152144	-0.229877	-0.12424	0.636149
P30626	SORCN_HUMAN	Sorcin (22 kDa protein) (CP-22) (CP22) (V19)	reviewed	Evidence at protein level	SRI	Homo sapiens (Human)	198	21676	7.43586e+07	7.87133	3	0	3	0.0404					5	0	5	0.0354	2	0	2	0.0404	3	0	3	0.0556					3	0	3	0.0404	0.291333	0.169418	-0.216258				-0.841777	0.55908	0.0993257	0.452779	-0.233864
P62140	PP1B_HUMAN	Serine/threonine-protein phosphatase PP1-beta catalytic subunit (PP-1B) (PPP1CD) (EC 3.1.3.16) (EC 3.1.3.53)	reviewed	Evidence at protein level	PPP1CB	Homo sapiens (Human)	327	37187	2.24851e+07	7.3519	2	0	2	0.0183	5	0	5	0.0316	3	0	3	0.0337	3	0	3	0.0335	1	3	4	0.0183					1	2	3	0.0183	-0.170083	-0.307611	0.112613	-0.588646	-1.23941	0.0607913	0.0850414	1.0969	0.575358	0.372388	-0.606252
Q70Z53	F10C1_HUMAN	Protein FRA10AC1	reviewed	Evidence at protein level	FRA10AC1	Homo sapiens (Human)	315	37548	1.28515e+09	9.10895					1	5	6	0.0476	1	4	5	0.0476	3	0	3	0.0508	4	0	4	0.0508					4	0	4	0.0476				0.369066	-0.00365412	0.399628	0.211939	0.126233	-0.0298974	-0.146497	0.259775
P12956	XRCC6_HUMAN	X-ray repair cross-complementing protein 6 (EC 3.6.4.-) (EC 4.2.99.-) (5'-deoxyribose-5-phosphate lyase Ku70) (5'-dRP lyase Ku70) (70 kDa subunit of Ku antigen) (ATP-dependent DNA helicase 2 subunit 1) (ATP-dependent DNA helicase II 70 kDa subunit) (CTC box-binding factor 75 kDa subunit) (CTC75) (CTCBF) (DNA repair protein XRCC6) (Lupus Ku autoantigen protein p70) (Ku70) (Thyroid-lupus autoantige…	reviewed	Evidence at protein level	XRCC6	Homo sapiens (Human)	609	69843	4.19299e+07	7.62252	5	0	5	0.0115	11	0	11	0.0131	18	0	18	0.0099	10	0	10	0.0197	2	22	24	0.0197	3	0	3	0.0148	1	7	8	0.0099	0.0215925	-1.03113	0.102315	0.347141	-1.02714	0.472046	1.39986	1.77059	1.23576	0.429857	-0.093014
P02746	C1QB_HUMAN	Complement C1q subcomponent subunit B	reviewed	Evidence at protein level	C1QB	Homo sapiens (Human)	253	26722	4.35418e+09	9.63891	5	0	5	0.0356	8	0	8	0.0237	7	0	7	0.0356	8	0	8	0.087	8	0	8	0.0593	5	0	5	0.0277	7	0	7	0.0277	0.00996578	0.0242501	0.081055	-1.0484	1.21616	0.864366	-0.00332193	-0.307611	0.27871	0.0916852	-0.112946
P02743	SAMP_HUMAN	Serum amyloid P-component (SAP) (9.5S alpha-1-glycoprotein) [Cleaved into: Serum amyloid P-component(1-203)]	reviewed	Evidence at protein level	APCS	Homo sapiens (Human)	223	25387	2.19051e+10	10.3405	9	0	9	0.0448	10	0	10	0.0448	9	0	9	0.0717	9	0	9	0.0269	9	0	9	0.0493	9	0	9	0.0538	9	0	9	0.0314	-0.0269076	-0.24549	0.0730824	-1.00588	2.06092	1.33409	0.0684317	-0.117928	0.536824	0.403946	0.244826
Q5JXB2	UE2NL_HUMAN	Putative ubiquitin-conjugating enzyme E2 N-like (Epididymis tissue protein Li 174)	reviewed	Evidence at protein level	UBE2NL	Homo sapiens (Human)	153	17377			3	0	3	0.0525	4	0	4	0.059	3	0	3	0.0623	3	0	3	0.0656					2	0	2	0.0525					-0.912534	-2.23931	-0.025911	0.828157	-1.35269	0.602598	1.39189	1.23974	0.206624	-0.181045	0.658406
P10645	CMGA_HUMAN	Chromogranin-A (CgA) (Pituitary secretory protein I) (SP-I) [Cleaved into: Vasostatin-1 (Vasostatin I); Vasostatin-2 (Vasostatin II); EA-92; ES-43; Pancreastatin; SS-18; WA-8; WE-14; LF-19; Catestatin (SL21); AL-11; GV-19; GR-44; ER-37; GE-25; Serpinin-RRG; Serpinin; p-Glu serpinin precursor]	reviewed	Evidence at protein level	CHGA	Homo sapiens (Human)	457	50688	3.56537e+09	9.5521	26	0	26	0.0219	25	0	25	0.0131	30	0	30	0.0197	29	0	29	0.0525	27	0	27	0.0131	26	0	26	0.0131	26	0	26	0.0131	-0.45909	0.621201	0.0478358	-0.56805	1.38823	0.34382	-0.621201	-0.28336	0.0750756	0.204963	0.437166
P00451	FA8_HUMAN	Coagulation factor VIII (Antihemophilic factor) (AHF) (Procoagulant component) [Cleaved into: Factor VIIIa heavy chain, 200 kDa isoform; Factor VIIIa heavy chain, 92 kDa isoform; Factor VIII B chain; Factor VIIIa light chain]	reviewed	Evidence at protein level	F8	Homo sapiens (Human)	2351	267009	2.89553e+06	6.46173					10	0	10	0.0043					2	0	2	0.0026																-0.403614	0.852739	0.09999				-0.0441816	-0.253463
Q9Y625	GPC6_HUMAN	Glypican-6 [Cleaved into: Secreted glypican-6]	reviewed	Evidence at protein level	GPC6	Homo sapiens (Human)	555	62736	2.12639e+07	7.32764									3	0	3	0.0144					3	0	3	0.0288															-0.367737	-0.0684317	-0.109956
Q6UVK1	CSPG4_HUMAN	Chondroitin sulfate proteoglycan 4 (Chondroitin sulfate proteoglycan NG2) (Melanoma chondroitin sulfate proteoglycan) (Melanoma-associated chondroitin sulfate proteoglycan)	reviewed	Evidence at protein level	CSPG4	Homo sapiens (Human)	2322	250537	2.48661e+07	7.39561	5	0	5	0.0056	6	0	6	0.0043	10	0	10	0.009	11	0	11	0.0056	3	0	3	0.0043	3	0	3	0.006	4	0	4	0.0039	-0.564396	-0.396638	-0.258446	-0.119922	0.0770687	0.670697	-0.400292	-0.122579	-0.5923	-0.513902	0.91951
Q9Y3P9	RBGP1_HUMAN	Rab GTPase-activating protein 1 (GAP and centrosome-associated protein) (Rab6 GTPase-activating protein GAPCenA)	reviewed	Evidence at protein level	RABGAP1	Homo sapiens (Human)	1069	121737	2239027	6.35006																	3	0	3	0.0056
P01591	IGJ_HUMAN	Immunoglobulin J chain (Joining chain of multimeric IgA and IgM)	reviewed	Evidence at protein level	JCHAIN	Homo sapiens (Human)	159	18099	5.65505e+08	8.75244	3	0	3	0.0943	5	0	5	0.0629	5	0	5	0.044	6	0	6	0.0943	5	0	5	0.044	5	0	5	0.0503	5	0	5	0.0755	-0.59994	0.860379	0.143175	-1.17995	0.885294	0.559745	-0.626516	-0.387669	0.0338837	0.131216	0.151148
P13805	TNNT1_HUMAN	Troponin T, slow skeletal muscle (TnTs) (Slow skeletal muscle troponin T) (sTnT)	reviewed	Evidence at protein level	TNNT1	Homo sapiens (Human)	278	32948	2.15291e+08	8.33303	3	0	3	0.0504	4	0	4	0.0216	5	0	5	0.0504	3	0	3	0.0216	2	0	2	0.0288	3	0	3	0.0216	3	0	3	0.0288	-0.614889	-0.228216	0.841777	0.595622	1.83105	0.126898	-0.869016	0.142179	0.00730824	0.649105	0.786633
P00326	ADH1G_HUMAN	Alcohol dehydrogenase 1C (EC 1.1.1.1) (Alcohol dehydrogenase subunit gamma)	reviewed	Evidence at protein level	ADH1C	Homo sapiens (Human)	375	39868	2.65583e+07	7.4242					0	1	1	0.0587																								-0.544464	-0.488323	0.854068
P20851	C4BPB_HUMAN	C4b-binding protein beta chain	reviewed	Evidence at protein level	C4BPB	Homo sapiens (Human)	252	28357	1247411587	9.09601	11	0	11	0.0278	12	0	12	0.0556	12	0	12	0.0516	12	0	12	0.0556	12	0	12	0.0556	8	0	8	0.0675	12	0	12	0.0675	-1.10122	-1.22081	0.246487	-1.14175	0.696941	0.804903	-0.216922	-0.812211	0.437498	-0.280039	2.11574
P15374	UCHL3_HUMAN	Ubiquitin carboxyl-terminal hydrolase isozyme L3 (UCH-L3) (EC 3.4.19.12) (Ubiquitin thioesterase L3)	reviewed	Evidence at protein level	UCHL3	Homo sapiens (Human)	230	26183	4.11007e+06	6.61385					2	0	2	0.0261					2	0	2	0.0261																-0.645783	-0.852739	0.256453				0.688304	0.0531508
P27361	MK03_HUMAN	Mitogen-activated protein kinase 3 (MAP kinase 3) (MAPK 3) (EC 2.7.11.24) (ERT2) (Extracellular signal-regulated kinase 1) (ERK-1) (Insulin-stimulated MAP2 kinase) (MAP kinase isoform p44) (p44-MAPK) (Microtubule-associated protein 2 kinase) (p44-ERK1)	reviewed	Evidence at protein level	MAPK3	Homo sapiens (Human)	379	43136	4.97594e+06	6.69687																	0	4	4	0.0185
P35609	ACTN2_HUMAN	Alpha-actinin-2 (Alpha-actinin skeletal muscle isoform 2) (F-actin cross-linking protein)	reviewed	Evidence at protein level	ACTN2	Homo sapiens (Human)	894	103854	7.94425e+07	7.90005																	1	2	3	0.0168	1	0	1	0.0078
O14618	CCS_HUMAN	Copper chaperone for superoxide dismutase (Superoxide dismutase copper chaperone)	reviewed	Evidence at protein level	CCS	Homo sapiens (Human)	274	29041	1.04202e+06	6.01787	2	0	2	0.0255	1	0	1	0.0474																					0.284689	0.36807	0.210942	-0.0780653	-0.580009	0.154137
Q9BQT9	CSTN3_HUMAN	Calsyntenin-3 (Alcadein-beta) (Alc-beta)	reviewed	Evidence at protein level	CLSTN3	Homo sapiens (Human)	956	106098	5024644	6.70111									5	0	5	0.0073	3	0	3	0.0136																			-0.572036	-0.0195994	-0.298974	-0.152144	1.17032
P34931	HS71L_HUMAN	Heat shock 70 kDa protein 1-like (Heat shock 70 kDa protein 1L) (Heat shock 70 kDa protein 1-Hom) (HSP70-Hom)	reviewed	Evidence at protein level	HSPA1L	Homo sapiens (Human)	641	70375	3.7461e+08	8.57358					1	0	1	0.0094					1	0	1	0.0359																0.0893599	0.0478358	-0.591303				1.13178	-1.15171
Q9BWP8	COL11_HUMAN	Collectin-11 (Collectin kidney protein 1) (CL-K1)	reviewed	Evidence at protein level	COLEC11	Homo sapiens (Human)	271	28665	5.58477e+06	6.74701	2	0	2	0.0258	2	0	2	0.0258	3	0	3	0.0369					2	0	2	0.0406	2	0	2	0.0295					-0.42421	-0.453111	0.251802	-0.732153	1.06468	0.491645	-0.787961	-0.432515	0.109624
P04220	MUCB_HUMAN	Ig mu heavy chain disease protein (BOT)	reviewed	Evidence at protein level		Homo sapiens (Human)	391	43057	8.97393e+09	9.95298	1	0	1	0.0384	2	0	2	0.0384	1	0	1	0.0205	1	0	1	0.0205	3	0	3	0.0281	1	0	1	0.0384	1	0	1	0.0205	-0.639139	-0.139521	-0.31658	-1.43474	0.756403	0.777663	-0.683653	-0.603927	0.198983	-0.125901	-1.15238
P05060	SCG1_HUMAN	Secretogranin-1 (Chromogranin-B) (CgB) (Secretogranin I) (SgI) [Cleaved into: PE-11; GAWK peptide; CCB peptide]	reviewed	Evidence at protein level	CHGB	Homo sapiens (Human)	677	78276	1018837666	9.0081	23	0	23	0.0281	20	0	20	0.0089	21	0	21	0.0177	26	0	26	0.0162	28	0	28	0.0089	16	0	16	0.0089	25	0	25	0.0207	-1.37461	0.837126	0.0574694	-0.299306	1.17629	0.244826	-1.14706	-0.369731	-0.154802	0.662725	0.852075
O14773	TPP1_HUMAN	Tripeptidyl-peptidase 1 (TPP-1) (EC 3.4.14.9) (Cell growth-inhibiting gene 1 protein) (Lysosomal pepstatin-insensitive protease) (LPIC) (Tripeptidyl aminopeptidase) (Tripeptidyl-peptidase I) (TPP-I)	reviewed	Evidence at protein level	TPP1	Homo sapiens (Human)	563	61248	4.73795e+07	7.67559	3	0	3	0.0124	2	0	2	0.0107	4	0	4	0.032	2	0	2	0.0249	3	0	3	0.0124	2	0	2	0.0249	3	0	3	0.0124	0.0704249	0.203966	0.102648	-0.752749	0.698601	-0.123244	-0.248148	0.0391988	0.222237	0.51357	0.976647
Q7L1Q6	BZW1_HUMAN	Basic leucine zipper and W2 domain-containing protein 1 (Protein Orf)	reviewed	Evidence at protein level	BZW1	Homo sapiens (Human)	419	48043	2.11338e+07	7.32498					2	0	2	0.0239	4	0	4	0.0191	1	4	5	0.0143	7	0	7	0.0191					3	0	3	0.0191				0.143507	-0.332525	0.311265	0.667375	0.838787	0.415241	0.524532	-0.797263
A6NHL2	TBAL3_HUMAN	Tubulin alpha chain-like 3	reviewed	Evidence at protein level	TUBAL3	Homo sapiens (Human)	446	49909	6.43429e+08	8.8085					1	0	1	0.0381	1	0	1	0.0157					1	0	1	0.0135	2	0	2	0.0202	1	0	1	0.0157				-0.286682	-0.250473	-0.507923	0.229213	0.696941	0.317909
P62888	RL30_HUMAN	60S ribosomal protein L30	reviewed	Evidence at protein level	RPL30	Homo sapiens (Human)	115	12784	2.18658e+07	7.33976	3	0	3	0.1043	2	0	2	0.0696	4	0	4	0.1391	3	0	3	0.0783	5	0	5	0.0783	3	0	3	0.0783	4	0	4	0.1043	1.37495	0.22423	0.00431851	-0.769691	-0.825167	-0.186028	1.40916	0.627512	0.301963	0.896588	-0.339501
Q96ME7	ZN512_HUMAN	Zinc finger protein 512	reviewed	Evidence at protein level	ZNF512	Homo sapiens (Human)	567	64682	5.65009e+07	7.75206													3	0	3	0.0141									3	0	3	0.0141										-0.0159453	0.120254
Q8TCU4	ALMS1_HUMAN	Alstrom syndrome protein 1	reviewed	Evidence at protein level	ALMS1	Homo sapiens (Human)	4167	460965	6.63717e+07	7.82198									5	0	5	0.006					5	0	5	0.0036															-0.530512	-0.213932	-0.317576
Q96CW1	AP2M1_HUMAN	AP-2 complex subunit mu (AP-2 mu chain) (Adaptin-mu2) (Adaptor protein complex AP-2 subunit mu) (Adaptor-related protein complex 2 subunit mu) (Clathrin assembly protein complex 2 mu medium chain) (Clathrin coat assembly protein AP50) (Clathrin coat-associated protein AP50) (HA2 50 kDa subunit) (Plasma membrane adaptor AP-2 50 kDa protein)	reviewed	Evidence at protein level	AP2M1	Homo sapiens (Human)	435	49655	2.81333e+07	7.44922	2	0	2	0.0207					4	0	4	0.0184	2	0	2	0.0161	5	0	5	0.0161									0.00431851	-0.776667	-0.145168				0.320898	0.996911	0.0581337	0.00664386	0.277381
P19652	A1AG2_HUMAN	Alpha-1-acid glycoprotein 2 (AGP 2) (Orosomucoid-2) (OMD 2)	reviewed	Evidence at protein level	ORM2	Homo sapiens (Human)	201	23603	3.19831e+08	8.50492	3	0	3	0.0398	3	0	3	0.0448	5	0	5	0.0398	4	0	4	0.0299	3	0	3	0.0498	3	0	3	0.0398	2	0	2	0.0448	1.66096	-0.238182	0.126565	0.15447	0.527854	-0.0664386	0.63781	-0.0671029	0.0800585	-0.715876	-0.405607
Q9Y6R7	FCGBP_HUMAN	IgGFc-binding protein (Fcgamma-binding protein antigen) (FcgammaBP)	reviewed	Evidence at protein level	FCGBP	Homo sapiens (Human)	5405	572017	7.18416e+07	7.85638	17	0	17	0.0022	26	0	26	0.0022	19	0	19	0.0022	22	0	22	0.0015	12	0	12	0.0022	19	0	19	0.0024	15	0	15	0.0022	-0.0166096	0.0445138	0.03787	-1.34505	0.642793	0.846095	-0.81354	-0.766037	0.0149487	0.133874	-0.194997
P16104	H2AX_HUMAN	Histone H2AX (H2a/x) (Histone H2A.X)	reviewed	Evidence at protein level	H2AFX	Homo sapiens (Human)	143	15145	1.07403e+09	9.03102	4	0	4	0.0629	3	0	3	0.0559	3	0	3	0.0629	6	0	6	0.049	6	0	6	0.049	2	0	2	0.049	4	0	4	0.049	2.65588	0.190014	-0.814205	-1.37661	-1.40518	-2.26223	-0.244494	0.267083	0.515231	1.41813	-0.190679
Q9Y5P6	GMPPB_HUMAN	Mannose-1-phosphate guanyltransferase beta (EC 2.7.7.13) (GDP-mannose pyrophosphorylase B) (GTP-mannose-1-phosphate guanylyltransferase beta)	reviewed	Evidence at protein level	GMPPB	Homo sapiens (Human)	360	39834	6.76003e+06	6.82995									3	0	3	0.0278	2	0	2	0.0167	5	0	5	0.0306					2	0	2	0.0167							0.645118	1.27795	0.720194	0.546789	-0.517224
P04004	VTNC_HUMAN	Vitronectin (VN) (S-protein) (Serum-spreading factor) (V75) [Cleaved into: Vitronectin V65 subunit; Vitronectin V10 subunit; Somatomedin-B]	reviewed	Evidence at protein level	VTN	Homo sapiens (Human)	478	54306	7.35634e+10	10.8667	18	0	18	0.0314	20	0	20	0.0126	17	0	17	0.0209	19	0	19	0.0335	20	0	20	0.0167	16	0	16	0.0146	17	0	17	0.0251	-1.86792	-0.983623	0.255124	-0.906222	1.80945	0.785968	-0.477029	-0.66505	0.355778	0.485998	-0.466399
P50502	F10A1_HUMAN	Hsc70-interacting protein (Hip) (Aging-associated protein 2) (Progesterone receptor-associated p48 protein) (Protein FAM10A1) (Putative tumor suppressor ST13) (Renal carcinoma antigen NY-REN-33) (Suppression of tumorigenicity 13 protein)	reviewed	Evidence at protein level	ST13	Homo sapiens (Human)	369	41332	6.77396e+07	7.83084	1	3	4	0.019	1	7	8	0.0163	1	11	12	0.019	2	8	10	0.0163	0	1	1	0.0325	1	6	7	0.019	0	9	9	0.0325	0.577019	0.507923	-0.0116267	-0.545461	0.764708	0.203634	-0.74378	0.495632	0.120918	0.829818	-0.319237
Q7Z4P5	GDF7_HUMAN	Growth/differentiation factor 7 (GDF-7)	reviewed	Evidence at transcript level	GDF7	Homo sapiens (Human)	450	46950	3.39345e+06	6.53064									1	0	1	0.02	2	0	2	0.02																			-0.13022	0.260439	0.0531508	-0.356111	0.482344
Q9Y6Z7	COL10_HUMAN	Collectin-10 (Collectin liver protein 1) (CL-L1) (Collectin-34) (CL-34)	reviewed	Evidence at transcript level	COLEC10	Homo sapiens (Human)	277	30705	3.13262e+07	7.49591	3	0	3	0.0325	2	0	2	0.0325	1	0	1	0.0325	3	0	3	0.0217	3	0	3	0.0217	2	0	2	0.0217	4	0	4	0.0505	-0.227552	0.0611235	0.106634	-0.183703	0.785304	0.409262	-0.38933	-0.0793941	0.180049	0.082716	0.488656
Q99879	H2B1M_HUMAN	Histone H2B type 1-M (Histone H2B.e) (H2B/e)	reviewed	Evidence at protein level	HIST1H2BM	Homo sapiens (Human)	126	13989	1.66259e+09	9.22079	1	0	1	0.0873																									1.07199	-0.664386	-0.595954
P04179	SODM_HUMAN	Superoxide dismutase [Mn], mitochondrial (EC 1.15.1.1)	reviewed	Evidence at protein level	SOD2	Homo sapiens (Human)	222	24722	12041639	7.08069	2	0	2	0.0676	0	5	5	0.036																	1	0	1	0.0676	3.52257	1.54835	0.214264	-0.777663	-0.317244	-2.57051
O00187	MASP2_HUMAN	Mannan-binding lectin serine protease 2 (EC 3.4.21.104) (MBL-associated serine protease 2) (Mannose-binding protein-associated serine protease 2) (MASP-2) [Cleaved into: Mannan-binding lectin serine protease 2 A chain; Mannan-binding lectin serine protease 2 B chain]	reviewed	Evidence at protein level	MASP2	Homo sapiens (Human)	686	75702	7.12973e+08	8.85307	2	0	2	0.019	3	0	3	0.0117	2	0	2	0.0087	3	0	3	0.0233	3	6	9	0.0219	1	0	1	0.0233	3	0	3	0.0117	-0.0614557	-0.043019	0.189682	-0.913198	0.949075	0.464738	-0.525197	-0.562569	0.405109	0.360663	-0.252512
Q9UPZ6	THS7A_HUMAN	Thrombospondin type-1 domain-containing protein 7A	reviewed	Evidence at protein level	THSD7A	Homo sapiens (Human)	1657	185363	1.73809e+07	7.24007																									4	0	4	0.0109
Q10471	GALT2_HUMAN	Polypeptide N-acetylgalactosaminyltransferase 2 (EC 2.4.1.41) (Polypeptide GalNAc transferase 2) (GalNAc-T2) (pp-GaNTase 2) (Protein-UDP acetylgalactosaminyltransferase 2) (UDP-GalNAc:polypeptide N-acetylgalactosaminyltransferase 2) [Cleaved into: Polypeptide N-acetylgalactosaminyltransferase 2 soluble form]	reviewed	Evidence at protein level	GALNT2	Homo sapiens (Human)	571	64733	3.34539e+06	6.52445					1	0	1	0.014	1	0	1	0.014	1	1	2	0.014																0.134538	-0.303292	-0.443477	-0.0265754	0.690629	-0.363419	-0.0395309	0.771352
Q7Z5L7	PODN_HUMAN	Podocan	reviewed	Evidence at protein level	PODN	Homo sapiens (Human)	613	68976	2.42163e+08	8.38411	2	8	10	0.0163	1	8	9	0.0098	4	16	20	0.0131	3	16	19	0.0163	2	14	16	0.0114	1	5	6	0.0131	3	11	14	0.0147	0.576022	-0.412583	-0.219912	0.160781	0.0631166	0.27871	-0.0873667	0.344816	-0.211607	0.636814	-0.583331
P48723	HSP13_HUMAN	Heat shock 70 kDa protein 13 (Microsomal stress-70 protein ATPase core) (Stress-70 protein chaperone microsome-associated 60 kDa protein)	reviewed	Evidence at protein level	HSPA13	Homo sapiens (Human)	471	51927	1.0722e+06	6.03027									2	0	2	0.0149																							0.276052	0.190679	-0.658406
O00291	HIP1_HUMAN	Huntingtin-interacting protein 1 (HIP-1) (Huntingtin-interacting protein I) (HIP-I)	reviewed	Evidence at protein level	HIP1	Homo sapiens (Human)	1037	116221	1.78308e+06	6.25117																	0	2	2	0.0077
P01700	LV147_HUMAN	Immunoglobulin lambda variable 1-47 (Ig lambda chain V-I region HA) (Ig lambda chain V-I region WAH)	reviewed	Evidence at protein level	IGLV1-47	Homo sapiens (Human)	117	12284	1.46195e+08	8.16493	1	1	2	0.1111	1	0	1	0.1111	1	1	2	0.1368	1	1	2	0.1368	1	1	2	0.1111	2	0	2	0.1111	1	1	2	0.1368	0.0372056	0.77102	0.190346	-0.156131	0.23785	0.576022	0.218915	-0.0906886	-0.270737	-0.0597947	0.264425
P62942	FKB1A_HUMAN	Peptidyl-prolyl cis-trans isomerase FKBP1A (PPIase FKBP1A) (EC 5.2.1.8) (12 kDa FK506-binding protein) (12 kDa FKBP) (FKBP-12) (Calstabin-1) (FK506-binding protein 1A) (FKBP-1A) (Immunophilin FKBP12) (Rotamase)	reviewed	Evidence at protein level	FKBP1A	Homo sapiens (Human)	108	11951	2.74559e+07	7.43864	1	0	1	0.1204	1	0	1	0.1204	2	0	2	0.1204	1	0	1	0.1204	1	0	1	0.1204	1	0	1	0.1204	1	0	1	0.1204	-0.0936784	-0.287347	0.0368734	0.0136199	-1.16201	0.654752	-0.184699	0.160781	-0.15148	-0.295319	1.45201
P62195	PRS8_HUMAN	26S protease regulatory subunit 8 (26S proteasome AAA-ATPase subunit RPT6) (Proteasome 26S subunit ATPase 5) (Proteasome subunit p45) (Thyroid hormone receptor-interacting protein 1) (TRIP1) (p45/SUG)	reviewed	Evidence at protein level	PSMC5	Homo sapiens (Human)	406	45626	6.69723e+06	6.8259									2	0	2	0.0172	1	0	1	0.0271	5	0	5	0.0172	2	0	2	0.0172	1	0	1	0.0172							0.995914	1.08096	-0.328206	0.0890277	-0.49995
O75935	DCTN3_HUMAN	Dynactin subunit 3 (Dynactin complex subunit 22 kDa subunit) (p22)	reviewed	Evidence at protein level	DCTN3	Homo sapiens (Human)	186	21119	4.57979e+06	6.66085	2	0	2	0.0323					1	0	1	0.043																	0.0960037	-0.0391988	-0.453443				-0.441152	0.305285	0.144836
P47929	LEG7_HUMAN	Galectin-7 (Gal-7) (HKL-14) (PI7) (p53-induced gene 1 protein)	reviewed	Evidence at protein level	LGALS7; LGALS7B	Homo sapiens (Human)	136	15075	8.10476e+07	7.90874					4	0	4	0.0515	9	0	9	0.1176	4	0	4	0.0588																-1.3002	-2.03933	0.0607913	3.15517	-0.29233	0.177059	-0.237518	1.47793
Q4LDE5	SVEP1_HUMAN	Sushi, von Willebrand factor type A, EGF and pentraxin domain-containing protein 1 (CCP module-containing protein 22) (Polydom) (Selectin-like osteoblast-derived protein) (SEL-OB) (Serologically defined breast cancer antigen NY-BR-38)	reviewed	Evidence at protein level	SVEP1	Homo sapiens (Human)	3571	390170	3.42985e+08	8.53527	7	50	57	0.0022	9	43	52	0.0039	7	58	65	0.0025	11	77	88	0.0028	5	47	52	0.0034	2	22	24	0.0031	5	46	51	0.0017	-0.913862	-0.185031	-0.114607	-0.106302	0.44082	0.816862	-0.400292	0.239843	-0.519882	-0.107298	0.590971
P25786	PSA1_HUMAN	Proteasome subunit alpha type-1 (EC 3.4.25.1) (30 kDa prosomal protein) (PROS-30) (Macropain subunit C2) (Multicatalytic endopeptidase complex subunit C2) (Proteasome component C2) (Proteasome nu chain)	reviewed	Evidence at protein level	PSMA1	Homo sapiens (Human)	263	29556	8.71087e+06	6.94006	2	0	2	0.0266	2	0	2	0.0342	3	0	3	0.0342	2	0	2	0.0266	3	0	3	0.057									0.22423	-0.0820516	0.218915	-0.717536	-0.254792	0.107298	0.833804	0.770023	0.107298	0.724845	-0.673355
P78509	RELN_HUMAN	Reelin (EC 3.4.21.-)	reviewed	Evidence at protein level	RELN	Homo sapiens (Human)	3460	388388	1.77988e+06	6.25039																									4	0	4	0.0017
Q9H239	MMP28_HUMAN	Matrix metalloproteinase-28 (MMP-28) (EC 3.4.24.-) (Epilysin)	reviewed	Evidence at transcript level	MMP28	Homo sapiens (Human)	520	58939	2.15605e+06	6.33366									1	2	3	0.0154	2	0	2	0.0154																			-1.06501	0.07574	-0.390327	0.90589	0.84078
Q16181	SEPT7_HUMAN	Septin-7 (CDC10 protein homolog)	reviewed	Evidence at protein level	SEPT7	Homo sapiens (Human)	437	50680	4.40962e+07	7.6444	6	0	6	0.0137	8	0	8	0.0206	7	0	7	0.0275	10	0	10	0.0229	8	0	8	0.0183	3	0	3	0.0275	7	0	7	0.0183	0.96502	-0.541474	-0.0624522	0.213932	-1.00522	-0.112946	0.182374	0.705578	0.044846	-0.226223	0.29698
P51911	CNN1_HUMAN	Calponin-1 (Basic calponin) (Calponin H1, smooth muscle)	reviewed	Evidence at protein level	CNN1	Homo sapiens (Human)	297	33170	2.0622e+07	7.31433													2	0	2	0.037					1	0	1	0.0236														0.300634	-0.0235857
P12814	ACTN1_HUMAN	Alpha-actinin-1 (Alpha-actinin cytoskeletal isoform) (F-actin cross-linking protein) (Non-muscle alpha-actinin-1)	reviewed	Evidence at protein level	ACTN1	Homo sapiens (Human)	892	103058	1.10044e+09	9.04157	3	0	3	0.0135	1	12	13	0.0191	1	11	12	0.0135	1	9	10	0.0191	12	0	12	0.0135	1	4	5	0.0078	6	0	6	0.0135	-0.0604591	0.111949	0.22423	-0.517556	-1.64535	0.065442	0.00996578	1.03877	0.228549	0.445138	-0.450121
Q15276	RABE1_HUMAN	Rab GTPase-binding effector protein 1 (Rabaptin-4) (Rabaptin-5) (Rabaptin-5alpha) (Renal carcinoma antigen NY-REN-17)	reviewed	Evidence at protein level	RABEP1	Homo sapiens (Human)	862	99290	6.12133e+08	8.78685	1	1	2	0.0081	4	0	4	0.007	5	0	5	0.0116	1	0	1	0.007	4	0	4	0.0116	3	0	3	0.0116	1	4	5	0.0104	1.53838	0.0136199	-0.49696	-0.685314	0.463409	0.154802	-0.263097	0.233532	0.294987	0.347474	-3.0286
Q13683	ITA7_HUMAN	Integrin alpha-7 [Cleaved into: Integrin alpha-7 heavy chain; Integrin alpha-7 light chain; Integrin alpha-7 70 kDa form]	reviewed	Evidence at protein level	ITGA7	Homo sapiens (Human)	1181	128948	730369	5.86354													2	0	2	0.0051																						0.12723	-0.147161
P60866	RS20_HUMAN	40S ribosomal protein S20	reviewed	Evidence at protein level	RPS20	Homo sapiens (Human)	119	13373	5.26962e+07	7.72178	3	0	3	0.0588	2	0	2	0.0924	3	0	3	0.0924	3	0	3	0.0924	4	0	4	0.0588	2	0	2	0.0924	2	0	2	0.0756	1.08561	-1.31548	-0.018935	-0.206956	-1.19423	-0.422549	1.0876	1.07531	0.659071	1.12414	-0.574029
O75094	SLIT3_HUMAN	Slit homolog 3 protein (Slit-3) (Multiple epidermal growth factor-like domains protein 5) (Multiple EGF-like domains protein 5)	reviewed	Evidence at transcript level	SLIT3	Homo sapiens (Human)	1523	167713	3.51754e+08	8.54624	2	4	6	0.0066	6	0	6	0.0085	7	0	7	0.0112	6	0	6	0.0039									10	0	10	0.0046	0.275388	-0.401953	0.190346	-1.1082	1.20054	0.335183	-0.694947	-0.238514	-0.234528	-0.00265754	0.157792
P52907	CAZA1_HUMAN	F-actin-capping protein subunit alpha-1 (CapZ alpha-1)	reviewed	Evidence at protein level	CAPZA1	Homo sapiens (Human)	286	32923	5.27615e+07	7.72232	4	0	4	0.028	4	0	4	0.028	6	0	6	0.0524	4	0	4	0.021	4	0	4	0.021	5	0	5	0.021	7	0	7	0.0559	1.15769	0.136199	-0.260439	0.0199316	-1.0401	-0.195994	0.523536	0.59529	0.245823	0.332525	-0.180049
Q68DH5	LMBD2_HUMAN	LMBR1 domain-containing protein 2	reviewed	Evidence at protein level	LMBRD2	Homo sapiens (Human)	695	81172	6.524e+06	6.81451									3	0	3	0.0201																							-0.406936	0.101651	0.50593
Q8IUX7	AEBP1_HUMAN	Adipocyte enhancer-binding protein 1 (AE-binding protein 1) (Aortic carboxypeptidase-like protein)	reviewed	Evidence at protein level	AEBP1	Homo sapiens (Human)	1158	130929	5.12006e+08	8.70928	16	17	33	0.0069	18	19	37	0.0086	17	20	37	0.0052	18	19	37	0.0164	16	16	32	0.006	12	11	23	0.006	17	15	32	0.0078	-1.10388	-0.3591	0.00764043	-1.27396	0.79527	0.838787	-0.913198	-0.318905	-0.0252467	0.442149	0.305285
Q8N2S1	LTBP4_HUMAN	Latent-transforming growth factor beta-binding protein 4 (LTBP-4)	reviewed	Evidence at protein level	LTBP4	Homo sapiens (Human)	1624	173435	2.448e+08	8.38881	2	35	37	0.0074	2	25	27	0.0074	2	37	39	0.0111	2	40	42	0.0062	2	28	30	0.0086	10	7	17	0.0049	2	30	32	0.0086	0.491313	0.371392	0.0528187	-0.897585	0.980301	0.474371	-0.95738	0.0302295	-0.135202	0.294655	0.580009
P82094	TMF1_HUMAN	TATA element modulatory factor (TMF) (Androgen receptor coactivator 160 kDa protein) (Androgen receptor-associated protein of 160 kDa)	reviewed	Evidence at protein level	TMF1	Homo sapiens (Human)	1093	122842	1.953e+08	8.2907					2	0	2	0.0091																								-1.95861	0.860047	0.897585
P63241	IF5A1_HUMAN	Eukaryotic translation initiation factor 5A-1 (eIF-5A-1) (eIF-5A1) (Eukaryotic initiation factor 5A isoform 1) (eIF-5A) (Rev-binding factor) (eIF-4D)	reviewed	Evidence at protein level	EIF5A	Homo sapiens (Human)	154	16832	6.39153e+07	7.80561	3	0	3	0.0779	2	0	2	0.0519	1	3	4	0.0519	3	0	3	0.0779	0	3	3	0.0519	2	0	2	0.0519	1	3	4	0.0779	-0.0850414	0.167425	0.117596	0.0893599	-1.27595	-0.181709	0.822842	0.758728	0.294655	1.04375	0.177059
O95302	FKBP9_HUMAN	Peptidyl-prolyl cis-trans isomerase FKBP9 (PPIase FKBP9) (EC 5.2.1.8) (63 kDa FK506-binding protein) (63 kDa FKBP) (FKBP-63) (FK506-binding protein 9) (FKBP-9) (Rotamase)	reviewed	Evidence at protein level	FKBP9	Homo sapiens (Human)	570	63084	8.40774e+06	6.92468	3	0	3	0.014	1	4	5	0.0211																	4	0	4	0.0158	1.01485	-0.0388666	0.0704249	-0.625519	-0.323224	-0.388001
P29508	SPB3_HUMAN	Serpin B3 (Protein T4-A) (Squamous cell carcinoma antigen 1) (SCCA-1)	reviewed	Evidence at protein level	SERPINB3	Homo sapiens (Human)	390	44565	9.78204e+07	7.99043					0	2	2	0.0179	1	11	12	0.0179																				-0.679002	-2.89938	-0.158788	4.12351	0.0488323	-0.0302295
P35443	TSP4_HUMAN	Thrombospondin-4	reviewed	Evidence at protein level	THBS4	Homo sapiens (Human)	961	105869	1.19728e+09	9.0782	19	0	19	0.0229	20	0	20	0.0146	23	0	23	0.0135	18	0	18	0.0156	19	0	19	0.0229	18	0	18	0.0083	20	0	20	0.0062	0.132545	-2.33365	-0.105305	0.930472	-0.852739	1.10089	0.642461	0.209281	-0.483673	-0.629838	0.302295
Q9NR99	MXRA5_HUMAN	Matrix-remodeling-associated protein 5 (Adhesion protein with leucine-rich repeats and immunoglobulin domains related to perlecan) (Adlican)	reviewed	Evidence at transcript level	MXRA5	Homo sapiens (Human)	2828	312150	2.76594e+09	9.44184	54	0	54	0.0035	35	0	35	0.0039	41	0	41	0.0028	47	0	47	0.0032	30	0	30	0.0042	30	0	30	0.0025	46	0	46	0.0032	-1.34571	-0.49995	-0.0734146	-0.58632	0.300967	1.05405	-0.19699	-0.0700927	-0.0813872	-0.414577	0.786633
Q96G03	PGM2_HUMAN	Phosphoglucomutase-2 (PGM 2) (EC 5.4.2.2) (Glucose phosphomutase 2) (Phosphodeoxyribomutase) (Phosphopentomutase) (EC 5.4.2.7)	reviewed	Evidence at protein level	PGM2	Homo sapiens (Human)	612	68283	1.59076e+07	7.20161									2	3	5	0.0212	3	0	3	0.0229	9	0	9	0.0147															0.638142	1.50051	-0.0382022	-1.23941	1.29921
P09529	INHBB_HUMAN	Inhibin beta B chain (Activin beta-B chain)	reviewed	Evidence at protein level	INHBB	Homo sapiens (Human)	407	45122	3.86719e+07	7.5874	4	0	4	0.0246	2	0	2	0.0172	5	0	5	0.0246	5	0	5	0.0172	5	0	5	0.027					4	0	4	0.027	0.312593	-0.294323	0.0372056	0.486662	-0.408597	0.701923	-0.0601269	0.384015	-0.275388	-0.0149487	0.115935
P05067	A4_HUMAN	Amyloid beta A4 protein (ABPP) (APPI) (APP) (Alzheimer disease amyloid protein) (Amyloid precursor protein) (Beta-amyloid precursor protein) (Cerebral vascular amyloid peptide) (CVAP) (PreA4) (Protease nexin-II) (PN-II) [Cleaved into: N-APP; Soluble APP-alpha (S-APP-alpha); Soluble APP-beta (S-APP-beta); C99; Beta-amyloid protein 42 (Beta-APP42); Beta-amyloid protein 40 (Beta-APP40); C83; P3(42);…	reviewed	Evidence at protein level	APP	Homo sapiens (Human)	770	86943	5.51674e+07	7.74168	1	6	7	0.0104	0	9	9	0.0078	0	7	7	0.0195	1	7	8	0.0117	0	7	7	0.0078	1	3	4	0.0156	0	7	7	0.0117	-1.4364	0.265422	0.383351	-0.704249	0.934791	0.684317	-0.0139521	-0.450453	0.0298974	0.563399	0.685646
Q53EL6	PDCD4_HUMAN	Programmed cell death protein 4 (Neoplastic transformation inhibitor protein) (Nuclear antigen H731-like) (Protein 197/15a)	reviewed	Evidence at protein level	PDCD4	Homo sapiens (Human)	469	51735	8.43733e+06	6.92621									2	0	2	0.0235	3	0	3	0.0128	4	0	4	0.0192					2	0	2	0.0192							-0.127894	1.36066	0.64379	0.224895	0.118593
P27824	CALX_HUMAN	Calnexin (IP90) (Major histocompatibility complex class I antigen-binding protein p88) (p90)	reviewed	Evidence at protein level	CANX	Homo sapiens (Human)	592	67568	8.15079e+07	7.9112	2	10	12	0.022	4	9	13	0.0287	3	8	11	0.0169	3	6	9	0.0203	5	8	13	0.027	2	8	10	0.0203	2	8	10	0.0169	0.0528187	-0.719197	0.03787	-0.439491	-0.312593	-1.36498	0.462745	0.13786	0.567385	0.712554	-0.137528
P83110	HTRA3_HUMAN	Serine protease HTRA3 (EC 3.4.21.-) (High-temperature requirement factor A3) (Pregnancy-related serine protease)	reviewed	Evidence at protein level	HTRA3	Homo sapiens (Human)	453	48608	8.95484e+06	6.95206	3	0	3	0.0287					3	0	3	0.0177													2	0	2	0.0221	-0.981962	-0.0900243	0.010298				0.279706	0.388998	0.205627
O95340	PAPS2_HUMAN	Bifunctional 3'-phosphoadenosine 5'-phosphosulfate synthase 2 (PAPS synthase 2) (PAPSS 2) (Sulfurylase kinase 2) (SK 2) (SK2) [Includes: Sulfate adenylyltransferase (EC 2.7.7.4) (ATP-sulfurylase) (Sulfate adenylate transferase) (SAT); Adenylyl-sulfate kinase (EC 2.7.1.25) (3'-phosphoadenosine-5'-phosphosulfate synthase) (APS kinase) (Adenosine-5'-phosphosulfate 3'-phosphotransferase) (Adenylylsul…	reviewed	Evidence at protein level	PAPSS2	Homo sapiens (Human)	614	69501	4.91948e+06	6.69192									3	0	3	0.0277	2	0	2	0.0179	3	2	5	0.0179															-0.0358768	1.09125	0.130552	0.585324	0.564728
P07910	HNRPC_HUMAN	Heterogeneous nuclear ribonucleoproteins C1/C2 (hnRNP C1/C2)	reviewed	Evidence at protein level	HNRNPC	Homo sapiens (Human)	306	33670	6.93302e+07	7.84092	0	5	5	0.0229	2	0	2	0.0294	0	9	9	0.0261	0	7	7	0.0458	0	5	5	0.0327	2	2	4	0.0229	0	7	7	0.0196	0.440488	-0.512574	0.483673	-1.14374	-1.37329	0.0265754	1.80447	0.995914	0.628177	0.872671	0.12424
P53992	SC24C_HUMAN	Protein transport protein Sec24C (SEC24-related protein C)	reviewed	Evidence at protein level	SEC24C	Homo sapiens (Human)	1094	118325	6.45872e+06	6.81015									4	0	4	0.0073	2	2	4	0.0137	4	2	6	0.0073															-0.890609	1.00555	0.325217	-0.152476	0.311265
Q04721	NOTC2_HUMAN	Neurogenic locus notch homolog protein 2 (Notch 2) (hN2) [Cleaved into: Notch 2 extracellular truncation (N2ECD); Notch 2 intracellular domain (N2ICD)]	reviewed	Evidence at protein level	NOTCH2	Homo sapiens (Human)	2471	265405	4.32936e+08	8.63642									8	0	8	0.0049																							-0.667375	0.372056	0.0870345
P49913	CAMP_HUMAN	Cathelicidin antimicrobial peptide (18 kDa cationic antimicrobial protein) (CAP-18) (hCAP-18) [Cleaved into: Antibacterial peptide FALL-39 (FALL-39 peptide antibiotic); Antibacterial peptide LL-37]	reviewed	Evidence at protein level	CAMP	Homo sapiens (Human)	170	19301	2.36326e+07	7.37351					2	0	2	0.0353	3	0	3	0.0765	3	0	3	0.0471	4	0	4	0.0471	3	0	3	0.0765	3	0	3	0.0765				-0.934126	-0.330864	0.28635	1.96924	0.257449	-0.325217	-1.20453	0.063781
Q15365	PCBP1_HUMAN	Poly(rC)-binding protein 1 (Alpha-CP1) (Heterogeneous nuclear ribonucleoprotein E1) (hnRNP E1) (Nucleic acid-binding protein SUB2.3)	reviewed	Evidence at protein level	PCBP1	Homo sapiens (Human)	356	37498	9.36286e+07	7.97141	4	0	4	0.0253	3	0	3	0.0309	6	0	6	0.0225	4	0	4	0.0225	5	0	5	0.0225	4	0	4	0.0225	3	0	3	0.0225	-0.398631	-0.973325	-0.029233	-0.063781	-0.891938	0.541474	0.0661064	1.00422	0.872006	0.787629	-0.161446
Q96NZ9	PRAP1_HUMAN	Proline-rich acidic protein 1 (Epididymis tissue protein Li 178) (Uterine-specific proline-rich acidic protein)	reviewed	Evidence at protein level	PRAP1	Homo sapiens (Human)	151	17208	7.33125e+08	8.86518	1	1	1	0.0596	1	1	1	0.1589	1	1	1	0.1589	1	1	1	0.053	2	0	2	0.053	1	1	1	0.0662	1	1	1	0.0596	0.281515	1.15795	-0.111011	0.62718	-0.0360429	0.195163	-0.329701	-0.120752	-0.180879	0.138857	0.642627
P07476	INVO_HUMAN	Involucrin	reviewed	Evidence at protein level	IVL	Homo sapiens (Human)	585	68479	2.10073e+07	7.32237					12	0	12	0.0171	13	0	13	0.0171																				-0.390659	-2.82098	0.0574694	2.69674	0.0760722	-0.0395309
Q01518	CAP1_HUMAN	Adenylyl cyclase-associated protein 1 (CAP 1)	reviewed	Evidence at protein level	CAP1	Homo sapiens (Human)	475	51901	1.17257e+08	8.06914	11	0	11	0.0337	8	2	10	0.0168	16	0	16	0.0211	13	0	13	0.0168	13	0	13	0.0211	12	0	12	0.0126	11	0	11	0.0168	-0.253131	-1.65166	-0.283028	0.491645	-1.51281	0.545461	1.60848	1.44936	0.446467	0.344152	0.0694283
P54136	SYRC_HUMAN	Arginine--tRNA ligase, cytoplasmic (EC 6.1.1.19) (Arginyl-tRNA synthetase) (ArgRS)	reviewed	Evidence at protein level	RARS	Homo sapiens (Human)	660	75379	1.01889e+07	7.00813	1	0	1	0.0121	3	0	3	0.0091	3	0	3	0.0121	3	0	3	0.0152	1	11	12	0.0106									0.5923	-0.87101	-0.139189	-0.00498289	-2.05262	0.161778	1.14507	1.18061	-0.00697605	-0.346477	0.897917
P07360	CO8G_HUMAN	Complement component C8 gamma chain	reviewed	Evidence at protein level	C8G	Homo sapiens (Human)	202	22277	1.00917e+09	9.00396	9	0	9	0.0396	12	0	12	0.0396	13	0	13	0.0743	11	0	11	0.1089	11	0	11	0.0594	9	0	9	0.104	9	0	9	0.0347	-0.799588	-0.130552	0.0116267	1.04275	0.326213	0.522871	0.604259	0.141514	-0.264758	-0.867023	0.250473
Q76LX8	ATS13_HUMAN	A disintegrin and metalloproteinase with thrombospondin motifs 13 (ADAM-TS 13) (ADAM-TS13) (ADAMTS-13) (EC 3.4.24.87) (von Willebrand factor-cleaving protease) (vWF-CP) (vWF-cleaving protease)	reviewed	Evidence at protein level	ADAMTS13	Homo sapiens (Human)	1427	153604	1.73779e+07	7.24					4	0	4	0.0042	2	0	2	0.0147	2	0	2	0.0147	1	2	3	0.0147					3	0	3	0.007				-0.538817	0.734146	0.919842	-0.0564728	-0.135202	-0.166096	0.0511577	0.180049
P26196	DDX6_HUMAN	Probable ATP-dependent RNA helicase DDX6 (EC 3.6.4.13) (ATP-dependent RNA helicase p54) (DEAD box protein 6) (Oncogene RCK)	reviewed	Evidence at protein level	DDX6	Homo sapiens (Human)	483	54417	8.99829e+06	6.95416													1	0	1	0.0352	5	0	5	0.0124					3	0	3	0.0228										-0.211607	0.32123
P16989	YBOX3_HUMAN	Y-box-binding protein 3 (Cold shock domain-containing protein A) (DNA-binding protein A) (Single-strand DNA-binding protein NF-GMB)	reviewed	Evidence at protein level	YBX3	Homo sapiens (Human)	372	40090	2.26251e+06	6.35459									1	0	1	0.0403																							-0.137196	0.382354	-0.0328871
Q04206	TF65_HUMAN	Transcription factor p65 (Nuclear factor NF-kappa-B p65 subunit) (Nuclear factor of kappa light polypeptide gene enhancer in B-cells 3)	reviewed	Evidence at protein level	RELA	Homo sapiens (Human)	551	60219	2.75302e+06	6.43981													2	0	2	0.0145	6	0	6	0.0309																		0.569378	0.765704
Q9UMY4	SNX12_HUMAN	Sorting nexin-12	reviewed	Evidence at protein level	SNX12	Homo sapiens (Human)	172	19730	3.54452e+06	6.54956					1	0	1	0.064									1	1	2	0.064												0.390327	-0.467395	0.376707
Q92824	PCSK5_HUMAN	Proprotein convertase subtilisin/kexin type 5 (EC 3.4.21.-) (Proprotein convertase 5) (PC5) (Proprotein convertase 6) (PC6) (hPC6) (Subtilisin/kexin-like protease PC5)	reviewed	Evidence at protein level	PCSK5	Homo sapiens (Human)	1860	206942	5.53336e+09	9.74299	11	16	27	0.0032	14	7	21	0.0113	16	0	16	0.0118	9	0	9	0.0118	11	8	19	0.0032	16	8	24	0.0048	8	13	21	0.007	1.69684	0.713218	-0.0797263	-0.646779	0.502608	0.438162	-0.485626	-0.170765	0.0627969	-0.180345	-0.0937507
P19022	CADH2_HUMAN	Cadherin-2 (CDw325) (Neural cadherin) (N-cadherin) (CD antigen CD325)	reviewed	Evidence at protein level	CDH2	Homo sapiens (Human)	906	99809	4.9129e+07	7.69134	1	1	2	0.0132	1	2	3	0.0132	1	5	6	0.0121	1	6	7	0.0132	4	0	4	0.0143	3	0	3	0.0143	1	2	3	0.0066	-0.307943	0.429525	-0.0401953	0.396638	0.259443	0.465402	0.0774009	0.225559	0.238847	0.344484	0.91054
O43707	ACTN4_HUMAN	Alpha-actinin-4 (Non-muscle alpha-actinin 4)	reviewed	Evidence at protein level	ACTN4	Homo sapiens (Human)	911	104854	1.52582e+08	8.1835	0	11	11	0.0088	1	19	20	0.0132	1	18	19	0.0165	2	16	18	0.0066	5	16	21	0.0187	3	4	7	0.0088	1	13	14	0.0088	-0.12424	-0.468392	0.0830482	-0.834468	-1.88951	0.0265754	0.801581	1.11384	0.395642	0.903897	-0.976979
P63208	SKP1_HUMAN	S-phase kinase-associated protein 1 (Cyclin-A/CDK2-associated protein p19) (p19A) (Organ of Corti protein 2) (OCP-2) (Organ of Corti protein II) (OCP-II) (RNA polymerase II elongation factor-like protein) (SIII) (Transcription elongation factor B polypeptide 1-like) (p19skp1)	reviewed	Evidence at protein level	SKP1	Homo sapiens (Human)	163	18658	5.64128e+07	7.75138	2	3	5	0.0368	3	0	3	0.0491	3	0	3	0.0368	3	4	7	0.0429	1	3	4	0.0552	2	3	5	0.0368	3	0	3	0.0368	-0.93014	0.0332193	0.220244	0.138524	0.263429	0.149819	-0.435505	0.601601	0.481347	1.08062	-0.425207
Q93008	USP9X_HUMAN	Probable ubiquitin carboxyl-terminal hydrolase FAF-X (EC 3.4.19.12) (Deubiquitinating enzyme FAF-X) (Fat facets in mammals) (hFAM) (Fat facets protein-related, X-linked) (Ubiquitin thioesterase FAF-X) (Ubiquitin-specific protease 9, X chromosome) (Ubiquitin-specific-processing protease FAF-X)	reviewed	Evidence at protein level	USP9X	Homo sapiens (Human)	2570	292280	4.3347e+08	8.63696					2	0	2	0.0031	3	0	3	0.0082	2	0	2	0.007	1	6	7	0.007	2	0	2	0.0047	2	0	2	0.0074				-0.120586	0.627844	0.283028	-0.438495	-0.18636	0.178388	0.33784	-0.506926
P01768	HV330_HUMAN	Immunoglobulin heavy variable 3-30 (Ig heavy chain V-III region BUR) (Ig heavy chain V-III region CAM) (Ig heavy chain V-III region GA) (Ig heavy chain V-III region NIE)	reviewed	Evidence at protein level	IGHV3-30	Homo sapiens (Human)	117	12947	1.14907e+08	8.06035	0	1	1	0.0598	0	1	1	0.094	0	1	1	0.094	0	1	1	0.0598	0	1	1	0.094	0	1	1	0.0598	0	1	1	0.094	-0.364416	0.541474	-0.0960037	-0.728831	0.781982	0.693286	-0.328206	-0.583663	0.124904	-0.168754	-1.46431
P01709	LV208_HUMAN	Immunoglobulin lambda variable 2-8 (Ig lambda chain V-II region BO) (Ig lambda chain V-II region MGC)	reviewed	Evidence at protein level	IGLV2-8	Homo sapiens (Human)	118	12382	2.47322e+08	8.39326	2	0	2	0.0678									1	0	1	0.0675									2	0	2	0.0678	0.0372056	1.05139	-0.145168							-0.239179	-0.714215
Q53H76	PLA1A_HUMAN	Phospholipase A1 member A (EC 3.1.1.-) (Phosphatidylserine-specific phospholipase A1) (PS-PLA1)	reviewed	Evidence at transcript level	PLA1A	Homo sapiens (Human)	456	49715	1.94443e+06	6.28879									0	4	4	0.0132																							0.0950071	0.027572	0.094675
P63151	2ABA_HUMAN	Serine/threonine-protein phosphatase 2A 55 kDa regulatory subunit B alpha isoform (PP2A subunit B isoform B55-alpha) (PP2A subunit B isoform PR55-alpha) (PP2A subunit B isoform R2-alpha) (PP2A subunit B isoform alpha)	reviewed	Evidence at protein level	PPP2R2A	Homo sapiens (Human)	447	51692	5.33691e+06	6.72729	3	0	3	0.0157									3	0	3	0.0157	4	0	4	0.0179									-0.0159453	0.396306	0.0936784							0.451782	-0.291333
Q9Y376	CAB39_HUMAN	Calcium-binding protein 39 (MO25alpha) (Protein Mo25)	reviewed	Evidence at protein level	CAB39	Homo sapiens (Human)	341	39869	4.85414e+06	6.68611									2	0	2	0.0293																							-0.128226	0.77866	-0.431851
P49821	NDUV1_HUMAN	NADH dehydrogenase [ubiquinone] flavoprotein 1, mitochondrial (EC 1.6.5.3) (EC 1.6.99.3) (Complex I-51kD) (CI-51kD) (NADH dehydrogenase flavoprotein 1) (NADH-ubiquinone oxidoreductase 51 kDa subunit)	reviewed	Evidence at protein level	NDUFV1	Homo sapiens (Human)	464	50817	1.00207e+06	6.0009																	2	0	2	0.0216
O95236	APOL3_HUMAN	Apolipoprotein L3 (Apolipoprotein L-III) (ApoL-III) (TNF-inducible protein CG12-1) (CG12_1)	reviewed	Evidence at protein level	APOL3	Homo sapiens (Human)	402	44278	9.27129e+07	7.96714	1	0	1	0.0199																					1	0	1	0.0174	-0.100987	0.146829	-0.201973
Q08397	LOXL1_HUMAN	Lysyl oxidase homolog 1 (EC 1.4.3.-) (Lysyl oxidase-like protein 1) (LOL)	reviewed	Evidence at protein level	LOXL1	Homo sapiens (Human)	574	63110	2.07836e+08	8.31772	16	0	16	0.0105	11	0	11	0.0105	18	0	18	0.0279	15	0	15	0.0122	12	0	12	0.0296	10	0	10	0.0139	10	0	10	0.0122	-0.73016	-0.177723	-0.00332193	-1.47626	1.44803	0.745108	-1.15603	-0.375046	-0.270737	0.318905	0.134538
P04406	G3P_HUMAN	Glyceraldehyde-3-phosphate dehydrogenase (GAPDH) (EC 1.2.1.12) (Peptidyl-cysteine S-nitrosylase GAPDH) (EC 2.6.99.-)	reviewed	Evidence at protein level	GAPDH	Homo sapiens (Human)	335	36053	1.38078e+09	9.14012	2	13	15	0.0627	2	14	16	0.0179	2	17	19	0.0209	2	15	17	0.0179	2	14	16	0.0179	1	15	16	0.0627	2	14	16	0.0358	0.182706	-1.90446	0.364748	-0.210278	-0.249809	0.522539	0.976315	1.39687	1.05504	1.16566	-0.752417
Q99460	PSMD1_HUMAN	26S proteasome non-ATPase regulatory subunit 1 (26S proteasome regulatory subunit RPN2) (26S proteasome regulatory subunit S1) (26S proteasome subunit p112)	reviewed	Evidence at protein level	PSMD1	Homo sapiens (Human)	953	105836	1.82684e+07	7.2617	3	0	3	0.0094	5	0	5	0.0084	5	0	5	0.0063	4	0	4	0.0063	10	0	10	0.0063									-0.297977	-1.42179	-0.0561406	0.0963359	-1.44205	0.0215925	1.03279	1.14042	0.208285	-0.354118	0.50593
Q9Y4K0	LOXL2_HUMAN	Lysyl oxidase homolog 2 (EC 1.4.3.13) (Lysyl oxidase-like protein 2) (Lysyl oxidase-related protein 2) (Lysyl oxidase-related protein WS9-14)	reviewed	Evidence at protein level	LOXL2	Homo sapiens (Human)	774	86725	1.66151e+08	8.2205	14	0	14	0.0129	11	0	11	0.0103	13	0	13	0.0168	11	0	11	0.0258	6	0	6	0.0155	12	0	12	0.0103	13	0	13	0.009	-0.946085	-0.100654	-0.0461748	-0.869349	0.579676	0.626516	-1.01518	-0.446799	-0.0833804	0.331528	0.204963
P16402	H13_HUMAN	Histone H1.3 (Histone H1c) (Histone H1s-2)	reviewed	Evidence at protein level	HIST1H1D	Homo sapiens (Human)	221	22350	5.99196e+08	8.77757	7	0	7	0.0271	2	0	2	0.0588	4	0	4	0.0407	2	0	2	0.0271	1	0	1	0.0407	1	0	1	0.0271					1.87622	-0.324885	-0.439823	-0.518553	-2.42999	-2.16623	2.30409	1.04608	0.261436	0.580341	-0.25147
Q58FF6	H90B4_HUMAN	Putative heat shock protein HSP 90-beta 4	reviewed	Uncertain	HSP90AB4P	Homo sapiens (Human)	505	58264	5.31857e+08	8.7258	1	0	1	0.0198	1	0	1	0.0119					1	0	1	0.0198					2	0	2	0.0178	1	0	1	0.0238	0.382686	0.468392	0.206624	1.42311	-0.0830482	-1.95794				0.401953	-0.564396
Q92896	GSLG1_HUMAN	Golgi apparatus protein 1 (CFR-1) (Cysteine-rich fibroblast growth factor receptor) (E-selectin ligand 1) (ESL-1) (Golgi sialoglycoprotein MG-160)	reviewed	Evidence at protein level	GLG1	Homo sapiens (Human)	1179	134552	8.1573e+06	6.91155	2	0	2	0.0085	6	0	6	0.0119					5	0	5	0.0068	5	0	5	0.0085									1.19124	0.428529	0.0298974	-0.497625	-0.618543	-1.46098				0.239179	-0.123576
O43505	B4GA1_HUMAN	Beta-1,4-glucuronyltransferase 1 (EC 2.4.1.-) (I-beta-1,3-N-acetylglucosaminyltransferase) (iGnT) (N-acetyllactosaminide beta-1,3-N-acetylglucosaminyltransferase) (Poly-N-acetyllactosamine extension enzyme) (UDP-GlcNAc:betaGal beta-1,3-N-acetylglucosaminyltransferase 1)	reviewed	Evidence at protein level	B4GAT1	Homo sapiens (Human)	415	47119	4.91857e+07	7.69184	3	0	3	0.0217	4	0	4	0.0193	6	0	6	0.0217	6	0	6	0.0193	4	0	4	0.0193	4	0	4	0.0217	7	0	7	0.0193	-0.354118	0.831811	-0.158124	0.43783	0.204631	0.620204	-0.463409	-0.0262432	-0.339501	0.000332193	0.923828
P20908	CO5A1_HUMAN	Collagen alpha-1(V) chain	reviewed	Evidence at protein level	COL5A1	Homo sapiens (Human)	1838	183560	2.33313e+08	8.36794	9	0	9	0.0038	12	0	12	0.0049	11	0	11	0.0038	10	0	10	0.0065	10	0	10	0.0038	8	0	8	0.0065	9	0	9	0.0049	-1.26831	1.03744	0.163771	-0.23021	0.417566	0.297645	-0.761054	-0.327542	0.0132877	0.584659	-0.0847092
P98160	PGBM_HUMAN	Basement membrane-specific heparan sulfate proteoglycan core protein (HSPG) (Perlecan) (PLC) [Cleaved into: Endorepellin; LG3 peptide]	reviewed	Evidence at protein level	HSPG2	Homo sapiens (Human)	4391	468830	2.41025e+08	8.38206	53	0	53	0.0018	65	0	65	0.0039	81	0	81	0.0018	93	0	93	0.0025	66	0	66	0.0016	42	0	42	0.0025	68	0	68	0.002	-1.08793	-0.379364	-0.0298974	0.346145	0.0687639	0.760057	-0.126898	0.370727	-0.300302	-0.524532	0.764376
Q11201	SIA4A_HUMAN	CMP-N-acetylneuraminate-beta-galactosamide-alpha-2,3-sialyltransferase 1 (Alpha 2,3-ST 1) (Beta-galactoside alpha-2,3-sialyltransferase 1) (EC 2.4.99.4) (Gal-NAc6S) (Gal-beta-1,3-GalNAc-alpha-2,3-sialyltransferase) (SIATFL) (ST3Gal I) (ST3GalI) (ST3GalA.1) (ST3O) (Sialyltransferase 4A) (SIAT4-A)	reviewed	Evidence at transcript level	ST3GAL1	Homo sapiens (Human)	340	39075	1.52577e+07	7.18349									5	0	5	0.0235	1	0	1	0.0471																			0.427864	0.152476	0.290004	-0.589642	0.0255788
Q9BXJ3	C1QT4_HUMAN	Complement C1q tumor necrosis factor-related protein 4	reviewed	Evidence at protein level	C1QTNF4	Homo sapiens (Human)	329	35256	1.11785e+07	7.04838					3	0	3	0.0365	4	0	4	0.0395	2	0	2	0.0274									2	0	2	0.0213				-1.04807	0.442149	0.407268	-1.04076	-0.107963	0.156463	0.357439	0.400957
P26012	ITB8_HUMAN	Integrin beta-8	reviewed	Evidence at transcript level	ITGB8	Homo sapiens (Human)	769	85632	1.6864e+07	7.22696									5	0	5	0.0091																							-0.362422	-0.046507	0.18636
Q9Y5C1	ANGL3_HUMAN	Angiopoietin-related protein 3 (Angiopoietin-5) (ANG-5) (Angiopoietin-like protein 3) [Cleaved into: ANGPTL3(17-221); ANGPTL3(17-224)]	reviewed	Evidence at protein level	ANGPTL3	Homo sapiens (Human)	460	53637	1.71153e+07	7.23338					3	0	3	0.0217	2	0	2	0.0152	4	0	4	0.013	2	0	2	0.0196	4	0	4	0.0196	5	0	5	0.0196				-0.23785	1.12779	0.508919	-1.04541	-0.326878	0.464073	0.107298	-0.861376
Q9Y2Y8	PRG3_HUMAN	Proteoglycan 3 (Eosinophil major basic protein homolog) (Prepro-major basic protein homolog) (Prepro-MBPH)	reviewed	Evidence at protein level	PRG3	Homo sapiens (Human)	225	25406	7.3796e+06	6.86803	1	0	1	0.0489	1	0	1	0.0533					2	0	2	0.0489	2	0	2	0.0489					2	0	2	0.0489	-1.09923	-0.752085	-0.361758	-0.179384	0.850746	0.647112				-0.109956	0.411919
A0A0C4DH73	KV112_HUMAN	Immunoglobulin kappa variable 1-12	reviewed	Inferred from homology	IGKV1-12	Homo sapiens (Human)	117	12645	3.03057e+09	9.48152	1	0	1	0.0798	1	0	1	0.0798	1	0	1	0.0798									1	0	1	0.1368	1	0	1	0.1083	1.2816	0.477361	0.0704249	-0.0657742	0.3591	0.334518	0.680331	0.660067	-0.607581
P01597	KV139_HUMAN	Immunoglobulin kappa variable 1-39 (Ig kappa chain V-I region DEE) (Ig kappa chain V-I region Hau) (Ig kappa chain V-I region Mev) (Ig kappa chain V-I region OU) (Ig kappa chain V-I region Walker)	reviewed	Evidence at protein level	IGKV1-39	Homo sapiens (Human)	117	12737			1	0	1	0.0798	1	0	1	0.0798	1	0	1	0.0798									1	0	1	0.1368	1	0	1	0.1083	1.2816	0.477361	0.0704249	-0.0657742	0.3591	0.334518	0.680331	0.660067	-0.607581
P01611	KVD12_HUMAN	Immunoglobulin kappa variable 1D-12 (Ig kappa chain V-I region Wes)	reviewed	Evidence at protein level	IGKV1D-12	Homo sapiens (Human)	117	12620			1	0	1	0.0798	1	0	1	0.0798	1	0	1	0.0798									1	0	1	0.1368	1	0	1	0.1083	1.2816	0.477361	0.0704249	-0.0657742	0.3591	0.334518	0.680331	0.660067	-0.607581
P04432	KVD39_HUMAN	Immunoglobulin kappa variable 1D-39 (Ig kappa chain V-I region Daudi)	reviewed	Inferred from homology	IGKV1D-39	Homo sapiens (Human)	117	12737			1	0	1	0.0798	1	0	1	0.0798	1	0	1	0.0798									1	0	1	0.1368	1	0	1	0.1083	1.2816	0.477361	0.0704249	-0.0657742	0.3591	0.334518	0.680331	0.660067	-0.607581
Q9NZN4	EHD2_HUMAN	EH domain-containing protein 2 (PAST homolog 2)	reviewed	Evidence at protein level	EHD2	Homo sapiens (Human)	543	61161	1.59812e+08	8.20361	0	1	1	0.0166	2	6	8	0.0129	3	11	14	0.0129	3	6	9	0.0203	2	13	15	0.0147	4	5	9	0.0129	1	6	7	0.0221	-0.717869	-0.555426	0.269076	0.353785	0.41358	0.423878	-0.0388666	1.23908	0.657742	1.47593	-0.909212
Q14847	LASP1_HUMAN	LIM and SH3 domain protein 1 (LASP-1) (Metastatic lymph node gene 50 protein) (MLN 50)	reviewed	Evidence at protein level	LASP1	Homo sapiens (Human)	261	29717	1.272e+07	7.10449	3	0	3	0.0383	1	4	5	0.0383	0	5	5	0.0575																	0.623194	0.966681	0.0445138	0.257449	-0.422217	-0.290669	-0.521543	0.139521	-0.119257
O75912	DGKI_HUMAN	Diacylglycerol kinase iota (DAG kinase iota) (EC 2.7.1.107) (Diglyceride kinase iota) (DGK-iota)	reviewed	Evidence at protein level	DGKI	Homo sapiens (Human)	1065	116997	1.0775e+06	6.03242	2	0	2	0.0066																					1	0	1	0.0066		-0.218583
Q07507	DERM_HUMAN	Dermatopontin (Tyrosine-rich acidic matrix protein) (TRAMP)	reviewed	Evidence at protein level	DPT	Homo sapiens (Human)	201	24005	6.90791e+09	9.83935	10	0	10	0.0547	9	0	9	0.0846	9	0	9	0.0398	10	0	10	0.0547	8	0	8	0.0846	8	0	8	0.0547	9	0	9	0.0547	-1.26765	-0.505597	0.182706	-1.35202	1.10521	0.586985	-0.940106	-0.477029	-0.209946	0.369398	0.91054
Q9UHD8	SEPT9_HUMAN	Septin-9 (MLL septin-like fusion protein MSF-A) (MLL septin-like fusion protein) (Ovarian/Breast septin) (Ov/Br septin) (Septin D1)	reviewed	Evidence at protein level	SEPT9	Homo sapiens (Human)	586	65401	3.81581e+06	6.58159	2	2	4	0.0154	3	0	3	0.0154	3	0	3	0.0119					1	2	3	0.0154									1.36099	-0.904893	-0.31359	0.204963	-0.865362	-0.0890277	0.742119	1.16267	0.309604
P12259	FA5_HUMAN	Coagulation factor V (Activated protein C cofactor) (Proaccelerin, labile factor) [Cleaved into: Coagulation factor V heavy chain; Coagulation factor V light chain]	reviewed	Evidence at protein level	F5	Homo sapiens (Human)	2224	251703	2.13571e+08	8.32954	20	0	20	0.004	38	0	38	0.0067	34	0	34	0.0045	24	0	24	0.0049	29	0	29	0.0049	16	0	16	0.0045	32	0	32	0.004	-0.862373	-1.38059	0.0807229	-0.574694	1.31216	0.920174	0.366076	-0.350796	0.416238	-0.106634	-1.01053
O14976	GAK_HUMAN	Cyclin-G-associated kinase (EC 2.7.11.1)	reviewed	Evidence at protein level	GAK	Homo sapiens (Human)	1311	143191	4.90039e+06	6.69023																	2	0	2	0.0046
Q6Y1H2	HACD2_HUMAN	Very-long-chain (3R)-3-hydroxyacyl-CoA dehydratase 2 (EC 4.2.1.134) (3-hydroxyacyl-CoA dehydratase 2) (HACD2) (Protein-tyrosine phosphatase-like member B)	reviewed	Evidence at protein level	HACD2	Homo sapiens (Human)	254	28368	1.61824e+06	6.20904					1	0	1	0.0394	1	0	1	0.0394	1	0	1	0.0394																0.685314	-2.59808	-3.52689	3.17277	1.23642	0.251802	0.320566	0.206956
P45974	UBP5_HUMAN	Ubiquitin carboxyl-terminal hydrolase 5 (EC 3.4.19.12) (Deubiquitinating enzyme 5) (Isopeptidase T) (Ubiquitin thioesterase 5) (Ubiquitin-specific-processing protease 5)	reviewed	Evidence at protein level	USP5	Homo sapiens (Human)	858	95786	2.44409e+07	7.38812	4	0	4	0.014	4	0	4	0.0105	5	0	5	0.014	4	0	4	0.0093	8	0	8	0.0186					5	0	5	0.0105	-0.384347	-0.461416	0.267747	-0.0514899	-0.358768	0.176062	0.327542	0.488656	0.189018	0.833804	-0.33784
P55209	NP1L1_HUMAN	Nucleosome assembly protein 1-like 1 (NAP-1-related protein) (hNRP)	reviewed	Evidence at protein level	NAP1L1	Homo sapiens (Human)	391	45374	1.79594e+07	7.25429	1	1	2	0.0256	1	0	1	0.026	1	0	1	0.0256	1	0	1	0.026	1	0	1	0.0256	1	0	1	0.026	1	0	1	0.0256	-1.09757	-0.814869	0.204631	-0.932465	-0.326213	0.342159	0.370395	0.780321	0.615553	0.913198	-0.587981
Q9UJ70	NAGK_HUMAN	N-acetyl-D-glucosamine kinase (N-acetylglucosamine kinase) (EC 2.7.1.59) (GlcNAc kinase)	reviewed	Evidence at protein level	NAGK	Homo sapiens (Human)	344	37376	2.46738e+06	6.39224					1	0	1	0.0494	1	3	4	0.0581																				0.585656	-1.0009	-0.423546	0.203966	0.2136	-0.0388666
Q3LXA3	TKFC_HUMAN	Triokinase/FMN cyclase (Bifunctional ATP-dependent dihydroxyacetone kinase/FAD-AMP lyase (cyclizing)) [Includes: ATP-dependent dihydroxyacetone kinase (DHA kinase) (EC 2.7.1.28) (EC 2.7.1.29) (Glycerone kinase) (Triokinase) (Triose kinase); FAD-AMP lyase (cyclizing) (EC 4.6.1.15) (FAD-AMP lyase (cyclic FMN forming)) (FMN cyclase)]	reviewed	Evidence at protein level	TKFC	Homo sapiens (Human)	575	58947	2.80488e+06	6.44791									1	2	3	0.0139	1	0	1	0.0226	3	0	3	0.0296					1	0	1	0.0226							0.0837126	-0.167757	-0.109291	-1.68189	1.35435
Q09328	MGT5A_HUMAN	Alpha-1,6-mannosylglycoprotein 6-beta-N-acetylglucosaminyltransferase A (EC 2.4.1.155) (Alpha-mannoside beta-1,6-N-acetylglucosaminyltransferase) (GlcNAc-T V) (GNT-V) (Mannoside acetylglucosaminyltransferase 5) (N-acetylglucosaminyl-transferase V)	reviewed	Evidence at transcript level	MGAT5	Homo sapiens (Human)	741	84543	1.17256e+07	7.06913									7	1	8	0.0094	6	0	6	0.0094	2	0	2	0.0108	2	0	2	0.0229	5	0	5	0.0135							0.182374	0.191343	-0.0285686	-0.533834	1.04574
P68366	TBA4A_HUMAN	Tubulin alpha-4A chain (Alpha-tubulin 1) (Testis-specific alpha-tubulin) (Tubulin H2-alpha) (Tubulin alpha-1 chain)	reviewed	Evidence at protein level	TUBA4A	Homo sapiens (Human)	448	49924	1.1553e+09	9.06269	3	0	3	0.0201	3	0	3	0.029	2	0	2	0.0156	1	0	1	0.0402	1	0	1	0.0179	2	0	2	0.0268	3	0	3	0.0179	-0.247151	-1.30419	0.206624	-0.0395309	-1.09956	-0.314587	1.88586	0.588978	0.406272	0.489652	-0.175066
Q96SM3	CPXM1_HUMAN	Probable carboxypeptidase X1 (EC 3.4.17.-) (Metallocarboxypeptidase CPX-1)	reviewed	Evidence at transcript level	CPXM1	Homo sapiens (Human)	734	81668	6.19267e+07	7.79188	9	0	9	0.015	4	0	4	0.0204	8	0	8	0.0163	11	0	11	0.0109	4	0	4	0.015	2	0	2	0.0082	8	0	8	0.015	-0.563399	-0.242169	-0.0601269	-1.1846	0.528187	0.454772	-0.753081	0.123576	0.101651	0.502276	-0.0853736
O43396	TXNL1_HUMAN	Thioredoxin-like protein 1 (32 kDa thioredoxin-related protein)	reviewed	Evidence at protein level	TXNL1	Homo sapiens (Human)	289	32251	1.22764e+07	7.08907	1	0	1	0.0761					5	0	5	0.0311	1	0	1	0.0761	2	0	2	0.0588					3	0	3	0.0588	-0.850414	-0.406604	0.125569				0.607913	0.77102	0.109956	0.00896921	-0.537156
P04233	HG2A_HUMAN	HLA class II histocompatibility antigen gamma chain (HLA-DR antigens-associated invariant chain) (Ia antigen-associated invariant chain) (Ii) (p33) (CD antigen CD74)	reviewed	Evidence at protein level	CD74	Homo sapiens (Human)	296	33516	6.86762e+06	6.83681					2	0	2	0.0338	2	0	2	0.027	2	0	2	0.0338									2	0	2	0.0338				0.0475036	0.0358768	-0.582998	-0.399296	-0.148822	0.111617	0.439159	1.1836
Q8TF45	ZN418_HUMAN	Zinc finger protein 418	reviewed	Evidence at protein level	ZNF418	Homo sapiens (Human)	676	77858	9.05166e+06	6.95673													6	0	6	0.0296																						-0.129223	-0.0940106
Q8IZP2	ST134_HUMAN	Putative protein FAM10A4 (Suppression of tumorigenicity 13 pseudogene 4)	reviewed	Uncertain	ST13P4	Homo sapiens (Human)	240	27407	5.01044e+07	7.69988	1	0	1	0.0625																									-0.34083	-0.117928	0.225891
Q9NT62	ATG3_HUMAN	Ubiquitin-like-conjugating enzyme ATG3 (EC 6.3.2.-) (Autophagy-related protein 3) (APG3-like) (hApg3) (Protein PC3-96)	reviewed	Evidence at protein level	ATG3	Homo sapiens (Human)	314	35864	1.76893e+07	7.24771					2	0	2	0.0223	1	3	4	0.0223	1	0	1	0.0414	4	0	4	0.0414					3	0	3	0.0191				-0.296316	-0.158788	0.628509	-0.334186	0.228881	0.369066	0.0940106	-0.197655
P01880	IGHD_HUMAN	Ig delta chain C region	reviewed	Evidence at protein level	IGHD	Homo sapiens (Human)	384	42254	6.75395e+07	7.82956					1	2	3	0.0312	9	0	9	0.0208					7	0	7	0.0573	5	0	5	0.0234	3	0	3	0.0339				-0.357439	0.0597947	0.667375	0.138524	-0.0279042	-0.125901
P08493	MGP_HUMAN	Matrix Gla protein (MGP) (Cell growth-inhibiting gene 36 protein)	reviewed	Evidence at protein level	MGP	Homo sapiens (Human)	103	12353	7.02573e+09	9.84669	5	0	5	0.1165	5	0	5	0.1165	5	0	5	0.1165	5	0	5	0.1262	5	0	5	0.0874	5	0	5	0.068	5	0	5	0.068	0.0391988	0.595622	-0.268412	-0.0431851	0.881308	0.670697	-1.4756	0.0272398	-0.745773	0.888948	0.571039
P01023	A2MG_HUMAN	Alpha-2-macroglobulin (Alpha-2-M) (C3 and PZP-like alpha-2-macroglobulin domain-containing protein 5)	reviewed	Evidence at protein level	A2M	Homo sapiens (Human)	1474	163291	1.3984e+09	9.14563	35	0	35	0.0061	46	0	46	0.0122	40	0	40	0.0061	37	0	37	0.0109	31	0	31	0.0054	36	0	36	0.0061	31	0	31	0.0068	0.428529	1.0009	-0.125901	0.340165	0.435173	0.0528187	-0.175066	-0.072418	-0.25911	-0.251138	-0.0817194
Q9UKK9	NUDT5_HUMAN	ADP-sugar pyrophosphatase (EC 3.6.1.13) (8-oxo-dGDP phosphatase) (EC 3.6.1.58) (Nuclear ATP-synthesis protein NUDIX5) (EC 2.7.7.-) (Nucleoside diphosphate-linked moiety X motif 5) (Nudix motif 5) (hNUDT5) (YSA1H)	reviewed	Evidence at protein level	NUDT5	Homo sapiens (Human)	219	24328	8.7573e+06	6.94237									2	0	2	0.0411																							-0.526858	0.394977	-0.102648
O75718	CRTAP_HUMAN	Cartilage-associated protein	reviewed	Evidence at protein level	CRTAP	Homo sapiens (Human)	401	46562	923515	5.96544	3	0	3	0.02																									0.305617	-0.703252	0.162774
Q92973	TNPO1_HUMAN	Transportin-1 (Importin beta-2) (Karyopherin beta-2) (M9 region interaction protein) (MIP)	reviewed	Evidence at protein level	TNPO1	Homo sapiens (Human)	898	102355	1.15897e+07	7.06407	3	0	3	0.0134					5	0	5	0.0134	2	0	2	0.0122	0	4	4	0.0089					1	1	2	0.0134	-0.0744112	-0.76803	0.248148				-0.0817194	-0.351128	-0.322559	0.446799	-0.0239179
Q02878	RL6_HUMAN	60S ribosomal protein L6 (Neoplasm-related protein C140) (Tax-responsive enhancer element-binding protein 107) (TaxREB107)	reviewed	Evidence at protein level	RPL6	Homo sapiens (Human)	288	32728	3.8612e+07	7.58672	3	0	3	0.0312	1	0	1	0.0312	6	0	6	0.0312	2	0	2	0.0312	8	0	8	0.0243					4	0	4	0.0208	0.49995	-0.508255	0.0700927	-0.498954	-2.92363	-0.126565	0.665714	1.10122	0.403282	0.501279	-0.140185
A1L4H1	SRCRL_HUMAN	Soluble scavenger receptor cysteine-rich domain-containing protein SSC5D (Soluble scavenger protein with 5 SRCR domains) (SSc5D)	reviewed	Evidence at protein level	SSC5D	Homo sapiens (Human)	1573	165743	8.03449e+07	7.90496	6	0	6	0.0045	3	0	3	0.0051	3	0	3	0.0127	3	0	3	0.0051					2	0	2	0.0045	3	0	3	0.0051	-0.120586	0.147161	-0.0116267	-0.251138	0.400292	0.546457	-0.806896	-0.232535	-0.284025	0.274391	0.979637
P08729	K2C7_HUMAN	Keratin, type II cytoskeletal 7 (Cytokeratin-7) (CK-7) (Keratin-7) (K7) (Sarcolectin) (Type-II keratin Kb7)	reviewed	Evidence at protein level	KRT7	Homo sapiens (Human)	469	51386	4.05631e+09	9.60813	20	0	20	0.0171	22	0	22	0.0171	23	0	23	0.0256	22	0	22	0.0277	25	0	25	0.0192	22	0	22	0.0192	20	0	20	0.0213	2.38348	-1.6603	0.15148	-0.489652	0.544796	0.186692	-0.299638	1.39421	1.61844	1.03378	-2.1639
P29279	CTGF_HUMAN	Connective tissue growth factor (CCN family member 2) (Hypertrophic chondrocyte-specific protein 24) (Insulin-like growth factor-binding protein 8) (IBP-8) (IGF-binding protein 8) (IGFBP-8)	reviewed	Evidence at protein level	CTGF	Homo sapiens (Human)	349	38091	3.42217e+07	7.5343	9	0	9	0.0287	6	0	6	0.0229	4	0	4	0.0229	5	0	5	0.0201	6	0	6	0.0258	4	0	4	0.0201	4	0	4	0.0229	0.869016	0.629173	-0.0388666	-0.670365	0.370395	0.602266	-0.560741	-0.435173	-0.164103	0.997575	1.00522
Q9BRK5	CAB45_HUMAN	45 kDa calcium-binding protein (Cab45) (Stromal cell-derived factor 4) (SDF-4)	reviewed	Evidence at protein level	SDF4	Homo sapiens (Human)	362	41807	4.10364e+08	8.61317	1	10	11	0.0193	0	9	9	0.0442	0	12	12	0.0193	0	13	13	0.0249	0	8	8	0.0249	0	7	7	0.0359	0	8	8	0.0249	-0.531176	0.51656	-0.0783975	-0.658074	0.913862	0.318241	-1.27595	-0.0970003	-0.275056	0.701259	0.176727
Q6UXH9	PAMR1_HUMAN	Inactive serine protease PAMR1 (Peptidase domain-containing protein associated with muscle regeneration 1) (Regeneration-associated muscle protease homolog)	reviewed	Evidence at protein level	PAMR1	Homo sapiens (Human)	720	80199	1.78488e+08	8.25161	2	2	2	0.0083	1	0	1	0.0083	1	1	1	0.0111	1	0	1	0.0083	1	0	1	0.0097	1	1	2	0.0139	1	0	1	0.0083	-0.675084	0.684213	-0.585231	-0.525861	0.78929	0.809886	-1.02583	-0.0522552	-0.17697	0.747102	-0.113278
P27658	CO8A1_HUMAN	Collagen alpha-1(VIII) chain (Endothelial collagen) [Cleaved into: Vastatin]	reviewed	Evidence at protein level	COL8A1	Homo sapiens (Human)	744	73364	6.58921e+06	6.81883	2	0	2	0.0108					2	0	2	0.0081	1	0	1	0.0081									1	0	1	0.0108	-0.456433	-0.493639	0.0504933				-0.685646	0.0787297	-0.385676	0.495299	1.96492
Q16363	LAMA4_HUMAN	Laminin subunit alpha-4 (Laminin-14 subunit alpha) (Laminin-8 subunit alpha) (Laminin-9 subunit alpha)	reviewed	Evidence at protein level	LAMA4	Homo sapiens (Human)	1823	202524	2.70509e+08	8.43218	25	0	25	0.0038	14	0	14	0.0055	35	0	35	0.0038	32	0	32	0.0038	16	0	16	0.0077	11	0	11	0.0038	26	0	26	0.006	-0.878318	-0.835133	-0.0574694	0.304289	0.191675	0.782646	-0.0345481	0.380029	-0.288676	-0.349467	0.746105
Q9BVJ7	DUS23_HUMAN	Dual specificity protein phosphatase 23 (EC 3.1.3.16) (EC 3.1.3.48) (Low molecular mass dual specificity phosphatase 3) (LDP-3) (VH1-like phosphatase Z)	reviewed	Evidence at protein level	DUSP23	Homo sapiens (Human)	150	16588	6.44527e+06	6.80924	2	0	2	0.0867													1	0	1	0.08					2	0	2	0.0867	0.198983	0.000664386	0.138857
P19012	K1C15_HUMAN	Keratin, type I cytoskeletal 15 (Cytokeratin-15) (CK-15) (Keratin-15) (K15)	reviewed	Evidence at protein level	KRT15	Homo sapiens (Human)	456	49212	4.66359e+09	9.66872	0	1	1	0.0241	3	4	7	0.0263	1	2	3	0.0197	0	1	1	0.0219	0	1	1	0.0154	0	1	1	0.0219	0	1	1	0.0197	-0.856393	0.720194	-0.0498289	-0.569711	-3.01066	-0.208949	-0.718201	0.291001	-0.143839	0.229545	0.349467
Q9UBI6	GBG12_HUMAN	Guanine nucleotide-binding protein G(I)/G(S)/G(O) subunit gamma-12	reviewed	Evidence at protein level	GNG12	Homo sapiens (Human)	72	8006	3.99567e+06	6.60159									2	0	2	0.0972					2	0	2	0.0972															1.3786	0.690629	0.0631166
P05164	PERM_HUMAN	Myeloperoxidase (MPO) (EC 1.11.2.2) [Cleaved into: Myeloperoxidase; 89 kDa myeloperoxidase; 84 kDa myeloperoxidase; Myeloperoxidase light chain; Myeloperoxidase heavy chain]	reviewed	Evidence at protein level	MPO	Homo sapiens (Human)	745	83869	2.86209e+07	7.45668	7	0	7	0.0174	7	0	7	0.0081	5	2	7	0.0121	6	0	6	0.0134	4	0	4	0.0121	4	2	6	0.0107	5	0	5	0.0107	0.745441	-0.994253	0.227884	-0.490649	-0.956715	0.215261	-0.0411919	0.449457	0.520214	0.515231	0.941767
Q9NZR2	LRP1B_HUMAN	Low-density lipoprotein receptor-related protein 1B (LRP-1B) (Low-density lipoprotein receptor-related protein-deleted in tumor) (LRP-DIT)	reviewed	Evidence at protein level	LRP1B	Homo sapiens (Human)	4599	515498	2.4801e+09	9.39447	17	0	17	0.0035	22	0	22	0.0028	26	0	26	0.0043	22	0	22	0.0046	19	0	19	0.0028	23	0	23	0.0017	21	0	21	0.0017	1.34771	0.821513	-0.0478358	0.199316	-0.0139521	-0.29997	-0.378368	-0.0295652	-0.177059	-0.0139521	0.204299
Q15717	ELAV1_HUMAN	ELAV-like protein 1 (Hu-antigen R) (HuR)	reviewed	Evidence at protein level	ELAVL1	Homo sapiens (Human)	326	36092	2021950	6.30577									1	0	1	0.0337					2	0	2	0.0276															0.145833	0.304953	0.344484
P0DMV8	HS71A_HUMAN	Heat shock 70 kDa protein 1A (Heat shock 70 kDa protein 1) (HSP70-1) (HSP70.1)	reviewed	Evidence at protein level	HSPA1A	Homo sapiens (Human)	641	70052	3.96415e+08	8.59815	3	0	3	0.012	1	6	7	0.0101	2	11	13	0.0218	2	6	8	0.0156	6	0	6	0.0177	3	0	3	0.0177	2	0	2	0.013	-0.0471714	-1.09557	0.0989935	-0.149155	-1.21217	0.126565	1.34139	0.911869	0.768362	0.667375	-0.525197
P0DMV9	HS71B_HUMAN	Heat shock 70 kDa protein 1B (Heat shock 70 kDa protein 2) (HSP70-2) (HSP70.2)	reviewed	Evidence at protein level	HSPA1B	Homo sapiens (Human)	641	70052			3	0	3	0.012	1	6	7	0.0101	2	11	13	0.0218	2	6	8	0.0156	6	0	6	0.0177	3	0	3	0.0177	2	0	2	0.013	-0.0471714	-1.09557	0.0989935	-0.149155	-1.21217	0.126565	1.34139	0.911869	0.768362	0.667375	-0.525197
P39023	RL3_HUMAN	60S ribosomal protein L3 (HIV-1 TAR RNA-binding protein B) (TARBP-B)	reviewed	Evidence at protein level	RPL3	Homo sapiens (Human)	403	46109	1.12553e+07	7.05136					4	0	4	0.0199	7	0	7	0.0149	2	0	2	0.0174	5	0	5	0.0149					5	0	5	0.0174				-0.214264	-1.4075	-0.144172	0.817527	0.612896	0.321563	0.433179	0.430522
A0A0C4DH29	HV103_HUMAN	Immunoglobulin heavy variable 1-3	reviewed	Inferred from homology	IGHV1-3	Homo sapiens (Human)	117	13008	1.10197e+09	9.04217					1	0	1		1	0	1						1	0	1						1	0	1					-0.253131	0.658738	1.02814	-0.0372056	-0.188353	0.0986613
Q13418	ILK_HUMAN	Integrin-linked protein kinase (EC 2.7.11.1) (59 kDa serine/threonine-protein kinase) (ILK-1) (ILK-2) (p59ILK)	reviewed	Evidence at protein level	ILK	Homo sapiens (Human)	452	51419	2.67293e+06	6.42699					1	0	1	0.0177	1	0	1	0.0177	2	0	2	0.0177									1	3	4	0.0177				0.0431851	-0.307278	0.403614	0.444142	1.22579	0.234528	-0.174401	0.147494
Q12906	ILF3_HUMAN	Interleukin enhancer-binding factor 3 (Double-stranded RNA-binding protein 76) (DRBP76) (M-phase phosphoprotein 4) (MPP4) (Nuclear factor associated with dsRNA) (NFAR) (Nuclear factor of activated T-cells 90 kDa) (NF-AT-90) (Translational control protein 80) (TCP80)	reviewed	Evidence at protein level	ILF3	Homo sapiens (Human)	894	95338	4.80142e+07	7.68137	2	0	2	0.0123	5	0	5	0.0123	1	8	9	0.0112	6	0	6	0.0112	1	10	11	0.0112					1	5	6	0.0078	-0.517556	-1.26001	0.00963359	-0.468392	-0.305617	0.291665	0.497625	0.997907	0.133209	-0.0494967	-0.0159453
P18124	RL7_HUMAN	60S ribosomal protein L7	reviewed	Evidence at protein level	RPL7	Homo sapiens (Human)	248	29226	5.43201e+07	7.73496	3	0	3	0.0323	1	0	1	0.0524	4	0	4	0.0323	4	0	4	0.0242	4	0	4	0.0766									0.387669	-0.196658	-0.217918	-1.67226	-0.660731	0.290337	0.676012	0.450121	-0.00996578	0.545461	-0.161114
P51817	PRKX_HUMAN	cAMP-dependent protein kinase catalytic subunit PRKX (PrKX) (Protein kinase X) (Protein kinase X-linked) (Serine/threonine-protein kinase PRKX) (EC 2.7.11.1) (Protein kinase PKX1)	reviewed	Evidence at protein level	PRKX	Homo sapiens (Human)	358	40896	2.00583e+06	6.30229	2	0	2	0.0475																									-0.0116267	0.465402	-0.206956
Q9Y2Q3	GSTK1_HUMAN	Glutathione S-transferase kappa 1 (EC 2.5.1.18) (GST 13-13) (GST class-kappa) (GSTK1-1) (hGSTK1) (Glutathione S-transferase subunit 13)	reviewed	Evidence at protein level	GSTK1	Homo sapiens (Human)	226	25497	1.46132e+06	6.16474																	2	0	2	0.0354
P52566	GDIR2_HUMAN	Rho GDP-dissociation inhibitor 2 (Rho GDI 2) (Ly-GDI) (Rho-GDI beta)	reviewed	Evidence at protein level	ARHGDIB	Homo sapiens (Human)	201	22988	2.07106e+07	7.31619	5	0	5	0.0398	3	0	3	0.0299	4	0	4	0.0299	2	0	2	0.0697	3	0	3	0.0398	2	0	2	0.0846					0.269741	-1.46696	-0.255788	0.346477	-0.731489	-0.326878	0.886955	0.276384	0.0910208	-0.745441	1.08561
Q13620	CUL4B_HUMAN	Cullin-4B (CUL-4B)	reviewed	Evidence at protein level	CUL4B	Homo sapiens (Human)	913	103982	1.28478e+06	6.10883																	2	2	4	0.0077
Q9H3U1	UN45A_HUMAN	Protein unc-45 homolog A (Unc-45A) (GCUNC-45) (Smooth muscle cell-associated protein 1) (SMAP-1)	reviewed	Evidence at protein level	UNC45A	Homo sapiens (Human)	944	103077	5.01506e+06	6.70028									3	0	3	0.0074					2	0	2	0.0074															0.447464	0.712886	0.104309
Q92626	PXDN_HUMAN	Peroxidasin homolog (EC 1.11.1.7) (Melanoma-associated antigen MG50) (Vascular peroxidase 1) (p53-responsive gene 2 protein)	reviewed	Evidence at protein level	PXDN	Homo sapiens (Human)	1479	165275	1.46299e+08	8.16524	16	13	29	0.0088	13	13	26	0.0115	14	15	29	0.0068	19	16	35	0.0108	14	12	26	0.0061	11	8	19	0.0061	14	15	29	0.0041	-0.104641	-0.0853736	-0.214929	-0.352457	0.442149	0.697937	-0.435505	0.141182	-0.044846	-0.0611235	0.535495
P10643	CO7_HUMAN	Complement component C7	reviewed	Evidence at protein level	C7	Homo sapiens (Human)	843	93518	9.66633e+08	8.98526	32	0	32	0.0119	36	0	36	0.0107	42	0	42	0.0237	42	0	42	0.0249	41	0	41	0.0083	30	0	30	0.0297	32	0	32	0.0095	-0.727502	0.0142843	0.103644	0.242169	0.0116267	0.273062	0.614889	0.309272	-0.346809	-0.876989	0.352457
Q8TBC4	UBA3_HUMAN	NEDD8-activating enzyme E1 catalytic subunit (EC 6.3.2.-) (NEDD8-activating enzyme E1C) (Ubiquitin-activating enzyme E1C) (Ubiquitin-like modifier-activating enzyme 3) (Ubiquitin-activating enzyme 3)	reviewed	Evidence at protein level	UBA3	Homo sapiens (Human)	463	51852	2.87277e+06	6.4583																	2	0	2	0.0216
Q9BZQ8	NIBAN_HUMAN	Protein Niban (Cell growth-inhibiting gene 39 protein) (Protein FAM129A)	reviewed	Evidence at protein level	FAM129A	Homo sapiens (Human)	928	103135	2.69583e+06	6.43069	2	0	2	0.0151													1	0	1	0.0065									0.335847	-0.668372	-0.198319
P56537	IF6_HUMAN	Eukaryotic translation initiation factor 6 (eIF-6) (B(2)GCN homolog) (B4 integrin interactor) (CAB) (p27(BBP))	reviewed	Evidence at protein level	EIF6	Homo sapiens (Human)	245	26599	2.48882e+06	6.39599									2	0	2	0.0327																							-0.0817194	0.129555	-0.299306
Q68BL8	OLM2B_HUMAN	Olfactomedin-like protein 2B (Photomedin-2)	reviewed	Evidence at transcript level	OLFML2B	Homo sapiens (Human)	750	83999	6.86665e+07	7.83674	3	0	3	0.0187	3	0	3	0.0187	2	0	2	0.02													2	0	2	0.0187	0.349467	-0.766369	-0.214597	-0.0156131	0.797263	0.208949	-1.01219	-0.185696	0.51357
P00751	CFAB_HUMAN	Complement factor B (EC 3.4.21.47) (C3/C5 convertase) (Glycine-rich beta glycoprotein) (GBG) (PBF2) (Properdin factor B) [Cleaved into: Complement factor B Ba fragment; Complement factor B Bb fragment]	reviewed	Evidence at protein level	CFB	Homo sapiens (Human)	764	85533	2.70758e+08	8.43258	12	10	22	0.0144	10	15	25	0.0092	13	16	29	0.0092	12	17	29	0.0105	11	13	24	0.0118	9	10	19	0.0118	10	10	20	0.0144	0.0727502	0.659735	-0.0996578	0.332193	0.720526	0.51357	0.283028	0.282032	-0.0265754	-0.59529	0.0674351
P12277	KCRB_HUMAN	Creatine kinase B-type (EC 2.7.3.2) (B-CK) (Creatine kinase B chain)	reviewed	Evidence at protein level	CKB	Homo sapiens (Human)	381	42644	5.17471e+07	7.71389	6	0	6	0.042	3	2	5	0.0394	8	0	8	0.0289	7	0	7	0.0157	4	0	4	0.0157					4	2	6	0.0157	0.209281	-0.239511	0.287015	-0.471382	0.360097	0.861708	-0.178055	0.247151	0.33784	0.288011	0.119257
P17858	PFKAL_HUMAN	ATP-dependent 6-phosphofructokinase, liver type (ATP-PFK) (PFK-L) (EC 2.7.1.11) (6-phosphofructokinase type B) (Phosphofructo-1-kinase isozyme B) (PFK-B) (Phosphohexokinase)	reviewed	Evidence at protein level	PFKL	Homo sapiens (Human)	780	85018	3.64392e+07	7.56157	6	0	6	0.0141					4	0	4	0.0115	2	0	2	0.0077	5	1	6	0.0077					2	1	3	0.009	-1.24639	-0.27572	0.29233				0.553765	0.556091	-0.16211	0.21061	0.323224
Q12907	LMAN2_HUMAN	Vesicular integral-membrane protein VIP36 (Glycoprotein GP36b) (Lectin mannose-binding 2) (Vesicular integral-membrane protein 36) (VIP36)	reviewed	Evidence at protein level	LMAN2	Homo sapiens (Human)	356	40229	2.35382e+07	7.37177	3	0	3	0.0281	2	0	2	0.0309	2	0	2	0.0253	3	0	3	0.0365	3	0	3	0.0309									-0.459755	-1.02016	-0.0996578	-0.3302	-0.639803	-0.24848	1.01086	0.813208	0.0322227	-0.273395	0.327874
P06753	TPM3_HUMAN	Tropomyosin alpha-3 chain (Gamma-tropomyosin) (Tropomyosin-3) (Tropomyosin-5) (hTM5)	reviewed	Evidence at protein level	TPM3	Homo sapiens (Human)	285	32950	5.40319e+08	8.73265	1	2	2	0.0316	0	3	3	0.0316	1	3	3	0.0316	1	4	4	0.0281	0	1	1	0.0211	0	3	3	0.0211	0	2	2	0.0211	-0.912329	0.301853	0.254342	-0.631831	-0.908215	-0.270073	-0.625653	0.525958	0.0433999	0.759614	-0.0872933
P84098	RL19_HUMAN	60S ribosomal protein L19	reviewed	Evidence at protein level	RPL19	Homo sapiens (Human)	196	23466	1.44325e+07	7.15934	1	0	1	0.0306					4	0	4	0.0867	5	0	5	0.0408	4	0	4	0.0306					3	0	3	0.0306	0.169418	-0.533169	0.24084				0.794273	0.837458	0.0624522	0.578348	0.892934
Q9NSD9	SYFB_HUMAN	Phenylalanine--tRNA ligase beta subunit (EC 6.1.1.20) (Phenylalanyl-tRNA synthetase beta subunit) (PheRS)	reviewed	Evidence at protein level	FARSB	Homo sapiens (Human)	589	66116	4.994e+07	7.69845					1	2	3	0.0136	2	4	6	0.0374	1	3	4	0.0102	1	10	11	0.0102												0.556755	-1.35402	0.487327	0.931469	1.2414	0.776667	0.762382	-0.269741
P16050	LOX15_HUMAN	Arachidonate 15-lipoxygenase (15-LOX) (15-LOX-1) (EC 1.13.11.33) (12/15-lipoxygenase) (Arachidonate 12-lipoxygenase, leukocyte-type) (12-LOX) (EC 1.13.11.31) (Arachidonate omega-6 lipoxygenase)	reviewed	Evidence at protein level	ALOX15	Homo sapiens (Human)	662	74804	7.57454e+07	7.87936	2	0	2	0.0196	3	0	3	0.0091	1	4	5	0.0166	5	0	5	0.0106	1	14	15	0.0181					6	0	6	0.0181	-0.0730824	-0.948078	0.205295	0.454772	-0.0873667	0.680663	0.192672	1.71877	0.531176	0.118593	-0.480683
Q9UNX3	RL26L_HUMAN	60S ribosomal protein L26-like 1	reviewed	Evidence at protein level	RPL26L1	Homo sapiens (Human)	145	17256							2	0	2	0.0517	1	0	1	0.0552																				-0.76803	-1.60682	-0.543135	1.81112	1.71877	-0.104973
P01624	KV315_HUMAN	Immunoglobulin kappa variable 3-15 (Ig kappa chain V-III region CLL) (Ig kappa chain V-III region POM)	reviewed	Evidence at protein level	IGKV3-15	Homo sapiens (Human)	115	12496	1.44982e+09	9.16131	1	0	1	0.0609	2	0	2	0.0783	2	0	2	0.0783	2	0	2	0.0522	2	0	2	0.1826	1	0	1	0.0522	2	0	2	0.0522	-0.650434	0.591303	0.208617	-0.689632	1.00754	0.769026	-0.0704249	-0.0634488	-0.298641	0.10298	0.119922
P30044	PRDX5_HUMAN	Peroxiredoxin-5, mitochondrial (EC 1.11.1.15) (Alu corepressor 1) (Antioxidant enzyme B166) (AOEB166) (Liver tissue 2D-page spot 71B) (PLP) (Peroxiredoxin V) (Prx-V) (Peroxisomal antioxidant enzyme) (TPx type VI) (Thioredoxin peroxidase PMP20) (Thioredoxin reductase)	reviewed	Evidence at protein level	PRDX5	Homo sapiens (Human)	214	22086	1.76738e+07	7.24733					1	1	2	0.0654	1	1	2	0.0514	1	0	1	0.0514	1	1	2	0.0374					2	0	2	0.0514				0.228549	-0.415905	-0.404279	0.633159	1.24805	0.360761	0.47869	-0.730824
Q6ZNB6	NFXL1_HUMAN	NF-X1-type zinc finger protein NFXL1 (Ovarian zinc finger protein) (hOZFP)	reviewed	Evidence at protein level	NFXL1	Homo sapiens (Human)	911	101339	2.11389e+07	7.32508																									6	0	6	0.0165
P78527	PRKDC_HUMAN	DNA-dependent protein kinase catalytic subunit (DNA-PK catalytic subunit) (DNA-PKcs) (EC 2.7.11.1) (DNPK1) (p460)	reviewed	Evidence at protein level	PRKDC	Homo sapiens (Human)	4128	469089	1.56747e+07	7.1952					2	0	2	0.0022	5	0	5	0.0024	2	0	2	0.0015	18	0	18	0.0017												-0.0963359	-1.6005	0.510248	-0.209281	0.441484	0.19699	-0.0421885	0.694283
P40197	GPV_HUMAN	Platelet glycoprotein V (GPV) (Glycoprotein 5) (CD antigen CD42d)	reviewed	Evidence at protein level	GP5	Homo sapiens (Human)	560	60959	1.46991e+06	6.16729									1	0	1	0.0214																							1.76062	0.182706	-2.19812
Q14155	ARHG7_HUMAN	Rho guanine nucleotide exchange factor 7 (Beta-Pix) (COOL-1) (PAK-interacting exchange factor beta) (p85)	reviewed	Evidence at protein level	ARHGEF7	Homo sapiens (Human)	803	90012	8.13604e+06	6.91041																	2	0	2	0.0125
Q14247	SRC8_HUMAN	Src substrate cortactin (Amplaxin) (Oncogene EMS1)	reviewed	Evidence at protein level	CTTN	Homo sapiens (Human)	550	61586	2.17689e+07	7.33784					1	2	3	0.0218	1	3	4	0.0109	2	0	2	0.0127	2	0	2	0.0127												-0.781982	0.0322227	0.592632	0.358104	0.417566	-0.0873667	0.526858	0.546457
Q9C0C2	TB182_HUMAN	182 kDa tankyrase-1-binding protein	reviewed	Evidence at protein level	TNKS1BP1	Homo sapiens (Human)	1729	181796	9.3266e+06	6.96972									3	0	3	0.0064	1	6	7	0.0081	2	6	8	0.0035															0.00166096	0.882636	0.550443	1.06634	-0.238847
O60716	CTND1_HUMAN	Catenin delta-1 (Cadherin-associated Src substrate) (CAS) (p120 catenin) (p120(ctn)) (p120(cas))	reviewed	Evidence at protein level	CTNND1	Homo sapiens (Human)	968	108170	2.50544e+06	6.39888					1	0	1	0.0155	2	0	2	0.0093																				-0.065442	-0.969671	-0.349467	1.16699	0.535495	0.194997
Q99665	I12R2_HUMAN	Interleukin-12 receptor subunit beta-2 (IL-12 receptor subunit beta-2) (IL-12R subunit beta-2) (IL-12R-beta-2) (IL-12RB2)	reviewed	Evidence at protein level	IL12RB2	Homo sapiens (Human)	862	97135	3.07105e+06	6.48729																					1	0	1	0.007	1	0	1	0.007
O15123	ANGP2_HUMAN	Angiopoietin-2 (ANG-2)	reviewed	Evidence at protein level	ANGPT2	Homo sapiens (Human)	496	56919	2.78899e+06	6.44545									1	0	1	0.0242	2	0	2	0.0141																			-1.53905	0.268412	-0.07574	-0.243497	1.15105
Q6UWH4	F198B_HUMAN	Protein FAM198B (Expressed in nerve and epithelium during development)	reviewed	Evidence at transcript level	FAM198B	Homo sapiens (Human)	519	57552	2.10874e+06	6.32402									1	0	1	0.0135																							-0.0896921	-0.0272398	-0.142179
Q92597	NDRG1_HUMAN	Protein NDRG1 (Differentiation-related gene 1 protein) (DRG-1) (N-myc downstream-regulated gene 1 protein) (Nickel-specific induction protein Cap43) (Reducing agents and tunicamycin-responsive protein) (RTP) (Rit42)	reviewed	Evidence at protein level	NDRG1	Homo sapiens (Human)	394	42835	1.92017e+07	7.28334	2	0	2	0.0152	1	0	1	0.0355	1	2	3	0.0355	1	2	3	0.0355	1	6	7	0.0406					1	2	3	0.0406	-1.12946	-0.880975	0.0684317	-0.873667	1.09325	1.40351	-0.0793941	1.06268	0.566057	0.57569	0.144836
O00299	CLIC1_HUMAN	Chloride intracellular channel protein 1 (Chloride channel ABP) (Nuclear chloride ion channel 27) (NCC27) (Regulatory nuclear chloride ion channel protein) (hRNCC)	reviewed	Evidence at protein level	CLIC1	Homo sapiens (Human)	241	26923	1.14633e+08	8.05931	6	0	6	0.0747	5	0	5	0.0332	8	0	8	0.0747	9	0	9	0.0498	7	0	7	0.0498	4	0	4	0.0373	6	0	6	0.0373	0.0169418	-0.397635	0.036209	-0.684649	0.151148	0.055144	0.0807229	0.414577	0.326878	0.561738	-0.151812
P18621	RL17_HUMAN	60S ribosomal protein L17 (60S ribosomal protein L23) (PD-1)	reviewed	Evidence at protein level	RPL17	Homo sapiens (Human)	184	21397	2.4663e+07	7.39205					0	2	2	0.0326	2	0	2	0.0761	1	0	1	0.0326	1	2	3	0.0543	2	0	2	0.0489	1	0	1	0.0489				-0.423546	-2.53629	-0.709232	1.89915	0.955054	0.344152	0.726173	0.383018
Q9HA64	KT3K_HUMAN	Ketosamine-3-kinase (EC 2.7.1.-) (Fructosamine-3-kinase-related protein) (FN3K-RP) (FN3K-related protein)	reviewed	Evidence at protein level	FN3KRP	Homo sapiens (Human)	309	34412	5.671e+06	6.75366													1	0	1	0.0259	4	0	4	0.0421																		0.594957	0.0900243
P07942	LAMB1_HUMAN	Laminin subunit beta-1 (Laminin B1 chain) (Laminin-1 subunit beta) (Laminin-10 subunit beta) (Laminin-12 subunit beta) (Laminin-2 subunit beta) (Laminin-6 subunit beta) (Laminin-8 subunit beta)	reviewed	Evidence at protein level	LAMB1	Homo sapiens (Human)	1786	198038	1.37194e+08	8.13733	31	0	31	0.0062	24	0	24	0.0045	32	0	32	0.0045	41	0	41	0.0034	23	0	23	0.0034	15	0	15	0.0045	35	0	35	0.0056	-0.983291	-0.445471	0.0239179	-0.41657	0.535495	0.632163	-0.518553	0.204299	-0.270405	0.00863701	0.446799
Q93052	LPP_HUMAN	Lipoma-preferred partner (LIM domain-containing preferred translocation partner in lipoma)	reviewed	Evidence at protein level	LPP	Homo sapiens (Human)	612	65746	3.35879e+06	6.52618									1	0	1	0.0098					2	0	2	0.0131					1	0	1	0.0098							-0.973989	1.1175	0.382686
O60888	CUTA_HUMAN	Protein CutA (Acetylcholinesterase-associated protein) (Brain acetylcholinesterase putative membrane anchor)	reviewed	Evidence at protein level	CUTA	Homo sapiens (Human)	179	19116	2.61736e+06	6.41786									2	0	2	0.0335																							0.265754	-0.0690961	0.0651098
P38646	GRP75_HUMAN	Stress-70 protein, mitochondrial (75 kDa glucose-regulated protein) (GRP-75) (Heat shock 70 kDa protein 9) (Mortalin) (MOT) (Peptide-binding protein 74) (PBP74)	reviewed	Evidence at protein level	HSPA9	Homo sapiens (Human)	679	73680	170405685	8.23148	5	0	5	0.0177	7	0	7	0.0177	8	0	8	0.0103	7	0	7	0.0177	6	0	6	0.0118	3	0	3	0.0103	3	0	3	0.0133	2.55224	-0.363751	-0.389662	-0.165764	-1.79716	-2.63794	1.35834	0.718533	0.398964	0.526193	0.345481
P35268	RL22_HUMAN	60S ribosomal protein L22 (EBER-associated protein) (EAP) (Epstein-Barr virus small RNA-associated protein) (Heparin-binding protein HBp15)	reviewed	Evidence at protein level	RPL22	Homo sapiens (Human)	128	14787	4.17379e+07	7.62053	4	0	4	0.1172	2	0	2	0.1016	3	0	3	0.0859	2	0	2	0.1016	5	0	5	0.1172					5	0	5	0.0469	0.643125	-0.258446	-0.00896921	-0.236189	-0.651098	-0.280039	0.61954	1.22147	0.170747	1.51845	-0.552104
P55884	EIF3B_HUMAN	Eukaryotic translation initiation factor 3 subunit B (eIF3b) (Eukaryotic translation initiation factor 3 subunit 9) (Prt1 homolog) (hPrt1) (eIF-3-eta) (eIF3 p110) (eIF3 p116)	reviewed	Evidence at protein level	EIF3B	Homo sapiens (Human)	814	92482	1.15157e+08	8.06129	4	0	4	0.0074	2	0	2	0.0086	6	0	6	0.0172	2	0	2	0.0074	6	0	6	0.0074					5	0	5	0.0074	-0.584659	-0.471382	0.0289008	-0.571704	-0.828157	0.293658	-0.212936	0.311929	0.0627844	1.13377	-0.251802
P0CG05	LAC2_HUMAN	Ig lambda-2 chain C regions	reviewed	Evidence at protein level	IGLC2	Homo sapiens (Human)	106	11294	1.79432e+10	10.2539	1	2	3	0.0943	1	1	2	0.0755	2	1	3	0.1604	1	1	2	0.1415	1	1	2	0.0755	1	1	2	0.0943	1	1	2	0.1415	-0.412583	1.16766	-0.0674351	-0.557087	0.587981	0.780985	-0.517224	-0.17274	-0.118925	-0.107298	-0.274059
Q86UW6	N4BP2_HUMAN	NEDD4-binding protein 2 (N4BP2) (EC 3.-.-.-) (BCL-3-binding protein)	reviewed	Evidence at protein level	N4BP2	Homo sapiens (Human)	1770	198801	4.46206e+07	7.64954																	1	4	5	0.009					2	4	6	0.0034
O75146	HIP1R_HUMAN	Huntingtin-interacting protein 1-related protein (HIP1-related protein) (Huntingtin-interacting protein 12) (HIP-12)	reviewed	Evidence at protein level	HIP1R	Homo sapiens (Human)	1068	119388	1.31309e+07	7.11829																	1	0	1	0.0056
Q8NES3	LFNG_HUMAN	Beta-1,3-N-acetylglucosaminyltransferase lunatic fringe (EC 2.4.1.222) (O-fucosylpeptide 3-beta-N-acetylglucosaminyltransferase)	reviewed	Evidence at protein level	LFNG	Homo sapiens (Human)	379	41773	46597521	7.66836	1	3	4	0.0158	1	4	5	0.0396	4	0	4	0.0237	1	4	5	0.0422	3	0	3	0.0237					4	0	4	0.0237	-0.188021	-0.319902	-0.154802	0.116932	-0.093014	0.23785	0.585324	0.173405	-0.241172	-0.319902	0.132877
O15204	ADEC1_HUMAN	ADAM DEC1 (EC 3.4.24.-) (A disintegrin and metalloproteinase domain-like protein decysin-1) (ADAM-like protein decysin-1)	reviewed	Evidence at protein level	ADAMDEC1	Homo sapiens (Human)	470	52775	3.86659e+07	7.58733	3	0	3	0.0149	6	0	6	0.0191	1	8	9	0.0128	6	0	6	0.0149	5	0	5	0.0191					3	0	3	0.0191	-0.859383	0.449457	-0.241836	0.110288	0.379364	0.726838	-0.418895	0.153473	-0.0783975	-0.956383	0.702256
O43897	TLL1_HUMAN	Tolloid-like protein 1 (EC 3.4.24.-)	reviewed	Evidence at protein level	TLL1	Homo sapiens (Human)	1013	114709	3.25029e+07	7.51192	2	0	2	0.0079	1	0	1	0.0069	4	0	4	0.0069	4	1	5	0.0059					1	0	1	0.0059					-0.385011	0.761386	-0.969671	0.372388	0.0664386	-1.456	-0.327874	0.232535	0.861376	-0.185364	0.0358768
P04843	RPN1_HUMAN	Dolichyl-diphosphooligosaccharide--protein glycosyltransferase subunit 1 (EC 2.4.99.18) (Dolichyl-diphosphooligosaccharide--protein glycosyltransferase 67 kDa subunit) (Ribophorin I) (RPN-I) (Ribophorin-1)	reviewed	Evidence at protein level	RPN1	Homo sapiens (Human)	607	68569	1.53205e+07	7.18527	5	0	5	0.0198	10	0	10	0.0115	4	0	4	0.0115	8	0	8	0.0198	11	0	11	0.0198					4	0	4	0.0115	1.47095	-1.07863	-0.485002	-0.365744	-1.72076	-2.53696	1.80281	0.90589	0.497957	0.659071	-0.257782
P50552	VASP_HUMAN	Vasodilator-stimulated phosphoprotein (VASP)	reviewed	Evidence at protein level	VASP	Homo sapiens (Human)	380	39830	2.86119e+06	6.45655	2	0	2	0.0316									1	0	1	0.0316													0.44082	-0.473043	-0.122247							-0.341494	0.972661
Q8WUT4	LRRN4_HUMAN	Leucine-rich repeat neuronal protein 4 (Neuronal leucine-rich repeat protein 4) (NLRR-4)	reviewed	Evidence at transcript level	LRRN4	Homo sapiens (Human)	740	78843	9.43725e+07	7.97485					3	0	3	0.0149					3	0	3	0.0108	7	0	7	0.0108												1.03611	-0.696941	-0.117596				-1.03943	1.88686
P19320	VCAM1_HUMAN	Vascular cell adhesion protein 1 (V-CAM 1) (VCAM-1) (INCAM-100) (CD antigen CD106)	reviewed	Evidence at protein level	VCAM1	Homo sapiens (Human)	739	81276	5.92785e+07	7.7729	1	9	10	0.0122	1	8	9	0.0095	1	13	14	0.0095	1	14	15	0.0108	13	0	13	0.0149	1	6	7	0.0095	1	11	12	0.0135	-0.713882	-0.691625	-0.120918	0.414909	-0.292994	0.480683	-0.0162774	0.156131	-0.150151	-0.410923	0.721523
P14314	GLU2B_HUMAN	Glucosidase 2 subunit beta (80K-H protein) (Glucosidase II subunit beta) (Protein kinase C substrate 60.1 kDa protein heavy chain) (PKCSH)	reviewed	Evidence at protein level	PRKCSH	Homo sapiens (Human)	528	59425	5.43567e+07	7.73525	9	0	9	0.0246	10	0	10	0.0152	11	0	11	0.0152	9	0	9	0.0189	11	0	11	0.0133	6	0	6	0.0114	12	0	12	0.0246	0.612564	-0.280039	0.390659	-0.971664	0.795934	-0.619207	0.230874	-0.0239179	0.394313	1.04076	-0.449125
Q92496	FHR4_HUMAN	Complement factor H-related protein 4 (FHR-4)	reviewed	Evidence at protein level	CFHR4	Homo sapiens (Human)	578	65351	1.30317e+09	9.115	3	1	4	0.0242	2	1	3	0.019	4	1	5	0.019	3	1	4	0.0121	3	1	4	0.0104	1	1	2	0.0121	2	1	3	0.019	0.556423	-0.0594625	0.141514	-1.2125	1.39255	0.26808	0.200312	-0.621201	0.317244	0.1651	-0.253463
P51114	FXR1_HUMAN	Fragile X mental retardation syndrome-related protein 1 (hFXR1p)	reviewed	Evidence at protein level	FXR1	Homo sapiens (Human)	621	69721	6.0915e+06	6.78472	1	0	1	0.0161									3	0	3	0.0161	4	0	4	0.0161					2	0	2	0.0161	0.120918	-1.16832	0.0893599							1.0763	-0.77567
O15031	PLXB2_HUMAN	Plexin-B2 (MM1)	reviewed	Evidence at protein level	PLXNB2	Homo sapiens (Human)	1838	205127	3.49508e+06	6.54346	3	0	3	0.0065					3	0	3	0.0038	3	0	3	0.0071													0.811879	0.472378	-0.226555				-0.114939	0.128891	-0.0780653	-0.209614	-0.24383
P20700	LMNB1_HUMAN	Lamin-B1	reviewed	Evidence at protein level	LMNB1	Homo sapiens (Human)	586	66408	9.17836e+07	7.96277	8	0	8	0.0171	5	0	5	0.0102	9	0	9	0.0137	4	0	4	0.0119	6	0	6	0.0188					4	0	4	0.0154	0.921503	-0.674019	-0.394313	-1.00422	-1.89516	-0.841112	0.43019	0.81055	0.503604	1.16301	0.171744
Q8NBP7	PCSK9_HUMAN	Proprotein convertase subtilisin/kexin type 9 (EC 3.4.21.-) (Neural apoptosis-regulated convertase 1) (NARC-1) (Proprotein convertase 9) (PC9) (Subtilisin/kexin-like protease PC9)	reviewed	Evidence at protein level	PCSK9	Homo sapiens (Human)	692	74286	7.6743e+07	7.88504	9	2	11	0.0145	7	3	10	0.0101	9	4	13	0.0159	7	4	11	0.0231	8	5	13	0.0116	7	3	10	0.0231	9	4	13	0.0116	-0.915191	-0.607913	0.124904	-0.750091	0.760057	0.777331	-0.388001	-0.273062	0.112281	-0.131881	0.236189
O60568	PLOD3_HUMAN	Procollagen-lysine,2-oxoglutarate 5-dioxygenase 3 (EC 1.14.11.4) (Lysyl hydroxylase 3) (LH3)	reviewed	Evidence at protein level	PLOD3	Homo sapiens (Human)	738	84785	1.9084e+07	7.28067	4	0	4	0.0095	3	0	3	0.0136	10	0	10	0.0298	6	0	6	0.0122	8	0	8	0.0108	2	0	2	0.0081	3	0	3	0.0136	-0.871674	-0.788294	-0.122247	-0.696276	0.530844	0.115935	-0.990931	-0.242501	-0.150151	0.56207	0.447132
Q9NQW7	XPP1_HUMAN	Xaa-Pro aminopeptidase 1 (EC 3.4.11.9) (Aminoacylproline aminopeptidase) (Cytosolic aminopeptidase P) (Soluble aminopeptidase P) (sAmp) (X-Pro aminopeptidase 1) (X-prolyl aminopeptidase 1, soluble)	reviewed	Evidence at protein level	XPNPEP1	Homo sapiens (Human)	623	69918	1.92483e+06	6.28439					2	0	2	0.0128	1	1	2	0.0321																				-0.27572	-0.91652	0.187025	0.480019	1.01352	0.0478358
O43866	CD5L_HUMAN	CD5 antigen-like (Apoptosis inhibitor expressed by macrophages) (hAIM) (CT-2) (IgM-associated peptide) (SP-alpha)	reviewed	Evidence at protein level	CD5L	Homo sapiens (Human)	347	38088	8.21129e+08	8.91441	17	0	17	0.0202	21	0	21	0.0634	19	0	19	0.0173	18	0	18	0.0403	18	0	18	0.0173	16	0	16	0.0548	17	0	17	0.0173	-0.401953	0.10597	0.0823838	-1.09657	0.603927	0.468392	-0.213268	-0.57868	0.101983	0.280039	-0.4272
P05387	RLA2_HUMAN	60S acidic ribosomal protein P2 (Renal carcinoma antigen NY-REN-44)	reviewed	Evidence at protein level	RPLP2	Homo sapiens (Human)	115	11665	3.61846e+07	7.55852	4	0	4	0.0696	2	0	2	0.1391	2	0	2	0.1391	3	0	3	0.1478	3	0	3	0.0696	1	0	1	0.1043	4	0	4	0.1478	-0.368402	-0.585324	0.504601	-0.904229	-0.578015	-0.0451782	0.719862	1.20154	0.97864	2.01508	-1.57559
O60437	PEPL_HUMAN	Periplakin (190 kDa paraneoplastic pemphigus antigen) (195 kDa cornified envelope precursor protein)	reviewed	Evidence at protein level	PPL	Homo sapiens (Human)	1756	204747	1.31375e+08	8.11851	6	0	6	0.0051	23	0	23	0.0046	42	0	42	0.0057	17	0	17	0.004	9	0	9	0.004					4	0	4	0.0074	1.01817	0.0973325	-0.0578015	-0.35445	-2.81832	-0.307278	2.06391	0.555426	0.264758	0.646447	0.100987
Q13557	KCC2D_HUMAN	Calcium/calmodulin-dependent protein kinase type II subunit delta (CaM kinase II subunit delta) (CaMK-II subunit delta) (EC 2.7.11.17)	reviewed	Evidence at protein level	CAMK2D	Homo sapiens (Human)	499	56369	7.8977e+06	6.8975					1	0	1	0.016	1	0	1	0.012	1	0	1	0.0111	1	0	1	0.014					1	0	1	0.012				0.717204	-0.696276	-0.31359	0.35445	0.9029	0.433512	0.355778	0.418231
Q09028	RBBP4_HUMAN	Histone-binding protein RBBP4 (Chromatin assembly factor 1 subunit C) (CAF-1 subunit C) (Chromatin assembly factor I p48 subunit) (CAF-I 48 kDa subunit) (CAF-I p48) (Nucleosome-remodeling factor subunit RBAP48) (Retinoblastoma-binding protein 4) (RBBP-4) (Retinoblastoma-binding protein p48)	reviewed	Evidence at protein level	RBBP4	Homo sapiens (Human)	425	47656	1.78855e+07	7.2525	1	2	3	0.0188	2	0	2	0.0165					1	1	2	0.0306	1	0	1	0.0259					1	3	4	0.0188	-0.864698	-0.680995	0.111617	-0.444474	0.160117	0.163439				0.705245	-0.958708
P28838	AMPL_HUMAN	Cytosol aminopeptidase (EC 3.4.11.1) (Leucine aminopeptidase 3) (LAP-3) (Leucyl aminopeptidase) (Peptidase S) (Proline aminopeptidase) (EC 3.4.11.5) (Prolyl aminopeptidase)	reviewed	Evidence at protein level	LAP3	Homo sapiens (Human)	519	56166	3.01095e+06	6.4787									3	0	3	0.0135	1	0	1	0.0231																			-0.778992	-0.000332193	0.0455104	0.0212603	0.279706
Q06830	PRDX1_HUMAN	Peroxiredoxin-1 (EC 1.11.1.15) (Natural killer cell-enhancing factor A) (NKEF-A) (Proliferation-associated gene protein) (PAG) (Thioredoxin peroxidase 2) (Thioredoxin-dependent peroxide reductase 2)	reviewed	Evidence at protein level	PRDX1	Homo sapiens (Human)	199	22110	8.90179e+07	7.94948	3	2	5	0.0553	4	2	6	0.0402	6	0	6	0.0402	4	0	4	0.0402	6	0	6	0.0402	2	0	2	0.0323	3	2	5	0.0553	0.88928	-0.600272	0.0182706	0.490317	-2.02139	0.010298	1.97323	1.10886	-0.0614557	-0.00332193	0.630834
P05976	MYL1_HUMAN	Myosin light chain 1/3, skeletal muscle isoform (MLC1/MLC3) (MLC1F/MLC3F) (Myosin light chain alkali 1/2) (Myosin light chain A1/A2)	reviewed	Evidence at transcript level	MYL1	Homo sapiens (Human)	194	21145	8.52873e+07	7.93088	3	7	10	0.0619	2	4	6	0.0619	2	5	7	0.0464	1	4	5	0.067	1	5	6	0.0361	1	4	5	0.067	4	0	4	0.0722	0.333522	0.218251	0.421553	-0.0750756	1.45966	-0.219247	-0.578015	0.179716	1.53407	0.429193	0.716208
Q14872	MTF1_HUMAN	Metal regulatory transcription factor 1 (MRE-binding transcription factor) (Transcription factor MTF-1)	reviewed	Evidence at protein level	MTF1	Homo sapiens (Human)	753	80957	1.80942e+06	6.25754																									2	0	2	0.0212
Q9HCB6	SPON1_HUMAN	Spondin-1 (F-spondin) (Vascular smooth muscle cell growth-promoting factor)	reviewed	Evidence at protein level	SPON1	Homo sapiens (Human)	807	90973	2.4463e+08	8.38851	23	0	23	0.0124	18	0	18	0.0136	21	0	21	0.0297	23	0	23	0.0149	17	0	17	0.0099	15	0	15	0.0149	18	0	18	0.0149	-0.317909	1.24904	0.0382022	0.0225891	1.2723	0.966017	-1.03046	-0.0468392	-0.0438495	0.57868	-0.113942
Q14974	IMB1_HUMAN	Importin subunit beta-1 (Importin-90) (Karyopherin subunit beta-1) (Nuclear factor p97) (Pore targeting complex 97 kDa subunit) (PTAC97)	reviewed	Evidence at protein level	KPNB1	Homo sapiens (Human)	876	97170	1.66002e+09	9.22011	6	5	11	0.0171	5	3	8	0.0171	4	6	10	0.0263	5	3	8	0.0068	6	6	12	0.0068					3	5	8	0.0068	-0.471382	-1.34206	0.0132877	-0.632495	-0.767365	0.347806	0.349135	1.10886	0.169086	0.342491	-0.0684317
P58215	LOXL3_HUMAN	Lysyl oxidase homolog 3 (EC 1.4.3.-) (Lysyl oxidase-like protein 3)	reviewed	Evidence at transcript level	LOXL3	Homo sapiens (Human)	753	83166	4.76179e+07	7.67777					3	0	3	0.008	1	1	2	0.0173	1	3	4	0.0106	2	0	2	0.0173												-0.91652	0.699266	0.824835	-1.2125	-0.13786	0.0252467	0.438827	0.0508255
A0A0C4DH25	KVD20_HUMAN	Immunoglobulin kappa variable 3-20	reviewed	Inferred from homology	IGKV3D-20	Homo sapiens (Human)	116	12515	6.87498e+08	8.83727	1	0	1		1	0	1		1	0	1		1	0	1		1	0	1		1	0	1		1	0	1		-0.783311	1.22978	0.0295652	-0.309604	-0.385676	0.450786	-0.661396	-0.471049	-0.38933	0.0385344	-0.590639
Q92499	DDX1_HUMAN	ATP-dependent RNA helicase DDX1 (EC 3.6.4.13) (DEAD box protein 1) (DEAD box protein retinoblastoma) (DBP-RB)	reviewed	Evidence at protein level	DDX1	Homo sapiens (Human)	740	82432	1.65926e+09	9.21992	0	4	4	0.0081	3	0	3	0.0108	0	6	6	0.0311	4	1	5	0.0108	0	11	11	0.0081					1	2	3	0.0108	-0.275388	-1.78055	0.0933462	0.304953	-1.60947	0.0847092	0.277381	0.585988	0.392652	0.611899	0.500947
Q9NY97	B3GN2_HUMAN	N-acetyllactosaminide beta-1,3-N-acetylglucosaminyltransferase 2 (EC 2.4.1.149) (Beta-1,3-N-acetylglucosaminyltransferase 1) (BGnT-1) (Beta-1,3-Gn-T1) (Beta3Gn-T1) (Beta-1,3-galactosyltransferase 7) (Beta-1,3-GalTase 7) (Beta3Gal-T7) (Beta3GalT7) (b3Gal-T7) (Beta-3-Gx-T7) (UDP-Gal:beta-GlcNAc beta-1,3-galactosyltransferase 7) (UDP-GlcNAc:betaGal beta-1,3-N-acetylglucosaminyltransferase 2) (BGnT-2…	reviewed	Evidence at protein level	B3GNT2	Homo sapiens (Human)	397	46022	4.66125e+06	6.6685					1	0	1	0.0176	1	0	1	0.0353	2	0	2	0.0176																0.628509	-0.688968	0.60592	0.6893	0.281035	-0.433512	-0.881308	0.732817
P62263	RS14_HUMAN	40S ribosomal protein S14	reviewed	Evidence at protein level	RPS14	Homo sapiens (Human)	151	16273	3.4719e+07	7.54057	4	0	4	0.0728	4	0	4	0.0662	4	0	4	0.0397	4	0	4	0.0728	4	0	4	0.0662	3	0	3	0.0397	4	0	4	0.1391	1.38956	-1.00721	-0.0249145	0.0714215	-1.67458	-0.498289	0.273395	1.00688	0.262432	0.80291	-0.111285
Q9H254	SPTN4_HUMAN	Spectrin beta chain, non-erythrocytic 4 (Beta-IV spectrin) (Spectrin, non-erythroid beta chain 3)	reviewed	Evidence at protein level	SPTBN4	Homo sapiens (Human)	2564	288985	2.94743e+07	7.46944					2	0	2	0.0027					1	0	1	0.0043																0.187025	0.455436	-0.191675				-0.932465
Q9H0B8	CRLD2_HUMAN	Cysteine-rich secretory protein LCCL domain-containing 2 (Cysteine-rich secretory protein 11) (CRISP-11) (LCCL domain-containing cysteine-rich secretory protein 2)	reviewed	Evidence at transcript level	CRISPLD2	Homo sapiens (Human)	497	55920	4.52927e+06	6.65603	2	0	2	0.0161	2	0	2	0.0221																					0.463409	0.935123	-0.0873667	-0.533502	0.495299	-0.708567
P02774	VTDB_HUMAN	Vitamin D-binding protein (DBP) (VDB) (Gc protein-derived macrophage activating factor) (Gc-MAF) (GcMAF) (Gc-globulin) (Group-specific component) (Gc) (Vitamin D-binding protein-macrophage activating factor) (DBP-maf)	reviewed	Evidence at protein level	GC	Homo sapiens (Human)	474	52964	1.68429e+10	10.2264	9	18	27	0.0127	9	19	28	0.0295	9	23	32	0.019	10	22	32	0.038	8	21	29	0.0443	1	29	30	0.0148	8	21	29	0.019	-0.235525	0.91951	0.0641132	0.0345481	0.715876	0.0734146	-0.790287	0.294987	-0.0704249	0.699266	-0.497293
P23284	PPIB_HUMAN	Peptidyl-prolyl cis-trans isomerase B (PPIase B) (EC 5.2.1.8) (CYP-S1) (Cyclophilin B) (Rotamase B) (S-cyclophilin) (SCYLP)	reviewed	Evidence at protein level	PPIB	Homo sapiens (Human)	216	23743	4.29567e+07	7.63303	3	0	3	0.0324	4	0	4	0.0509	5	0	5	0.037	5	0	5	0.0324	5	0	5	0.0509	3	0	3	0.0278	5	0	5	0.0324	2.56187	0.598611	0.290004	-0.217254	-1.01884	-3.59399	1.62243	0.457429	0.337508	0.26509	0.399296
Q0VD83	APOBR_HUMAN	Apolipoprotein B receptor (Apolipoprotein B-100 receptor) (Apolipoprotein B-48 receptor) (Apolipoprotein B48 receptor) (apoB-48R)	reviewed	Evidence at protein level	APOBR	Homo sapiens (Human)	1088	114874	8215116	6.91461	3	3	6	0.0064	4	0	4	0.0156	4	0	4	0.0129	5	0	5	0.0083	4	0	4	0.0083					2	0	2	0.0083	-0.412251	-0.830482	0.233864	-0.264093	0.342491	0.394313	-0.0916852	-0.249477	0.7574	-0.386008	0.538485
P12235	ADT1_HUMAN	ADP/ATP translocase 1 (ADP,ATP carrier protein 1) (ADP,ATP carrier protein, heart/skeletal muscle isoform T1) (Adenine nucleotide translocator 1) (ANT 1) (Solute carrier family 25 member 4)	reviewed	Evidence at protein level	SLC25A4	Homo sapiens (Human)	298	33064			2	0	2	0.0246																					2	0	2	0.0246	1.67525	-0.341494	0.136863
Q12797	ASPH_HUMAN	Aspartyl/asparaginyl beta-hydroxylase (EC 1.14.11.16) (Aspartate beta-hydroxylase) (ASP beta-hydroxylase) (Peptide-aspartate beta-dioxygenase)	reviewed	Evidence at protein level	ASPH	Homo sapiens (Human)	758	85863	1.44669e+07	7.16038	6	0	6	0.0185	1	0	1	0.0132	9	0	9	0.0092	10	0	10	0.0079	5	0	5	0.0132					3	0	3	0.0119	-0.554762	-0.45145	0.0601269	-0.308939	0.0212603	-0.497293	-0.564728	0.144504	-0.183038	0.201309	0.242169
Q92900	RENT1_HUMAN	Regulator of nonsense transcripts 1 (EC 3.6.4.-) (ATP-dependent helicase RENT1) (Nonsense mRNA reducing factor 1) (NORF1) (Up-frameshift suppressor 1 homolog) (hUpf1)	reviewed	Evidence at protein level	UPF1	Homo sapiens (Human)	1129	124345	4.17221e+06	6.62037					2	0	2	0.008	2	0	2	0.0071					2	0	2	0.0053												0.149487	-0.916188	0.156795	0.362755	1.55267	0.794605
P43251	BTD_HUMAN	Biotinidase (Biotinase) (EC 3.5.1.12)	reviewed	Evidence at protein level	BTD	Homo sapiens (Human)	543	61133	5.50375e+07	7.74066	3	0	3	0.0239	4	0	4	0.0166	4	0	4	0.0239	3	0	3	0.0184	3	0	3	0.0221	2	0	2	0.0221	2	0	2	0.0221	-0.512241	0.420224	0.152144	-1.20353	1.45899	0.926154	-0.49231	0.179716	-0.297645	0.483341	-0.66505
Q9UBF2	COPG2_HUMAN	Coatomer subunit gamma-2 (Gamma-2-coat protein) (Gamma-2-COP)	reviewed	Evidence at protein level	COPG2	Homo sapiens (Human)	871	97622	5.23554e+06	6.71896									2	0	2	0.0138					2	1	3	0.0069															-1.14474	0.86204	0.237518
O14980	XPO1_HUMAN	Exportin-1 (Exp1) (Chromosome region maintenance 1 protein homolog)	reviewed	Evidence at protein level	XPO1	Homo sapiens (Human)	1071	123386	1.04924e+08	8.02088					5	0	5	0.0177	6	0	6	0.014	3	0	3	0.0056	13	0	13	0.0075												1.81311	-0.0680995	-1.84334	0.154137	1.11152	-0.0548118	-0.091353	0.715211
P04433	KV311_HUMAN	Immunoglobulin kappa variable 3-11 (Ig kappa chain V-III region VG)	reviewed	Evidence at protein level	IGKV3-11	Homo sapiens (Human)	115	12575	1.44885e+09	9.16102	2	0	2	0.1826	1	0	1	0.0522	1	0	1	0.0783	1	0	1	0.0522	1	0	1	0.0783	1	0	1	0.0609	1	0	1	0.0522	-0.425871	0.542803	0.169086	-1.1062	0.423546	0.508919	-0.176727	0.184035	0.0428529	0.318241	-0.365744
P50748	KNTC1_HUMAN	Kinetochore-associated protein 1 (Rough deal homolog) (HsROD) (Rod) (hRod)	reviewed	Evidence at protein level	KNTC1	Homo sapiens (Human)	2209	250749	8.66068e+06	6.93755					4	0	4	0.0036																								0.0195994	0.0737468	0.191675
Q14114	LRP8_HUMAN	Low-density lipoprotein receptor-related protein 8 (LRP-8) (Apolipoprotein E receptor 2)	reviewed	Evidence at protein level	LRP8	Homo sapiens (Human)	963	105634	351935804	8.54646	2	6	8	0.0073					2	8	10	0.0135	2	5	7	0.0083	2	0	2	0.0166	9	0	9	0.0145	2	8	10	0.0228	0.914527	0.381357	-0.0338837				-0.573365	-0.232867	0.112946	-0.515563	0.0690961
Q8IUL8	CILP2_HUMAN	Cartilage intermediate layer protein 2 (CILP-2) [Cleaved into: Cartilage intermediate layer protein 2 C1; Cartilage intermediate layer protein 2 C2]	reviewed	Evidence at transcript level	CILP2	Homo sapiens (Human)	1156	126291	117683994	8.07072	5	0	5	0.0052	3	0	3	0.013	3	0	3	0.0052	1	0	1	0.013									2	0	2	0.0061	-0.167757	-0.0850414	-0.194333	0.147494	0.308275	-0.0910208	-2.27652	-0.30595	-0.148822	0.687971	0.76205
P20645	MPRD_HUMAN	Cation-dependent mannose-6-phosphate receptor (CD Man-6-P receptor) (CD-MPR) (46 kDa mannose 6-phosphate receptor) (MPR 46)	reviewed	Evidence at protein level	M6PR	Homo sapiens (Human)	277	30993	2.95771e+07	7.47096	1	0	1	0.0397	2	0	2	0.0397					2	0	2	0.0397	2	0	2	0.0217									1.10022	-1.65033	-0.593296	-0.345481	-1.02149	-0.132545				1.06634	-0.861708
P13647	K2C5_HUMAN	Keratin, type II cytoskeletal 5 (58 kDa cytokeratin) (Cytokeratin-5) (CK-5) (Keratin-5) (K5) (Type-II keratin Kb5)	reviewed	Evidence at protein level	KRT5	Homo sapiens (Human)	590	62378	3.35321e+09	9.52546	11	0	11	0.0153	23	0	23	0.0102	21	0	21	0.0153	18	0	18	0.0102	21	0	21	0.0153	14	0	14	0.0153	11	0	11	0.0136	2.04398	-0.0700927	0.835797	-0.545128	-3.80427	-0.588978	2.01907	-0.426868	0.662725	-0.228881	0.341494
P35998	PRS7_HUMAN	26S protease regulatory subunit 7 (26S proteasome AAA-ATPase subunit RPT1) (Proteasome 26S subunit ATPase 2) (Protein MSS1)	reviewed	Evidence at protein level	PSMC2	Homo sapiens (Human)	433	48634	3.70569e+06	6.56887									1	2	3	0.03					1	2	3	0.0277					1	0	1	0.0277							0.782978	0.503272	-0.0342159
P07602	SAP_HUMAN	Prosaposin (Proactivator polypeptide) [Cleaved into: Saposin-A (Protein A); Saposin-B-Val; Saposin-B (Cerebroside sulfate activator) (CSAct) (Dispersin) (Sphingolipid activator protein 1) (SAP-1) (Sulfatide/GM1 activator); Saposin-C (A1 activator) (Co-beta-glucosidase) (Glucosylceramidase activator) (Sphingolipid activator protein 2) (SAP-2); Saposin-D (Component C) (Protein C)]	reviewed	Evidence at protein level	PSAP	Homo sapiens (Human)	524	58113	8.89195e+08	8.949	18	0	18	0.0305	13	0	13	0.0248	19	0	19	0.0267	20	0	20	0.0305	15	0	15	0.0172	12	0	12	0.0134	14	0	14	0.0153	-0.0328871	0.396306	-0.222901	-1.45368	0.340165	0.144172	-0.601933	-0.354118	-0.327874	0.808889	0.891606
P06312	KV401_HUMAN	Immunoglobulin kappa variable 4-1 (Ig kappa chain V-IV region B17) (Ig kappa chain V-IV region JI) (Ig kappa chain V-IV region Len) (Ig kappa chain V-IV region STH)	reviewed	Evidence at protein level	IGKV4-1	Homo sapiens (Human)	121	13380	5.13131e+08	8.71023	4	0	4	0.0992	5	0	5	0.0579	5	0	5	0.0579	4	0	4	0.0496	3	0	3	0.0496	3	0	3	0.0992	4	0	4	0.0992	0.150816	1.07232	0.0269076	-0.487659	0.209946	-0.025911	-0.501943	-0.303292	-0.173405	-0.226555	0.125901
Q00341	VIGLN_HUMAN	Vigilin (High density lipoprotein-binding protein) (HDL-binding protein)	reviewed	Evidence at protein level	HDLBP	Homo sapiens (Human)	1268	141456	3.20314e+07	7.50558	7	0	7	0.0055	2	0	2	0.0071	4	0	4	0.0055	10	0	10	0.0055	1	19	20	0.0055	4	0	4	0.0047	6	0	6	0.0071	-0.469721	-0.953726	0.0149487	0.495964	-0.424875	0.905225	0.328871	0.735475	0.84377	0.669701	-0.00896921
P48307	TFPI2_HUMAN	Tissue factor pathway inhibitor 2 (TFPI-2) (Placental protein 5) (PP5)	reviewed	Evidence at protein level	TFPI2	Homo sapiens (Human)	235	26934	2.8685e+07	7.45765	6	0	6	0.0468					4	0	4	0.0255	2	0	2	0.0255	2	0	2	0.0468	3	0	3	0.0468	2	0	2	0.0638	0.683985	0.193668	-0.0182706				-0.418231	-0.397303	-0.177391	0.629505	0.638475
Q9C093	SPEF2_HUMAN	Sperm flagellar protein 2 (Protein KPL2)	reviewed	Evidence at transcript level	SPEF2	Homo sapiens (Human)	1822	209811	3.5901e+07	7.55511					2	0	2	0.0033									2	0	2	0.0033												-0.0355446	-1.51513	0.198319
Q9H2G2	SLK_HUMAN	STE20-like serine/threonine-protein kinase (STE20-like kinase) (hSLK) (EC 2.7.11.1) (CTCL tumor antigen se20-9) (STE20-related serine/threonine-protein kinase) (STE20-related kinase) (Serine/threonine-protein kinase 2)	reviewed	Evidence at protein level	SLK	Homo sapiens (Human)	1235	142695	1.24126e+07	7.09386	3	0	3	0.0065					9	0	9	0.0049	5	0	5	0.0049	10	0	10	0.0081									-1.22014	-1.30618	-0.200644				0.35445	0.965352	0.184035	0.0494967	0.849085
P01824	HV439_HUMAN	Immunoglobulin heavy variable 4-39 (Ig heavy chain V-II region WAH)	reviewed	Evidence at protein level	IGHV4-39	Homo sapiens (Human)	125	13917	3.74006e+08	8.57288	3	0	3	0.0495	3	0	3	0.0848	1	3	4	0.048	1	3	4	0.072	1	3	4	0.048	3	0	3	0.0929	1	3	4	0.128	-1.1371	0.356443	-0.0046507	-0.352457	0.685314	0.691293	0.23785	-0.198651	-0.239843	-0.300634	-1.25403
Q6UXH0	ANGL8_HUMAN	Angiopoietin-like protein 8 (Betatrophin) (Lipasin) (Refeeding-induced fat and liver protein)	reviewed	Evidence at protein level	ANGPTL8	Homo sapiens (Human)	198	22105	3.93931e+06	6.59542	2	0	2	0.0303																									1.17297	0.381025	-1.26399
P46783	RS10_HUMAN	40S ribosomal protein S10	reviewed	Evidence at protein level	RPS10	Homo sapiens (Human)	165	18898	1.96982e+07	7.29443	3	3	6	0.0909	2	0	2	0.0364	4	4	8	0.0909	2	2	4	0.0545	2	5	7	0.0545					3	4	7	0.0545	1.07797	0.16809	-0.249477	-0.44082	-1.85098	-0.340498	0.590307	0.818523	-0.0504933	0.546457	-0.00564728
Q03001	DYST_HUMAN	Dystonin (230 kDa bullous pemphigoid antigen) (230/240 kDa bullous pemphigoid antigen) (Bullous pemphigoid antigen 1) (BPA) (Bullous pemphigoid antigen) (Dystonia musculorum protein) (Hemidesmosomal plaque protein)	reviewed	Evidence at protein level	DST	Homo sapiens (Human)	7570	860662	2.90896e+08	8.46374													4	0	4	0.0025	4	2	4	0.0029	1	0	1	0.0008														0.573365	-0.0405275
Q9NTK5	OLA1_HUMAN	Obg-like ATPase 1 (DNA damage-regulated overexpressed in cancer 45) (DOC45) (GTP-binding protein 9)	reviewed	Evidence at protein level	OLA1	Homo sapiens (Human)	396	44744	5.0298e+06	6.70155									4	0	4	0.0202					1	3	4	0.0202															1.68887	1.44271	-0.479686
Q04695	K1C17_HUMAN	Keratin, type I cytoskeletal 17 (39.1) (Cytokeratin-17) (CK-17) (Keratin-17) (K17)	reviewed	Evidence at protein level	KRT17	Homo sapiens (Human)	432	48106	4905818336	9.69071					17	0	17	0.0208	15	0	15	0.0231	6	0	6	0.0255	6	0	6	0.0139	1	0	1	0.0139	2	0	2	0.0208				-0.61954	-3.17742	0.0720858	2.0875	-1.08627	0.00896921	-0.750091	1.18759
Q14192	FHL2_HUMAN	Four and a half LIM domains protein 2 (FHL-2) (LIM domain protein DRAL) (Skeletal muscle LIM-protein 3) (SLIM-3)	reviewed	Evidence at protein level	FHL2	Homo sapiens (Human)	279	32193	8.34328e+06	6.92134					11	0	11	0.0394																								-0.10298	0.264758	0.13022
O43736	ITM2A_HUMAN	Integral membrane protein 2A (Protein E25)	reviewed	Evidence at protein level	ITM2A	Homo sapiens (Human)	263	29741	6.40184e+06	6.80631									2	0	2	0.0342	1	0	1	0.038	1	0	1	0.038															-0.622529	-0.182042	0.0142843	0.802578	0.24084
P15502	ELN_HUMAN	Elastin (Tropoelastin)	reviewed	Evidence at protein level	ELN	Homo sapiens (Human)	786	68469	1.99005e+07	7.29886	1	0	1	0.0153					2	0	2	0.0153									2	0	2	0.0254					0.799588	2.07023	-2.38581				-1.03877	0.754742	0.0302295
P05109	S10A8_HUMAN	Protein S100-A8 (Calgranulin-A) (Calprotectin L1L subunit) (Cystic fibrosis antigen) (CFAG) (Leukocyte L1 complex light chain) (Migration inhibitory factor-related protein 8) (MRP-8) (p8) (S100 calcium-binding protein A8) (Urinary stone protein band A) [Cleaved into: Protein S100-A8, N-terminally processed]	reviewed	Evidence at protein level	S100A8	Homo sapiens (Human)	93	10835	4.60707e+08	8.66342	8	0	8	0.0753	6	0	6	0.086	10	0	10	0.086	7	0	7	0.086	4	0	4	0.1183	4	0	4	0.1183					2.26788	-0.964356	-0.0817194	-0.863037	-1.64535	0.0245823	3.69	0.0242501	0.27572	-0.292994	1.47062
Q6Q788	APOA5_HUMAN	Apolipoprotein A-V (Apo-AV) (ApoA-V) (Apolipoprotein A5) (Regeneration-associated protein 3)	reviewed	Evidence at protein level	APOA5	Homo sapiens (Human)	366	41213	1.29315e+07	7.11165	4	0	4	0.0191	2	0	2	0.0191	6	0	6	0.0191	4	0	4	0.0273									2	0	2	0.0191	1.20254	0.0641132	0.135202	-0.785304	0.0916852	0.435173	0.664053	0.150151	0.55742	-0.356775	-0.942431
Q14011	CIRBP_HUMAN	Cold-inducible RNA-binding protein (A18 hnRNP) (Glycine-rich RNA-binding protein CIRP)	reviewed	Evidence at protein level	CIRBP	Homo sapiens (Human)	172	18648	4.75408e+06	6.67707									1	3	4	0.0407					2	0	2	0.0523															0.0571372	0.826496	0.140518
Q9NTX5	ECHD1_HUMAN	Ethylmalonyl-CoA decarboxylase (EC 4.1.1.94) (Enoyl-CoA hydratase domain-containing protein 1) (Methylmalonyl-CoA decarboxylase) (MMCD) (EC 4.1.1.41)	reviewed	Evidence at protein level	ECHDC1	Homo sapiens (Human)	307	33698	916459	5.96211																	1	1	2	0.0391
P98066	TSG6_HUMAN	Tumor necrosis factor-inducible gene 6 protein (Hyaluronate-binding protein) (TNF-stimulated gene 6 protein) (TSG-6) (Tumor necrosis factor alpha-induced protein 6) (TNF alpha-induced protein 6)	reviewed	Evidence at protein level	TNFAIP6	Homo sapiens (Human)	277	31203	1.55982e+07	7.19307	4	0	4	0.0325	4	0	4	0.0325	5	0	5	0.0253									4	0	4	0.0253	2	0	2	0.0253	-1.43275	0.203966	0.2136	-0.123576	0.27273	0.296316	-0.614889	-0.209946	-0.273395
Q15084	PDIA6_HUMAN	Protein disulfide-isomerase A6 (EC 5.3.4.1) (Endoplasmic reticulum protein 5) (ER protein 5) (ERp5) (Protein disulfide isomerase P5) (Thioredoxin domain-containing protein 7)	reviewed	Evidence at protein level	PDIA6	Homo sapiens (Human)	440	48121	1.69357e+08	8.2288	9	0	9	0.0341	9	0	9	0.0136	11	0	11	0.0136	1	12	13	0.025	1	15	16	0.0273	5	0	5	0.0182	1	6	7	0.0182	0.586985	-0.911869	-0.139189	0.425207	-0.615553	-1.1268	0.810218	0.546457	0.190679	0.225227	0.215261
Q13275	SEM3F_HUMAN	Semaphorin-3F (Sema III/F) (Semaphorin IV) (Sema IV)	reviewed	Evidence at transcript level	SEMA3F	Homo sapiens (Human)	785	88381	4.66429e+06	6.66879	3	0	3	0.0102	4	0	4	0.0076	6	0	6	0.0102	4	0	4	0.0089									3	0	3	0.0089	-0.220576	0.899246	-0.164768	-0.443145	0.503936	0.697937	-0.199316	0.055144	0.00265754	0.255788	-0.348802
P08603	CFAH_HUMAN	Complement factor H (H factor 1)	reviewed	Evidence at protein level	CFH	Homo sapiens (Human)	1231	139096	1.09695e+10	10.0402	29	27	56	0.0097	30	28	58	0.0089	31	27	58	0.0057	30	29	59	0.0081	28	28	56	0.0081	26	27	53	0.0081	26	29	55	0.0162	-0.215593	0.64379	0.0807229	-0.291001	1.45667	0.904893	-0.641132	-0.496628	0.297313	0.517889	-0.880975
P04196	HRG_HUMAN	Histidine-rich glycoprotein (Histidine-proline-rich glycoprotein) (HPRG)	reviewed	Evidence at protein level	HRG	Homo sapiens (Human)	525	59578	9.08003e+09	9.95809	20	0	20	0.0171	22	0	22	0.0267	24	0	24	0.0229	23	0	23	0.0114	21	0	21	0.0171	19	0	19	0.0152	17	0	17	0.0267	-1.97522	-0.841112	1.2919	0.506262	-0.176394	0.900575	-0.955719	-1.23941	-0.0647776	-0.222901	2.65223
P08571	CD14_HUMAN	Monocyte differentiation antigen CD14 (Myeloid cell-specific leucine-rich glycoprotein) (CD antigen CD14) [Cleaved into: Monocyte differentiation antigen CD14, urinary form; Monocyte differentiation antigen CD14, membrane-bound form]	reviewed	Evidence at protein level	CD14	Homo sapiens (Human)	375	40076	3.34042e+09	9.5238	14	0	14	0.024	15	0	15	0.056	15	0	15	0.0213	17	0	17	0.0267	17	0	17	0.0213	16	0	16	0.0267	15	0	15	0.056	-0.939773	-1.61047	-0.386672	0.828821	-0.697605	0.764376	1.02249	0.458758	-0.185364	-0.952397	1.44604
Q9Y240	CLC11_HUMAN	C-type lectin domain family 11 member A (C-type lectin superfamily member 3) (Lymphocyte secreted C-type lectin) (Stem cell growth factor) (p47)	reviewed	Evidence at protein level	CLEC11A	Homo sapiens (Human)	323	35695	3.19234e+08	8.50411	15	0	15	0.0186	12	0	12	0.0217	14	0	14	0.0372	14	0	14	0.0279	13	0	13	0.0433	9	0	9	0.0495	14	0	14	0.0433	-1.03711	-0.676677	0.273395	-1.2042	0.59695	0.598611	-0.440488	-0.502276	0.00896921	0.488656	0.0235857
P25788	PSA3_HUMAN	Proteasome subunit alpha type-3 (EC 3.4.25.1) (Macropain subunit C8) (Multicatalytic endopeptidase complex subunit C8) (Proteasome component C8)	reviewed	Evidence at protein level	PSMA3	Homo sapiens (Human)	255	28433	12118771	7.08346	3	0	3	0.0314	2	0	2	0.0314	4	0	4	0.0353	2	0	2	0.0275	2	0	2	0.0314	2	0	2	0.0314	4	0	4	0.0353	0.321563	-0.344816	0.271402	-1.04441	-0.777663	0.0970003	0.783975	0.821513	0.320234	0.815201	-0.376374
O60645	EXOC3_HUMAN	Exocyst complex component 3 (Exocyst complex component Sec6)	reviewed	Evidence at protein level	EXOC3	Homo sapiens (Human)	756	86845	778824	5.89144																	2	0	2	0.0119
Q9H4A3	WNK1_HUMAN	Serine/threonine-protein kinase WNK1 (EC 2.7.11.1) (Erythrocyte 65 kDa protein) (p65) (Kinase deficient protein) (Protein kinase lysine-deficient 1) (Protein kinase with no lysine 1) (hWNK1)	reviewed	Evidence at protein level	WNK1	Homo sapiens (Human)	2382	250794	1.87075e+07	7.27202													2	1	3	0.0046																						-0.70591	1.10952
P13671	CO6_HUMAN	Complement component C6	reviewed	Evidence at protein level	C6	Homo sapiens (Human)	934	104786	5.14284e+08	8.7112	40	0	40	0.0107	46	0	46	0.0203	45	0	45	0.0064	39	0	39	0.015	43	0	43	0.0064	33	0	33	0.0182	38	0	38	0.0086	0.112281	-0.0478358	0.116932	1.02183	0.289008	-0.212603	0.571372	0.247484	0.0963359	-0.456433	-0.212603
O00571	DDX3X_HUMAN	ATP-dependent RNA helicase DDX3X (EC 3.6.4.13) (DEAD box protein 3, X-chromosomal) (DEAD box, X isoform) (Helicase-like protein 2) (HLP2)	reviewed	Evidence at protein level	DDX3X	Homo sapiens (Human)	662	73243	9.58986e+06	6.98181					1	2	3	0.0136	3	7	10	0.0166					1	4	5	0.0106												0.0993257	-2.47185	0.191343	0.819187	0.702256	0.281367
P0CG38	POTEI_HUMAN	POTE ankyrin domain family member I	reviewed	Inferred from homology	POTEI	Homo sapiens (Human)	1075	121282	5.09917e+09	9.7075													1	0	1	0.0062																						-0.00730824	-0.320234
P0CG39	POTEJ_HUMAN	POTE ankyrin domain family member J	reviewed	Inferred from homology	POTEJ	Homo sapiens (Human)	1038	117390															1	0	1	0.0062																						-0.00730824	-0.320234
Q9UKZ9	PCOC2_HUMAN	Procollagen C-endopeptidase enhancer 2 (Procollagen COOH-terminal proteinase enhancer 2) (PCPE-2) (Procollagen C-proteinase enhancer 2)	reviewed	Evidence at protein level	PCOLCE2	Homo sapiens (Human)	415	45717	6.48388e+08	8.81183	10	0	10	0.0386	8	0	8	0.0265	12	0	12	0.0169	10	0	10	0.0265	11	0	11	0.0145	6	0	6	0.0145	8	0	8	0.0265	0.667043	-0.293658	0.0352124	-0.239179	0.395974	0.552769	-0.299638	0.150483	-0.0355446	0.029233	-0.761718
Q9UKU9	ANGL2_HUMAN	Angiopoietin-related protein 2 (Angiopoietin-like protein 2)	reviewed	Evidence at transcript level	ANGPTL2	Homo sapiens (Human)	493	57104	8.64101e+07	7.93656	4	4	8	0.0142	7	6	13	0.0284	8	6	14	0.0284	7	4	11	0.0183	4	3	7	0.0142	6	0	6	0.0183	6	6	12	0.0223	0.76504	0.0641132	-0.148822	-0.960369	0.38634	0.594293	-0.646447	-0.144836	-0.106966	-0.0279042	-0.183038
Q16555	DPYL2_HUMAN	Dihydropyrimidinase-related protein 2 (DRP-2) (Collapsin response mediator protein 2) (CRMP-2) (N2A3) (Unc-33-like phosphoprotein 2) (ULIP-2)	reviewed	Evidence at protein level	DPYSL2	Homo sapiens (Human)	572	62294	3.85117e+07	7.58559	2	0	2	0.014	5	0	5	0.021	4	0	4	0.0122	3	0	3	0.0157	4	0	4	0.0122	2	0	2	0.014	1	0	1	0.014	0.739129	-0.117596	-0.00232535	-0.0471714	-0.182042	0.0597947	-0.532173	0.560741	0.271402	0.823174	-0.543467
Q08211	DHX9_HUMAN	ATP-dependent RNA helicase A (RHA) (EC 3.6.4.13) (DEAH box protein 9) (Leukophysin) (LKP) (Nuclear DNA helicase II) (NDH II)	reviewed	Evidence at protein level	DHX9	Homo sapiens (Human)	1270	140958	1.64421e+07	7.21596	4	0	4	0.0055	4	0	4	0.0071	10	0	10	0.0071	5	0	5	0.0063	14	0	14	0.0071					7	0	7	0.0055	-0.130552	-1.8553	0.0737468	-0.027572	-0.973989	0.357772	0.36209	0.928147	0.637478	0.568382	-0.128226
P12429	ANXA3_HUMAN	Annexin A3 (35-alpha calcimedin) (Annexin III) (Annexin-3) (Inositol 1,2-cyclic phosphate 2-phosphohydrolase) (Lipocortin III) (Placental anticoagulant protein III) (PAP-III)	reviewed	Evidence at protein level	ANXA3	Homo sapiens (Human)	323	36375	9.06337e+06	6.95729									3	0	3	0.0464					6	0	6	0.0341															0.553433	0.29997	0.288011
P49862	KLK7_HUMAN	Kallikrein-7 (hK7) (EC 3.4.21.117) (Serine protease 6) (Stratum corneum chymotryptic enzyme) (hSCCE)	reviewed	Evidence at protein level	KLK7	Homo sapiens (Human)	253	27525	6.83535e+06	6.83476					3	0	3	0.0277	2	0	2	0.0237																				-0.245158	-1.47925	0.156463	1.35202	-0.403282	0.0129555
P20774	MIME_HUMAN	Mimecan (Osteoglycin) (Osteoinductive factor) (OIF)	reviewed	Evidence at protein level	OGN	Homo sapiens (Human)	298	33922	4.0156e+09	9.60375	8	0	8	0.0302	11	0	11	0.0302	13	0	13	0.0638	18	0	18	0.0369	15	0	15	0.0302	8	0	8	0.0302	10	0	10	0.0369	-1.37229	-0.424875	-0.27871	-0.10597	0.158788	0.527854	-0.60293	0.189682	-0.764708	-0.182374	0.513902
O14787	TNPO2_HUMAN	Transportin-2 (Karyopherin beta-2b)	reviewed	Evidence at protein level	TNPO2	Homo sapiens (Human)	897	101388	9.58594e+06	6.98163	0	3	3	0.0111	3	0	3	0.0078	0	2	2	0.0134					0	1	1	0.0123									-1.12215	-1.76494	-0.0149487	0.0355446	-0.776335	0.0720858	0.859383	1.65997	0.313258
P04070	PROC_HUMAN	Vitamin K-dependent protein C (EC 3.4.21.69) (Anticoagulant protein C) (Autoprothrombin IIA) (Blood coagulation factor XIV) [Cleaved into: Vitamin K-dependent protein C light chain; Vitamin K-dependent protein C heavy chain; Activation peptide]	reviewed	Evidence at protein level	PROC	Homo sapiens (Human)	461	52071	4.97513e+08	8.6968	12	0	12	0.0174	11	0	11	0.0217	12	0	12	0.013	12	0	12	0.0152	11	0	11	0.0174	9	0	9	0.026	12	0	12	0.0217	-1.16101	-0.353453	0.422217	-0.475368	1.27761	1.02548	-0.846427	-0.444806	0.117596	0.629505	-0.421553
P01130	LDLR_HUMAN	Low-density lipoprotein receptor (LDL receptor)	reviewed	Evidence at protein level	LDLR	Homo sapiens (Human)	860	95376	5.19418e+08	8.71552	0	6	6	0.014	0	10	10	0.0105	0	6	6	0.0151	0	6	6	0.0105	0	7	7	0.014	2	3	5	0.014	0	7	7	0.014	-0.207621	0.549115	0.0890277	-0.0823838	-0.0391988	-0.110288	-0.81653	-0.426203	0.0926818	0.279374	0.521543
Q9NX63	MIC19_HUMAN	MICOS complex subunit MIC19 (Coiled-coil-helix-coiled-coil-helix domain-containing protein 3)	reviewed	Evidence at protein level	CHCHD3	Homo sapiens (Human)	227	26152	1.59934e+06	6.20394																	4	0	4	0.0352
P26440	IVD_HUMAN	Isovaleryl-CoA dehydrogenase, mitochondrial (IVD) (EC 1.3.8.4)	reviewed	Evidence at protein level	IVD	Homo sapiens (Human)	423	46319	1.62312e+06	6.21035																	1	2	3	0.0236
P50995	ANX11_HUMAN	Annexin A11 (56 kDa autoantigen) (Annexin XI) (Annexin-11) (Calcyclin-associated annexin 50) (CAP-50)	reviewed	Evidence at protein level	ANXA11	Homo sapiens (Human)	505	54390	1.33564e+07	7.12569	3	0	3	0.0178	3	0	3	0.0178	3	0	3	0.0238	3	0	3	0.0178	7	0	7	0.0238									2.04631	0.0166096	-0.159785	-0.196658	-1.05803	-1.73239	0.815866	0.627512	0.582334	0.00730824	1.01585
Q9BQS8	FYCO1_HUMAN	FYVE and coiled-coil domain-containing protein 1 (Zinc finger FYVE domain-containing protein 7)	reviewed	Evidence at protein level	FYCO1	Homo sapiens (Human)	1478	166983	2.25402e+06	6.35296																	5	0	5	0.0047
Q8TF32	ZN431_HUMAN	Zinc finger protein 431	reviewed	Evidence at transcript level	ZNF431	Homo sapiens (Human)	576	67217	2.56008e+07	7.40825																									3	0	3	0.0104
O95445	APOM_HUMAN	Apolipoprotein M (Apo-M) (ApoM) (Protein G3a)	reviewed	Evidence at protein level	APOM	Homo sapiens (Human)	188	21253	1.08531e+09	9.03555	1	9	10	0.1064	2	0	2	0.0319	2	0	2	0.0479	1	9	10	0.0372	2	0	2	0.0372	1	8	9	0.1223	2	8	10	0.0691	-0.32422	-0.84842	0.335515	-0.712221	-0.38634	0.698269	0.141182	0.0631166	-0.469222	-0.693951	0.0229213
O43598	DNPH1_HUMAN	2'-deoxynucleoside 5'-phosphate N-hydrolase 1 (EC 3.2.2.-) (c-Myc-responsive protein RCL)	reviewed	Evidence at protein level	DNPH1	Homo sapiens (Human)	174	19108	4.65286e+06	6.66772					2	0	2	0.0977	1	2	3	0.0977	1	0	1	0.0517	2	0	2	0.0517												-0.59994	0.17274	0.0754078	-0.196326	0.679999	-0.081055	0.495299	0.387337
P21757	MSRE_HUMAN	Macrophage scavenger receptor types I and II (Macrophage acetylated LDL receptor I and II) (Scavenger receptor class A member 1) (CD antigen CD204)	reviewed	Evidence at protein level	MSR1	Homo sapiens (Human)	451	49762	3.23194e+07	7.50946	1	6	7	0.051									5	0	5	0.0244													0.501279	-0.160449	0.114274							0.377371	-0.219579
Q9P2B2	FPRP_HUMAN	Prostaglandin F2 receptor negative regulator (CD9 partner 1) (CD9P-1) (Glu-Trp-Ile EWI motif-containing protein F) (EWI-F) (Prostaglandin F2-alpha receptor regulatory protein) (Prostaglandin F2-alpha receptor-associated protein) (CD antigen CD315)	reviewed	Evidence at protein level	PTGFRN	Homo sapiens (Human)	879	98556	1.6021e+06	6.20469									1	0	1	0.0114					4	0	4	0.0091															0.774009	0.459423	-0.924493
Q9BUJ0	ABHEA_HUMAN	Protein ABHD14A (EC 3.-.-.-) (Alpha/beta hydrolase domain-containing protein 14A) (Abhydrolase domain-containing protein 14A)	reviewed	Evidence at transcript level	ABHD14A	Homo sapiens (Human)	271	29765	4.22082e+06	6.6254					2	0	2	0.0295					2	0	2	0.0332	3	0	3	0.0295												-0.942099	0.642793	0.811215				-0.362755	1.38524
P49721	PSB2_HUMAN	Proteasome subunit beta type-2 (EC 3.4.25.1) (Macropain subunit C7-I) (Multicatalytic endopeptidase complex subunit C7-I) (Proteasome component C7-I)	reviewed	Evidence at protein level	PSMB2	Homo sapiens (Human)	201	22836	4.54388e+06	6.65743					2	0	2	0.0498	1	0	1	0.0299													2	0	2	0.0299				-0.410923	-1.02282	0.0720858	1.24904	0.675016	0.135535
P24534	EF1B_HUMAN	Elongation factor 1-beta (EF-1-beta)	reviewed	Evidence at protein level	EEF1B2	Homo sapiens (Human)	225	24764	5.03237e+07	7.70177	3	0	3	0.0311	3	0	3	0.0311	5	0	5	0.0578	4	0	4	0.0889	4	0	4	0.0667					2	0	2	0.0311	0.00232535	-0.104641	0.266086	-0.377039	-0.709232	-0.264425	0.503604	1.06501	0.438827	1.1351	-0.717536
P07996	TSP1_HUMAN	Thrombospondin-1	reviewed	Evidence at protein level	THBS1	Homo sapiens (Human)	1170	129383	6.158e+08	8.78944	5	33	38	0.006	5	28	33	0.0179	5	27	32	0.0068	7	31	38	0.0051	6	22	28	0.012	5	26	31	0.0051	5	22	27	0.0145	-1.02814	-0.805235	-0.10298	0.0993257	0.00199316	0.723848	0.0352124	0.171744	-0.388998	-0.0305617	0.249145
Q04917	1433F_HUMAN	14-3-3 protein eta (Protein AS1)	reviewed	Evidence at protein level	YWHAH	Homo sapiens (Human)	246	28219	607716792	8.7837	7	0	7	0.0285	9	0	9	0.0407	8	0	8	0.0407	8	0	8	0.0285	7	0	7	0.0325	4	0	4	0.0285	8	0	8	0.0366	-1.941	-0.939109	0.0986613	-0.520214	0.249809	0.34083	-0.745773	0.675348	0.0494967	1.06833	-0.679334
P62269	RS18_HUMAN	40S ribosomal protein S18 (Ke-3) (Ke3)	reviewed	Evidence at protein level	RPS18	Homo sapiens (Human)	152	17719	1.96138e+07	7.29256	3	0	3	0.0461	3	0	3	0.0461	4	0	4	0.0461	3	0	3	0.0724	2	0	2	0.0461	2	0	2	0.0461	3	0	3	0.0461	2.04099	0.595954	0.101983	0.0787297	-2.59343	-0.981962	1.15005	0.781982	0.167425	0.667043	-0.447132
Q13421	MSLN_HUMAN	Mesothelin (CAK1 antigen) (Pre-pro-megakaryocyte-potentiating factor) [Cleaved into: Megakaryocyte-potentiating factor (MPF); Mesothelin, cleaved form]	reviewed	Evidence at protein level	MSLN	Homo sapiens (Human)	630	68986	8.10894e+08	8.90896	13	0	13	0.0111	17	0	17	0.0159	1	21	22	0.0143	1	18	19	0.0143	1	17	18	0.0222	13	0	13	0.0222	17	0	17	0.0175	-0.106302	0.430522	0.0760722	-0.317909	-0.118261	0.287347	-0.0431851	0.1455	-0.180381	0.263761	0.611235
P49773	HINT1_HUMAN	Histidine triad nucleotide-binding protein 1 (EC 3.-.-.-) (Adenosine 5'-monophosphoramidase) (Protein kinase C inhibitor 1) (Protein kinase C-interacting protein 1) (PKCI-1)	reviewed	Evidence at protein level	HINT1	Homo sapiens (Human)	126	13802	4.33451e+07	7.63694	2	0	2	0.0556					2	0	2	0.0556	3	0	3	0.1587	2	0	2	0.0714					2	0	2	0.0714	0.178388	0.361426	0.194665				-0.179716	0.514234	0.192007	0.0661064	0.235857
Q9NS71	GKN1_HUMAN	Gastrokine-1 (18 kDa antrum mucosa protein) (AMP-18) (Protein CA11)	reviewed	Evidence at transcript level	GKN1	Homo sapiens (Human)	199	21999	1.69757e+08	8.22983	6	0	6	0.0503	6	0	6	0.0704	7	0	7	0.0503	6	0	6	0.0704	8	0	8	0.0704	7	0	7	0.0352	7	0	7	0.0503	-1.11152	0.457429	-0.201309	0.324885	0.293658	0.274391	0.0521543	0.0375378	-0.150151	0.0156131	1.4859
Q13409	DC1I2_HUMAN	Cytoplasmic dynein 1 intermediate chain 2 (Cytoplasmic dynein intermediate chain 2) (Dynein intermediate chain 2, cytosolic) (DH IC-2)	reviewed	Evidence at protein level	DYNC1I2	Homo sapiens (Human)	638	71457	1.21614e+07	7.08498	1	0	1	0.0157	2	0	2	0.0157					1	0	1	0.0157	5	0	5	0.011					2	0	2	0.0157	-0.556091	-0.393981	0.113942	-0.488656	-0.568382	0.0906886				1.29788	-0.430854
Q15417	CNN3_HUMAN	Calponin-3 (Calponin, acidic isoform)	reviewed	Evidence at protein level	CNN3	Homo sapiens (Human)	329	36414	3.54541e+07	7.54967	2	3	5	0.0213	1	6	7	0.0182	1	7	8	0.0334	2	5	7	0.0334	1	5	6	0.0334	1	5	6	0.0334	1	6	7	0.0426	0.0621201	-1.05671	-0.19998	-0.457097	-0.421553	0.945753	-0.0571372	1.22214	1.28359	1.21284	-0.640136
P30041	PRDX6_HUMAN	Peroxiredoxin-6 (EC 1.11.1.15) (1-Cys peroxiredoxin) (1-Cys PRX) (24 kDa protein) (Acidic calcium-independent phospholipase A2) (aiPLA2) (EC 3.1.1.-) (Antioxidant protein 2) (Liver 2D page spot 40) (Non-selenium glutathione peroxidase) (NSGPx) (EC 1.11.1.9) (Red blood cells page spot 12)	reviewed	Evidence at protein level	PRDX6	Homo sapiens (Human)	224	25035	4.20142e+08	8.6234	9	0	9	0.0312	11	0	11	0.0312	11	0	11	0.0402	11	0	11	0.0312	11	0	11	0.0402	9	0	9	0.0312	11	0	11	0.0357	-1.13477	-1.88387	-0.0521543	0.1455	0.0790619	1.2331	0.745773	1.21682	0.889945	0.76504	-0.420224
Q9P0G3	KLK14_HUMAN	Kallikrein-14 (hK14) (EC 3.4.21.-) (Kallikrein-like protein 6) (KLK-L6)	reviewed	Evidence at protein level	KLK14	Homo sapiens (Human)	267	29122	2108059	6.32388	2	0	2	0.0375																									-0.202638	-0.0574694	-0.055144
Q5VT06	CE350_HUMAN	Centrosome-associated protein 350 (Cep350) (Centrosome-associated protein of 350 kDa)	reviewed	Evidence at protein level	CEP350	Homo sapiens (Human)	3117	350930	2.90206e+09	9.46271					4	0	4	0.0019	2	0	2	0.0019	1	0	1	0.0022	4	0	4	0.0045	2	0	2	0.0071	1	0	1	0.0022				-1.47925	1.16035	1.24439	-0.473375	-0.0700927	0.223566	0.451782	-0.741122
Q9NS15	LTBP3_HUMAN	Latent-transforming growth factor beta-binding protein 3 (LTBP-3)	reviewed	Evidence at protein level	LTBP3	Homo sapiens (Human)	1303	139359	3.4282e+07	7.53507	1	8	9	0.0084	1	6	7	0.0069	1	14	15	0.0069	1	10	11	0.0061	6	0	6	0.0161					4	0	4	0.0061	-0.444474	-0.528187	-0.120918	-0.790951	0.840448	0.650101	-0.96502	-0.109291	-0.176394	0.251138	0.132877
P42766	RL35_HUMAN	60S ribosomal protein L35	reviewed	Evidence at protein level	RPL35	Homo sapiens (Human)	123	14551	3.31904e+07	7.52101	2	0	2	0.0488	3	0	3	0.0488	2	0	2	0.0488					3	0	3	0.0488					2	0	2	0.0488	1.19988	0.236189	0.168422	-0.188353	-2.00977	-0.27273	0.666711	0.542471	0.0687639
Q9UNF0	PACN2_HUMAN	Protein kinase C and casein kinase substrate in neurons protein 2 (Syndapin-2) (Syndapin-II)	reviewed	Evidence at protein level	PACSIN2	Homo sapiens (Human)	486	55739	4.87068e+07	7.68759	2	4	6	0.0144	1	3	4	0.0226					1	4	5	0.0226	6	0	6	0.0329					3	0	3	0.0226	-0.689632	-0.0156131	0.0385344	-0.607248	-0.0754078	0.269741				0.696608	-0.305617
Q9HB40	RISC_HUMAN	Retinoid-inducible serine carboxypeptidase (EC 3.4.16.-) (Serine carboxypeptidase 1)	reviewed	Evidence at protein level	SCPEP1	Homo sapiens (Human)	452	50831	1.00385e+07	7.00167	3	0	3	0.0155									2	0	2	0.0155									2	0	2	0.0199	-0.790287	-0.508919	-0.22722							0.0338837	0.827492
Q504Y2	PKDCC_HUMAN	Extracellular tyrosine-protein kinase PKDCC (EC 2.7.10.2) (Protein kinase domain-containing protein, cytoplasmic) (Protein kinase-like protein SgK493) (Sugen kinase 493) (Vertebrate lonesome kinase)	reviewed	Evidence at transcript level	PKDCC	Homo sapiens (Human)	493	54132	2.5489e+07	7.40635	4	0	4	0.0142					6	0	6	0.0142	5	0	5	0.0142	3	0	3	0.0162	2	0	2	0.0142	5	0	5	0.0142	-0.868352	-0.307611	-0.0112946				-0.350131	0.121915	0.0179384	-0.194333	0.90888
P00742	FA10_HUMAN	Coagulation factor X (EC 3.4.21.6) (Stuart factor) (Stuart-Prower factor) [Cleaved into: Factor X light chain; Factor X heavy chain; Activated factor Xa heavy chain]	reviewed	Evidence at protein level	F10	Homo sapiens (Human)	488	54732	1.20987e+09	9.08274	12	0	12	0.0348	15	0	15	0.0184	18	0	18	0.0164	19	0	19	0.0348	18	0	18	0.0307	16	0	16	0.0184	16	0	16	0.0389	-1.18161	-0.923164	0.327874	-0.807561	0.318573	0.866359	-0.214597	-0.303292	0.67867	-0.0667708	-0.441152
Q9HC35	EMAL4_HUMAN	Echinoderm microtubule-associated protein-like 4 (EMAP-4) (Restrictedly overexpressed proliferation-associated protein) (Ropp 120)	reviewed	Evidence at protein level	EML4	Homo sapiens (Human)	981	108916	1176928	6.07075																	1	0	1	0.0061
P33241	LSP1_HUMAN	Lymphocyte-specific protein 1 (47 kDa actin-binding protein) (52 kDa phosphoprotein) (pp52) (Lymphocyte-specific antigen WP34)	reviewed	Evidence at protein level	LSP1	Homo sapiens (Human)	339	37192	1.30222e+07	7.11468	2	1	3	0.0501					1	0	1	0.0531	1	0	1	0.0531	1	0	1	0.0531									-0.961034	-0.251802	-0.177391				-0.584659	-0.116267	0.0391988	0.0920174	0.695944
P15311	EZRI_HUMAN	Ezrin (Cytovillin) (Villin-2) (p81)	reviewed	Evidence at protein level	EZR	Homo sapiens (Human)	586	69413	1.38546e+08	8.1416	9	0	9	0.0154	12	0	12	0.0154	18	0	18	0.0119	15	0	15	0.0137	17	0	17	0.0205	12	0	12	0.0137	13	0	13	0.0119	1.65033	0.531508	-0.0209281	0.808557	-1.6613	-0.742451	0.918845	0.970335	0.00963359	-0.551772	1.95097
Q05682	CALD1_HUMAN	Caldesmon (CDM)	reviewed	Evidence at protein level	CALD1	Homo sapiens (Human)	793	93231	8.32611e+06	6.92044					0	4	4	0.0126	1	2	3	0.0101	3	0	3	0.0126																-1.38657	-0.839119	0.0152809	-0.584992	0.852407	0.34083	0.209946	-0.156795
P00488	F13A_HUMAN	Coagulation factor XIII A chain (Coagulation factor XIIIa) (EC 2.3.2.13) (Protein-glutamine gamma-glutamyltransferase A chain) (Transglutaminase A chain)	reviewed	Evidence at protein level	F13A1	Homo sapiens (Human)	732	83267	6.95355e+08	8.84221	23	0	23	0.0219	26	0	26	0.0109	25	0	25	0.0109	24	0	24	0.0137	22	0	22	0.0109	22	0	22	0.0164	20	0	20	0.0096	0.518885	0.0970003	-0.177059	-0.44082	0.126233	-0.107963	-0.984619	-0.280039	0.318573	-0.0504933	-1.56496
P43235	CATK_HUMAN	Cathepsin K (EC 3.4.22.38) (Cathepsin O) (Cathepsin O2) (Cathepsin X)	reviewed	Evidence at protein level	CTSK	Homo sapiens (Human)	329	36966	1.49641e+07	7.17505	3	0	3	0.0213					3	0	3	0.0213	3	0	3	0.0213					3	0	3	0.0243	5	0	5	0.0182	0.219247	0.768362	0.0212603				-0.560077	0.000332193	0.0863701	0.303956	1.0185
Q9UNH7	SNX6_HUMAN	Sorting nexin-6 (TRAF4-associated factor 2) [Cleaved into: Sorting nexin-6, N-terminally processed]	reviewed	Evidence at protein level	SNX6	Homo sapiens (Human)	406	46649	2.2151e+07	7.34539	1	3	4	0.0172	1	4	5	0.0246	6	0	6	0.0246	5	0	5	0.0246	8	0	8	0.0197	2	0	2	0.0197	8	0	8	0.0197	-0.356111	-0.233199	-0.230874	-0.120918	-0.25147	0.374381	-0.312593	0.509916	0.134538	0.750091	0.230874
Q9Y6L7	TLL2_HUMAN	Tolloid-like protein 2 (EC 3.4.24.-)	reviewed	Evidence at protein level	TLL2	Homo sapiens (Human)	1015	113557	5.2041e+07	7.71635													1	0	1	0.0108					1	0	1	0.0108	3	0	3	0.0118										0.289008	-0.0255788
Q99983	OMD_HUMAN	Osteomodulin (Keratan sulfate proteoglycan osteomodulin) (KSPG osteomodulin) (Osteoadherin) (OSAD)	reviewed	Evidence at protein level	OMD	Homo sapiens (Human)	421	49492	7.06922e+07	7.84937	3	0	3	0.019	3	0	3	0.019	4	0	4	0.0333	4	0	4	0.0238	3	0	3	0.019	2	0	2	0.019	3	0	3	0.019	-1.61313	-1.33907	0.2136	-0.877653	1.00189	1.01784	-0.0661064	-0.192007	-0.0584659	0.441152	0.00166096
P17900	SAP3_HUMAN	Ganglioside GM2 activator (Cerebroside sulfate activator protein) (GM2-AP) (Sphingolipid activator protein 3) (SAP-3) [Cleaved into: Ganglioside GM2 activator isoform short]	reviewed	Evidence at protein level	GM2A	Homo sapiens (Human)	193	20838	4.10316e+08	8.61312	7	0	7	0.1192	5	0	5	0.0415	7	0	7	0.0415	6	0	6	0.057	6	0	6	0.1192	6	0	6	0.1192	4	0	4	0.0363	-1.31482	-1.86759	-0.237186	0.163771	-0.473043	1.36365	0.503936	0.411919	0.157127	-0.232203	0.949075
Q07960	RHG01_HUMAN	Rho GTPase-activating protein 1 (CDC42 GTPase-activating protein) (GTPase-activating protein rhoGAP) (Rho-related small GTPase protein activator) (Rho-type GTPase-activating protein 1) (p50-RhoGAP)	reviewed	Evidence at protein level	ARHGAP1	Homo sapiens (Human)	439	50436	3.15854e+07	7.49949	4	0	4	0.0251	5	0	5	0.0251	3	0	3	0.041	5	0	5	0.0387	7	0	7	0.0251					4	0	4	0.0251	-1.24273	-1.56895	-0.104309	0.885626	-0.571039	0.746437	1.04574	1.30651	0.00199316	-0.41059	0.393648
P09211	GSTP1_HUMAN	Glutathione S-transferase P (EC 2.5.1.18) (GST class-pi) (GSTP1-1)	reviewed	Evidence at protein level	GSTP1	Homo sapiens (Human)	210	23356	5.86737e+07	7.76844	2	0	2	0.0857	3	0	3	0.0333	7	0	7	0.0524	7	0	7	0.0762	6	0	6	0.0762									-1.27296	-1.33508	0.207621	0.748098	-0.422881	0.0355446	1.65764	0.685314	-0.195329	-0.561738	0.514899
Q9P289	STK26_HUMAN	Serine/threonine-protein kinase 26 (EC 2.7.11.1) (MST3 and SOK1-related kinase) (Mammalian STE20-like protein kinase 4) (MST-4) (STE20-like kinase MST4) (Serine/threonine-protein kinase MASK)	reviewed	Evidence at protein level	STK26	Homo sapiens (Human)	416	46529	2.47649e+06	6.39384																	1	1	2	0.0216
P05997	CO5A2_HUMAN	Collagen alpha-2(V) chain	reviewed	Evidence at protein level	COL5A2	Homo sapiens (Human)	1499	144910	1.60661e+08	8.20591	13	0	13	0.0067	11	0	11	0.004	13	0	13	0.004	12	0	12	0.004	9	0	9	0.004	9	0	9	0.004	12	0	12	0.01	-1.33674	0.70292	0.044846	-0.434176	0.675348	0.563067	-1.25702	-0.509584	-0.0538152	0.72717	0.222901
Q15113	PCOC1_HUMAN	Procollagen C-endopeptidase enhancer 1 (Procollagen COOH-terminal proteinase enhancer 1) (PCPE-1) (Procollagen C-proteinase enhancer 1) (Type 1 procollagen C-proteinase enhancer protein) (Type I procollagen COOH-terminal proteinase enhancer)	reviewed	Evidence at protein level	PCOLCE	Homo sapiens (Human)	449	47972	1.89449e+09	9.27749	19	0	19	0.0134	20	0	20	0.0445	22	0	22	0.0468	23	0	23	0.0356	22	0	22	0.0356	17	0	17	0.0245	20	0	20	0.0134	-0.338837	0.660067	-0.0239179	-0.379364	1.41315	1.04973	-0.996578	-0.0950071	0.109956	0.557087	0.170083
Q99969	RARR2_HUMAN	Retinoic acid receptor responder protein 2 (Chemerin) (RAR-responsive protein TIG2) (Tazarotene-induced gene 2 protein)	reviewed	Evidence at protein level	RARRES2	Homo sapiens (Human)	163	18618	1.92943e+09	9.28543	8	0	8	0.0429	8	0	8	0.0368	8	0	8	0.0736	9	0	9	0.0429	8	0	8	0.0368	8	0	8	0.0736	8	0	8	0.0736	-0.224562	0.753413	-0.18337	0.746437	1.61944	0.864366	0.0222569	0.143507	-0.0478358	0.0674351	0.380693
P54652	HSP72_HUMAN	Heat shock-related 70 kDa protein 2 (Heat shock 70 kDa protein 2)	reviewed	Evidence at protein level	HSPA2	Homo sapiens (Human)	639	70021	3.68079e+08	8.56594	3	0	3	0.025	4	0	4	0.011	7	0	7	0.0172	8	0	8	0.025	13	0	13	0.0188	2	0	2	0.011	4	0	4	0.0203	0.451782	-0.744444	0.252799	-0.0112946	-1.13411	0.600937	-0.260107	1.07365	1.17463	0.738797	-0.694283
Q9BZZ5	API5_HUMAN	Apoptosis inhibitor 5 (API-5) (Antiapoptosis clone 11 protein) (AAC-11) (Cell migration-inducing gene 8 protein) (Fibroblast growth factor 2-interacting factor) (FIF) (Protein XAGL)	reviewed	Evidence at protein level	API5	Homo sapiens (Human)	524	59005	9.81678e+06	6.99197	1	2	3	0.0153					2	0	2	0.021					1	3	4	0.0115					1	1	2	0.0153	-0.888616	-0.19998	0.000332193				-0.409926	0.307278	0.233532
P59666	DEF3_HUMAN	Neutrophil defensin 3 (Defensin, alpha 3) (HNP-3) (HP-3) (HP3) [Cleaved into: HP 3-56; Neutrophil defensin 2 (HNP-2) (HP-2) (HP2)]	reviewed	Evidence at protein level	DEFA3	Homo sapiens (Human)	94	10245	3.49218e+08	8.5431	3	0	3	0.1702	3	0	3	0.0851	3	0	3	0.0957	3	0	3	0.1702	3	0	3	0.0745	3	0	3	0.0851	3	0	3	0.0957	0.623858	0.2621	-0.117596	-0.814869	0.315915	0.529183	-0.842109	0.202638	-0.425871	-0.560741	0.755074
Q07092	COGA1_HUMAN	Collagen alpha-1(XVI) chain	reviewed	Evidence at protein level	COL16A1	Homo sapiens (Human)	1604	157751	2.706e+07	7.43233	5	0	5	0.0069					3	0	3	0.0069	3	0	3	0.0143	1	0	1	0.0069					2	0	2	0.0062	-0.863701	0.139853	-0.0564728				0.0279042	-0.253463	-0.158124	-0.697937	1.15005
Q99674	CGRE1_HUMAN	Cell growth regulator with EF hand domain protein 1 (Cell growth regulatory gene 11 protein) (Hydrophobestin)	reviewed	Evidence at transcript level	CGREF1	Homo sapiens (Human)	301	31905	5.08567e+07	7.70635	8	0	8	0.0233	9	1	10	0.0332	7	0	7	0.0565	10	0	10	0.0565	5	0	5	0.0233	6	0	6	0.0565	9	0	9	0.0233	-1.36498	1.4467	-0.0641132	-0.167093	0.855396	0.303292	-1.30419	-0.18636	-0.252799	0.38634	0.320234
Q13361	MFAP5_HUMAN	Microfibrillar-associated protein 5 (MFAP-5) (MP25) (Microfibril-associated glycoprotein 2) (MAGP-2)	reviewed	Evidence at protein level	MFAP5	Homo sapiens (Human)	173	19612	1.23655e+08	8.09221	5	0	5	0.0694	2	4	6	0.0462	5	0	5	0.0347	5	0	5	0.0694	2	3	5	0.0694	4	0	4	0.0462	3	0	3	0.0347	-1.06003	-0.0783975	0.254792	-0.572368	0.00365412	0.283693	0.020596	-0.311929	-0.134206	0.15148	0.191011
Q96RY7	IF140_HUMAN	Intraflagellar transport protein 140 homolog (WD and tetratricopeptide repeats protein 2)	reviewed	Evidence at protein level	IFT140	Homo sapiens (Human)	1462	165193	2.04925e+08	8.3116									4	0	4	0.0103																							-0.397967	0.250473	-0.182706
Q6DD88	ATLA3_HUMAN	Atlastin-3 (EC 3.6.5.-)	reviewed	Evidence at protein level	ATL3	Homo sapiens (Human)	541	60542	1.45998e+07	7.16435	4	0	4	0.0185	3	0	3	0.0129	3	0	3	0.0185	3	0	3	0.0203	5	0	5	0.0111	2	0	2	0.0129	4	0	4	0.0148	0.0494967	-1.55068	0.304953	0.198651	-1.39455	-0.656745	1.63638	1.60914	0.615553	0.0867023	0.226555
P12883	MYH7_HUMAN	Myosin-7 (Myosin heavy chain 7) (Myosin heavy chain slow isoform) (MyHC-slow) (Myosin heavy chain, cardiac muscle beta isoform) (MyHC-beta)	reviewed	Evidence at protein level	MYH7	Homo sapiens (Human)	1935	223097	1.35787e+07	7.13286	1	0	1	0.0078					1	0	1	0.0031																	-0.896588	-0.017274	-0.0717536				-0.250473	-0.174069	0.748763
O43261	LEU1_HUMAN	Leukemia-associated protein 1 (Deleted in lymphocytic leukemia 1) (HBV X-transactivated gene 6 protein) (HBV XAg-transactivated protein 6)	reviewed	Evidence at protein level	DLEU1	Homo sapiens (Human)	78	8962	1.18788e+06	6.07477																									2	0	2	0.2179
P02766	TTHY_HUMAN	Transthyretin (ATTR) (Prealbumin) (TBPA)	reviewed	Evidence at protein level	TTR	Homo sapiens (Human)	147	15887	8.72792e+09	9.94091	8	0	8	0.0408	10	0	10	0.0884	11	0	11	0.0884	11	0	11	0.0884	7	0	7	0.1565	8	0	8	0.0408	7	0	7	0.0884	-0.139521	0.673023	0.149487	0.506594	0.0345481	0.046507	-0.336179	-0.169418	0.184035	0.612231	0.251138
Q9HB71	CYBP_HUMAN	Calcyclin-binding protein (CacyBP) (hCacyBP) (S100A6-binding protein) (Siah-interacting protein)	reviewed	Evidence at protein level	CACYBP	Homo sapiens (Human)	228	26210	2.51587e+10	10.4007	1	1	2	0.0307					1	0	1	0.0307					1	0	1	0.0307									-0.0850414	-0.394313	-0.419227				0.584327	1.2238	-0.158124
Q15942	ZYX_HUMAN	Zyxin (Zyxin-2)	reviewed	Evidence at protein level	ZYX	Homo sapiens (Human)	572	61277	1.24249e+07	7.09429	3	0	3	0.0105	2	0	2	0.0105	1	2	3	0.0332	2	0	2	0.0105	3	0	3	0.0105					2	0	2	0.0105	0.698601	-0.0162774	0.0199316	0.176062	-0.584659	-0.106966	-0.0651098	0.834801	0.0976647	0.651098	0.555426
O75019	LIRA1_HUMAN	Leukocyte immunoglobulin-like receptor subfamily A member 1 (CD85 antigen-like family member I) (Leukocyte immunoglobulin-like receptor 6) (LIR-6) (CD antigen CD85i)	reviewed	Evidence at transcript level	LILRA1	Homo sapiens (Human)	489	53275	2.65774e+07	7.42451									1	0	1	0.0123																							0.454108	0.0245823	-0.146829
Q13363	CTBP1_HUMAN	C-terminal-binding protein 1 (CtBP1) (EC 1.1.1.-)	reviewed	Evidence at protein level	CTBP1	Homo sapiens (Human)	440	47535	2.28418e+06	6.35873																	1	2	3	0.0182
P17661	DESM_HUMAN	Desmin	reviewed	Evidence at protein level	DES	Homo sapiens (Human)	470	53536	5.09994e+09	9.70757	7	0	7	0.0128	8	0	8	0.0191	11	0	11	0.0447	9	0	9	0.0213	18	0	18	0.0319	3	0	3	0.0128	12	0	12	0.0149	0.852739	0.265422	-0.018935	-0.308607	1.03013	0.044846	-0.752749	1.39554	0.71953	1.0391	-0.375378
Q5THJ4	VP13D_HUMAN	Vacuolar protein sorting-associated protein 13D	reviewed	Evidence at protein level	VPS13D	Homo sapiens (Human)	4388	491916	7.44002e+08	8.87157																	5	0	5	0.0021
Q13126	MTAP_HUMAN	S-methyl-5'-thioadenosine phosphorylase (EC 2.4.2.28) (5'-methylthioadenosine phosphorylase) (MTA phosphorylase) (MTAP) (MTAPase)	reviewed	Evidence at protein level	MTAP	Homo sapiens (Human)	283	31236	2.5684e+06	6.40966																	2	0	2	0.0318
Q27J81	INF2_HUMAN	Inverted formin-2 (HBEBP2-binding protein C)	reviewed	Evidence at protein level	INF2	Homo sapiens (Human)	1249	135624	3.95305e+06	6.59693													3	0	3	0.0064	4	0	4	0.0072																		0.36209	0.528519
B2RXH8	HNRC2_HUMAN	Heterogeneous nuclear ribonucleoprotein C-like 2 (hnRNP C-like-2)	reviewed	Evidence at protein level	HNRNPCL2	Homo sapiens (Human)	293	32072			1	0	1	0.0307	1	0	1	0.0205	1	0	1	0.0307	1	1	2	0.0256	1	0	1	0.0358	1	0	1	0.0256					-2.50905	0.586985	-0.0767365	-0.220244	0.180381	0.655084	-0.275056	0.074079	0.439491	0.0315583	0.442481
P20962	PTMS_HUMAN	Parathymosin	reviewed	Evidence at protein level	PTMS	Homo sapiens (Human)	102	11530	7.73378e+07	7.88839	3	0	3	0.1078	2	0	2	0.1078	4	0	4	0.0588	4	0	4	0.1078	4	0	4	0.1176	2	0	2	0.1078	4	0	4	0.0588	-0.572036	-0.611567	0.441816	-1.99581	0	0.136863	0.979304	1.38923	0.711557	1.4188	-1.3012
P16035	TIMP2_HUMAN	Metalloproteinase inhibitor 2 (CSC-21K) (Tissue inhibitor of metalloproteinases 2) (TIMP-2)	reviewed	Evidence at protein level	TIMP2	Homo sapiens (Human)	220	24399	1.19127e+09	9.07601	6	0	6	0.0318	9	0	9	0.0591	9	0	9	0.0636	10	0	10	0.0273	8	0	8	0.0273	9	0	9	0.0409	8	0	8	0.0409	-0.278378	2.09547	-0.261768	0.148822	0.391988	0.194997	-1.00787	0.209946	-0.126233	0.389662	1.28459
Q8IX05	CD302_HUMAN	CD302 antigen (C-type lectin BIMLEC) (C-type lectin domain family 13 member A) (DEC205-associated C-type lectin 1) (Type I transmembrane C-type lectin receptor DCL-1) (CD antigen CD302)	reviewed	Evidence at protein level	CD302	Homo sapiens (Human)	232	26183															3	0	3	0.0146									1	0	1	0.0196										0.112613	0.303624
P36871	PGM1_HUMAN	Phosphoglucomutase-1 (PGM 1) (EC 5.4.2.2) (Glucose phosphomutase 1)	reviewed	Evidence at protein level	PGM1	Homo sapiens (Human)	562	61449	1.73689e+08	8.23977	2	0	2	0.0214					2	7	9	0.0285	2	3	5	0.0231	3	7	10	0.0267					1	3	4	0.0285	-0.679666	0.394977	0.117264				0.805568	0.972993	0.116267	-0.615221	0.845099
P18077	RL35A_HUMAN	60S ribosomal protein L35a (Cell growth-inhibiting gene 33 protein)	reviewed	Evidence at protein level	RPL35A	Homo sapiens (Human)	110	12538	1.62569e+07	7.21104					2	0	2	0.0545	4	0	4	0.0818	3	0	3	0.0636	7	0	7	0.0818					4	0	4	0.0636				-0.396638	-2.3775	-0.600937	0.732485	0.667375	0.143839	0.667375	-0.346809
P15170	ERF3A_HUMAN	Eukaryotic peptide chain release factor GTP-binding subunit ERF3A (Eukaryotic peptide chain release factor subunit 3a) (eRF3a) (G1 to S phase transition protein 1 homolog)	reviewed	Evidence at protein level	GSPT1	Homo sapiens (Human)	499	55756	1.0382e+06	6.01628																	3	0	3	0.02
P24821	TENA_HUMAN	Tenascin (TN) (Cytotactin) (GMEM) (GP 150-225) (Glioma-associated-extracellular matrix antigen) (Hexabrachion) (JI) (Myotendinous antigen) (Neuronectin) (Tenascin-C) (TN-C)	reviewed	Evidence at protein level	TNC	Homo sapiens (Human)	2201	240853	3.67217e+08	8.56492	1	0	1	0.0059	2	0	2	0.0068	2	34	36	0.0027	1	39	40	0.0073	1	22	23	0.0055	1	40	41	0.0027	0	44	44	0.0077	-1.31714	-0.845431	0.157958	-0.594127	0.406604	0.904063	-0.603927	-0.391323	-0.212936	0.0979969	0.0873667
Q8N9K5	ZN565_HUMAN	Zinc finger protein 565	reviewed	Evidence at transcript level	ZNF565	Homo sapiens (Human)	539	62445	1.23738e+08	8.0925													4	0	4	0.026	3	0	3	0.0167																		-0.481015	0.493639
Q15257	PTPA_HUMAN	Serine/threonine-protein phosphatase 2A activator (EC 5.2.1.8) (PP2A, subunit B', PR53 isoform) (Phosphotyrosyl phosphatase activator) (PTPA) (Serine/threonine-protein phosphatase 2A regulatory subunit 4) (Serine/threonine-protein phosphatase 2A regulatory subunit B')	reviewed	Evidence at protein level	PPP2R4	Homo sapiens (Human)	358	40668	563224	5.75068																	2	0	2	0.0196
A0M8Q6	LAC7_HUMAN	Ig lambda-7 chain C region	reviewed	Predicted	IGLC7	Homo sapiens (Human)	106	11303	1.05202e+10	10.022	1	0	1	0.1792	1	0	1	0.1415	1	0	1	0.0943	1	0	1	0.0943	2	0	2	0.0755	1	0	1	0.066	1	0	1	0.0755	-0.198651	0.977976	-0.258114	-0.477361	0.824835	0.728831	-0.0777331		-0.18337	0.233532	-0.0544796
P01742	HV169_HUMAN	Immunoglobulin heavy variable 1-69 (Ig heavy chain V-I region EU) (Ig heavy chain V-I region SIE) (Ig heavy chain V-I region WOL)	reviewed	Evidence at protein level	IGHV1-69	Homo sapiens (Human)	117	12659	1.94924e+08	8.28987	3	0	3	0.1111	2	0	2	0.0598	2	0	2	0.094	3	0	3	0.0598	1	0	1	0.0598	2	0	2	0.0598	3	0	3	0.094	-1.23742	0.837126	-0.0142843	0.176727	0.196326	0.900243	-0.0142843	0.347474	-0.252467	-0.293658	-0.409262
P02655	APOC2_HUMAN	Apolipoprotein C-II (Apo-CII) (ApoC-II) (Apolipoprotein C2) [Cleaved into: Proapolipoprotein C-II (ProapoC-II)]	reviewed	Evidence at protein level	APOC2	Homo sapiens (Human)	101	11284	2.95886e+09	9.47112	4	0	4	0.0891	4	0	4	0.0891	3	0	3	0.1089	4	0	4	0.2079	4	0	4	0.1089	4	0	4	0.0891	3	0	3	0.0891	0.0687639	-0.142511	-1.6005	-0.217254	1.39255	1.10188	-0.0687639	0.906554	-0.55908	-0.539813	-1.19656
Q9UNA0	ATS5_HUMAN	A disintegrin and metalloproteinase with thrombospondin motifs 5 (ADAM-TS 5) (ADAM-TS5) (ADAMTS-5) (EC 3.4.24.-) (A disintegrin and metalloproteinase with thrombospondin motifs 11) (ADAM-TS 11) (ADAMTS-11) (ADMP-2) (Aggrecanase-2)	reviewed	Evidence at protein level	ADAMTS5	Homo sapiens (Human)	930	101718	2.21238e+07	7.34486	5	0	5	0.0086	2	0	2	0.0086	4	0	4	0.0086	7	0	7	0.0086	4	0	4	0.0086	2	0	2	0.0086	5	0	5	0.0075	-1.0195	0.847756	-0.0109624	-0.698269	1.06003	1.20819	-0.776002	-0.267415	-0.0943428	0.572036	0.242169
P17980	PRS6A_HUMAN	26S protease regulatory subunit 6A (26S proteasome AAA-ATPase subunit RPT5) (Proteasome 26S subunit ATPase 3) (Proteasome subunit P50) (Tat-binding protein 1) (TBP-1)	reviewed	Evidence at protein level	PSMC3	Homo sapiens (Human)	439	49204	8.28343e+06	6.91821					4	0	4	0.0159									4	0	4	0.0342					2	0	2	0.0159				-0.29233	-0.885294	0.122579
Q96QK1	VPS35_HUMAN	Vacuolar protein sorting-associated protein 35 (hVPS35) (Maternal-embryonic 3) (Vesicle protein sorting 35)	reviewed	Evidence at protein level	VPS35	Homo sapiens (Human)	796	91707	2.75654e+07	7.44036	6	0	6	0.0239	2	0	2	0.0088	10	0	10	0.0075	7	0	7	0.0188	17	0	17	0.0088					6	0	6	0.0126	0.618543	-1.41846	0.0979969	0.141514	-0.9514	0.284357	0.0734146	0.877653	0.241836	0.0873667	0.237186
P17931	LEG3_HUMAN	Galectin-3 (Gal-3) (35 kDa lectin) (Carbohydrate-binding protein 35) (CBP 35) (Galactose-specific lectin 3) (Galactoside-binding protein) (GALBP) (IgE-binding protein) (L-31) (Laminin-binding protein) (Lectin L-29) (Mac-2 antigen)	reviewed	Evidence at protein level	LGALS3	Homo sapiens (Human)	250	26152	1.43825e+08	8.15784	4	0	4	0.044	4	0	4	0.024	9	0	9	0.06	7	0	7	0.028	6	0	6	0.028	5	0	5	0.056	6	0	6	0.028	0.239179	0.0671029	0.125901	-0.684317	-1.56263	0.364748	0.438827	0.777996	-0.253463	-0.0621201	0.235857
Q9Y6C2	EMIL1_HUMAN	EMILIN-1 (Elastin microfibril interface-located protein 1) (Elastin microfibril interfacer 1)	reviewed	Evidence at protein level	EMILIN1	Homo sapiens (Human)	1016	106667	2.51578e+08	8.40067	8	3	11	0.0128	9	0	9	0.0128	9	4	13	0.0069	8	6	14	0.0128	3	3	6	0.0069	3	4	7	0.0177	8	5	13	0.0059	-0.0893599	-0.149487	0.0093014	-0.824503	0.26808	0.606252	-0.700262	-0.3302	0.017274	0.231871	1.19556
O14964	HGS_HUMAN	Hepatocyte growth factor-regulated tyrosine kinase substrate (Hrs) (Protein pp110)	reviewed	Evidence at protein level	HGS	Homo sapiens (Human)	777	86192	1.51681e+06	6.18093													3	0	3	0.0167	2	0	2	0.0154																		0.266086	0.4757
Q9NR45	SIAS_HUMAN	Sialic acid synthase (N-acetylneuraminate synthase) (EC 2.5.1.56) (N-acetylneuraminate-9-phosphate synthase) (EC 2.5.1.57) (N-acetylneuraminic acid phosphate synthase) (N-acetylneuraminic acid synthase)	reviewed	Evidence at protein level	NANS	Homo sapiens (Human)	359	40308	5.63102e+06	6.75059	3	0	3	0.0195					5	0	5	0.0334					1	0	1	0.0223									-0.794273	-0.980301	0.130552				0.333189	1.37129	0.873667
P43652	AFAM_HUMAN	Afamin (Alpha-albumin) (Alpha-Alb)	reviewed	Evidence at protein level	AFM	Homo sapiens (Human)	599	69069	1.07563e+09	9.03166	27	0	27	0.0134	33	0	33	0.0134	30	0	30	0.0134	32	0	32	0.0117	32	0	32	0.0167	29	0	29	0.0267	27	0	27	0.01	-0.759725	0.429857	-0.0993257	-0.531176	0.47271	0.118593	-0.322891	-0.00764043	-0.0680995	0.475036	-0.234196
P05155	IC1_HUMAN	Plasma protease C1 inhibitor (C1 Inh) (C1Inh) (C1 esterase inhibitor) (C1-inhibiting factor) (Serpin G1)	reviewed	Evidence at protein level	SERPING1	Homo sapiens (Human)	500	55154	2.42971e+08	8.38555	6	0	6	0.034	9	0	9	0.012	1	13	14	0.028	11	0	11	0.034	12	0	12	0.014	9	0	9	0.02	11	0	11	0.014	-1.06435	-1.08693	0.0890277	0.257782	0.247151	0.983955	1.07597	0.640468	-0.126233	-1.11218	0.488988
P13489	RINI_HUMAN	Ribonuclease inhibitor (Placental ribonuclease inhibitor) (Placental RNase inhibitor) (Ribonuclease/angiogenin inhibitor 1) (RAI)	reviewed	Evidence at protein level	RNH1	Homo sapiens (Human)	461	49973	8.347e+07	7.92153	11	0	11	0.0239	7	0	7	0.0217	12	0	12	0.0152	11	0	11	0.0304	10	0	10	0.013	6	0	6	0.0325	8	0	8	0.0152	-0.161446	-1.8553	0.450121	0.258778	-0.830814	0.323556	0.345813	0.557087	-0.106302	-0.0298974	1.01219
P50876	R144A_HUMAN	E3 ubiquitin-protein ligase RNF144A (EC 2.3.2.-) (RING finger protein 144A) (UbcM4-interacting protein 4) (Ubiquitin-conjugating enzyme 7-interacting protein 4)	reviewed	Evidence at protein level	RNF144A	Homo sapiens (Human)	292	32890	2.23674e+07	7.34962																					4	0	4	0.0514
P35241	RADI_HUMAN	Radixin	reviewed	Evidence at protein level	RDX	Homo sapiens (Human)	583	68564	6.80027e+07	7.83253													0	2	2	0.012									0	1	1	0.0103										-0.138524	0.190679
Q14515	SPRL1_HUMAN	SPARC-like protein 1 (High endothelial venule protein) (Hevin) (MAST 9)	reviewed	Evidence at protein level	SPARCL1	Homo sapiens (Human)	664	75208	1.00249e+09	9.00108	6	27	33	0.0136	3	28	31	0.0301	5	28	33	0.0346	5	31	36	0.009	4	28	32	0.009	4	19	23	0.0151	4	23	27	0.0196	-1.02083	0.531841	0.236189	-1.06202	1.06534	0.648108	-1.09125	-0.173737	-0.129223	0.777996	0.666379
Q9TNN7	1C05_HUMAN	HLA class I histocompatibility antigen, Cw-5 alpha chain (MHC class I antigen Cw*5)	reviewed	Evidence at protein level	HLA-C	Homo sapiens (Human)	366	40912	9.91561e+07	7.99632																	1	0	1	0.0164					1	0	1	0.0191
Q5VUA4	ZN318_HUMAN	Zinc finger protein 318 (Endocrine regulatory protein)	reviewed	Evidence at protein level	ZNF318	Homo sapiens (Human)	2279	251112	3.6046e+07	7.55686					1	0	1	0.0026	2	0	2	0.0026	2	0	2	0.0031									1	0	1	0.0026				0.985284	-0.317244	-1.79716	-0.834468	0.182706	0.563731	1.59419	-0.672358
P23497	SP100_HUMAN	Nuclear autoantigen Sp-100 (Nuclear dot-associated Sp100 protein) (Speckled 100 kDa)	reviewed	Evidence at protein level	SP100	Homo sapiens (Human)	879	100417	6.39626e+07	7.80593					4	0	4	0.0228	3	0	3	0.0228	3	0	3	0.0228	3	0	3	0.0068	3	0	3	0.0239	4	3	7	0.0068				-0.832807	-0.666711	0.241504	-0.771684	-0.172076	0.307278	0.149155	0.632163
O43426	SYNJ1_HUMAN	Synaptojanin-1 (EC 3.1.3.36) (Synaptic inositol 1,4,5-trisphosphate 5-phosphatase 1)	reviewed	Evidence at protein level	SYNJ1	Homo sapiens (Human)	1573	173103	4.35401e+07	7.63889																									3	0	3	0.0038
Q96RP7	G3ST4_HUMAN	Galactose-3-O-sulfotransferase 4 (Gal3ST-4) (EC 2.8.2.-) (Beta-galactose-3-O-sulfotransferase 4) (Gal-beta-1,3-GalNAc 3'-sulfotransferase)	reviewed	Evidence at protein level	GAL3ST4	Homo sapiens (Human)	486	54166	2.59811e+06	6.41466	1	0	1	0.0267									1	0	1	0.0267													-0.840448	1.04109	-0.94841							-0.134538	0.553433
Q16270	IBP7_HUMAN	Insulin-like growth factor-binding protein 7 (IBP-7) (IGF-binding protein 7) (IGFBP-7) (IGFBP-rP1) (MAC25 protein) (PGI2-stimulating factor) (Prostacyclin-stimulating factor) (Tumor-derived adhesion factor) (TAF)	reviewed	Evidence at protein level	IGFBP7	Homo sapiens (Human)	282	29130	1.40155e+08	8.14661	10	0	10	0.039	8	0	8	0.0248	11	0	11	0.0603	1	11	12	0.0567	7	0	7	0.0603	1	6	7	0.0567	8	0	8	0.0496	0.39996	0.984952	-0.164103	0.67269	0.691625	0.0900243	-0.928147	-0.00664386	0.0305617	0.302295	0.297977
Q9Y3M8	STA13_HUMAN	StAR-related lipid transfer protein 13 (46H23.2) (Deleted in liver cancer 2 protein) (DLC-2) (Rho GTPase-activating protein) (START domain-containing protein 13) (StARD13)	reviewed	Evidence at protein level	STARD13	Homo sapiens (Human)	1113	124967	2.95489e+07	7.47054													2	0	2	0.0054																						-1.05372	0.857722
O14818	PSA7_HUMAN	Proteasome subunit alpha type-7 (EC 3.4.25.1) (Proteasome subunit RC6-1) (Proteasome subunit XAPC7)	reviewed	Evidence at protein level	PSMA7	Homo sapiens (Human)	248	27887	6.06887e+06	6.78311	3	0	3	0.0282	1	3	4	0.0444	1	3	4	0.0282					1	3	4	0.0363									0.467395	0.313258	0.0372056	-0.994917	-1.10155	-0.065442	0.700262	0.61954	0.603927
P13667	PDIA4_HUMAN	Protein disulfide-isomerase A4 (EC 5.3.4.1) (Endoplasmic reticulum resident protein 70) (ER protein 70) (ERp70) (Endoplasmic reticulum resident protein 72) (ER protein 72) (ERp-72) (ERp72)	reviewed	Evidence at protein level	PDIA4	Homo sapiens (Human)	645	72932	8.74165e+07	7.94159	9	0	9	0.0155	17	0	17	0.0093	15	0	15	0.0093	13	0	13	0.0093	16	0	16	0.0124	3	0	3	0.0186	14	0	14	0.0388	0.760057	-0.191675	0.152809	-0.691625	0.805235	-0.83015	-0.0793941	0.0850414	0.356443	0.885626	-0.433512
Q05315	LEG10_HUMAN	Galectin-10 (Gal-10) (Charcot-Leyden crystal protein) (CLC) (Eosinophil lysophospholipase) (Lysolecithin acylhydrolase)	reviewed	Evidence at protein level	CLC	Homo sapiens (Human)	142	16453	5.42826e+07	7.73466	3	0	3	0.0423	3	0	3	0.0423	3	0	3	0.0423	4	0	4	0.0493	4	0	4	0.0423									-0.999236	-0.998904	-0.449789	-0.269076	0.226888	1.26134	0.0940106	0.49995	0.580673	0.317244	0.0787297
O76003	GLRX3_HUMAN	Glutaredoxin-3 (PKC-interacting cousin of thioredoxin) (PICOT) (PKC-theta-interacting protein) (PKCq-interacting protein) (Thioredoxin-like protein 2)	reviewed	Evidence at protein level	GLRX3	Homo sapiens (Human)	335	37432	2.15899e+06	6.33425	2	0	2	0.0269																									-0.284689	-0.247484	0.183703
P10768	ESTD_HUMAN	S-formylglutathione hydrolase (FGH) (EC 3.1.2.12) (Esterase D) (Methylumbelliferyl-acetate deacetylase) (EC 3.1.1.56)	reviewed	Evidence at protein level	ESD	Homo sapiens (Human)	282	31463	4.3294e+06	6.63643	2	0	2	0.0213					1	0	1	0.0426													2	0	2	0.0284	-0.182374	-0.957712	0.0298974				0.0468392	0.8059	0.453443
O75382	TRIM3_HUMAN	Tripartite motif-containing protein 3 (Brain-expressed RING finger protein) (RING finger protein 22) (RING finger protein 97)	reviewed	Evidence at protein level	TRIM3	Homo sapiens (Human)	744	80830	9.32588e+06	6.96969													3	2	5	0.0188																						-0.171079	0.292662
P49908	SEPP1_HUMAN	Selenoprotein P (SeP)	reviewed	Evidence at protein level	SEPP1	Homo sapiens (Human)	381	43174	5.52834e+08	8.74259	6	0	6	0.021	8	0	8	0.0341	10	0	10	0.0157	7	0	7	0.021	7	0	7	0.021	8	0	8	0.021	9	0	9	0.0157	-1.08527	0.689964	0.382022	0.053483	0.718865	0.45444	-1.00621	-0.297645	0.257117	0.515895	0.196658
A8MZA4	GG6L6_HUMAN	Golgin subfamily A member 6-like protein 6	reviewed	Inferred from homology	GOLGA6L6	Homo sapiens (Human)	724	90952	8.29727e+07	7.91894									5	0	5	0.0262									4	0	4	0.0193											-0.313258	-0.39697	-0.00664386
Q00839	HNRPU_HUMAN	Heterogeneous nuclear ribonucleoprotein U (hnRNP U) (Scaffold attachment factor A) (SAF-A) (p120) (pp120)	reviewed	Evidence at protein level	HNRNPU	Homo sapiens (Human)	825	90584	4.1652e+07	7.61964	2	0	2	0.0097	1	8	9	0.0097	1	0	1	0.0085	2	0	2	0.0073	2	0	2	0.0085	3	0	3	0.0073	1	0	1	0.0085	0.0486662	-1.36747	-0.00581337	0.00232535	-1.28027	0.35445		1.80098	1.53938	1.20403	-0.639305
P32119	PRDX2_HUMAN	Peroxiredoxin-2 (EC 1.11.1.15) (Natural killer cell-enhancing factor B) (NKEF-B) (PRP) (Thiol-specific antioxidant protein) (TSA) (Thioredoxin peroxidase 1) (Thioredoxin-dependent peroxide reductase 1)	reviewed	Evidence at protein level	PRDX2	Homo sapiens (Human)	198	21892	6.22129e+07	7.79388	2	1	3	0.0404	5	0	5	0.0404	6	0	6	0.0556	2	1	3	0.0404	4	1	5	0.0404	3	0	3	0.0404	2	0	2	0.0354	0.750424	-1.17131	0.104641	0.393316	-3.05551	0.166761	1.22479	2.22137	0.0195994	-0.0478358	0.773013
P50281	MMP14_HUMAN	Matrix metalloproteinase-14 (MMP-14) (EC 3.4.24.80) (MMP-X1) (Membrane-type matrix metalloproteinase 1) (MT-MMP 1) (MTMMP1) (Membrane-type-1 matrix metalloproteinase) (MT1-MMP) (MT1MMP)	reviewed	Evidence at protein level	MMP14	Homo sapiens (Human)	582	65894	4.2862e+07	7.63207	5	0	5	0.0155	3	0	3	0.0103	4	0	4	0.0103	4	0	4	0.012	3	0	3	0.0155	3	0	3	0.012	3	0	3	0.012	1.25801	0.913862	-0.0621201	0.10298	0.752417	1.05637	-0.808557	0.215925	-0.119589	0.873667	0.569046
Q08554	DSC1_HUMAN	Desmocollin-1 (Cadherin family member 1) (Desmosomal glycoprotein 2/3) (DG2/DG3)	reviewed	Evidence at protein level	DSC1	Homo sapiens (Human)	894	99987	6.71602e+07	7.82711					2	11	13	0.0078	1	7	8	0.0168	1	3	4	0.0145	1	2	3	0.0112												-0.59994	-1.70083	-1.13909	1.15902	-0.531841	-0.0860379	-0.689632	1.7573
P63000	RAC1_HUMAN	Ras-related C3 botulinum toxin substrate 1 (Cell migration-inducing gene 5 protein) (Ras-like protein TC25) (p21-Rac1)	reviewed	Evidence at protein level	RAC1	Homo sapiens (Human)	192	21450	4.57079e+07	7.65999	1	2	3	0.0556	2	1	3	0.0312	1	4	5	0.0573	2	3	5	0.0417	2	3	5	0.0417					1	0	1	0.0521	-0.679002	-1.49653	0.179052	0.0584659	-1.44803	-0.0478358	0.594293	0.569711	-0.0156131	-0.3106	0.880311
Q9NQC3	RTN4_HUMAN	Reticulon-4 (Foocen) (Neurite outgrowth inhibitor) (Nogo protein) (Neuroendocrine-specific protein) (NSP) (Neuroendocrine-specific protein C homolog) (RTN-x) (Reticulon-5)	reviewed	Evidence at protein level	RTN4	Homo sapiens (Human)	1192	129931	1.58188e+07	7.19917	1	0	1	0.0109									2	0	2	0.0109	1	1	2	0.0109									1.01119	-0.00265754	-0.143175							-0.0265754	0.331861
P04731	MT1A_HUMAN	Metallothionein-1A (MT-1A) (Metallothionein-IA) (MT-IA)	reviewed	Evidence at protein level	MT1A	Homo sapiens (Human)	61	6120	7.11747e+07	7.85233									4	0	4	0.3607	5	0	5	0.2131	4	0	4	0.2131	4	0	4	0.3607	5	0	5	0.3279							-0.427532	0.0780653	0.0315583	-1.15802	-0.46208
Q16531	DDB1_HUMAN	DNA damage-binding protein 1 (DDB p127 subunit) (DNA damage-binding protein a) (DDBa) (Damage-specific DNA-binding protein 1) (HBV X-associated protein 1) (XAP-1) (UV-damaged DNA-binding factor) (UV-damaged DNA-binding protein 1) (UV-DDB 1) (XPE-binding factor) (XPE-BF) (Xeroderma pigmentosum group E-complementing protein) (XPCe)	reviewed	Evidence at protein level	DDB1	Homo sapiens (Human)	1140	126968	4.27212e+06	6.63064									1	2	3	0.007	2	0	2	0.0088	2	3	5	0.0096					2	0	2	0.0088							-0.302295	-0.308939	0.832143	1.42976	-1.40086
Q9NRN5	OLFL3_HUMAN	Olfactomedin-like protein 3 (HNOEL-iso) (hOLF44)	reviewed	Evidence at transcript level	OLFML3	Homo sapiens (Human)	406	46010	1.10555e+09	9.04358	0	17	17	0.0172	0	17	17	0.0197	0	17	17	0.0493	0	19	19	0.0246	0	17	17	0.0443	0	18	18	0.0172	0	19	19	0.0197	-0.977976	-0.32123	-0.245158	-0.807893	1.15537	0.984287	-0.842773	-0.184367	-0.142843	0.353453	0.0315583
Q5D862	FILA2_HUMAN	Filaggrin-2 (FLG-2) (Intermediate filament-associated and psoriasis-susceptibility protein) (Ifapsoriasin)	reviewed	Evidence at protein level	FLG2	Homo sapiens (Human)	2391	248073	2.38561e+07	7.3776					6	0	6	0.0029	12	0	12	0.0029	2	0	2	0.0029	2	0	2	0.0042												-2.29113	-2.63495	-0.738132	2.71501	-0.470053	0.372388	-0.673023	1.06169
Q6ZMM2	ATL5_HUMAN	ADAMTS-like protein 5 (ADAMTSL-5) (Thrombospondin type-1 domain-containing protein 6)	reviewed	Evidence at protein level	ADAMTSL5	Homo sapiens (Human)	481	53193	53951.1	4.732													1	0	1	0.0249																						0.187357	0.280039
P27918	PROP_HUMAN	Properdin (Complement factor P)	reviewed	Evidence at protein level	CFP	Homo sapiens (Human)	469	51276	3.25715e+08	8.51284	13	0	13	0.0192	12	0	12	0.0192	13	0	13	0.0192	15	0	15	0.0171	14	0	14	0.0299	9	0	9	0.0171	11	0	11	0.0192	0.359433	-0.000664386	0.235525	-1.31814	1.17629	-0.381025	0.287015	-0.534166	0.280039	-0.373053	-1.27562
Q01844	EWS_HUMAN	RNA-binding protein EWS (EWS oncogene) (Ewing sarcoma breakpoint region 1 protein)	reviewed	Evidence at protein level	EWSR1	Homo sapiens (Human)	656	68478	1.11467e+07	7.04715	2	0	2	0.0107	3	0	3	0.0091	1	0	1	0.0107	2	0	2	0.0107	1	0	1	0.0107					2	0	2	0.0107	1.05637	-0.535163	-0.157792	-0.535827	-0.593961	0.1455	1.00023	1.49753	0.98927	0.928811	-0.618211
P03950	ANGI_HUMAN	Angiogenin (EC 3.1.27.-) (Ribonuclease 5) (RNase 5)	reviewed	Evidence at protein level	ANG	Homo sapiens (Human)	147	16550	6201464091	9.79249	12	0	12	0.0476	13	0	13	0.068	13	0	13	0.0612	13	0	13	0.068	13	0	13	0.0408	13	0	13	0.0476	13	0	13	0.068	-0.0867023	1.03677	0.114607	-0.0265754	1.25203	0.894927	-1.12912	-0.624855	-0.132213	0.608909	1.81776
Q8NBS9	TXND5_HUMAN	Thioredoxin domain-containing protein 5 (Endoplasmic reticulum resident protein 46) (ER protein 46) (ERp46) (Thioredoxin-like protein p46)	reviewed	Evidence at protein level	TXNDC5	Homo sapiens (Human)	432	47629	6.71249e+07	7.82688	4	0	4	0.037	1	5	6	0.0185	4	0	4	0.0463	1	6	7	0.0231	1	3	4	0.0208	3	0	3	0.037	2	0	2	0.0208	1.10155	1.20785	0.048168	0.409594	-0.302628	-0.938777	-0.262765	0.252467	0.146497	0.0418563	0.0538152
P49257	LMAN1_HUMAN	Protein ERGIC-53 (ER-Golgi intermediate compartment 53 kDa protein) (Gp58) (Intracellular mannose-specific lectin MR60) (Lectin mannose-binding 1)	reviewed	Evidence at protein level	LMAN1	Homo sapiens (Human)	510	57549	3.06114e+07	7.48588	9	0	9	0.0137	7	0	7	0.0216	6	0	6	0.0118	7	0	7	0.0275	8	0	8	0.0157					5	0	5	0.0157	0.112613	0.339833	-0.128891	-0.20596	0.0478358	-0.67568	-0.571704	0.0215925	0.13487	0.765704	-0.579676
Q99714	HCD2_HUMAN	3-hydroxyacyl-CoA dehydrogenase type-2 (EC 1.1.1.35) (17-beta-hydroxysteroid dehydrogenase 10) (17-beta-HSD 10) (EC 1.1.1.51) (3-hydroxy-2-methylbutyryl-CoA dehydrogenase) (EC 1.1.1.178) (3-hydroxyacyl-CoA dehydrogenase type II) (Endoplasmic reticulum-associated amyloid beta-peptide-binding protein) (Mitochondrial ribonuclease P protein 2) (Mitochondrial RNase P protein 2) (Short chain dehydrogen…	reviewed	Evidence at protein level	HSD17B10	Homo sapiens (Human)	261	26923	5.69434e+06	6.75544													1	0	1	0.0651	1	0	1	0.0651																		0.505597	0.195329
P54920	SNAA_HUMAN	Alpha-soluble NSF attachment protein (SNAP-alpha) (N-ethylmaleimide-sensitive factor attachment protein alpha)	reviewed	Evidence at protein level	NAPA	Homo sapiens (Human)	295	33233	1.44634e+07	7.16027	4	0	4	0.0441	3	0	3	0.0441	6	0	6	0.0203	4	1	5	0.0441	3	0	3	0.0339					2	0	2	0.0339	-0.568714	-0.915191	-0.178388	-0.948078	-1.00953	0.740458	0.183038	0.818855	0.257117	0.520878	0.0684317
P51884	LUM_HUMAN	Lumican (Keratan sulfate proteoglycan lumican) (KSPG lumican)	reviewed	Evidence at protein level	LUM	Homo sapiens (Human)	338	38429	7.50001e+09	9.87506	14	0	14	0.0237	14	0	14	0.0266	14	0	14	0.0414	14	0	14	0.0266	14	0	14	0.0296	13	0	13	0.0414	14	0	14	0.0266	-1.0876	0.71654	0.114274	-0.0471714	0.528851	0.709896	-0.966349	0.0634488	-0.290669	0.648773	0.3302
P47989	XDH_HUMAN	Xanthine dehydrogenase/oxidase [Includes: Xanthine dehydrogenase (XD) (EC 1.17.1.4); Xanthine oxidase (XO) (EC 1.17.3.2) (Xanthine oxidoreductase) (XOR)]	reviewed	Evidence at protein level	XDH	Homo sapiens (Human)	1333	146424	3.08104e+07	7.4887																					3	0	3	0.0143
P68036	UB2L3_HUMAN	Ubiquitin-conjugating enzyme E2 L3 (EC 2.3.2.23) (E2 ubiquitin-conjugating enzyme L3) (L-UBC) (UbcH7) (Ubiquitin carrier protein L3) (Ubiquitin-conjugating enzyme E2-F1) (Ubiquitin-protein ligase L3)	reviewed	Evidence at protein level	UBE2L3	Homo sapiens (Human)	154	17862	6.41012e+09	9.80687					1	0	1	0.0455	1	0	1	0.0455																				-0.451118	-1.65233	0.109956	1.67027	1.13809	-0.0966681
Q02985	FHR3_HUMAN	Complement factor H-related protein 3 (FHR-3) (DOWN16) (H factor-like protein 3)	reviewed	Evidence at protein level	CFHR3	Homo sapiens (Human)	330	37323	4.74271e+09	9.67603	3	0	3	0.0212	3	0	3	0.0424	3	0	3	0.0212	3	0	3	0.0303	3	0	3	0.0303	3	0	3	0.0303	3	0	3	0.0303	0.104641	0.879314	-0.00199316	-0.443145	0.77268	0.917849	-0.163107	0.160449	0.196326	0.24084	0.418895
P09525	ANXA4_HUMAN	Annexin A4 (35-beta calcimedin) (Annexin IV) (Annexin-4) (Carbohydrate-binding protein p33/p41) (Chromobindin-4) (Endonexin I) (Lipocortin IV) (P32.5) (PP4-X) (Placental anticoagulant protein II) (PAP-II) (Protein II)	reviewed	Evidence at protein level	ANXA4	Homo sapiens (Human)	319	35883	3.01181e+07	7.47883	0	1	1	0.0219	5	0	5	0.0502	1	2	3	0.0502	1	4	5	0.0251	4	0	4	0.0219	2	0	2	0.0188					3.95775	1.80846	-0.315251	-0.63017	-1.78255	-1.98718	1.08029	0.275388	0.119922	0.191343	0.521543
P09382	LEG1_HUMAN	Galectin-1 (Gal-1) (14 kDa laminin-binding protein) (HLBP14) (14 kDa lectin) (Beta-galactoside-binding lectin L-14-I) (Galaptin) (HBL) (HPL) (Lactose-binding lectin 1) (Lectin galactoside-binding soluble 1) (Putative MAPK-activating protein PM12) (S-Lac lectin 1)	reviewed	Evidence at protein level	LGALS1	Homo sapiens (Human)	135	14716	9.52307e+08	8.97878	8	0	8	0.0593	8	0	8	0.0741	8	0	8	0.1111	8	0	8	0.1111	8	0	8	0.0593	7	0	7	0.0593	8	0	8	0.0593	0.190014	0.776335	-0.0979969	-0.439823	0.152144	0.495964	-0.61057	0.336511	0.149155	0.757732	0.293991
Q01995	TAGL_HUMAN	Transgelin (22 kDa actin-binding protein) (Protein WS3-10) (Smooth muscle protein 22-alpha) (SM22-alpha)	reviewed	Evidence at protein level	TAGLN	Homo sapiens (Human)	201	22611	7.84825e+07	7.89477	8	0	8	0.0398	11	0	11	0.0896	8	0	8	0.0348	11	0	11	0.0896	10	0	10	0.0299	5	0	5	0.0398	8	0	8	0.0547	-1.067	-1.83038	-0.0953393	0.299638	-0.115935	1.27961	0.597947	1.10354	0.332857	-0.0159453	0.358768
Q8TE58	ATS15_HUMAN	A disintegrin and metalloproteinase with thrombospondin motifs 15 (ADAM-TS 15) (ADAM-TS15) (ADAMTS-15) (EC 3.4.24.-)	reviewed	Evidence at transcript level	ADAMTS15	Homo sapiens (Human)	950	103287	2.30542e+07	7.36275	5	0	5	0.0137	2	0	2	0.0137	5	0	5	0.0074	2	0	2	0.0137									5	0	5	0.0253	-0.618543	0.507923	-0.157459	-0.223566	0.608909	0.562402	-0.777663	-0.0651098	-0.276717	0.527522	1.25037
Q01082	SPTB2_HUMAN	Spectrin beta chain, non-erythrocytic 1 (Beta-II spectrin) (Fodrin beta chain) (Spectrin, non-erythroid beta chain 1)	reviewed	Evidence at protein level	SPTBN1	Homo sapiens (Human)	2364	274609	738212377	8.86818	12	0	12	0.0051	1	0	1	0.0038	14	0	14	0.0038	21	0	21	0.0038	1	0	1	0.0051	1	11	12	0.0034	13	0	13	0.0059	0.753081	-0.518553	-0.0973325	0.433013	-1.66711	-0.332359	-0.074079	1.262	0.574361	0.263761	0.591635
P24387	CRHBP_HUMAN	Corticotropin-releasing factor-binding protein (CRF-BP) (CRF-binding protein) (Corticotropin-releasing hormone-binding protein) (CRH-BP)	reviewed	Evidence at protein level	CRHBP	Homo sapiens (Human)	322	36144	4.56346e+07	7.65929	2	0	2	0.028	2	0	2	0.028	3	0	3	0.028	5	0	5	0.028	3	0	3	0.028					2	0	2	0.0342	-0.294655	0.170415	-0.0149487	-1.00721	0.40295	0.331528	-0.132213	-0.0252467	-0.00166096	-0.151148	0.521543
Q9BXJ1	C1QT1_HUMAN	Complement C1q tumor necrosis factor-related protein 1 (G protein-coupled receptor-interacting protein) (GIP)	reviewed	Evidence at protein level	C1QTNF1	Homo sapiens (Human)	281	31743	992569	5.99676	2	0	2	0.0285																									-0.0867023	0.339833	0.108959
Q8WXX0	DYH7_HUMAN	Dynein heavy chain 7, axonemal (Axonemal beta dynein heavy chain 7) (Ciliary dynein heavy chain 7) (Dynein heavy chain-like protein 2) (hDHC2)	reviewed	Evidence at protein level	DNAH7	Homo sapiens (Human)	4024	461159	6.57713e+07	7.81804					7	0	7	0.002					6	0	6	0.002																-0.445803	0.0943428	0.0989935				0.0581337	-0.420224
P55084	ECHB_HUMAN	Trifunctional enzyme subunit beta, mitochondrial (TP-beta) [Includes: 3-ketoacyl-CoA thiolase (EC 2.3.1.16) (Acetyl-CoA acyltransferase) (Beta-ketothiolase)]	reviewed	Evidence at protein level	HADHB	Homo sapiens (Human)	474	51294	8.48205e+06	6.9285	1	2	3	0.0127	1	3	4	0.0232					2	0	2	0.0127	1	2	3	0.0169	2	0	2	0.0169	1	3	4	0.019	2.67714	0.0587981	-0.362422	-0.204299	-1.11949	-2.53297				1.00389	0.263429
Q00059	TFAM_HUMAN	Transcription factor A, mitochondrial (mtTFA) (Mitochondrial transcription factor 1) (MtTF1) (Transcription factor 6) (TCF-6) (Transcription factor 6-like 2)	reviewed	Evidence at protein level	TFAM	Homo sapiens (Human)	246	29097	5.0893e+06	6.70666					3	0	3	0.0285																								-0.470053	1.03711	-0.203966
P50454	SERPH_HUMAN	Serpin H1 (47 kDa heat shock protein) (Arsenic-transactivated protein 3) (AsTP3) (Cell proliferation-inducing gene 14 protein) (Collagen-binding protein) (Colligin) (Rheumatoid arthritis-related antigen RA-A47)	reviewed	Evidence at protein level	SERPINH1	Homo sapiens (Human)	418	46441	3.82933e+07	7.58312	5	0	5	0.0167	9	0	9	0.0215	5	0	5	0.0263	5	0	5	0.0311	6	0	6	0.0215	5	0	5	0.0191	5	0	5	0.0191	2.12105	0.437498	-0.138192	0.124572	-0.0149487	-2.19613	0.171079	0.406272	0.118925	0.157127	-0.405275
Q9NQ36	SCUB2_HUMAN	Signal peptide, CUB and EGF-like domain-containing protein 2 (Protein CEGP1)	reviewed	Evidence at transcript level	SCUBE2	Homo sapiens (Human)	999	109966	2.44355e+07	7.38802					2	3	5	0.009					2	3	5	0.008	5	0	5	0.012	4	0	4	0.008	4	0	4	0.009				-0.00863701	0.119589	1.21682				-0.00232535	0.414909
P09622	DLDH_HUMAN	Dihydrolipoyl dehydrogenase, mitochondrial (EC 1.8.1.4) (Dihydrolipoamide dehydrogenase) (Glycine cleavage system L protein)	reviewed	Evidence at protein level	DLD	Homo sapiens (Human)	509	54177	4.30576e+06	6.63405	1	2	3	0.0138	2	0	2	0.0196	1	1	2	0.0255																	3.22227	0.612564	-0.240175	-0.923496	-0.823838	-4.8447	0.85141	0.387669	0.664718
Q9NPC4	A4GAT_HUMAN	Lactosylceramide 4-alpha-galactosyltransferase (EC 2.4.1.228) (Alpha-1,4-N-acetylglucosaminyltransferase) (Alpha-1,4-galactosyltransferase) (Alpha4Gal-T1) (CD77 synthase) (Globotriaosylceramide synthase) (Gb3 synthase) (P1/Pk synthase) (UDP-galactose:beta-D-galactosyl-beta1-R 4-alpha-D-galactosyltransferase)	reviewed	Evidence at transcript level	A4GALT	Homo sapiens (Human)	353	40499	5.32071e+06	6.72597					2	0	2	0.0397	3	0	3	0.017	3	0	3	0.0283																-0.532505	0.149155	0.82417	-0.165432	-0.210942	0.162442	-0.215593	0.799588
P01876	IGHA1_HUMAN	Ig alpha-1 chain C region	reviewed	Evidence at protein level	IGHA1	Homo sapiens (Human)	353	37655	6.23863e+09	9.79509	5	0	5	0.0425	5	0	5	0.0283	5	0	5	0.0255	6	0	6	0.0255	4	0	4	0.0567	4	0	4	0.0482	3	0	3	0.0283	-0.328871	0.876989	0.0641132	-0.13022	0.412251	0.459755	-0.13022	-0.0215925	0.074079	-0.157127	-0.303624
Q9UBX5	FBLN5_HUMAN	Fibulin-5 (FIBL-5) (Developmental arteries and neural crest EGF-like protein) (Dance) (Urine p50 protein) (UP50)	reviewed	Evidence at protein level	FBLN5	Homo sapiens (Human)	448	50180	5.48042e+09	9.73881	14	0	14	0.0134	15	0	15	0.0179	17	0	17	0.0134	16	0	16	0.0312	15	0	15	0.0134	15	0	15	0.0379	16	0	16	0.0357	-0.835133	-0.675016	-0.122579	-1.25635	1.03378	0.652427	-0.76803	-0.00697605	-0.109956	0.196658	0.2817
P13798	ACPH_HUMAN	Acylamino-acid-releasing enzyme (AARE) (EC 3.4.19.1) (Acyl-peptide hydrolase) (APH) (Acylaminoacyl-peptidase) (Oxidized protein hydrolase) (OPH)	reviewed	Evidence at protein level	APEH	Homo sapiens (Human)	732	81225	1.73844e+07	7.24016	1	0	1	0.0178	3	0	3	0.0096					4	0	4	0.0096	5	0	5	0.0096									-0.329203	0.19699	0.170747	-1.23775	-1.94898	0.0558084				0.93313	-0.866359
P08697	A2AP_HUMAN	Alpha-2-antiplasmin (Alpha-2-AP) (Alpha-2-plasmin inhibitor) (Alpha-2-PI) (Serpin F2)	reviewed	Evidence at protein level	SERPINF2	Homo sapiens (Human)	491	54566	1.99817e+09	9.30063	3	11	14	0.0224	3	14	17	0.0143	3	15	18	0.0387	3	16	19	0.0122	3	14	17	0.0387	3	11	14	0.0326	3	10	13	0.0183	-0.480019	-0.671362	-0.191011	0.403614	-0.288676	0.316912	0.547122	0.242169	-0.401621	-0.753413	0.766701
P54826	GAS1_HUMAN	Growth arrest-specific protein 1 (GAS-1)	reviewed	Evidence at transcript level	GAS1	Homo sapiens (Human)	345	35693	184030858	8.26489	8	0	8	0.0319	9	0	9	0.0609	9	0	9	0.0609	10	0	10	0.0174	11	0	11	0.0203	6	0	6	0.0493	11	0	11	0.0493	-0.814205	0.00797263	0.108959	-0.863037	0.677341	0.389994	-0.45444	-0.415241	-0.0222569	0.451118	1.11251
P10809	CH60_HUMAN	60 kDa heat shock protein, mitochondrial (60 kDa chaperonin) (Chaperonin 60) (CPN60) (Heat shock protein 60) (HSP-60) (Hsp60) (HuCHA60) (Mitochondrial matrix protein P1) (P60 lymphocyte protein)	reviewed	Evidence at protein level	HSPD1	Homo sapiens (Human)	573	61055	3.6024e+07	7.55659	5	0	5	0.0297	7	3	10	0.014	5	0	5	0.0105	5	2	7	0.014	9	0	9	0.0122	6	2	8	0.014	6	0	6	0.0122	2.71999	0.570043	-0.186028	-0.351128	-0.208285	-1.76062	0.335847	0.988606	0.67269	0.708235	-0.00298974
Q8IZA0	K319L_HUMAN	Dyslexia-associated protein KIAA0319-like protein (Adeno-associated virus receptor) (AAVR)	reviewed	Evidence at protein level	KIAA0319L	Homo sapiens (Human)	1049	115658	7.99268e+07	7.90269									2	0	2	0.0162	4	0	4	0.0076	4	0	4	0.0086	2	0	2	0.0162	4	0	4	0.0067							-0.901903	-0.323224	0.0335515	-0.0192672	0.98927
Q15366	PCBP2_HUMAN	Poly(rC)-binding protein 2 (Alpha-CP2) (Heterogeneous nuclear ribonucleoprotein E2) (hnRNP E2)	reviewed	Evidence at protein level	PCBP2	Homo sapiens (Human)	365	38580	9.42433e+07	7.97425	1	0	1	0.0164	2	0	2	0.0219	1	0	1	0.0164	2	0	2	0.0301	4	0	4	0.0301	2	0	2	0.0356	1	0	1	0.0548	-0.305285	-1.2424	-0.0730824	-0.0249145	-1.04342	0.324552	1.455	1.55499	0.126565	0.738797	-0.418895
Q6UWY5	OLFL1_HUMAN	Olfactomedin-like protein 1	reviewed	Evidence at protein level	OLFML1	Homo sapiens (Human)	402	45951	1.64961e+08	8.21738	8	0	8	0.0224	8	0	8	0.0224	10	0	10	0.0299	14	0	14	0.0224	11	0	11	0.0224	8	0	8	0.0224	11	0	11	0.0274	-1.13012	-0.327542	-0.307611	-1.10919	1.05438	0.87566	-0.917517	-0.0956715	-0.189018	0.74378	-0.65143
Q96KN2	CNDP1_HUMAN	Beta-Ala-His dipeptidase (EC 3.4.13.20) (CNDP dipeptidase 1) (Carnosine dipeptidase 1) (Glutamate carboxypeptidase-like protein 2) (Serum carnosinase)	reviewed	Evidence at protein level	CNDP1	Homo sapiens (Human)	507	56706	4.46295e+07	7.64962	3	0	3	0.0394	6	0	6	0.0178	6	0	6	0.0217	8	0	8	0.0178	10	0	10	0.0178	9	0	9	0.0296	7	0	7	0.0217	-0.536159	0.19699	-0.0501611	-1.06601	-0.0860379	0.32721	-1.08029	-0.178388	-0.0737468	0.24383	-0.625187
P62805	H4_HUMAN	Histone H4	reviewed	Evidence at protein level	HIST1H4A; HIST1H4B; HIST1H4C; HIST1H4D; HIST1H4E; HIST1H4F; HIST1H4H; HIST1H4I; HIST1H4J; HIST1H4K; HIST1H4L; HIST2H4A; HIST2H4B; HIST4H4	Homo sapiens (Human)	103	11367	1.11462e+09	9.04713	6	0	6	0.0971	6	0	6	0.0971	6	0	6	0.1165	7	0	7	0.1262	7	0	7	0.1262	5	0	5	0.1165	6	0	6	0.0971	1.97622	-0.878982	-0.1455	-1.28924	-1.85131	-2.32236	-0.246487	0.630834	0.643125	1.16766	-0.118925
Q06732	ZN33B_HUMAN	Zinc finger protein 33B (Zinc finger protein 11B) (Zinc finger protein KOX2)	reviewed	Evidence at protein level	ZNF33B	Homo sapiens (Human)	778	90683	4.67074e+07	7.66939					5	0	5	0.0116																								-0.0594625	0.341826	0.0876989
Q9UNW1	MINP1_HUMAN	Multiple inositol polyphosphate phosphatase 1 (EC 3.1.3.62) (2,3-bisphosphoglycerate 3-phosphatase) (2,3-BPG phosphatase) (EC 3.1.3.80) (Inositol (1,3,4,5)-tetrakisphosphate 3-phosphatase) (Ins(1,3,4,5)P(4) 3-phosphatase)	reviewed	Evidence at protein level	MINPP1	Homo sapiens (Human)	487	55051	8.368e+07	7.92262	0	5	5	0.0287	0	10	10	0.0205	0	13	13	0.0185	0	8	8	0.0205	0	9	9	0.0205	0	5	5	0.0226	0	7	7	0.0205	-0.189018	-1.41215	-0.0166096	0.683985	-0.938777	0.63017	0.26808	0.303292	-0.245823	-0.941767	0.634488
O43399	TPD54_HUMAN	Tumor protein D54 (hD54) (Tumor protein D52-like 2)	reviewed	Evidence at protein level	TPD52L2	Homo sapiens (Human)	206	22238	2.25801e+06	6.35373									2	0	2	0.0437																							-0.22722	0.360761	-0.504601
Q9UBG0	MRC2_HUMAN	C-type mannose receptor 2 (C-type lectin domain family 13 member E) (Endocytic receptor 180) (Macrophage mannose receptor 2) (Urokinase-type plasminogen activator receptor-associated protein) (UPAR-associated protein) (Urokinase receptor-associated protein) (CD antigen CD280)	reviewed	Evidence at protein level	MRC2	Homo sapiens (Human)	1479	166674	7.08689e+06	6.85046	3	0	3	0.0047	7	0	7	0.0047	3	0	3	0.0047	3	0	3	0.0061	3	0	3	0.0115									-0.435505	0.494967	-0.211275	-0.127562	-0.160449	-0.176062	-0.607913	-0.0684317	-0.0737468	0.170083	0.698601
P27348	1433T_HUMAN	14-3-3 protein theta (14-3-3 protein T-cell) (14-3-3 protein tau) (Protein HS1)	reviewed	Evidence at protein level	YWHAQ	Homo sapiens (Human)	245	27764	6.37433e+08	8.80443	10	0	10	0.049	10	0	10	0.0367	11	0	11	0.0286	9	0	9	0.0286	10	0	10	0.0408	7	0	7	0.049	10	0	10	0.0286	-1.04309	-0.628177	0.183038	-0.501611	-1.12314	0.0657742	-0.196658	0.740126	0.199316	1.00754	-0.485002
Q6FHJ7	SFRP4_HUMAN	Secreted frizzled-related protein 4 (sFRP-4) (Frizzled protein, human endometrium) (FrpHE)	reviewed	Evidence at protein level	SFRP4	Homo sapiens (Human)	346	39827	8.08876e+07	7.90788	6	0	6	0.0202	2	0	2	0.0549	4	0	4	0.0318	6	0	6	0.0202					5	0	5	0.0231	6	0	6	0.0289	-0.360429	0.748763	-0.0790619	-0.497957	1.08561	0.936119	-1.25469	-0.143507	0.0166096	0.570043	0.311929
P52943	CRIP2_HUMAN	Cysteine-rich protein 2 (CRP-2) (Protein ESP1)	reviewed	Evidence at protein level	CRIP2	Homo sapiens (Human)	208	22493	9.90711e+07	7.99595	1	0	1	0.0288									1	1	2	0.0288	2	0	2	0.0288									0.128559	0.359433	-0.533834							0.305617	0.405607
P07954	FUMH_HUMAN	Fumarate hydratase, mitochondrial (Fumarase) (EC 4.2.1.2)	reviewed	Evidence at protein level	FH	Homo sapiens (Human)	510	54637	549668	5.7401					1	2	3	0.0137																								-0.321563	0.273395	0.421553
Q9H1E3	NUCKS_HUMAN	Nuclear ubiquitous casein and cyclin-dependent kinase substrate 1 (P1)	reviewed	Evidence at protein level	NUCKS1	Homo sapiens (Human)	243	27296	1.41847e+08	8.15182	6	0	6	0.0329	1	2	3	0.0329	6	2	8	0.0329	4	0	4	0.0617	4	2	6	0.0988					2	2	4	0.0329	0.26509	1.22646	0.272066	-0.817527	-0.467727	-0.212603	-0.683321	0.694615	0.450453	0.46876	-0.115005
P07355	ANXA2_HUMAN	Annexin A2 (Annexin II) (Annexin-2) (Calpactin I heavy chain) (Calpactin-1 heavy chain) (Chromobindin-8) (Lipocortin II) (Placental anticoagulant protein IV) (PAP-IV) (Protein I) (p36)	reviewed	Evidence at protein level	ANXA2	Homo sapiens (Human)	339	38604	393683753	8.59515	5	10	15	0.0324	5	16	21	0.0295	5	11	16	0.0324	3	13	16	0.0413	3	14	17	0.0206	4	11	15	0.0177	3	12	15	0.0295	3.46045	1.26134	-0.484005	-0.417899	-2.21672	-1.86593	1.92738	0.801249	0.215593	0.692954	-0.470385
Q9HCU0	CD248_HUMAN	Endosialin (Tumor endothelial marker 1) (CD antigen CD248)	reviewed	Evidence at protein level	CD248	Homo sapiens (Human)	757	80859	5.49149e+07	7.73969	8	0	8	0.0185	9	0	9	0.0106	10	0	10	0.0159	4	0	4	0.0159	7	0	7	0.0159	4	0	4	0.0079	7	0	7	0.0092	-0.483008	0.431851	0.185696	-0.498621	-0.025911	0.441484	-0.377371	-0.583663	0.237518	0.451118	-0.0475036
O14950	ML12B_HUMAN	Myosin regulatory light chain 12B (MLC-2A) (MLC-2) (Myosin regulatory light chain 2-B, smooth muscle isoform) (Myosin regulatory light chain 20 kDa) (MLC20) (Myosin regulatory light chain MRLC2) (SHUJUN-1)	reviewed	Evidence at protein level	MYL12B	Homo sapiens (Human)	172	19779	1.66088e+08	8.22034	2	0	2	0.0495	3	0	3	0.0583	2	0	2	0.0496	3	0	3	0.0845	2	0	2	0.073	3	0	3	0.0495	3	0	3	0.0641	0.27871	-0.650766	0.0611235	-0.401953	-0.614557	-0.651762	0.317244	1.08029	0.395309	1.0484	-0.152809
O96000	NDUBA_HUMAN	NADH dehydrogenase [ubiquinone] 1 beta subcomplex subunit 10 (Complex I-PDSW) (CI-PDSW) (NADH-ubiquinone oxidoreductase PDSW subunit)	reviewed	Evidence at protein level	NDUFB10	Homo sapiens (Human)	172	20777	9.67422e+07	7.98562																									2	0	2	0.0872
P19105	ML12A_HUMAN	Myosin regulatory light chain 12A (Epididymis secretory protein Li 24) (HEL-S-24) (MLC-2B) (Myosin RLC) (Myosin regulatory light chain 2, nonsarcomeric) (Myosin regulatory light chain MRLC3)	reviewed	Evidence at protein level	MYL12A	Homo sapiens (Human)	171	19794			2	0	2	0.0495	3	0	3	0.0583	2	0	2	0.0496	3	0	3	0.0845	2	0	2	0.073	3	0	3	0.0495	3	0	3	0.0641	0.27871	-0.650766	0.0611235	-0.401953	-0.614557	-0.651762	0.317244	1.08029	0.395309	1.0484	-0.152809
P20160	CAP7_HUMAN	Azurocidin (Cationic antimicrobial protein CAP37) (Heparin-binding protein) (HBP) (hHBP)	reviewed	Evidence at protein level	AZU1	Homo sapiens (Human)	251	26886	2.05019e+06	6.31179	2	0	2	0.0398																									1.38126	-1.15437	0.149155
Q14204	DYHC1_HUMAN	Cytoplasmic dynein 1 heavy chain 1 (Cytoplasmic dynein heavy chain 1) (Dynein heavy chain, cytosolic)	reviewed	Evidence at protein level	DYNC1H1	Homo sapiens (Human)	4646	532408	1.14913e+08	8.06037	17	0	17	0.0015	20	0	20	0.0028	38	0	38	0.0019	20	0	20	0.0017	71	0	71	0.0015	13	0	13	0.0039	13	0	13	0.0022	-0.881308	-1.36	-0.0282364	0.585324	-1.49985	0.238182	0.752417	1.03544	0.158456	-0.240508	0.983623
Q14315	FLNC_HUMAN	Filamin-C (FLN-C) (FLNc) (ABP-280-like protein) (ABP-L) (Actin-binding-like protein) (Filamin-2) (Gamma-filamin)	reviewed	Evidence at protein level	FLNC	Homo sapiens (Human)	2725	291022	2.95079e+08	8.46994	32	0	32	0.004	33	0	33	0.0037	39	0	39	0.0029	35	0	35	0.0029	64	0	64	0.0055	27	0	27	0.0029	27	0	27	0.0029	-0.150151	-1.70049	-0.0627844	0.514567	-0.37272	0.241172	0.00597947	1.27761	0.390659	-0.117264	0.91054
Q99985	SEM3C_HUMAN	Semaphorin-3C (Semaphorin-E) (Sema E)	reviewed	Evidence at transcript level	SEMA3C	Homo sapiens (Human)	751	85207	3.23554e+07	7.50995	2	0	2	0.0133					4	3	7	0.0107	5	1	6	0.008					1	2	3	0.0093	3	0	3	0.0253	0.617879	0.425207	0.141182				0.272066	0.49231	0.00830482	0.027572	0.511577
Q96BZ4	PLD4_HUMAN	Phospholipase D4 (PLD 4) (EC 3.1.4.4) (Choline phosphatase 4) (Phosphatidylcholine-hydrolyzing phospholipase D4)	reviewed	Evidence at transcript level	PLD4	Homo sapiens (Human)	506	55626	1.47576e+06	6.16902									2	0	2	0.0119																							-0.193668	-0.0308939	-0.152809
Q9UH65	SWP70_HUMAN	Switch-associated protein 70 (SWAP-70)	reviewed	Evidence at protein level	SWAP70	Homo sapiens (Human)	585	68998	2.31783e+06	6.36508									2	0	2	0.0154	2	0	2	0.0171	2	0	2	0.012															0.091353	0.55144	-0.0989935	-0.0933462	0.614225
Q9UKJ3	GPTC8_HUMAN	G patch domain-containing protein 8	reviewed	Evidence at protein level	GPATCH8	Homo sapiens (Human)	1502	164197	5.39579e+07	7.73205					1	3	4	0.0067																								-1.00588	0.90589	0.477693
Q99798	ACON_HUMAN	Aconitate hydratase, mitochondrial (Aconitase) (EC 4.2.1.3) (Citrate hydro-lyase)	reviewed	Evidence at protein level	ACO2	Homo sapiens (Human)	780	85425	2.39104e+07	7.37859					5	0	5	0.0115					2	0	2	0.0077																-0.479354	0.45444	0.197987				-0.628509	-0.0634488
O00300	TR11B_HUMAN	Tumor necrosis factor receptor superfamily member 11B (Osteoclastogenesis inhibitory factor) (Osteoprotegerin)	reviewed	Evidence at protein level	TNFRSF11B	Homo sapiens (Human)	401	46026	7.04167e+06	6.84768					2	0	2	0.02					4	0	4	0.0249	4	0	4	0.0175	3	0	3	0.02								-1.03677	0.947746	0.573365				0.517224	0.131881
P30837	AL1B1_HUMAN	Aldehyde dehydrogenase X, mitochondrial (EC 1.2.1.3) (Aldehyde dehydrogenase 5) (Aldehyde dehydrogenase family 1 member B1)	reviewed	Evidence at protein level	ALDH1B1	Homo sapiens (Human)	517	57206	4.70598e+07	7.67265																	1	0	1	0.0116
O75351	VPS4B_HUMAN	Vacuolar protein sorting-associated protein 4B (EC 3.6.4.6) (Cell migration-inducing gene 1 protein) (Suppressor of K(+) transport growth defect 1) (Protein SKD1)	reviewed	Evidence at protein level	VPS4B	Homo sapiens (Human)	444	49302	7.2503e+06	6.86036													2	0	2	0.027	4	0	4	0.0225																		0.580009	-0.117264
P82987	ATL3_HUMAN	ADAMTS-like protein 3 (ADAMTSL-3) (Punctin-2)	reviewed	Evidence at protein level	ADAMTSL3	Homo sapiens (Human)	1691	188692	5.90974e+07	7.77157													2	7	9	0.0053	2	4	6	0.0077																		0.46806	-0.280371
P62899	RL31_HUMAN	60S ribosomal protein L31	reviewed	Evidence at protein level	RPL31	Homo sapiens (Human)	125	14463	1.09577e+07	7.03972	3	0	3	0.08	1	0	1	0.072	1	2	3	0.064	3	0	3	0.056	4	0	4	0.072					2	0	2	0.072	1.43175	-0.557752	-0.0720858	-0.591303	-2.11873	-0.144504	0.639139	0.956051	-0.125237	0.126898	-0.356443
Q3ZCW2	LEGL_HUMAN	Galectin-related protein (Lectin galactoside-binding-like protein)	reviewed	Evidence at protein level	LGALSL	Homo sapiens (Human)	172	18986	1.8881e+06	6.27603	1	0	1	0.0523																									-0.0176062	-0.177391	-0.18636
P14866	HNRPL_HUMAN	Heterogeneous nuclear ribonucleoprotein L (hnRNP L)	reviewed	Evidence at protein level	HNRNPL	Homo sapiens (Human)	589	64133	3.44383e+07	7.53704	4	5	9	0.017	1	4	5	0.0102	1	6	7	0.0204	3	5	8	0.017	3	10	13	0.017					2	7	9	0.0153	0.275388	-0.464073	-0.00564728	-0.114607	-0.808889	0.415573	0.51058	1.28027	0.667708	1.02448	-0.177059
P49189	AL9A1_HUMAN	4-trimethylaminobutyraldehyde dehydrogenase (TMABADH) (EC 1.2.1.47) (Aldehyde dehydrogenase E3 isozyme) (Aldehyde dehydrogenase family 9 member A1) (EC 1.2.1.3) (Gamma-aminobutyraldehyde dehydrogenase) (EC 1.2.1.19) (R-aminobutyraldehyde dehydrogenase) [Cleaved into: 4-trimethylaminobutyraldehyde dehydrogenase, N-terminally processed]	reviewed	Evidence at protein level	ALDH9A1	Homo sapiens (Human)	494	53802	4.1576e+07	7.61884	2	3	5	0.0142	1	4	5	0.0202	2	7	9	0.0202	2	4	6	0.0142	3	8	11	0.0223	3	0	3	0.0142	2	4	6	0.0425	-0.0631166	-0.611567	0.22423	-0.161778	-0.526858	-0.231206	0.350796	1.04807	0.680331	0.969339	-0.210278
P15907	SIAT1_HUMAN	Beta-galactoside alpha-2,6-sialyltransferase 1 (Alpha 2,6-ST 1) (EC 2.4.99.1) (B-cell antigen CD75) (CMP-N-acetylneuraminate-beta-galactosamide-alpha-2,6-sialyltransferase 1) (ST6Gal I) (ST6GalI) (Sialyltransferase 1)	reviewed	Evidence at protein level	ST6GAL1	Homo sapiens (Human)	406	46605	9.09278e+06	6.9587	1	0	1	0.0246					3	0	3	0.0148	2	0	2	0.0246									2	0	2	0.0148	-0.753745	-0.302295	-0.203966				-0.313258	0.255788	0.0315583	-0.236521	0.532505
P07686	HEXB_HUMAN	Beta-hexosaminidase subunit beta (EC 3.2.1.52) (Beta-N-acetylhexosaminidase subunit beta) (Hexosaminidase subunit B) (Cervical cancer proto-oncogene 7 protein) (HCC-7) (N-acetyl-beta-glucosaminidase subunit beta) [Cleaved into: Beta-hexosaminidase subunit beta chain B; Beta-hexosaminidase subunit beta chain A]	reviewed	Evidence at protein level	HEXB	Homo sapiens (Human)	556	63111	2.73625e+07	7.43716	5	0	5	0.0144	2	0	2	0.0126	4	0	4	0.0126	4	0	4	0.0144	2	0	2	0.0126	3	0	3	0.0126	5	0	5	0.0144	-0.402618	0.359765	-0.119589	-1.07963	0.154137	-0.010298	-0.71654	-0.0511577	-0.263761	0.638475	0.428529
Q9UKX5	ITA11_HUMAN	Integrin alpha-11	reviewed	Evidence at protein level	ITGA11	Homo sapiens (Human)	1188	133470	1.13428e+07	7.05472					3	0	3	0.0076					3	0	3	0.0076									3	0	3	0.0067				-0.28635	0.317244	0.976315				-0.421553	1.00389
O75369	FLNB_HUMAN	Filamin-B (FLN-B) (ABP-278) (ABP-280 homolog) (Actin-binding-like protein) (Beta-filamin) (Filamin homolog 1) (Fh1) (Filamin-3) (Thyroid autoantigen) (Truncated actin-binding protein) (Truncated ABP)	reviewed	Evidence at protein level	FLNB	Homo sapiens (Human)	2602	278164	1.51399e+08	8.18012	0	5	5	0.0035	0	21	21	0.0035	0	8	8	0.0027	0	9	9	0.0054	0	18	18	0.0042	0	10	10	0.0035	0	8	8	0.0031	0.914527	-0.805568	-0.107298	-0.125237	-2.03069	-0.577683	1.38956	1.03445	0.303292	-0.217254	0.791283
Q15166	PON3_HUMAN	Serum paraoxonase/lactonase 3 (EC 3.1.1.2) (EC 3.1.1.81) (EC 3.1.8.1)	reviewed	Evidence at protein level	PON3	Homo sapiens (Human)	354	39607	1.5585e+09	9.19271	6	0	6	0.0452	4	0	4	0.0452	6	0	6	0.0282	2	0	2	0.0198	5	0	5	0.0169	2	0	2	0.0254	7	0	7	0.0282	-0.349467	-1.23343	0.185031	-1.0009	0.270405	0.339501	0.395974	-0.203302	-0.053483	-0.704249	-0.102648
Q9HCD5	NCOA5_HUMAN	Nuclear receptor coactivator 5 (NCoA-5) (Coactivator independent of AF-2) (CIA)	reviewed	Evidence at protein level	NCOA5	Homo sapiens (Human)	579	65536	1.64966e+06	6.21739									6	0	6	0.0138																							-0.546789	0.656081	0.274723
O95989	NUDT3_HUMAN	Diphosphoinositol polyphosphate phosphohydrolase 1 (DIPP-1) (EC 3.6.1.52) (Diadenosine 5',5'''-P1,P6-hexaphosphate hydrolase 1) (EC 3.6.1.-) (Nucleoside diphosphate-linked moiety X motif 3) (Nudix motif 3)	reviewed	Evidence at protein level	NUDT3	Homo sapiens (Human)	172	19471	1.43909e+06	6.15809									1	0	1	0.0523																							0.393981	0.383683	-0.392984
P41218	MNDA_HUMAN	Myeloid cell nuclear differentiation antigen	reviewed	Evidence at protein level	MNDA	Homo sapiens (Human)	407	45836	4.89038e+07	7.68934	3	0	3	0.0221													2	0	2	0.0172					2	0	2	0.0172	-0.291997	-1.40252	-0.190346
P03951	FA11_HUMAN	Coagulation factor XI (FXI) (EC 3.4.21.27) (Plasma thromboplastin antecedent) (PTA) [Cleaved into: Coagulation factor XIa heavy chain; Coagulation factor XIa light chain]	reviewed	Evidence at protein level	F11	Homo sapiens (Human)	625	70109	1.04137e+08	8.01761	1	10	11	0.0144	4	20	24	0.0096	3	18	21	0.0288	2	17	19	0.0176	3	12	15	0.0272	1	9	10	0.0112	3	13	16	0.0144	-0.211607	0.610903	0.0764043	-0.0262432	0.725841	0.568382	-0.27572	-0.492974	0.208285	0.119257	-0.375378
Q9UM47	NOTC3_HUMAN	Neurogenic locus notch homolog protein 3 (Notch 3) [Cleaved into: Notch 3 extracellular truncation; Notch 3 intracellular domain]	reviewed	Evidence at protein level	NOTCH3	Homo sapiens (Human)	2321	243631	3.48042e+07	7.54163	6	0	6	0.0026	9	0	9	0.0039	10	0	10	0.009	10	0	10	0.0065	9	0	9	0.0099	7	0	7	0.0047	13	0	13	0.0056	-0.292662	-1.00721	-0.273727	-0.731821	0.233864	0.88629	-0.663389	-0.216922	0.167757	-0.0737468	0.346145
P25325	THTM_HUMAN	3-mercaptopyruvate sulfurtransferase (MST) (EC 2.8.1.2)	reviewed	Evidence at protein level	MPST	Homo sapiens (Human)	297	33178	1.72723e+07	7.23735	2	0	2	0.0303	2	0	2	0.0202	4	0	4	0.0202	3	0	3	0.0202	2	0	2	0.0303					3	0	3	0.037	-0.683321	-0.746769	-0.0634488	-0.000332193	-0.196326	0.223898	-0.0122911	0.330532	0.117264	0.384347	-0.00996578
P02652	APOA2_HUMAN	Apolipoprotein A-II (Apo-AII) (ApoA-II) (Apolipoprotein A2) [Cleaved into: Proapolipoprotein A-II (ProapoA-II); Truncated apolipoprotein A-II (Apolipoprotein A-II(1-76))]	reviewed	Evidence at protein level	APOA2	Homo sapiens (Human)	100	11175	6.74972e+10	10.8293	5	0	5	0.11	6	0	6	0.08	6	0	6	0.11	5	0	5	0.09	5	0	5	0.09	4	0	4	0.08	4	0	4	0.1	-0.784639	-0.10763	-0.025911	-1.79152	0.759061	1.08594	-0.733814	-0.353785	-0.590639	0.757732	0.893599
Q07020	RL18_HUMAN	60S ribosomal protein L18	reviewed	Evidence at protein level	RPL18	Homo sapiens (Human)	188	21634	1.56409e+07	7.19426	1	0	1	0.0691					2	0	2	0.0319	1	0	1	0.0585	3	0	3	0.0585									0.557752	-0.377703	0.24848				0.341162	0.570375	0.0870345	0.677673	-0.159785
Q9UBW7	ZMYM2_HUMAN	Zinc finger MYM-type protein 2 (Fused in myeloproliferative disorders protein) (Rearranged in atypical myeloproliferative disorder protein) (Zinc finger protein 198)	reviewed	Evidence at protein level	ZMYM2	Homo sapiens (Human)	1377	154911	1.77708e+07	7.24971																									12	0	12	0.0109
P36405	ARL3_HUMAN	ADP-ribosylation factor-like protein 3	reviewed	Evidence at protein level	ARL3	Homo sapiens (Human)	182	20456	2.4552e+06	6.39009					2	0	2	0.044	2	0	2	0.044	2	0	2	0.044																-0.288011	-0.414577	0.212603	-0.0817194	1.05039	0.256453	0.412916	0.0694283
Q15121	PEA15_HUMAN	Astrocytic phosphoprotein PEA-15 (15 kDa phosphoprotein enriched in astrocytes) (Phosphoprotein enriched in diabetes) (PED)	reviewed	Evidence at protein level	PEA15	Homo sapiens (Human)	130	15040	1.05875e+07	7.0248					3	0	3	0.0538	3	0	3	0.1462	4	0	4	0.0846					2	0	2	0.0538	3	0	3	0.0538				-1.0484	0.480019	0.140518	-0.0199316	0.311929	-0.111285	0.874996	0.0664386
P12036	NFH_HUMAN	Neurofilament heavy polypeptide (NF-H) (200 kDa neurofilament protein) (Neurofilament triplet H protein)	reviewed	Evidence at protein level	NEFH	Homo sapiens (Human)	1026	112479	7.05559e+08	8.84853	1	0	1	0.0088					2	0	2	0.0088																	-1.51546	0.835465	-0.513902				0.85141	-0.319237	-0.115935
P11684	UTER_HUMAN	Uteroglobin (Clara cell phospholipid-binding protein) (CCPBP) (Clara cells 10 kDa secretory protein) (CC10) (Secretoglobin family 1A member 1) (Urinary protein 1) (UP-1) (UP1) (Urine protein 1)	reviewed	Evidence at protein level	SCGB1A1	Homo sapiens (Human)	91	9994	1.03627e+08	8.01547	3	0	3	0.1099	3	0	3	0.1099	3	0	3	0.1099	3	0	3	0.0879	2	0	2	0.0769	3	0	3	0.0769	3	0	3	0.1099	0.277381	0.983291	-0.611567	0.943095	0.809554	1.20819	-0.686975	0.263761	-0.725509	0.683321	0.387669
P01034	CYTC_HUMAN	Cystatin-C (Cystatin-3) (Gamma-trace) (Neuroendocrine basic polypeptide) (Post-gamma-globulin)	reviewed	Evidence at protein level	CST3	Homo sapiens (Human)	146	15799	1.67437e+09	9.22385	6	0	6	0.0753	7	0	7	0.0411	6	0	6	0.0411	6	0	6	0.1096	6	0	6	0.0411	6	0	6	0.1164	7	0	7	0.1096	-0.0235857	0.968674	0.00531508	0.366409	0.137196	0.70591	0.299638	0.5923	-0.301631	-0.0840448	1.00256
O60844	ZG16_HUMAN	Zymogen granule membrane protein 16 (Zymogen granule protein 16) (hZG16) (Secretory lectin ZG16)	reviewed	Evidence at protein level	ZG16	Homo sapiens (Human)	167	18147	1751544	6.24342																									1	0	1	0.0958
Q92817	EVPL_HUMAN	Envoplakin (210 kDa cornified envelope precursor protein) (210 kDa paraneoplastic pemphigus antigen) (p210)	reviewed	Evidence at protein level	EVPL	Homo sapiens (Human)	2033	231604	5.20638e+07	7.71654					5	0	5	0.0054	15	0	15	0.0039																				0.111949	-1.29422	-1.06435	1.63406	-0.0338837	-0.135202
P24530	EDNRB_HUMAN	Endothelin B receptor (ET-B) (ET-BR) (Endothelin receptor non-selective type)	reviewed	Evidence at protein level	EDNRB	Homo sapiens (Human)	442	49644	2.77709e+06	6.44359																									2	0	2	0.0294
Q8WWZ8	OIT3_HUMAN	Oncoprotein-induced transcript 3 protein (Liver-specific zona pellucida domain-containing protein)	reviewed	Evidence at protein level	OIT3	Homo sapiens (Human)	545	60022	1.2444e+08	8.09496	3	0	3	0.0183	2	1	3	0.0147	2	1	3	0.0147	2	0	2	0.0183													-0.675016	-0.943095	0.0365412	-0.758064	0.647444	0.0558084	-0.162774	-0.130884	0.259775	0.27871	-0.190346
Q70UQ0	IKIP_HUMAN	Inhibitor of nuclear factor kappa-B kinase-interacting protein (I kappa-B kinase-interacting protein) (IKBKB-interacting protein) (IKK-interacting protein)	reviewed	Evidence at protein level	IKBIP	Homo sapiens (Human)	350	39309	6.4136e+06	6.8071									2	0	2	0.0514																							-0.294987	-0.273395	0.176727
P04792	HSPB1_HUMAN	Heat shock protein beta-1 (HspB1) (28 kDa heat shock protein) (Estrogen-regulated 24 kDa protein) (Heat shock 27 kDa protein) (HSP 27) (Stress-responsive protein 27) (SRP27)	reviewed	Evidence at protein level	HSPB1	Homo sapiens (Human)	205	22783	1.39729e+08	8.14529	7	0	7	0.0829	9	0	9	0.0488	9	0	9	0.039	4	0	4	0.0439	7	0	7	0.0488	3	0	3	0.0488	7	0	7	0.039	0.86503	1.13211	0.0690961	-0.269076	-1.01119	-0.115603	1.26565	0.679666	0.0833804	1.07929	-0.0923496
P02741	CRP_HUMAN	C-reactive protein [Cleaved into: C-reactive protein(1-205)]	reviewed	Evidence at protein level	CRP	Homo sapiens (Human)	224	25039	2.11131e+09	9.32455	3	5	8	0.0312	3	5	8	0.0357	3	5	8	0.0446	3	5	8	0.0312	3	5	8	0.0446	2	4	6	0.0446	3	4	7	0.0268	-1.61512	0.253795	-0.441484	-0.497625	2.19613	0.803574	0.816862	-0.636814	0.517224	-0.335847	0.531841
O95336	6PGL_HUMAN	6-phosphogluconolactonase (6PGL) (EC 3.1.1.31)	reviewed	Evidence at protein level	PGLS	Homo sapiens (Human)	258	27547	7.41912e+06	6.87035									5	0	5	0.062	2	0	2	0.0581	3	0	3	0.062															0.771352	0.975318	-0.342159	-0.818191	0.982294
Q01459	DIAC_HUMAN	Di-N-acetylchitobiase (EC 3.2.1.-)	reviewed	Evidence at protein level	CTBS	Homo sapiens (Human)	385	43760	656920	5.81751									1	0	1	0.026																							-0.159453	-0.166096	-0.0671029
Q14764	MVP_HUMAN	Major vault protein (MVP) (Lung resistance-related protein)	reviewed	Evidence at protein level	MVP	Homo sapiens (Human)	893	99327	4.22888e+07	7.62623	5	0	5	0.0078	9	0	9	0.0078	6	0	6	0.0067	7	0	7	0.0067	16	0	16	0.0078	4	0	4	0.0078	6	0	6	0.0067	0.918181	-0.979304	-0.0783975	-0.0451782	-0.522871	-0.0289008	0.395642	1.12846	0.220908	0.335847	0.0235857
Q9BYX7	ACTBM_HUMAN	Putative beta-actin-like protein 3 (Kappa-actin) (POTE ankyrin domain family member K)	reviewed	Uncertain	POTEKP	Homo sapiens (Human)	375	42016	2.97141e+09	9.47296					1	0	1	0.0347					1	0	1	0.0293					1	0	1	0.016	1	0	1	0.016				0.198983	-0.0169418	-0.495964				-1.35169	-1.15537
P46100	ATRX_HUMAN	Transcriptional regulator ATRX (EC 3.6.4.12) (ATP-dependent helicase ATRX) (X-linked helicase II) (X-linked nuclear protein) (XNP) (Znf-HX)	reviewed	Evidence at protein level	ATRX	Homo sapiens (Human)	2492	282586	71032165	7.85146	1	2	2	0.0036																	6	0	6	0.004					-1.25543	0.115933	0.466392
P61916	NPC2_HUMAN	Epididymal secretory protein E1 (Human epididymis-specific protein 1) (He1) (Niemann-Pick disease type C2 protein)	reviewed	Evidence at protein level	NPC2	Homo sapiens (Human)	151	16570	5.6698e+06	6.75357									4	0	4	0.0662	3	0	3	0.0596	2	0	2	0.0596					2	0	2	0.0596							1.12846	0.658074	-0.340165	0.296648	1.01418
Q9BU40	CRDL1_HUMAN	Chordin-like protein 1 (Neuralin-1) (Neurogenesin-1) (Ventroptin)	reviewed	Evidence at protein level	CHRDL1	Homo sapiens (Human)	450	51168	4.34983e+08	8.63847	1	15	16	0.0289	1	15	16	0.0178	1	20	21	0.0178	1	20	21	0.0178	1	16	17	0.0244	0	12	12	0.0244	1	13	14	0.0244	-0.729828	-0.143175	-0.0116267	-0.542139	0.824503	0.789622	-0.758064	-0.018935	0.0903564	0.116267	0.113278
Q96D15	RCN3_HUMAN	Reticulocalbin-3 (EF-hand calcium-binding protein RLP49)	reviewed	Evidence at protein level	RCN3	Homo sapiens (Human)	328	37493	2.63083e+07	7.42009	5	0	5	0.0518	4	0	4	0.0396	3	0	3	0.0366	4	0	4	0.0427					2	0	2	0.0366	2	0	2	0.0427	0.800252	1.42644	0.0166096	-0.352789	0.594625	-0.609906	-1.28426	-0.147161	-0.342491	0.484005	-0.0787297
Q96P63	SPB12_HUMAN	Serpin B12	reviewed	Evidence at protein level	SERPINB12	Homo sapiens (Human)	405	46276	4.92717e+06	6.6926									2	0	2	0.0173																							0.840448	-0.561738	0.118261
P60891	PRPS1_HUMAN	Ribose-phosphate pyrophosphokinase 1 (EC 2.7.6.1) (PPRibP) (Phosphoribosyl pyrophosphate synthase I) (PRS-I)	reviewed	Evidence at protein level	PRPS1	Homo sapiens (Human)	318	34834	1.87044e+07	7.27194	2	0	2	0.0189					1	3	4	0.0252	3	0	3	0.0199	1	2	3	0.022	2	0	2	0.0377					-0.81653	0.157459	0.0581337				0.61057	1.19224	0.474039	0.331528	0.0863701
P07477	TRY1_HUMAN	Trypsin-1 (EC 3.4.21.4) (Beta-trypsin) (Cationic trypsinogen) (Serine protease 1) (Trypsin I) [Cleaved into: Alpha-trypsin chain 1; Alpha-trypsin chain 2]	reviewed	Evidence at protein level	PRSS1	Homo sapiens (Human)	247	26558	1.84352e+09	9.26565					2	0	2	0.0324	1	0	1	0.0243	2	0	2	0.0243	2	0	2	0.0324												1.57028	1.55533	0.569711	-0.852075	-0.239843	0.104973	0.325217	-0.474039
Q8IYB3	SRRM1_HUMAN	Serine/arginine repetitive matrix protein 1 (SR-related nuclear matrix protein of 160 kDa) (SRm160) (Ser/Arg-related nuclear matrix protein)	reviewed	Evidence at protein level	SRRM1	Homo sapiens (Human)	904	102335	194046544	8.28791	2	0	2	0.0066	1	0	1	0.0066	1	0	1	0.0066					1	0	1	0.0066					1	0	1	0.0066	-1.1743	1.31449	0.13786	-0.882304	0.653423	0.990267	-0.472046	-0.225227	0.10763
Q96MK3	FA20A_HUMAN	Pseudokinase FAM20A	reviewed	Evidence at protein level	FAM20A	Homo sapiens (Human)	541	61417	3.20114e+06	6.5053	3	0	3	0.0111									3	0	3	0.0129													-0.639139	-0.074079	-0.0863701							-1.01053	1.00854
P35080	PROF2_HUMAN	Profilin-2 (Profilin II)	reviewed	Evidence at protein level	PFN2	Homo sapiens (Human)	140	15046	8.61264e+06	6.93514									1	0	1	0.1					2	0	2	0.1143															-0.219247	0.663721	0.407601
P63244	RACK1_HUMAN	Receptor of activated protein C kinase 1 (Cell proliferation-inducing gene 21 protein) (Guanine nucleotide-binding protein subunit beta-2-like 1) (Guanine nucleotide-binding protein subunit beta-like protein 12.3) (Human lung cancer oncogene 7 protein) (HLC-7) (Receptor for activated C kinase) [Cleaved into: Receptor of activated protein C kinase 1, N-terminally processed (Guanine nucleotide-bind…	reviewed	Evidence at protein level	RACK1	Homo sapiens (Human)	317	35077	8.89658e+07	7.94922	6	0	6	0.0189	9	0	9	0.0315	12	0	12	0.0284	7	0	7	0.0347	12	0	12	0.0221	2	0	2	0.0379	4	0	4	0.0315	-0.203966	-0.784307	0.625851	-0.418231	-1.58655	0.0986613	0.590307	1.2331	1.00953	1.00621	-0.689964
P08133	ANXA6_HUMAN	Annexin A6 (67 kDa calelectrin) (Annexin VI) (Annexin-6) (Calphobindin-II) (CPB-II) (Chromobindin-20) (Lipocortin VI) (Protein III) (p68) (p70)	reviewed	Evidence at protein level	ANXA6	Homo sapiens (Human)	673	75873	1.65291e+07	7.21825	12	0	12	0.0149	7	0	7	0.0134	4	0	4	0.0178	2	0	2	0.0163													1.50616	-0.204963	-0.274059	-0.332525	-1.01485	-2.72066	-0.790619	0.0352124	0.130884	1.22446	0.717536
Q14697	GANAB_HUMAN	Neutral alpha-glucosidase AB (EC 3.2.1.84) (Alpha-glucosidase 2) (Glucosidase II subunit alpha)	reviewed	Evidence at protein level	GANAB	Homo sapiens (Human)	944	106874	9.40378e+07	7.9733	1	0	1	0.0064	2	0	2	0.0159	1	0	1	0.0064	2	0	2	0.0074	1	0	1	0.0095	1	8	9	0.0074	1	0	1	0.0064			-0.38064	-0.86503	-0.135036	-0.778826	0.0597265			0.713052	-0.626183
A5YM72	CRNS1_HUMAN	Carnosine synthase 1 (EC 6.3.2.11) (ATP-grasp domain-containing protein 1)	reviewed	Evidence at protein level	CARNS1	Homo sapiens (Human)	827	88484	982064	5.99214																	2	0	2	0.0085
P01009	A1AT_HUMAN	Alpha-1-antitrypsin (Alpha-1 protease inhibitor) (Alpha-1-antiproteinase) (Serpin A1) [Cleaved into: Short peptide from AAT (SPAAT)]	reviewed	Evidence at protein level	SERPINA1	Homo sapiens (Human)	418	46737	6.49932e+09	9.81287	3	22	25	0.0191	4	24	28	0.0239	4	22	26	0.0455	4	23	27	0.0144	3	21	24	0.0191	3	21	24	0.0144	3	20	23	0.0455	0.710228	0.907883	-0.017274	0.962695	0.551108	-0.159785	0.40594	0.159785	0.0295652	0.0581337	-0.666379
Q9NRB3	CHSTC_HUMAN	Carbohydrate sulfotransferase 12 (EC 2.8.2.5) (Chondroitin 4-O-sulfotransferase 2) (Chondroitin 4-sulfotransferase 2) (C4ST-2) (C4ST2) (Sulfotransferase Hlo)	reviewed	Evidence at transcript level	CHST12	Homo sapiens (Human)	414	48414	7.05405e+06	6.84844	1	0	1	0.0217					1	0	1	0.029	1	0	1	0.0217									1	0	1	0.029	0.3302	0.0312261	0.469721				-0.209614	-0.166096	0.261768	0.457097	0.832807
P07384	CAN1_HUMAN	Calpain-1 catalytic subunit (EC 3.4.22.52) (Calcium-activated neutral proteinase 1) (CANP 1) (Calpain mu-type) (Calpain-1 large subunit) (Cell proliferation-inducing gene 30 protein) (Micromolar-calpain) (muCANP)	reviewed	Evidence at protein level	CAPN1	Homo sapiens (Human)	714	81890	2.02226e+07	7.30584	2	0	2	0.0084	2	0	2	0.0112	6	0	6	0.0112	4	0	4	0.021	10	0	10	0.0084					3	0	3	0.021	-0.757732	-1.29489	-0.0451782	0.66206	-1.34438	0.481015	0.845099	0.683321	0.190014	-0.0418563	0.596618
O75531	BAF_HUMAN	Barrier-to-autointegration factor (Breakpoint cluster region protein 1) [Cleaved into: Barrier-to-autointegration factor, N-terminally processed]	reviewed	Evidence at protein level	BANF1	Homo sapiens (Human)	89	10059	4.17178e+06	6.62032													2	0	2	0.0787									3	0	3	0.0899										2.16756	-0.593961
P19021	AMD_HUMAN	Peptidyl-glycine alpha-amidating monooxygenase (PAM) [Includes: Peptidylglycine alpha-hydroxylating monooxygenase (PHM) (EC 1.14.17.3); Peptidyl-alpha-hydroxyglycine alpha-amidating lyase (EC 4.3.2.5) (Peptidylamidoglycolate lyase) (PAL)]	reviewed	Evidence at protein level	PAM	Homo sapiens (Human)	973	108332	1.15194e+08	8.06143	0	15	15	0.0062	0	18	18	0.0092	0	19	19	0.0072	0	23	23	0.0082	0	18	18	0.0062	1	9	10	0.0082	0	17	17	0.0082	-0.23486	0.074079	-0.0923496	0.159453	0.377371	0.598279	-0.644454	-0.0106302	-0.273727	0.215261	0.24549
P06727	APOA4_HUMAN	Apolipoprotein A-IV (Apo-AIV) (ApoA-IV) (Apolipoprotein A4)	reviewed	Evidence at protein level	APOA4	Homo sapiens (Human)	396	45399	6.65467e+10	10.8231	38	0	38	0.0202	41	0	41	0.0202	38	0	38	0.0253	37	0	37	0.0278	35	0	35	0.0278	34	0	34	0.0177	37	0	37	0.0227	-0.0335515	1.37594	0.0754078	-0.347474	1.35601	0.698934	-1.50284	-0.248812	-0.315915	1.09159	-0.228881
P06733	ENOA_HUMAN	Alpha-enolase (EC 4.2.1.11) (2-phospho-D-glycerate hydro-lyase) (C-myc promoter-binding protein) (Enolase 1) (MBP-1) (MPB-1) (Non-neural enolase) (NNE) (Phosphopyruvate hydratase) (Plasminogen-binding protein)	reviewed	Evidence at protein level	ENO1	Homo sapiens (Human)	434	47169	8.42937e+08	8.9258	3	13	16	0.0184	5	10	15	0.0438	7	16	23	0.0161	4	12	16	0.0161	5	16	21	0.0161	5	10	15	0.0161	4	10	14	0.0138	0.218583	-3.02594	0.0777331	0.553101	-1.47892	0.25446	1.90313	0.847092	0.0561406	-0.319902	1.09192
Q8TD06	AGR3_HUMAN	Anterior gradient protein 3 (AG-3) (AG3) (hAG-3) (Anterior gradient 3 homolog) (Breast cancer membrane protein 11) (Protein disulfide isomerase family A, member 18)	reviewed	Evidence at protein level	AGR3	Homo sapiens (Human)	166	19171	2.21716e+06	6.3458																	3	0	3	0.0602
P06280	AGAL_HUMAN	Alpha-galactosidase A (EC 3.2.1.22) (Alpha-D-galactosidase A) (Alpha-D-galactoside galactohydrolase) (Melibiase) (Agalsidase)	reviewed	Evidence at protein level	GLA	Homo sapiens (Human)	429	48767	1.84912e+07	7.26696									9	0	9	0.0396	4	0	4	0.0163																			-0.323224	0.17573	-0.202638	-0.0651098	1.0959
P02462	CO4A1_HUMAN	Collagen alpha-1(IV) chain [Cleaved into: Arresten]	reviewed	Evidence at protein level	COL4A1	Homo sapiens (Human)	1669	160615	3.46044e+06	6.53913	1	0	1	0.009					1	0	1	0.009																	-0.844766	0.105637	-0.318573				-0.081055	-0.00431851	0.33485
P08758	ANXA5_HUMAN	Annexin A5 (Anchorin CII) (Annexin V) (Annexin-5) (Calphobindin I) (CBP-I) (Endonexin II) (Lipocortin V) (Placental anticoagulant protein 4) (PP4) (Placental anticoagulant protein I) (PAP-I) (Thromboplastin inhibitor) (Vascular anticoagulant-alpha) (VAC-alpha)	reviewed	Evidence at protein level	ANXA5	Homo sapiens (Human)	320	35937	5.64536e+07	7.75169	6	0	6	0.0219	7	0	7	0.0188	7	0	7	0.0188	4	0	4	0.0219	9	0	9	0.025	7	0	7	0.0281	3	0	3	0.05	2.88709	0.825499	-0.46806	-0.0415241	-0.913862	-3.01299	1.1464	0.777996	0.205295	0.581005	-0.297313
P46782	RS5_HUMAN	40S ribosomal protein S5 [Cleaved into: 40S ribosomal protein S5, N-terminally processed]	reviewed	Evidence at protein level	RPS5	Homo sapiens (Human)	204	22876	1.32651e+07	7.12271					2	0	2	0.0441	4	0	4	0.0637	3	0	3	0.0735	4	0	4	0.0441	2	0	2	0.0441	4	0	4	0.0392				-0.00597947	-1.6005	-0.0335515	0.835797	1.00355	0.463741	0.936784	-0.600605
P17096	HMGA1_HUMAN	High mobility group protein HMG-I/HMG-Y (HMG-I(Y)) (High mobility group AT-hook protein 1) (High mobility group protein A1) (High mobility group protein R)	reviewed	Evidence at protein level	HMGA1	Homo sapiens (Human)	107	11676	1.15687e+07	7.06328					1	0	1	0.0748	1	2	3	0.0748					3	0	3	0.0654					2	0	2	0.0654				-0.634156	0.0112946	-0.574361	0.8544	1.04043	0.974986
Q63HN8	RN213_HUMAN	E3 ubiquitin-protein ligase RNF213 (EC 3.6.4.-) (EC 6.3.2.-) (ALK lymphoma oligomerization partner on chromosome 17) (Mysterin) (RING finger protein 213)	reviewed	Evidence at protein level	RNF213	Homo sapiens (Human)	5207	591407	212447	5.32725																					2	0	2	0.0029
P07814	SYEP_HUMAN	Bifunctional glutamate/proline--tRNA ligase (Bifunctional aminoacyl-tRNA synthetase) (Cell proliferation-inducing gene 32 protein) (Glutamatyl-prolyl-tRNA synthetase) [Includes: Glutamate--tRNA ligase (EC 6.1.1.17) (Glutamyl-tRNA synthetase) (GluRS); Proline--tRNA ligase (EC 6.1.1.15) (Prolyl-tRNA synthetase)]	reviewed	Evidence at protein level	EPRS	Homo sapiens (Human)	1512	170591	2.46489e+09	9.3918									5	0	5	0.0053																							-0.118261	0.503604	0.0195994
P31146	COR1A_HUMAN	Coronin-1A (Coronin-like protein A) (Clipin-A) (Coronin-like protein p57) (Tryptophan aspartate-containing coat protein) (TACO)	reviewed	Evidence at protein level	CORO1A	Homo sapiens (Human)	461	51026	3.90042e+07	7.59111	12	0	12	0.0347	5	1	6	0.0174	6	0	6	0.0195	4	1	5	0.0152	4	1	5	0.013	3	0	3	0.013	7	0	7	0.0217	0.223566	-1.04242	-0.10763	-0.232867	-0.727834	-0.253131	0.0418563	0.586653	-0.111617	-0.323224	0.552104
Q76M96	CCD80_HUMAN	Coiled-coil domain-containing protein 80 (Down-regulated by oncogenes protein 1) (Up-regulated in BRS-3 deficient mouse homolog)	reviewed	Evidence at protein level	CCDC80	Homo sapiens (Human)	950	108174	1.90408e+08	8.27968	1	21	22	0.0126	19	0	19	0.0116	23	0	23	0.0126	26	0	26	0.0105	22	0	22	0.0095	15	0	15	0.0063	23	0	23	0.0063	-0.426868	-0.315583	-0.0863701	-0.378035	0.452114	0.960702	-0.322891	-0.0687639	-0.0853736	-0.119257	0.350796
O75592	MYCB2_HUMAN	E3 ubiquitin-protein ligase MYCBP2 (EC 2.3.2.27) (Myc-binding protein 2) (Pam/highwire/rpm-1 protein) (Protein associated with Myc) (RING-type E3 ubiquitin transferase MYCBP2)	reviewed	Evidence at protein level	MYCBP2	Homo sapiens (Human)	4640	510084	4.74285e+08	8.67604									8	0	8	0.0022	3	0	3	0.0013																			-0.399296	-0.218915	0.0521543	-0.739129	0.65143
P41091	IF2G_HUMAN	Eukaryotic translation initiation factor 2 subunit 3 (Eukaryotic translation initiation factor 2 subunit gamma X) (eIF-2-gamma X) (eIF-2gX)	reviewed	Evidence at protein level	EIF2S3	Homo sapiens (Human)	472	51109	4.73647e+06	6.67545									2	3	5	0.0148					2	4	6	0.0138															0.914527	1.08959	0.402285
P01031	CO5_HUMAN	Complement C5 (C3 and PZP-like alpha-2-macroglobulin domain-containing protein 4) [Cleaved into: Complement C5 beta chain; Complement C5 alpha chain; C5a anaphylatoxin; Complement C5 alpha' chain]	reviewed	Evidence at protein level	C5	Homo sapiens (Human)	1676	188305	1.66721e+09	9.22199	55	0	55	0.0042	77	0	77	0.0048	72	0	72	0.006	74	0	74	0.0042	74	0	74	0.0042	66	0	66	0.0036	64	0	64	0.0036	-0.782646	-0.592632	0.153805	0.867355	-0.00265754	0.445138	0.146165	-0.234196	-0.319237	-1.02913	-0.160449
Q99436	PSB7_HUMAN	Proteasome subunit beta type-7 (EC 3.4.25.1) (Macropain chain Z) (Multicatalytic endopeptidase complex chain Z) (Proteasome subunit Z)	reviewed	Evidence at protein level	PSMB7	Homo sapiens (Human)	277	29965	8.1271e+06	6.90994	1	0	1	0.0361	1	1	2	0.0361	1	2	3	0.0361	1	1	2	0.0361									1	0	1	0.0361	0.0325549	0.758064	0.349467	-1.09291	-1.26266	0.0587981	0.942763	0.27871	0.390327	0.946417	-0.00564728
P00739	HPTR_HUMAN	Haptoglobin-related protein	reviewed	Evidence at transcript level	HPR	Homo sapiens (Human)	348	39030	2.37485e+09	9.37564	7	0	7	0.0517	9	0	9	0.023	9	0	9	0.046	9	0	9	0.0345	10	0	10	0.0201	7	0	7	0.023	7	0	7	0.0374	0.544464	-1.7171	0.146165	-0.40594	-0.388666	0.691625	0.438162	-0.133874	-0.347474	-0.912534	-0.176062
Q8NBJ5	GT251_HUMAN	Procollagen galactosyltransferase 1 (EC 2.4.1.50) (Collagen beta(1-O)galactosyltransferase 1) (Glycosyltransferase 25 family member 1) (Hydroxylysine galactosyltransferase 1)	reviewed	Evidence at protein level	COLGALT1	Homo sapiens (Human)	622	71636	6.18713e+06	6.79149	3	0	3	0.0161					1	0	1	0.0161	1	0	1	0.0161													0.195662	-0.110952	-0.264093				0.256121	0.653091	-0.691625	-0.371724	0.065442
P51991	ROA3_HUMAN	Heterogeneous nuclear ribonucleoprotein A3 (hnRNP A3)	reviewed	Evidence at protein level	HNRNPA3	Homo sapiens (Human)	378	39595	8.16973e+07	7.91221	1	3	4	0.0265	2	4	6	0.037	2	5	7	0.0423	2	3	5	0.0238	2	4	6	0.0212	1	0	1	0.0159	2	3	5	0.0159	0.735807	0.305285	0.279042	-0.702256	-0.398299	0.0578015	0.118261	1.46098	0.628509	1.41414	-0.412583
Q8IWB7	WDFY1_HUMAN	WD repeat and FYVE domain-containing protein 1 (FENS-1) (Phosphoinositide-binding protein 1) (WD40- and FYVE domain-containing protein 1) (Zinc finger FYVE domain-containing protein 17)	reviewed	Evidence at protein level	WDFY1	Homo sapiens (Human)	410	46324	280690	5.44823													2	0	2	0.0195																						0.201973	-0.0953393
Q5JSL3	DOC11_HUMAN	Dedicator of cytokinesis protein 11 (Activated Cdc42-associated guanine nucleotide exchange factor) (ACG) (Zizimin-2)	reviewed	Evidence at protein level	DOCK11	Homo sapiens (Human)	2073	237671	3.74922e+07	7.57394	3	0	3	0.0053					1	0	1	0.0034					9	0	9	0.0048									-0.556755	-2.11109	-0.0295652				-0.335847	0.160449	3.07411
Q13148	TADBP_HUMAN	TAR DNA-binding protein 43 (TDP-43)	reviewed	Evidence at protein level	TARDBP	Homo sapiens (Human)	414	44740	5.81798e+06	6.76477	1	2	3	0.0193					3	2	5	0.0266					3	0	3	0.0266									0.0817194	-0.653091	0.143507				0.589974	1.08527	0.788626
P26927	HGFL_HUMAN	Hepatocyte growth factor-like protein (Macrophage stimulatory protein) (Macrophage-stimulating protein) (MSP) [Cleaved into: Hepatocyte growth factor-like protein alpha chain; Hepatocyte growth factor-like protein beta chain]	reviewed	Evidence at protein level	MST1	Homo sapiens (Human)	711	80320	6.34016e+07	7.8021	4	5	9	0.0141	11	6	17	0.0141	9	4	13	0.0084	2	3	5	0.0113	4	5	9	0.0113	8	0	8	0.0113	7	3	10	0.0084	-0.522871	0.576687	-0.00298974	0.427532	0.904229	0.588313	-0.294655	-0.156131	0.0783975	0.191343	-0.139189
P12838	DEF4_HUMAN	Neutrophil defensin 4 (Defensin, alpha 4) (HNP-4) (HP-4)	reviewed	Evidence at protein level	DEFA4	Homo sapiens (Human)	97	10504	7.55583e+06	6.87828	1	0	1	0.1031	2	0	2	0.1134	3	0	3	0.1134	2	0	2	0.1031	2	0	2	0.1031	3	0	3	0.1134	2	0	2	0.1031	0.360097	2.15095	-0.314254	-0.378368	1.165	0.594293	-0.61954	-0.219912	-0.289008	0.860379	0.409594
Q96PD5	PGRP2_HUMAN	N-acetylmuramoyl-L-alanine amidase (EC 3.5.1.28) (Peptidoglycan recognition protein 2) (Peptidoglycan recognition protein long) (PGRP-L)	reviewed	Evidence at protein level	PGLYRP2	Homo sapiens (Human)	576	62217	1.42084e+09	9.15255	10	0	10	0.0156	10	0	10	0.0122	11	0	11	0.0104	9	0	9	0.0226	9	0	9	0.0156	10	0	10	0.026	9	0	9	0.0139	-0.642461	-1.80779	0.143507	1.03478	-0.900575	0.812876	0.80291	0.553101	-0.200312	-1.03378	0.938112
Q7KZ85	SPT6H_HUMAN	Transcription elongation factor SPT6 (hSPT6) (Histone chaperone suppressor of Ty6) (Tat-cotransactivator 2 protein) (Tat-CT2 protein)	reviewed	Evidence at protein level	SUPT6H	Homo sapiens (Human)	1726	199073	1.88318e+07	7.27489																	2	4	6	0.0081	1	4	5	0.0081
O60812	HNRC1_HUMAN	Heterogeneous nuclear ribonucleoprotein C-like 1 (hnRNP C-like-1) (hnRNP core protein C-like 1)	reviewed	Evidence at protein level	HNRNPCL1	Homo sapiens (Human)	293	32142	4.93256e+08	8.69307	1	0	1	0.0307	1	0	1	0.0205	1	0	1	0.0307	1	1	2	0.0256	1	0	1	0.0358	1	0	1	0.0256	0	1	1	0.0205	-2.50905	0.586985	-0.0767365	-0.220244	0.180381	0.655084	-0.275056	0.074079	0.439491	0.0315583	0.442481
P11586	C1TC_HUMAN	C-1-tetrahydrofolate synthase, cytoplasmic (C1-THF synthase) [Cleaved into: C-1-tetrahydrofolate synthase, cytoplasmic, N-terminally processed] [Includes: Methylenetetrahydrofolate dehydrogenase (EC 1.5.1.5); Methenyltetrahydrofolate cyclohydrolase (EC 3.5.4.9); Formyltetrahydrofolate synthetase (EC 6.3.4.3)]	reviewed	Evidence at protein level	MTHFD1	Homo sapiens (Human)	935	101559	2.36304e+07	7.37347	7	0	7	0.0096					9	0	9	0.0128	5	0	5	0.0128	13	0	13	0.0139	5	0	5	0.0096	8	0	8	0.0075	-0.320898	-1.10687	0.056805				0.827824	0.512906	0.483008	-0.0587981	0.0195994
P08833	IBP1_HUMAN	Insulin-like growth factor-binding protein 1 (IBP-1) (IGF-binding protein 1) (IGFBP-1) (Placental protein 12) (PP12)	reviewed	Evidence at protein level	IGFBP1	Homo sapiens (Human)	259	27904	417028389	8.62017	8	0	8	0.0425	10	0	10	0.0425	8	0	8	0.0347	8	0	8	0.0347	10	0	10	0.0618	5	0	5	0.0347	7	0	7	0.0618	-0.231538	0.280039	-0.197655	-0.250473	0.308939	-0.227884	-0.670033	0.674684	0.195994	-0.0451782	0.667708
P61604	CH10_HUMAN	10 kDa heat shock protein, mitochondrial (Hsp10) (10 kDa chaperonin) (Chaperonin 10) (CPN10) (Early-pregnancy factor) (EPF)	reviewed	Evidence at protein level	HSPE1	Homo sapiens (Human)	102	10932	1.2142e+07	7.08429	1	0	1	0.0784	2	0	2	0.1176					1	0	1	0.0784									1	0	1	0.0784	5.00017	1.37229	-0.010298	-0.458426	-0.606916	-4.34242				0.664718	0.513238
P35442	TSP2_HUMAN	Thrombospondin-2	reviewed	Evidence at protein level	THBS2	Homo sapiens (Human)	1172	129991	3.72425e+08	8.57104	35	0	35	0.0077	26	0	26	0.0111	26	0	26	0.0154	21	0	21	0.0085	24	0	24	0.0179	22	0	22	0.0179	17	0	17	0.0119	-0.937116	-0.0338837	-0.081055	-1.00455	0.759725	0.703584	-0.944424	-0.112946	-0.266419	0.599608	0.162774
P30460	1B08_HUMAN	HLA class I histocompatibility antigen, B-8 alpha chain (MHC class I antigen B*8)	reviewed	Evidence at protein level	HLA-B	Homo sapiens (Human)	362	40331	7.67246e+07	7.88493																									0	1	1	0.0249
Q00577	PURA_HUMAN	Transcriptional activator protein Pur-alpha (Purine-rich single-stranded DNA-binding protein alpha)	reviewed	Evidence at protein level	PURA	Homo sapiens (Human)	322	34911	3.95854e+06	6.59753					2	0	2	0.0186	2	0	2	0.028	3	0	3	0.028																-0.420556	-0.967678	0.136199	0.200977	0.995582	0.38169	1.06235	-0.528519
Q9H501	ESF1_HUMAN	ESF1 homolog (ABT1-associated protein)	reviewed	Evidence at protein level	ESF1	Homo sapiens (Human)	851	98796	1.24999e+07	7.09691																					3	0	3	0.0176
Q9UJZ1	STML2_HUMAN	Stomatin-like protein 2, mitochondrial (SLP-2) (EPB72-like protein 2) (Paraprotein target 7) (Paratarg-7)	reviewed	Evidence at protein level	STOML2	Homo sapiens (Human)	356	38534	2.1453e+07	7.33149																	3	0	3	0.0281
B5ME19	EIFCL_HUMAN	Eukaryotic translation initiation factor 3 subunit C-like protein	reviewed	Inferred from homology	EIF3CL	Homo sapiens (Human)	914	105473	9.61107e+06	6.98277									4	0	4	0.0073					1	11	12	0.0066					2	0	2	0.0073							1.24074	1.12746	0.513902
Q12830	BPTF_HUMAN	Nucleosome-remodeling factor subunit BPTF (Bromodomain and PHD finger-containing transcription factor) (Fetal Alz-50 clone 1 protein) (Fetal Alzheimer antigen)	reviewed	Evidence at protein level	BPTF	Homo sapiens (Human)	3046	338262	60829370	7.78411	4	0	4	0.0036	7	0	7	0.0043	7	0	7	0.002																	0.936119	0.497293	0.424542	-0.480683	-0.152476	-0.00531508	-0.00265754	0.268744	-0.231871
Q7Z3B4	NUP54_HUMAN	Nucleoporin p54 (54 kDa nucleoporin)	reviewed	Evidence at protein level	NUP54	Homo sapiens (Human)	507	55435	6.89206e+06	6.83835													2	0	2	0.0158	2	0	2	0.0118																		0.856061	-0.183038
Q07955	SRSF1_HUMAN	Serine/arginine-rich splicing factor 1 (Alternative-splicing factor 1) (ASF-1) (Splicing factor, arginine/serine-rich 1) (pre-mRNA-splicing factor SF2, P33 subunit)	reviewed	Evidence at protein level	SRSF1	Homo sapiens (Human)	248	27745	4.75109e+07	7.67679	1	6	7	0.0363	6	0	6	0.0403	1	10	11	0.0444	8	0	8	0.0363	1	10	11	0.0484	2	0	2	0.0363	7	0	7	0.0484	1.07531	0.0963359	0.0607913	-0.432515	0.00996578	0.03787	0.37571	1.17928	0.852407	1.24506	-1.24506
Q96A32	MLRS_HUMAN	Myosin regulatory light chain 2, skeletal muscle isoform (Fast skeletal myosin light chain 2) (MLC2B)	reviewed	Evidence at transcript level	MYLPF	Homo sapiens (Human)	169	19015	1.21045e+08	8.08295	12	0	12	0.1361	6	0	6	0.0769	6	0	6	0.0592	7	0	7	0.0592	5	0	5	0.0473	2	0	2	0.0533	5	0	5	0.0355	0.316912	-0.20596	0.563731	0.0252467	1.78288	-0.0401953	-0.981298	0.0767365	1.5231	0.871674	0.516228
P02792	FRIL_HUMAN	Ferritin light chain (Ferritin L subunit)	reviewed	Evidence at protein level	FTL	Homo sapiens (Human)	175	20020	3.44243e+07	7.53687	5	0	5	0.04	2	0	2	0.0514	3	0	3	0.0857					4	0	4	0.0343	2	0	2	0.0343	5	0	5	0.0857	1.04608	0.691625	-0.214929	-0.947414	0.519882	0.793276	-0.817194	0.550776	0.135535
Q9UEW3	MARCO_HUMAN	Macrophage receptor MARCO (Macrophage receptor with collagenous structure) (Scavenger receptor class A member 2)	reviewed	Evidence at protein level	MARCO	Homo sapiens (Human)	520	52658	2.32381e+07	7.3662	4	0	4	0.0173	3	0	3	0.0135					6	0	6	0.0212	2	0	2	0.0173	2	0	2	0.0154	3	0	3	0.0135	1.95529	0.309936	0.175398	0.371059	-0.963359	0.289008				-0.461748	-0.658738
P25685	DNJB1_HUMAN	DnaJ homolog subfamily B member 1 (DnaJ protein homolog 1) (Heat shock 40 kDa protein 1) (HSP40) (Heat shock protein 40) (Human DnaJ protein 1) (hDj-1)	reviewed	Evidence at protein level	DNAJB1	Homo sapiens (Human)	340	38044	5.00199e+06	6.69914	2	0	2	0.0206	2	0	2	0.0206	4	0	4	0.0382	3	0	3	0.0265	2	0	2	0.0206					2	0	2	0.0265	0.467727	-0.149487	0.0435173	-0.373385	-1.71046	0.373385	0.958376	1.06833	0.744112	1.08195	0.143839
O15020	SPTN2_HUMAN	Spectrin beta chain, non-erythrocytic 2 (Beta-III spectrin) (Spinocerebellar ataxia 5 protein)	reviewed	Evidence at protein level	SPTBN2	Homo sapiens (Human)	2390	271325	1.70628e+08	8.23205					1	4	5	0.0059	1	2	3	0.0042	3	0	3	0.0038	1	4	5	0.0088												-0.621201	0.126233	-0.275056	-0.167425	0.056805	0.271734	-0.0222569	0.217254
P62906	RL10A_HUMAN	60S ribosomal protein L10a (CSA-19) (Neural precursor cell expressed developmentally down-regulated protein 6) (NEDD-6)	reviewed	Evidence at protein level	RPL10A	Homo sapiens (Human)	217	24831	1.15404e+08	8.06222	2	0	2	0.0369	2	0	2	0.0276	5	0	5	0.0276	2	0	2	0.0369	2	0	2	0.0599									1.00787	0.403282	-0.0195994	0.120254	-1.20387	0.173737	0.478358	0.847424	-0.0564728	1.28426	-0.756403
P32926	DSG3_HUMAN	Desmoglein-3 (130 kDa pemphigus vulgaris antigen) (PVA) (Cadherin family member 6)	reviewed	Evidence at protein level	DSG3	Homo sapiens (Human)	999	107533	4.63823e+07	7.66635																	2	0	2	0.007
O95967	FBLN4_HUMAN	EGF-containing fibulin-like extracellular matrix protein 2 (Fibulin-4) (FIBL-4) (Protein UPH1)	reviewed	Evidence at protein level	EFEMP2	Homo sapiens (Human)	443	49405	1.21343e+09	9.08401	17	0	17	0.0339	16	0	16	0.0181	17	0	17	0.0293	18	0	18	0.0248	16	0	16	0.0339	13	0	13	0.0293	16	0	16	0.0135	-0.985284	-0.561406	-0.144172	-0.477029	0.567053	0.629838	-0.488656	0.0916852	-0.164768	0.0494967	-0.0591303
P37802	TAGL2_HUMAN	Transgelin-2 (Epididymis tissue protein Li 7e) (SM22-alpha homolog)	reviewed	Evidence at protein level	TAGLN2	Homo sapiens (Human)	199	22391	9.10865e+07	7.95945	12	0	12	0.0704	8	0	8	0.0452	10	0	10	0.0452	12	0	12	0.0553	11	0	11	0.0452	3	0	3	0.0503	10	0	10	0.0452	0.38634	-0.639139	-0.132877	-0.51058	-0.275388	0.768694	-0.246155	0.669369	0.0152809	0.235193	-0.018935
P40227	TCPZ_HUMAN	T-complex protein 1 subunit zeta (TCP-1-zeta) (Acute morphine dependence-related protein 2) (CCT-zeta-1) (HTR3) (Tcp20)	reviewed	Evidence at protein level	CCT6A	Homo sapiens (Human)	531	58024	2.5111e+07	7.39986	4	3	7	0.0169	3	0	3	0.0151	6	2	8	0.0132	1	5	6	0.0132	8	6	14	0.0188	1	2	3	0.0132	2	3	5	0.0169	-0.133874	-1.62044	0.110288	-0.715876	-0.86802	0.559745	0.938112	1.24506	0.195994	0.221905	-0.120918
P51148	RAB5C_HUMAN	Ras-related protein Rab-5C (L1880) (RAB5L)	reviewed	Evidence at protein level	RAB5C	Homo sapiens (Human)	216	23483	5.11271e+06	6.70865	3	1	4	0.0509					2	0	2	0.0556					2	2	4	0.0278									0.328206	-0.445471	-0.212936				0.830814	0.15148	-0.211939
P62249	RS16_HUMAN	40S ribosomal protein S16	reviewed	Evidence at protein level	RPS16	Homo sapiens (Human)	146	16445	1.58487e+07	7.19999	2	0	2	0.0548	3	0	3	0.0616	5	0	5	0.0753					6	0	6	0.0822					3	0	3	0.0616	1.31283	-0.244494	-0.0358768	-0.370727	-2.01442	0.220576	0.388998	0.677009	0.14849
Q641Q3	METRL_HUMAN	Meteorin-like protein (Subfatin)	reviewed	Evidence at transcript level	METRNL	Homo sapiens (Human)	311	34398	2.19406e+07	7.34125	3	3	6	0.0193	2	0	2	0.0386	4	2	6	0.0482	1	2	3	0.0193									1	2	3	0.0289	-0.971	-0.175066	0.118925	0.411255	-0.399628	-0.331196	-0.596618	-0.145833	-0.187357	-0.0591303	0.368402
P05154	IPSP_HUMAN	Plasma serine protease inhibitor (Acrosomal serine protease inhibitor) (Plasminogen activator inhibitor 3) (PAI-3) (PAI3) (Protein C inhibitor) (PCI) (Serpin A5)	reviewed	Evidence at protein level	SERPINA5	Homo sapiens (Human)	406	45675	1.85242e+08	8.26774	10	0	10	0.0148	12	0	12	0.032	12	0	12	0.0197	11	0	11	0.0148	11	0	11	0.0271	6	0	6	0.0271	11	0	11	0.0197	-1.0401	-0.931136	0.16809	0.0621201	0.177723	0.765372	0.0641132	-0.12723	-0.166761	-0.580009	-0.317244
Q96JM2	ZN462_HUMAN	Zinc finger protein 462	reviewed	Evidence at protein level	ZNF462	Homo sapiens (Human)	2506	284688	8.9038e+07	7.94958									8	0	8	0.0064	7	0	7	0.0036	7	0	7	0.0072															0.113278	0.118925	0.370395	0.323888	-1.00787
P61088	UBE2N_HUMAN	Ubiquitin-conjugating enzyme E2 N (EC 2.3.2.23) (Bendless-like ubiquitin-conjugating enzyme) (E2 ubiquitin-conjugating enzyme N) (Ubc13) (UbcH13) (Ubiquitin carrier protein N) (Ubiquitin-protein ligase N)	reviewed	Evidence at protein level	UBE2N	Homo sapiens (Human)	152	17138	2.0894e+07	7.32002	3	0	3	0.0525	4	0	4	0.059	3	0	3	0.0623	3	0	3	0.0656	2	4	6	0.0526	2	0	2	0.0525	1	3	4	0.0658	-0.912534	-2.23931	-0.025911	0.828157	-1.35269	0.602598	1.39189	1.23974	0.206624	-0.181045	0.658406
P09668	CATH_HUMAN	Pro-cathepsin H [Cleaved into: Cathepsin H mini chain; Cathepsin H (EC 3.4.22.16); Cathepsin H heavy chain; Cathepsin H light chain]	reviewed	Evidence at protein level	CTSH	Homo sapiens (Human)	335	37394	1.41273e+07	7.15006	2	0	2	0.0388					2	0	2	0.0388	2	0	2	0.0239													0.27273	-0.153141	0.153805				0.528187	0.562735	0.0820516	0.504269	-0.7378
P10909	CLUS_HUMAN	Clusterin (Aging-associated gene 4 protein) (Apolipoprotein J) (Apo-J) (Complement cytolysis inhibitor) (CLI) (Complement-associated protein SP-40,40) (Ku70-binding protein 1) (NA1/NA2) (Testosterone-repressed prostate message 2) (TRPM-2) [Cleaved into: Clusterin beta chain (ApoJalpha) (Complement cytolysis inhibitor a chain); Clusterin alpha chain (ApoJbeta) (Complement cytolysis inhibitor b cha…	reviewed	Evidence at protein level	CLU	Homo sapiens (Human)	449	52495	3.76302e+10	10.5755	1	26	27	0.0178	1	27	28	0.0134	1	28	29	0.0223	1	25	26	0.0156	1	25	26	0.0178	1	25	26	0.0245	1	25	26	0.0334	-0.921171	-0.890609	0.222237	-0.929143	1.06468	0.76803	-0.669369	-0.42122	0.426203	0.337508	-0.756071
Q9UBV2	SE1L1_HUMAN	Protein sel-1 homolog 1 (Suppressor of lin-12-like protein 1) (Sel-1L)	reviewed	Evidence at protein level	SEL1L	Homo sapiens (Human)	794	88755	1.0217e+07	7.00932									4	0	4	0.0189																							-0.197655	-0.449457	0.218583
O43237	DC1L2_HUMAN	Cytoplasmic dynein 1 light intermediate chain 2 (Dynein light intermediate chain 2, cytosolic) (LIC-2) (LIC53/55)	reviewed	Evidence at protein level	DYNC1LI2	Homo sapiens (Human)	492	54099	3.91933e+06	6.59321					4	0	4	0.0142	3	0	3	0.0264	3	0	3	0.0142	5	0	5	0.0142												-0.00132877	-0.702588	0.229877	0.313922	0.959373	0.236521	0.291333	0.15447
P62917	RL8_HUMAN	60S ribosomal protein L8	reviewed	Evidence at protein level	RPL8	Homo sapiens (Human)	257	28025	36232716	7.5591	5	0	5	0.0272	2	0	2	0.0233	7	0	7	0.0233	6	0	6	0.0623	7	0	7	0.0311	5	0	5	0.0623	7	0	7	0.0272	1.18095	-0.695944	0.0478358	-0.273727	-2.03069	-0.48932	0.364416	0.745441	-0.244162	0.59695	0.0989935
P50914	RL14_HUMAN	60S ribosomal protein L14 (CAG-ISL 7)	reviewed	Evidence at protein level	RPL14	Homo sapiens (Human)	215	23432	2.78318e+07	7.44454	5	0	5	0.0558	3	0	3	0.0279	8	0	8	0.0279	2	0	2	0.0512	8	0	8	0.0279					3	0	3	0.0279	2.63163	0.351128	-0.217918	-0.44846	-1.93967	-0.415573	1.72342	0.269076	0.053483	0.366076	0.873003
P07358	CO8B_HUMAN	Complement component C8 beta chain (Complement component 8 subunit beta)	reviewed	Evidence at protein level	C8B	Homo sapiens (Human)	591	67047	2.40755e+09	9.38158	24	0	24	0.0338	24	0	24	0.022	29	0	29	0.0152	29	0	29	0.022	28	0	28	0.0169	21	0	21	0.0102	21	0	21	0.0186	-1.17762	-0.821845	-0.158124	1.02382	0.0122911	0.690297	0.75441	0.187025	-0.548118	-1.42012	1.01551
Q9Y4I1	MYO5A_HUMAN	Unconventional myosin-Va (Dilute myosin heavy chain, non-muscle) (Myosin heavy chain 12) (Myosin-12) (Myoxin)	reviewed	Evidence at protein level	MYO5A	Homo sapiens (Human)	1855	215405	978046	5.99036																									2	0	2	0.0038
P07225	PROS_HUMAN	Vitamin K-dependent protein S	reviewed	Evidence at protein level	PROS1	Homo sapiens (Human)	676	75123	1.86645e+09	9.27102	22	0	22	0.0089	26	0	26	0.0222	27	0	27	0.0089	28	0	28	0.0118	26	0	26	0.0089	24	0	24	0.0266	24	0	24	0.0148	-2.03501	-1.57958	0.220576	-0.91353	0.866359	1.30352	0.40295	-0.305617	0.374381	-0.47271	-0.698601
Q9Y678	COPG1_HUMAN	Coatomer subunit gamma-1 (Gamma-1-coat protein) (Gamma-1-COP)	reviewed	Evidence at protein level	COPG1	Homo sapiens (Human)	874	97718	2.36827e+07	7.37443	6	0	6	0.0114	6	0	6	0.0069	7	0	7	0.0103	7	0	7	0.0069	11	0	11	0.0103					5	0	5	0.0103	-1.88054	-2.23931	0.0601269	0.0345481	-0.388001	0.517889	0.229545	1.25602	0.619872	0.140185	0.284025
Q86TH1	ATL2_HUMAN	ADAMTS-like protein 2 (ADAMTSL-2)	reviewed	Evidence at protein level	ADAMTSL2	Homo sapiens (Human)	951	104621	1.07142e+07	7.02996	2	0	2	0.0063									4	0	4	0.0095	2	0	2	0.0063	4	0	4	0.02					-1.32678	0.945421	-0.0813872							0.791283	0.554098
P52597	HNRPF_HUMAN	Heterogeneous nuclear ribonucleoprotein F (hnRNP F) (Nucleolin-like protein mcs94-1) [Cleaved into: Heterogeneous nuclear ribonucleoprotein F, N-terminally processed]	reviewed	Evidence at protein level	HNRNPF	Homo sapiens (Human)	415	45672	9.80876e+07	7.99161	2	0	2	0.0145	4	0	4	0.0361	3	0	3	0.0145	5	0	5	0.0241	5	0	5	0.0241					3	0	3	0.0145	0.0720858	-0.0202638	-0.14849	0.437166	-0.36508	-0.9999	0.500282	1.39023	0.373053	1.4364	-1.25602
P01160	ANF_HUMAN	Natriuretic peptides A (CDD-ANF) (Cardiodilatin) (CDD) (Cardiodilatin-related peptide) (CDP) (Prepronatriodilatin) [Cleaved into: Atrial natriuretic factor (ANF) (Atrial natriuretic peptide) (ANP)]	reviewed	Evidence at protein level	NPPA	Homo sapiens (Human)	153	16708	7.21118e+07	7.85801	4	0	4	0.0523	4	0	4	0.0458	3	0	3	0.0588	3	0	3	0.0523	3	0	3	0.0458	4	0	4	0.0458	4	0	4	0.0458	-0.0867023	0.764376	-0.204963	0.915856	1.13842	0.560409	-0.950071	0.618875	-0.900243	1.10753	0.522539
Q14520	HABP2_HUMAN	Hyaluronan-binding protein 2 (EC 3.4.21.-) (Factor VII-activating protease) (Factor seven-activating protease) (FSAP) (Hepatocyte growth factor activator-like protein) (Plasma hyaluronan-binding protein) [Cleaved into: Hyaluronan-binding protein 2 50 kDa heavy chain; Hyaluronan-binding protein 2 50 kDa heavy chain alternate form; Hyaluronan-binding protein 2 27 kDa light chain; Hyaluronan-binding…	reviewed	Evidence at protein level	HABP2	Homo sapiens (Human)	560	62672	2109439086	9.32417	16	0	16	0.0214	21	0	21	0.0107	19	0	19	0.0179	16	0	16	0.0339	19	0	19	0.0339	13	0	13	0.0214	18	0	18	0.0161	-2.22835	-1.16101	0.446799	-0.403614	1.07298	0.960369	0.271069	-0.43484	0.386672	-0.447796	-0.0714215
[truncated: 1,425 more rows]
[truncated: 12 more columns]

## Sheet: Column Header Definitions
Column	Definition
Uniprot_Accession	Uniprot accession number
Uniprot_Entry_Name	Uniprot entry name
Uniprot_Protein_Name	Full Uniprot protein name
[truncated: 59 more rows]
