# Supplementary material for: Effects of Alanyl-Glutamine Treatment on the Peritoneal Dialysis Effluent Proteome Reveal Pathomechanism-Associated Molecular Signatures
Source: Mol Cell Proteomics. 2017 Dec 4;17(3):516–32. doi: 10.1074/mcp.RA117.000186 (PMC5836375; doi:10.1074/mcp.RA117.000186)
Supplement: Supplemental Data [file supp_RA117.000186_4744_1_supp_5323_nzj4bv.xlsx]

## Sheet: Supplemental Table
GO biological process complete - 17 patient ratios	Homo sapiens - REFLIST (20972)	#	expected	fold Enrichment	P-value
plasma lipoprotein particle organization (GO:0071827)	44	4	0.1	40.56	0.0273
protein-lipid complex subunit organization (GO:0071825)	46	4	0.1	38.8	0.0325
platelet degranulation (GO:0002576)	127	6	0.28	21.08	0.00363
regulated exocytosis (GO:0045055)	686	12	1.54	7.81	0.000228
exocytosis (GO:0006887)	774	12	1.73	6.92	0.000846
secretion by cell (GO:0032940)	963	12	2.16	5.56	0.00863
secretion (GO:0046903)	1068	13	2.39	5.43	0.00359
single-organism transport (GO:0044765)	2521	21	5.65	3.72	0.000216
single-organism localization (GO:1902578)	2646	21	5.93	3.54	0.000507
localization (GO:0051179)	5375	27	12.05	2.24	0.0317
transport (GO:0006810)	4368	27	9.79	2.76	0.000382
establishment of localization (GO:0051234)	4499	27	10.08	2.68	0.00073
vesicle-mediated transport (GO:0016192)	1748	17	3.92	4.34	0.000909
lipid transport (GO:0006869)	258	7	0.58	12.11	0.0148
lipid localization (GO:0010876)	280	7	0.63	11.16	0.0253
