# Supplementary material for: Effects of Alanyl-Glutamine Treatment on the Peritoneal Dialysis Effluent Proteome Reveal Pathomechanism-Associated Molecular Signatures
Source: Mol Cell Proteomics. 2017 Dec 4;17(3):516–32. doi: 10.1074/mcp.RA117.000186 (PMC5836375; doi:10.1074/mcp.RA117.000186)
Supplement: Supplemental Data [file supp_RA117.000186_4744_1_supp_5320_jzj4bv.xlsx]

## Sheet: Suppl Table IPA networks
ID	Molecules in Network	IPA Score	Focus Molecules	Top Diseases and Functions
1	Akt, AZGP1, BPIFB1, CSE1L, Dynamin, EIF4A, EIF4A1, EIF4B, EIF4E, Eif4g, ERH, HNRNPA1L2, HNRNPD, Hsp27, Hsp70, ISLR, MDN1, OBSCN, P-TEFb, PA2G4, PABPN1, PP2A, Ppp2c, PPP2CA, PPP2R1A, PRSS2, RBMX, RPSA, SH3GL1, SRSF3, SRSF4, SRSF6, SRSF10, STK24, THRAP3	52	26	RNA Post-Transcriptional Modification, Cellular Assembly and Organization, DNA Replication, Recombination, and Repair
2	20s proteasome, 26s Proteasome, APOB, Collagen Alpha1, CRYAB, Cyclin E, Eotaxin, ERK1/2, HDL-cholesterol, IDH3A, KDM3A, LDL-cholesterol, LIPG, LOXL4, MFGE8, MFN1, Nos, PCYOX1, PEBP4, PLTP, PRKAA, Proteasome PA700/20s, PRPS2, PRPSAP2, PSMA2, PSMA6, PSMB6, PSMD4, RAD23A, Rar, RBP4, RPN2, SERPINF1, Ubiquitin, VLDL-cholesterol	39	21	Carbohydrate Metabolism, Small Molecule Biochemistry, Protein Synthesis
3	ACTA2, ALDH7A1, Alpha Actinin, Alpha catenin, ANTXR2, APOH, BCL2L2, Cadherin, Collagen type I, Collagen type II, Collagen type III, Collagen type IV, Collagen type V, Collagen(s), CTSL, ELOB, F11R, FERMT3, Filamin, Integrin, Integrinα, ITGB1, KDM2A, Laminin, Laminin1, LRG1, NCF1C, NFkB (complex), PPBP, RNASE3, SYK/ZAP, Talin, TIMP1, TJP2, TSKU	31	18	Cell-To-Cell Signaling and Interaction, Hematological System Development and Function, Inflammatory Response
4	AARS, ACTG2, Alpha actin, Ap1, CBR1, CD3, Cg, EFEMP1, estrogen receptor, GORASP2, GTPase, HLA-B, HLA-DRA, Ifn gamma, Jnk, Lfa-1, MAN1A1, MAP2K3, MAP2K1/2, Mek, Mmp, NFAT (complex), PAFAH1B3, RAB1B, Rxr, SLC9A3R1, SLIRP, SNX9, TCR, TIMP4, TMED2, Tnf (family), trypsin, TUBB1, VSIG4	31	18	Cancer, Neurological Disease, Organismal Injury and Abnormalities
5	16, 16-dimethylprostaglandin E2, ABHD14B, ATG4B, beta-estradiol, CARTPT, CPQ, Cytokeratin, FOS, GATA2, GUCA2A, H2AFJ, ITGA5, KDELR3, KRT4, KRT13, KRT17, L3MBTL1, Ldha/RGD1562690, LRRFIP2, MCM2, MXD4, NARS, PDLIM7, PKIB, PZP, RGS18, RNF112, RPL21, RPN2, SLURP1, SPOCK2, TAC3, TDRD15, TGFB1, USP25	25	15	Dermatological Diseases and Conditions, Hereditary Disorder, Organismal Injury and Abnormalities
6	ALB, APOC4, BCR (complex), CD59, Cr3, ERK, FCRL5, HDL, hemoglobin, HMGB1, HP, HRC, IFN Beta, Iga, IgG, IgG1, Igg3, IgG2a, Igm, IL1, IL12 (complex), Immunoglobulin, ITGB2, KCTD12, LDL, MHC Class II (complex), NADPH oxidase, NCF1, Nr1h, PNP, PRDM1, Pro-inflammatory Cytokine, SPRED1, TF, tyrosine kinase	23	14	Hematological Disease, Connective Tissue Disorders, Inflammatory Disease
7	ACTC1, ADD1, calpain, caspase, CBX3, CDC42, Creb, F Actin, Focal adhesion kinase, G-Actin, Hdac, HISTONE, Histone h3, Histone h4, HNRNPAB, HNRNPUL1, Hsp90, Insulin, Mlc, p70 S6k, Pdgf (complex), PDGF BB, PI3K (complex), Pka, PPM1F, PUF60, Ras homolog, Rb, RNA polymerase II, SF3B3, SIN3A, SNRNP70, TAF15, Tgf beta, WDR1	20	13	Cellular Compromise, RNA Post-Transcriptional Modification, Cell Morphology
8	Actin, Adaptor protein 2, AMPK, ATPase, Calmodulin, Ck2, CSGALNACT1, cytochrome C, DYNLL1, Fibrinogen, FSH, Growth hormone, HSP90AB1, Interferon alpha, ITGAM, Lh, LYPLA2, Mapk, NSF, P38 MAPK, p85 (pik3r), PICALM, PITPNB, Pkc(s), Rac, Ras, Shc, SRC (family), STAT5a/b, SUB1, THAP4, TUBB, tubulin, Vegf, VPS4A	18	12	Carbohydrate Metabolism, Nucleic Acid Metabolism, Small Molecule Biochemistry
9	ALOX15B, APIP, B3GALNT1, BCL2, CD163L1, chemokine, COASY, CYB5R3, DSC3, DSG4, DUSP16, EIF1AY, ELMOD1, EPHX1, GNB4, HAVCR2, HNF4A, KBTBD4, LACC1, LRIG1, MAN1C1, MAT2A, MCCC1, MCCC2, OR51E2, PKP3, PTEN, RAB11B, SLC5A8, SNX5, SRC, ST6GALNAC3, TNF, VPS29, WASHC5	18	12	Cell Morphology, Cellular Function and Maintenance, Carbohydrate Metabolism
10	AP1M1, APRT, ARFGAP2, ARID4A, ASPM, BAG3, BRE, COASY, DYNC1LI1, EIF1AX, ESR1, FOXP3, HNRNPLL, IGHV3-21, IGHV4-39, IGLV1-40, IGLV3-21, IKBKG, KIF13A, LRRC15, LSM5, MACROD1, MYH14, PLRG1, PRPF19, RAB11B, RPS6KB2, RTCB, SLC16A1, SLC6A8, SSR3, TFG, USP43, VEZF1, WRNIP1	18	12	Endocrine System Disorders, Organismal Injury and Abnormalities, Reproductive System Disease
11	ESR2, KAZALD1	2	1	Cancer, Cell-To-Cell Signaling and Interaction, Cell-mediated Immune Response
